# Supplementary material for: Discrete populations of isotype-switched memory B lymphocytes are maintained in murine spleen and bone marrow
Source: Nat Commun. 2020 May 22;11:2570. doi: 10.1038/s41467-020-16464-6 (PMC7244721; doi:10.1038/s41467-020-16464-6)
Supplement: Supplementary file 4 — Source Data [file 41467_2020_16464_MOESM4_ESM.zip]

Archive with 12 entries (12 files):
- Fig_1a_NPbinding_Bsm.csv
- Fig_1b_Ki67+Bsm.csv
- Fig_1c_cyclophosphamide.csv
- Fig_1f_BM_histology_colocalisation_observed.csv
- Fig_2a+2b+2c+2d_observed+random_BCRoverlap_bulk.csv
- Fig_2e_IgV_gene_family_distribution.csv
- Fig_3+5_Suppl_Fig_2c+2d+3+4_metadata_scSeq+BCR_repertoires.csv
- Fig_3+5_Suppl_Fig_2c+2d+3+4_scSeq_expression_data
- Fig_4c_percentage_cluster_of_Bsm.csv
- Suppl_Fig_1a+1b+1c_wild+lab_Bsm_counts.csv
- Suppl_Fig_1e_BH_histology_colocalisation_random.csv
- Suppl_Fig_2b_bulk_BCRrepertoire_cosine_similarity.csv
