# Supplementary material for: Discrete populations of isotype-switched memory B lymphocytes are maintained in murine spleen and bone marrow
Source: Nat Commun. 2020 May 22;11:2570. doi: 10.1038/s41467-020-16464-6 (PMC7244721; doi:10.1038/s41467-020-16464-6)
Supplement: Supplementary file 4 — Source Data [file 41467_2020_16464_MOESM4_ESM.zip › Fig_1a_NPbinding_Bsm.csv]

	ID	organ	immunization	sample	IgG1.	IgG2a.b.	NIP..IgG1.	NIP.IgG2a.b.
1	ctrl	Spleen	OVA control	OVA/LPS SC control	NA	NA	29.6743902439	118.6975609756
2	M1	Spleen	NP-KLH	NP-KLH/LPS SC	20221.113368984	140558.858823529	78.0737967914	145.6975609756
3	M2	Spleen	NP-KLH	NP-KLH/LPS SC	18933.2745762712	126154.33220339	33.7491525424	281.4673796791
4	M3	Spleen	NP-KLH	NP-KLH/LPS SC	22179.1167785235	94646.0375838926	50.4644295302	1485.1531355932
5	ctrl	BM	OVA control	OVA/LPS SC	NA	NA	0	96.3575203252
6	M1	BM	NP-KLH	NP-KLH/LPS SC	9460.525	184203.448541329	501.2338735818	2004.9354943274
7	M2	BM	NP-KLH	NP-KLH/LPS SC	18179.7629659643	318050.319875776	884.701863354	4423.5093167702
8	M3	BM	NP-KLH	NP-KLH/LPS SC	18703.2745341615	327018.8808094	491.3882506527	19655.5300261097
9	M1	pLN	NP-KLH	NP-KLH/LPS SC	6383.8593638737	36564.3737869492	89.7442554378	397.4388455103
10	M2	pLN	NP-KLH	NP-KLH/LPS SC	14231.4369631902	50756.7889705882	82.7196691176	248.1590073529
11	M3	pLN	NP-KLH	NP-KLH/LPS SC	4128.5338235294	34611.854313839	74.6174869716	245.1717429068
12	M4	Spleen	NP-KLH	NP-KLH/LPS SC	13813.8341772152	71220.1139240506	95.5974683544	573.5848101266
13	M5	Spleen	NP-KLH	NP-KLH/LPS SC	2056.9161849711	74734.6213872832	45.7092485549	959.8942196532
14	M6	Spleen	NP-KLH	NP-KLH/LPS SC	17649.6741573034	30011.1825842697	336.8258426966	437.8735955056
15	M4	BM	NP-KLH	NP-KLH/LPS SC	17191.3875	118261.632692308	188.9163461538	2266.9961538462
16	M5	BM	NP-KLH	NP-KLH/LPS SC	33110.044137931	337917.215172414	0	17204.2386206897
17	M6	BM	NP-KLH	NP-KLH/LPS SC	11928.5733449477	120063.683885017	259.3168118467	4149.068989547
18	M4	pLN	NP-KLH	NP-KLH/LPS SC	3859.3340163935	13660.5860655738	29.1270491803	233.0163934426
19	M5	pLN	NP-KLH	NP-KLH/LPS SC	7100.2371705964	31197.2749653259	24.3158807212	364.7382108183
20	M6	pLN	NP-KLH	NP-KLH/LPS SC	3517.2506060606	6261.6524242424	78.8621212121	63.0896969697
21	blood	blood	NP-KLH	NP-KLH/LPS SC	70.1863354037	130.4347826087	0.6211180124	3.1055900621
