# Supplementary material for: Discrete populations of isotype-switched memory B lymphocytes are maintained in murine spleen and bone marrow
Source: Nat Commun. 2020 May 22;11:2570. doi: 10.1038/s41467-020-16464-6 (PMC7244721; doi:10.1038/s41467-020-16464-6)
Supplement: Supplementary file 4 — Source Data [file 41467_2020_16464_MOESM4_ESM.zip › Fig_1b_Ki67+Bsm.csv]

	Marker	metric	replicate	variable	value
91	Ki-67	% positive	1	Spleen	2.56
92	Ki-67	% positive	2	Spleen	6.86
93	Ki-67	% positive	3	Spleen	5.5
94	Ki-67	% positive	4	Spleen	8.58
95	Ki-67	% positive	5	Spleen	11.33
186	Ki-67	% positive	1	BM	1.56
187	Ki-67	% positive	2	BM	3.49
188	Ki-67	% positive	3	BM	1.84
189	Ki-67	% positive	4	BM	0.29
190	Ki-67	% positive	5	BM	0.8349
