# Supplementary material for: Discrete populations of isotype-switched memory B lymphocytes are maintained in murine spleen and bone marrow
Source: Nat Commun. 2020 May 22;11:2570. doi: 10.1038/s41467-020-16464-6 (PMC7244721; doi:10.1038/s41467-020-16464-6)
Supplement: Supplementary file 4 — Source Data [file 41467_2020_16464_MOESM4_ESM.zip › Fig_1c_cyclophosphamide.csv]

	ID	treatment	organ	variable	value
1	M1	CyP	BM	Total	79200000
2	M2	CyP	BM	Total	8.8e+07
3	M3	CyP	BM	Total	97200000
4	M4	CyP	BM	Total	86100000
5	M5	CyP	BM	Total	96600000
6	M6	PBS	BM	Total	1.06e+08
7	M7	PBS	BM	Total	83600000
8	M8	PBS	BM	Total	1.29e+08
9	M9	PBS	BM	Total	1.34e+08
10	M10	PBS	BM	Total	8.8e+07
11	M1	CyP	Spleen	Total	1.19e+08
12	M2	CyP	Spleen	Total	1.17e+08
13	M3	CyP	Spleen	Total	1.31e+08
14	M4	CyP	Spleen	Total	1.43e+08
15	M5	CyP	Spleen	Total	1.47e+08
16	M6	PBS	Spleen	Total	1.93e+08
17	M7	PBS	Spleen	Total	1.94e+08
18	M8	PBS	Spleen	Total	1.98e+08
19	M9	PBS	Spleen	Total	2.53e+08
20	M10	PBS	Spleen	Total	68900000
21	M1	CyP	BM	CD19.freq	4.66
22	M2	CyP	BM	CD19.freq	5.75
23	M3	CyP	BM	CD19.freq	6.14
24	M4	CyP	BM	CD19.freq	4.44
25	M5	CyP	BM	CD19.freq	4.41
26	M6	PBS	BM	CD19.freq	9.13
27	M7	PBS	BM	CD19.freq	8.19
28	M8	PBS	BM	CD19.freq	5.95
29	M9	PBS	BM	CD19.freq	8.61
30	M10	PBS	BM	CD19.freq	9.19
31	M1	CyP	Spleen	CD19.freq	12.9
32	M2	CyP	Spleen	CD19.freq	9.68
33	M3	CyP	Spleen	CD19.freq	8.68
34	M4	CyP	Spleen	CD19.freq	8.84
35	M5	CyP	Spleen	CD19.freq	12.1
36	M6	PBS	Spleen	CD19.freq	23.7
37	M7	PBS	Spleen	CD19.freq	22.1
38	M8	PBS	Spleen	CD19.freq	21.9
39	M9	PBS	Spleen	CD19.freq	20.3
40	M10	PBS	Spleen	CD19.freq	18.9
41	M1	CyP	BM	CD19	3690000
42	M2	CyP	BM	CD19	5060000
43	M3	CyP	BM	CD19	5970000
44	M4	CyP	BM	CD19	3820000
45	M5	CyP	BM	CD19	4260000
46	M6	PBS	BM	CD19	9680000
47	M7	PBS	BM	CD19	6850000
48	M8	PBS	BM	CD19	7690000
49	M9	PBS	BM	CD19	11500000
50	M10	PBS	BM	CD19	8090000
51	M1	CyP	Spleen	CD19	15300000
52	M2	CyP	Spleen	CD19	11300000
53	M3	CyP	Spleen	CD19	11300000
54	M4	CyP	Spleen	CD19	12600000
55	M5	CyP	Spleen	CD19	17800000
56	M6	PBS	Spleen	CD19	45800000
57	M7	PBS	Spleen	CD19	42800000
58	M8	PBS	Spleen	CD19	43300000
59	M9	PBS	Spleen	CD19	51400000
60	M10	PBS	Spleen	CD19	1.3e+07
61	M1	CyP	BM	Naive.freq	2.26
62	M2	CyP	BM	Naive.freq	3.33
63	M3	CyP	BM	Naive.freq	3.61
64	M4	CyP	BM	Naive.freq	2.24
65	M5	CyP	BM	Naive.freq	2.63
66	M6	PBS	BM	Naive.freq	4.88
67	M7	PBS	BM	Naive.freq	4.27
68	M8	PBS	BM	Naive.freq	3.92
69	M9	PBS	BM	Naive.freq	4.62
70	M10	PBS	BM	Naive.freq	4.92
71	M1	CyP	Spleen	Naive.freq	12
72	M2	CyP	Spleen	Naive.freq	9.14
73	M3	CyP	Spleen	Naive.freq	8.12
74	M4	CyP	Spleen	Naive.freq	8.24
75	M5	CyP	Spleen	Naive.freq	11.3
76	M6	PBS	Spleen	Naive.freq	22.6
77	M7	PBS	Spleen	Naive.freq	20.7
78	M8	PBS	Spleen	Naive.freq	20.4
79	M9	PBS	Spleen	Naive.freq	18.5
80	M10	PBS	Spleen	Naive.freq	17.7
81	M1	CyP	BM	Naive	1790000
82	M2	CyP	BM	Naive	2930000
83	M3	CyP	BM	Naive	3510000
84	M4	CyP	BM	Naive	1930000
85	M5	CyP	BM	Naive	2540000
86	M6	PBS	BM	Naive	5170000
87	M7	PBS	BM	Naive	3570000
88	M8	PBS	BM	Naive	5060000
89	M9	PBS	BM	Naive	6190000
90	M10	PBS	BM	Naive	4330000
91	M1	CyP	Spleen	Naive	14300000
92	M2	CyP	Spleen	Naive	10700000
93	M3	CyP	Spleen	Naive	10600000
94	M4	CyP	Spleen	Naive	11800000
95	M5	CyP	Spleen	Naive	16600000
96	M6	PBS	Spleen	Naive	43700000
97	M7	PBS	Spleen	Naive	40100000
98	M8	PBS	Spleen	Naive	40300000
99	M9	PBS	Spleen	Naive	46800000
100	M10	PBS	Spleen	Naive	12200000
121	M1	CyP	BM	IgA.freq	0.00224
122	M2	CyP	BM	IgA.freq	0.0044
123	M3	CyP	BM	IgA.freq	0.00492
124	M4	CyP	BM	IgA.freq	0.00264
125	M5	CyP	BM	IgA.freq	0.00348
126	M6	PBS	BM	IgA.freq	0.00523
127	M7	PBS	BM	IgA.freq	0.00516
128	M8	PBS	BM	IgA.freq	0.00367
129	M9	PBS	BM	IgA.freq	0.00524
130	M10	PBS	BM	IgA.freq	0.00492
131	M1	CyP	Spleen	IgA.freq	0.0081
132	M2	CyP	Spleen	IgA.freq	0.06
133	M3	CyP	Spleen	IgA.freq	0.0052
134	M4	CyP	Spleen	IgA.freq	0.005
135	M5	CyP	Spleen	IgA.freq	0.0049
136	M6	PBS	Spleen	IgA.freq	0.0053
137	M7	PBS	Spleen	IgA.freq	0.0083
138	M8	PBS	Spleen	IgA.freq	0.0052
139	M9	PBS	Spleen	IgA.freq	0.0032
140	M10	PBS	Spleen	IgA.freq	0.0061
141	M1	CyP	BM	IgA	1774.08
142	M2	CyP	BM	IgA	3872
143	M3	CyP	BM	IgA	4782.24
144	M4	CyP	BM	IgA	2273.04
145	M5	CyP	BM	IgA	3361.68
146	M6	PBS	BM	IgA	5543.8
147	M7	PBS	BM	IgA	4313.76
148	M8	PBS	BM	IgA	4741.64
149	M9	PBS	BM	IgA	7021.6
150	M10	PBS	BM	IgA	4329.6
151	M1	CyP	Spleen	IgA	9646.56
152	M2	CyP	Spleen	IgA	70200
153	M3	CyP	Spleen	IgA	6733.8
154	M4	CyP	Spleen	IgA	7130
155	M5	CyP	Spleen	IgA	7242.24
156	M6	PBS	Spleen	IgA	10200.96
157	M7	PBS	Spleen	IgA	16030.08
158	M8	PBS	Spleen	IgA	10354.24
159	M9	PBS	Spleen	IgA	8197.2
160	M10	PBS	Spleen	IgA	4189.12
161	M1	CyP	BM	IgG1.freq	0.00312
162	M2	CyP	BM	IgG1.freq	0.014
163	M3	CyP	BM	IgG1.freq	0.011
164	M4	CyP	BM	IgG1.freq	0.00544
165	M5	CyP	BM	IgG1.freq	0.00892
166	M6	PBS	BM	IgG1.freq	0.00579
167	M7	PBS	BM	IgG1.freq	0.013
168	M8	PBS	BM	IgG1.freq	0.00626
169	M9	PBS	BM	IgG1.freq	0.00464
170	M10	PBS	BM	IgG1.freq	0.01
171	M1	CyP	Spleen	IgG1.freq	0.059
172	M2	CyP	Spleen	IgG1.freq	0.074
173	M3	CyP	Spleen	IgG1.freq	0.041
174	M4	CyP	Spleen	IgG1.freq	0.037
175	M5	CyP	Spleen	IgG1.freq	0.053
176	M6	PBS	Spleen	IgG1.freq	0.016
177	M7	PBS	Spleen	IgG1.freq	0.049
178	M8	PBS	Spleen	IgG1.freq	0.038
179	M9	PBS	Spleen	IgG1.freq	0.031
180	M10	PBS	Spleen	IgG1.freq	0.069
181	M1	CyP	BM	IgG1	2471.04
182	M2	CyP	BM	IgG1	12320
183	M3	CyP	BM	IgG1	10692
184	M4	CyP	BM	IgG1	4683.84
185	M5	CyP	BM	IgG1	8616.72
186	M6	PBS	BM	IgG1	6137.4
187	M7	PBS	BM	IgG1	10868
188	M8	PBS	BM	IgG1	8087.92
189	M9	PBS	BM	IgG1	6217.6
190	M10	PBS	BM	IgG1	8800
191	M1	CyP	Spleen	IgG1	70092
192	M2	CyP	Spleen	IgG1	86580
193	M3	CyP	Spleen	IgG1	53505
194	M4	CyP	Spleen	IgG1	52762
195	M5	CyP	Spleen	IgG1	78016
196	M6	PBS	Spleen	IgG1	30912
197	M7	PBS	Spleen	IgG1	94864
198	M8	PBS	Spleen	IgG1	75088
199	M9	PBS	Spleen	IgG1	78430
200	M10	PBS	Spleen	IgG1	47541
201	M1	CyP	BM	IgG2b.freq	0.023
202	M2	CyP	BM	IgG2b.freq	0.03
203	M3	CyP	BM	IgG2b.freq	0.024
204	M4	CyP	BM	IgG2b.freq	0.015
205	M5	CyP	BM	IgG2b.freq	0.025
206	M6	PBS	BM	IgG2b.freq	0.016
207	M7	PBS	BM	IgG2b.freq	0.019
208	M8	PBS	BM	IgG2b.freq	0.014
209	M9	PBS	BM	IgG2b.freq	0.017
210	M10	PBS	BM	IgG2b.freq	0.024
211	M1	CyP	Spleen	IgG2b.freq	0.064
212	M2	CyP	Spleen	IgG2b.freq	0.047
213	M3	CyP	Spleen	IgG2b.freq	0.027
214	M4	CyP	Spleen	IgG2b.freq	0.03
215	M5	CyP	Spleen	IgG2b.freq	0.049
216	M6	PBS	Spleen	IgG2b.freq	0.032
217	M7	PBS	Spleen	IgG2b.freq	0.035
218	M8	PBS	Spleen	IgG2b.freq	0.035
219	M9	PBS	Spleen	IgG2b.freq	0.044
220	M10	PBS	Spleen	IgG2b.freq	0.041
221	M1	CyP	BM	IgG2b	18216
222	M2	CyP	BM	IgG2b	26400
223	M3	CyP	BM	IgG2b	23328
224	M4	CyP	BM	IgG2b	12915
225	M5	CyP	BM	IgG2b	24150
226	M6	PBS	BM	IgG2b	16960
227	M7	PBS	BM	IgG2b	15884
228	M8	PBS	BM	IgG2b	18088
229	M9	PBS	BM	IgG2b	22780
230	M10	PBS	BM	IgG2b	21120
231	M1	CyP	Spleen	IgG2b	76032
232	M2	CyP	Spleen	IgG2b	54990
233	M3	CyP	Spleen	IgG2b	35235
234	M4	CyP	Spleen	IgG2b	42780
235	M5	CyP	Spleen	IgG2b	72128
236	M6	PBS	Spleen	IgG2b	61824
237	M7	PBS	Spleen	IgG2b	67760
238	M8	PBS	Spleen	IgG2b	69160
239	M9	PBS	Spleen	IgG2b	111320
240	M10	PBS	Spleen	IgG2b	28249
