# Supplementary material for: Discrete populations of isotype-switched memory B lymphocytes are maintained in murine spleen and bone marrow
Source: Nat Commun. 2020 May 22;11:2570. doi: 10.1038/s41467-020-16464-6 (PMC7244721; doi:10.1038/s41467-020-16464-6)
Supplement: Supplementary file 4 — Source Data [file 41467_2020_16464_MOESM4_ESM.zip › Fig_1f_BM_histology_colocalisation_observed.csv]

	Marker	direct	X.10µm	n
1	VCAM-1	76.6031457955	16.4398064126	115
2	fibronectin	74.2424242424	25.7575757576	36
3	laminin	53.2428355958	26.0935143288	90
4	Cdh17	9.9431818182	26.7045454545	60
5	B220	36.4468864469	44.8717948718	94
6	Gr-1	15.3846153846	46.1538461538	13
7	IgD	21.4285714286	14.2857142857	28
8	Thy1	8.1632653061	22.3415682062	68
9	IgG2b	10.1362606155	13.2792659949	430
10	Blimp1-GFP	3.6858974359	9.561965812	430
11	CD11c	2.5862068966	4.3103448276	59
12	F4/80	0	0	19
