# Supplementary material for: Discrete populations of isotype-switched memory B lymphocytes are maintained in murine spleen and bone marrow
Source: Nat Commun. 2020 May 22;11:2570. doi: 10.1038/s41467-020-16464-6 (PMC7244721; doi:10.1038/s41467-020-16464-6)
Supplement: Supplementary file 4 — Source Data [file 41467_2020_16464_MOESM4_ESM.zip › Fig_2a+2b+2c+2d_observed+random_BCRoverlap_bulk.csv]

	isotype	population	ID	experiment	value
1	IgA	Spl	M1	observed	77
2	IgG12	Spl	M1	observed	57
3	IgA	BM	M1	observed	130
4	IgG12	BM	M1	observed	99
5	IgA	OVL	M1	observed	14
6	IgG12	OVL	M1	observed	14
7	IgA	Spl	M2	observed	134
8	IgG12	Spl	M2	observed	352
9	IgA	BM	M2	observed	54
10	IgG12	BM	M2	observed	55
11	IgA	OVL	M2	observed	18
12	IgG12	OVL	M2	observed	24
13	IgA	Spl	M3	observed	279
14	IgG12	Spl	M3	observed	609
15	IgA	BM	M3	observed	300
16	IgG12	BM	M3	observed	252
17	IgA	OVL	M3	observed	296
18	IgG12	OVL	M3	observed	358
19	IgA	BM	M1	random	74
20	IgA	BM	M1	random	69
21	IgA	BM	M1	random	76
22	IgA	BM	M1	random	77
23	IgA	BM	M1	random	87
24	IgA	BM	M1	random	72
25	IgA	BM	M1	random	77
26	IgA	BM	M1	random	82
27	IgA	BM	M1	random	73
28	IgA	BM	M1	random	70
29	IgA	BM	M1	random	78
30	IgA	BM	M1	random	76
31	IgA	BM	M1	random	77
32	IgA	BM	M1	random	79
33	IgA	BM	M1	random	70
34	IgA	BM	M1	random	70
35	IgA	BM	M1	random	72
36	IgA	BM	M1	random	74
37	IgA	BM	M1	random	71
38	IgA	BM	M1	random	69
39	IgA	BM	M1	random	75
40	IgA	BM	M1	random	78
41	IgA	BM	M1	random	79
42	IgA	BM	M1	random	69
43	IgA	BM	M1	random	78
44	IgA	BM	M1	random	83
45	IgA	BM	M1	random	73
46	IgA	BM	M1	random	74
47	IgA	BM	M1	random	75
48	IgA	BM	M1	random	63
49	IgA	BM	M1	random	80
50	IgA	BM	M1	random	77
51	IgA	BM	M1	random	78
52	IgA	BM	M1	random	70
53	IgA	BM	M1	random	69
54	IgA	BM	M1	random	78
55	IgA	BM	M1	random	68
56	IgA	BM	M1	random	70
57	IgA	BM	M1	random	73
58	IgA	BM	M1	random	83
59	IgA	BM	M1	random	76
60	IgA	BM	M1	random	78
61	IgA	BM	M1	random	72
62	IgA	BM	M1	random	81
63	IgA	BM	M1	random	81
64	IgA	BM	M1	random	70
65	IgA	BM	M1	random	77
66	IgA	BM	M1	random	68
67	IgA	BM	M1	random	75
68	IgA	BM	M1	random	79
69	IgA	BM	M1	random	67
70	IgA	BM	M1	random	83
71	IgA	BM	M1	random	77
72	IgA	BM	M1	random	77
73	IgA	BM	M1	random	73
74	IgA	BM	M1	random	71
75	IgA	BM	M1	random	75
76	IgA	BM	M1	random	72
77	IgA	BM	M1	random	73
78	IgA	BM	M1	random	69
79	IgA	BM	M1	random	78
80	IgA	BM	M1	random	72
81	IgA	BM	M1	random	83
82	IgA	BM	M1	random	81
83	IgA	BM	M1	random	72
84	IgA	BM	M1	random	76
85	IgA	BM	M1	random	72
86	IgA	BM	M1	random	75
87	IgA	BM	M1	random	72
88	IgA	BM	M1	random	73
89	IgA	BM	M1	random	72
90	IgA	BM	M1	random	78
91	IgA	BM	M1	random	73
92	IgA	BM	M1	random	77
93	IgA	BM	M1	random	74
94	IgA	BM	M1	random	64
95	IgA	BM	M1	random	76
96	IgA	BM	M1	random	67
97	IgA	BM	M1	random	74
98	IgA	BM	M1	random	81
99	IgA	BM	M1	random	70
100	IgA	BM	M1	random	82
101	IgA	BM	M1	random	73
102	IgA	BM	M1	random	83
103	IgA	BM	M1	random	79
104	IgA	BM	M1	random	72
105	IgA	BM	M1	random	75
106	IgA	BM	M1	random	74
107	IgA	BM	M1	random	73
108	IgA	BM	M1	random	70
109	IgA	BM	M1	random	77
110	IgA	BM	M1	random	88
111	IgA	BM	M1	random	68
112	IgA	BM	M1	random	77
113	IgA	BM	M1	random	78
114	IgA	BM	M1	random	66
115	IgA	BM	M1	random	70
116	IgA	BM	M1	random	72
117	IgA	BM	M1	random	76
118	IgA	BM	M1	random	77
119	IgA	BM	M1	random	78
120	IgA	BM	M1	random	69
121	IgA	BM	M1	random	77
122	IgA	BM	M1	random	77
123	IgA	BM	M1	random	75
124	IgA	BM	M1	random	71
125	IgA	BM	M1	random	76
126	IgA	BM	M1	random	73
127	IgA	BM	M1	random	81
128	IgA	BM	M1	random	64
129	IgA	BM	M1	random	82
130	IgA	BM	M1	random	75
131	IgA	BM	M1	random	73
132	IgA	BM	M1	random	75
133	IgA	BM	M1	random	69
134	IgA	BM	M1	random	68
135	IgA	BM	M1	random	80
136	IgA	BM	M1	random	73
137	IgA	BM	M1	random	81
138	IgA	BM	M1	random	72
139	IgA	BM	M1	random	77
140	IgA	BM	M1	random	78
141	IgA	BM	M1	random	73
142	IgA	BM	M1	random	77
143	IgA	BM	M1	random	71
144	IgA	BM	M1	random	76
145	IgA	BM	M1	random	69
146	IgA	BM	M1	random	73
147	IgA	BM	M1	random	71
148	IgA	BM	M1	random	75
149	IgA	BM	M1	random	77
150	IgA	BM	M1	random	79
151	IgA	BM	M1	random	84
152	IgA	BM	M1	random	81
153	IgA	BM	M1	random	75
154	IgA	BM	M1	random	73
155	IgA	BM	M1	random	72
156	IgA	BM	M1	random	79
157	IgA	BM	M1	random	78
158	IgA	BM	M1	random	74
159	IgA	BM	M1	random	70
160	IgA	BM	M1	random	62
161	IgA	BM	M1	random	73
162	IgA	BM	M1	random	69
163	IgA	BM	M1	random	69
164	IgA	BM	M1	random	78
165	IgA	BM	M1	random	78
166	IgA	BM	M1	random	70
167	IgA	BM	M1	random	72
168	IgA	BM	M1	random	75
169	IgA	BM	M1	random	74
170	IgA	BM	M1	random	70
171	IgA	BM	M1	random	68
172	IgA	BM	M1	random	77
173	IgA	BM	M1	random	71
174	IgA	BM	M1	random	77
175	IgA	BM	M1	random	77
176	IgA	BM	M1	random	72
177	IgA	BM	M1	random	76
178	IgA	BM	M1	random	74
179	IgA	BM	M1	random	73
180	IgA	BM	M1	random	69
181	IgA	BM	M1	random	76
182	IgA	BM	M1	random	76
183	IgA	BM	M1	random	71
184	IgA	BM	M1	random	78
185	IgA	BM	M1	random	66
186	IgA	BM	M1	random	74
187	IgA	BM	M1	random	79
188	IgA	BM	M1	random	80
189	IgA	BM	M1	random	73
190	IgA	BM	M1	random	63
191	IgA	BM	M1	random	69
192	IgA	BM	M1	random	79
193	IgA	BM	M1	random	74
194	IgA	BM	M1	random	76
195	IgA	BM	M1	random	73
196	IgA	BM	M1	random	75
197	IgA	BM	M1	random	72
198	IgA	BM	M1	random	76
199	IgA	BM	M1	random	72
200	IgA	BM	M1	random	79
201	IgA	BM	M1	random	67
202	IgA	BM	M1	random	70
203	IgA	BM	M1	random	73
204	IgA	BM	M1	random	79
205	IgA	BM	M1	random	80
206	IgA	BM	M1	random	78
207	IgA	BM	M1	random	83
208	IgA	BM	M1	random	81
209	IgA	BM	M1	random	71
210	IgA	BM	M1	random	78
211	IgA	BM	M1	random	76
212	IgA	BM	M1	random	75
213	IgA	BM	M1	random	80
214	IgA	BM	M1	random	75
215	IgA	BM	M1	random	75
216	IgA	BM	M1	random	78
217	IgA	BM	M1	random	79
218	IgA	BM	M1	random	77
219	IgA	BM	M1	random	74
220	IgA	BM	M1	random	71
221	IgA	BM	M1	random	77
222	IgA	BM	M1	random	75
223	IgA	BM	M1	random	77
224	IgA	BM	M1	random	72
225	IgA	BM	M1	random	81
226	IgA	BM	M1	random	70
227	IgA	BM	M1	random	68
228	IgA	BM	M1	random	74
229	IgA	BM	M1	random	77
230	IgA	BM	M1	random	72
231	IgA	BM	M1	random	72
232	IgA	BM	M1	random	77
233	IgA	BM	M1	random	76
234	IgA	BM	M1	random	71
235	IgA	BM	M1	random	78
236	IgA	BM	M1	random	78
237	IgA	BM	M1	random	80
238	IgA	BM	M1	random	68
239	IgA	BM	M1	random	78
240	IgA	BM	M1	random	82
241	IgA	BM	M1	random	65
242	IgA	BM	M1	random	77
243	IgA	BM	M1	random	81
244	IgA	BM	M1	random	73
245	IgA	BM	M1	random	76
246	IgA	BM	M1	random	73
247	IgA	BM	M1	random	82
248	IgA	BM	M1	random	81
249	IgA	BM	M1	random	69
250	IgA	BM	M1	random	73
251	IgA	BM	M1	random	76
252	IgA	BM	M1	random	74
253	IgA	BM	M1	random	75
254	IgA	BM	M1	random	67
255	IgA	BM	M1	random	79
256	IgA	BM	M1	random	80
257	IgA	BM	M1	random	71
258	IgA	BM	M1	random	72
259	IgA	BM	M1	random	74
260	IgA	BM	M1	random	78
261	IgA	BM	M1	random	77
262	IgA	BM	M1	random	78
263	IgA	BM	M1	random	79
264	IgA	BM	M1	random	74
265	IgA	BM	M1	random	73
266	IgA	BM	M1	random	82
267	IgA	BM	M1	random	72
268	IgA	BM	M1	random	79
269	IgA	BM	M1	random	72
270	IgA	BM	M1	random	81
271	IgA	BM	M1	random	83
272	IgA	BM	M1	random	77
273	IgA	BM	M1	random	74
274	IgA	BM	M1	random	68
275	IgA	BM	M1	random	73
276	IgA	BM	M1	random	79
277	IgA	BM	M1	random	68
278	IgA	BM	M1	random	78
279	IgA	BM	M1	random	72
280	IgA	BM	M1	random	73
281	IgA	BM	M1	random	75
282	IgA	BM	M1	random	74
283	IgA	BM	M1	random	79
284	IgA	BM	M1	random	70
285	IgA	BM	M1	random	73
286	IgA	BM	M1	random	70
287	IgA	BM	M1	random	76
288	IgA	BM	M1	random	69
289	IgA	BM	M1	random	74
290	IgA	BM	M1	random	76
291	IgA	BM	M1	random	75
292	IgA	BM	M1	random	73
293	IgA	BM	M1	random	71
294	IgA	BM	M1	random	82
295	IgA	BM	M1	random	73
296	IgA	BM	M1	random	72
297	IgA	BM	M1	random	81
298	IgA	BM	M1	random	73
299	IgA	BM	M1	random	78
300	IgA	BM	M1	random	77
301	IgA	BM	M1	random	78
302	IgA	BM	M1	random	77
303	IgA	BM	M1	random	74
304	IgA	BM	M1	random	72
305	IgA	BM	M1	random	75
306	IgA	BM	M1	random	71
307	IgA	BM	M1	random	76
308	IgA	BM	M1	random	67
309	IgA	BM	M1	random	76
310	IgA	BM	M1	random	80
311	IgA	BM	M1	random	80
312	IgA	BM	M1	random	80
313	IgA	BM	M1	random	72
314	IgA	BM	M1	random	80
315	IgA	BM	M1	random	75
316	IgA	BM	M1	random	75
317	IgA	BM	M1	random	82
318	IgA	BM	M1	random	74
319	IgA	BM	M1	random	76
320	IgA	BM	M1	random	75
321	IgA	BM	M1	random	80
322	IgA	BM	M1	random	75
323	IgA	BM	M1	random	74
324	IgA	BM	M1	random	68
325	IgA	BM	M1	random	75
326	IgA	BM	M1	random	67
327	IgA	BM	M1	random	71
328	IgA	BM	M1	random	81
329	IgA	BM	M1	random	81
330	IgA	BM	M1	random	73
331	IgA	BM	M1	random	74
332	IgA	BM	M1	random	77
333	IgA	BM	M1	random	71
334	IgA	BM	M1	random	75
335	IgA	BM	M1	random	80
336	IgA	BM	M1	random	72
337	IgA	BM	M1	random	81
338	IgA	BM	M1	random	78
339	IgA	BM	M1	random	77
340	IgA	BM	M1	random	73
341	IgA	BM	M1	random	73
342	IgA	BM	M1	random	76
343	IgA	BM	M1	random	74
344	IgA	BM	M1	random	80
345	IgA	BM	M1	random	72
346	IgA	BM	M1	random	72
347	IgA	BM	M1	random	74
348	IgA	BM	M1	random	78
349	IgA	BM	M1	random	74
350	IgA	BM	M1	random	80
351	IgA	BM	M1	random	80
352	IgA	BM	M1	random	79
353	IgA	BM	M1	random	76
354	IgA	BM	M1	random	73
355	IgA	BM	M1	random	76
356	IgA	BM	M1	random	72
357	IgA	BM	M1	random	73
358	IgA	BM	M1	random	76
359	IgA	BM	M1	random	75
360	IgA	BM	M1	random	83
361	IgA	BM	M1	random	69
362	IgA	BM	M1	random	76
363	IgA	BM	M1	random	76
364	IgA	BM	M1	random	69
365	IgA	BM	M1	random	77
366	IgA	BM	M1	random	73
367	IgA	BM	M1	random	75
368	IgA	BM	M1	random	73
369	IgA	BM	M1	random	78
370	IgA	BM	M1	random	71
371	IgA	BM	M1	random	77
372	IgA	BM	M1	random	73
373	IgA	BM	M1	random	74
374	IgA	BM	M1	random	78
375	IgA	BM	M1	random	76
376	IgA	BM	M1	random	83
377	IgA	BM	M1	random	71
378	IgA	BM	M1	random	70
379	IgA	BM	M1	random	78
380	IgA	BM	M1	random	78
381	IgA	BM	M1	random	75
382	IgA	BM	M1	random	68
383	IgA	BM	M1	random	73
384	IgA	BM	M1	random	69
385	IgA	BM	M1	random	69
386	IgA	BM	M1	random	75
387	IgA	BM	M1	random	73
388	IgA	BM	M1	random	76
389	IgA	BM	M1	random	74
390	IgA	BM	M1	random	75
391	IgA	BM	M1	random	69
392	IgA	BM	M1	random	79
393	IgA	BM	M1	random	69
394	IgA	BM	M1	random	75
395	IgA	BM	M1	random	74
396	IgA	BM	M1	random	76
397	IgA	BM	M1	random	70
398	IgA	BM	M1	random	79
399	IgA	BM	M1	random	68
400	IgA	BM	M1	random	86
401	IgA	BM	M1	random	75
402	IgA	BM	M1	random	70
403	IgA	BM	M1	random	80
404	IgA	BM	M1	random	72
405	IgA	BM	M1	random	75
406	IgA	BM	M1	random	70
407	IgA	BM	M1	random	84
408	IgA	BM	M1	random	67
409	IgA	BM	M1	random	75
410	IgA	BM	M1	random	73
411	IgA	BM	M1	random	70
412	IgA	BM	M1	random	79
413	IgA	BM	M1	random	75
414	IgA	BM	M1	random	71
415	IgA	BM	M1	random	71
416	IgA	BM	M1	random	64
417	IgA	BM	M1	random	72
418	IgA	BM	M1	random	70
419	IgA	BM	M1	random	72
420	IgA	BM	M1	random	80
421	IgA	BM	M1	random	71
422	IgA	BM	M1	random	75
423	IgA	BM	M1	random	73
424	IgA	BM	M1	random	74
425	IgA	BM	M1	random	76
426	IgA	BM	M1	random	76
427	IgA	BM	M1	random	69
428	IgA	BM	M1	random	71
429	IgA	BM	M1	random	77
430	IgA	BM	M1	random	81
431	IgA	BM	M1	random	78
432	IgA	BM	M1	random	79
433	IgA	BM	M1	random	73
434	IgA	BM	M1	random	79
435	IgA	BM	M1	random	64
436	IgA	BM	M1	random	80
437	IgA	BM	M1	random	78
438	IgA	BM	M1	random	69
439	IgA	BM	M1	random	67
440	IgA	BM	M1	random	79
441	IgA	BM	M1	random	72
442	IgA	BM	M1	random	73
443	IgA	BM	M1	random	68
444	IgA	BM	M1	random	76
445	IgA	BM	M1	random	79
446	IgA	BM	M1	random	77
447	IgA	BM	M1	random	82
448	IgA	BM	M1	random	75
449	IgA	BM	M1	random	75
450	IgA	BM	M1	random	78
451	IgA	BM	M1	random	74
452	IgA	BM	M1	random	72
453	IgA	BM	M1	random	78
454	IgA	BM	M1	random	83
455	IgA	BM	M1	random	81
456	IgA	BM	M1	random	73
457	IgA	BM	M1	random	75
458	IgA	BM	M1	random	78
459	IgA	BM	M1	random	81
460	IgA	BM	M1	random	71
461	IgA	BM	M1	random	75
462	IgA	BM	M1	random	74
463	IgA	BM	M1	random	76
464	IgA	BM	M1	random	65
465	IgA	BM	M1	random	75
466	IgA	BM	M1	random	68
467	IgA	BM	M1	random	72
468	IgA	BM	M1	random	82
469	IgA	BM	M1	random	67
470	IgA	BM	M1	random	71
471	IgA	BM	M1	random	76
472	IgA	BM	M1	random	76
473	IgA	BM	M1	random	79
474	IgA	BM	M1	random	72
475	IgA	BM	M1	random	76
476	IgA	BM	M1	random	74
477	IgA	BM	M1	random	76
478	IgA	BM	M1	random	72
479	IgA	BM	M1	random	78
480	IgA	BM	M1	random	66
481	IgA	BM	M1	random	69
482	IgA	BM	M1	random	79
483	IgA	BM	M1	random	79
484	IgA	BM	M1	random	75
485	IgA	BM	M1	random	81
486	IgA	BM	M1	random	74
487	IgA	BM	M1	random	79
488	IgA	BM	M1	random	72
489	IgA	BM	M1	random	72
490	IgA	BM	M1	random	73
491	IgA	BM	M1	random	76
492	IgA	BM	M1	random	78
493	IgA	BM	M1	random	73
494	IgA	BM	M1	random	72
495	IgA	BM	M1	random	72
496	IgA	BM	M1	random	73
497	IgA	BM	M1	random	71
498	IgA	BM	M1	random	71
499	IgA	BM	M1	random	73
500	IgA	BM	M1	random	75
501	IgA	BM	M1	random	66
502	IgA	BM	M1	random	79
503	IgA	BM	M1	random	72
504	IgA	BM	M1	random	75
505	IgA	BM	M1	random	77
506	IgA	BM	M1	random	79
507	IgA	BM	M1	random	82
508	IgA	BM	M1	random	70
509	IgA	BM	M1	random	66
510	IgA	BM	M1	random	74
511	IgA	BM	M1	random	70
512	IgA	BM	M1	random	76
513	IgA	BM	M1	random	71
514	IgA	BM	M1	random	77
515	IgA	BM	M1	random	80
516	IgA	BM	M1	random	74
517	IgA	BM	M1	random	71
518	IgA	BM	M1	random	71
519	IgA	BM	M1	random	78
520	IgA	BM	M1	random	69
521	IgA	BM	M1	random	77
522	IgA	BM	M1	random	76
523	IgA	BM	M1	random	69
524	IgA	BM	M1	random	71
525	IgA	BM	M1	random	75
526	IgA	BM	M1	random	72
527	IgA	BM	M1	random	74
528	IgA	BM	M1	random	74
529	IgA	BM	M1	random	66
530	IgA	BM	M1	random	76
531	IgA	BM	M1	random	83
532	IgA	BM	M1	random	73
533	IgA	BM	M1	random	74
534	IgA	BM	M1	random	75
535	IgA	BM	M1	random	73
536	IgA	BM	M1	random	72
537	IgA	BM	M1	random	73
538	IgA	BM	M1	random	69
539	IgA	BM	M1	random	69
540	IgA	BM	M1	random	78
541	IgA	BM	M1	random	75
542	IgA	BM	M1	random	73
543	IgA	BM	M1	random	75
544	IgA	BM	M1	random	79
545	IgA	BM	M1	random	77
546	IgA	BM	M1	random	68
547	IgA	BM	M1	random	70
548	IgA	BM	M1	random	73
549	IgA	BM	M1	random	83
550	IgA	BM	M1	random	79
551	IgA	BM	M1	random	74
552	IgA	BM	M1	random	76
553	IgA	BM	M1	random	78
554	IgA	BM	M1	random	73
555	IgA	BM	M1	random	70
556	IgA	BM	M1	random	78
557	IgA	BM	M1	random	78
558	IgA	BM	M1	random	79
559	IgA	BM	M1	random	72
560	IgA	BM	M1	random	71
561	IgA	BM	M1	random	77
562	IgA	BM	M1	random	69
563	IgA	BM	M1	random	76
564	IgA	BM	M1	random	80
565	IgA	BM	M1	random	78
566	IgA	BM	M1	random	70
567	IgA	BM	M1	random	81
568	IgA	BM	M1	random	75
569	IgA	BM	M1	random	77
570	IgA	BM	M1	random	78
571	IgA	BM	M1	random	72
572	IgA	BM	M1	random	72
573	IgA	BM	M1	random	81
574	IgA	BM	M1	random	76
575	IgA	BM	M1	random	81
576	IgA	BM	M1	random	71
577	IgA	BM	M1	random	75
578	IgA	BM	M1	random	73
579	IgA	BM	M1	random	79
580	IgA	BM	M1	random	70
581	IgA	BM	M1	random	74
582	IgA	BM	M1	random	81
583	IgA	BM	M1	random	78
584	IgA	BM	M1	random	77
585	IgA	BM	M1	random	76
586	IgA	BM	M1	random	74
587	IgA	BM	M1	random	70
588	IgA	BM	M1	random	76
589	IgA	BM	M1	random	73
590	IgA	BM	M1	random	77
591	IgA	BM	M1	random	70
592	IgA	BM	M1	random	74
593	IgA	BM	M1	random	69
594	IgA	BM	M1	random	70
595	IgA	BM	M1	random	81
596	IgA	BM	M1	random	70
597	IgA	BM	M1	random	79
598	IgA	BM	M1	random	80
599	IgA	BM	M1	random	78
600	IgA	BM	M1	random	79
601	IgA	BM	M1	random	75
602	IgA	BM	M1	random	75
603	IgA	BM	M1	random	80
604	IgA	BM	M1	random	81
605	IgA	BM	M1	random	75
606	IgA	BM	M1	random	84
607	IgA	BM	M1	random	73
608	IgA	BM	M1	random	80
609	IgA	BM	M1	random	72
610	IgA	BM	M1	random	75
611	IgA	BM	M1	random	77
612	IgA	BM	M1	random	70
613	IgA	BM	M1	random	71
614	IgA	BM	M1	random	74
615	IgA	BM	M1	random	71
616	IgA	BM	M1	random	78
617	IgA	BM	M1	random	69
618	IgA	BM	M1	random	77
619	IgA	BM	M1	random	75
620	IgA	BM	M1	random	83
621	IgA	BM	M1	random	70
622	IgA	BM	M1	random	75
623	IgA	BM	M1	random	69
624	IgA	BM	M1	random	81
625	IgA	BM	M1	random	69
626	IgA	BM	M1	random	72
627	IgA	BM	M1	random	66
628	IgA	BM	M1	random	72
629	IgA	BM	M1	random	75
630	IgA	BM	M1	random	80
631	IgA	BM	M1	random	72
632	IgA	BM	M1	random	77
633	IgA	BM	M1	random	77
634	IgA	BM	M1	random	82
635	IgA	BM	M1	random	81
636	IgA	BM	M1	random	77
637	IgA	BM	M1	random	74
638	IgA	BM	M1	random	73
639	IgA	BM	M1	random	72
640	IgA	BM	M1	random	72
641	IgA	BM	M1	random	82
642	IgA	BM	M1	random	76
643	IgA	BM	M1	random	79
644	IgA	BM	M1	random	70
645	IgA	BM	M1	random	66
646	IgA	BM	M1	random	76
647	IgA	BM	M1	random	77
648	IgA	BM	M1	random	74
649	IgA	BM	M1	random	67
650	IgA	BM	M1	random	73
651	IgA	BM	M1	random	71
652	IgA	BM	M1	random	70
653	IgA	BM	M1	random	75
654	IgA	BM	M1	random	76
655	IgA	BM	M1	random	80
656	IgA	BM	M1	random	75
657	IgA	BM	M1	random	75
658	IgA	BM	M1	random	72
659	IgA	BM	M1	random	75
660	IgA	BM	M1	random	70
661	IgA	BM	M1	random	75
662	IgA	BM	M1	random	75
663	IgA	BM	M1	random	82
664	IgA	BM	M1	random	73
665	IgA	BM	M1	random	69
666	IgA	BM	M1	random	69
667	IgA	BM	M1	random	75
668	IgA	BM	M1	random	75
669	IgA	BM	M1	random	70
670	IgA	BM	M1	random	77
671	IgA	BM	M1	random	80
672	IgA	BM	M1	random	69
673	IgA	BM	M1	random	75
674	IgA	BM	M1	random	81
675	IgA	BM	M1	random	75
676	IgA	BM	M1	random	75
677	IgA	BM	M1	random	67
678	IgA	BM	M1	random	76
679	IgA	BM	M1	random	73
680	IgA	BM	M1	random	79
681	IgA	BM	M1	random	70
682	IgA	BM	M1	random	80
683	IgA	BM	M1	random	72
684	IgA	BM	M1	random	74
685	IgA	BM	M1	random	64
686	IgA	BM	M1	random	78
687	IgA	BM	M1	random	74
688	IgA	BM	M1	random	80
689	IgA	BM	M1	random	80
690	IgA	BM	M1	random	75
691	IgA	BM	M1	random	72
692	IgA	BM	M1	random	72
693	IgA	BM	M1	random	72
694	IgA	BM	M1	random	68
695	IgA	BM	M1	random	74
696	IgA	BM	M1	random	68
697	IgA	BM	M1	random	75
698	IgA	BM	M1	random	85
699	IgA	BM	M1	random	82
700	IgA	BM	M1	random	75
701	IgA	BM	M1	random	69
702	IgA	BM	M1	random	73
703	IgA	BM	M1	random	78
704	IgA	BM	M1	random	78
705	IgA	BM	M1	random	75
706	IgA	BM	M1	random	83
707	IgA	BM	M1	random	70
708	IgA	BM	M1	random	70
709	IgA	BM	M1	random	79
710	IgA	BM	M1	random	76
711	IgA	BM	M1	random	79
712	IgA	BM	M1	random	78
713	IgA	BM	M1	random	78
714	IgA	BM	M1	random	80
715	IgA	BM	M1	random	73
716	IgA	BM	M1	random	70
717	IgA	BM	M1	random	70
718	IgA	BM	M1	random	77
719	IgA	BM	M1	random	70
720	IgA	BM	M1	random	80
721	IgA	BM	M1	random	82
722	IgA	BM	M1	random	75
723	IgA	BM	M1	random	77
724	IgA	BM	M1	random	76
725	IgA	BM	M1	random	76
726	IgA	BM	M1	random	80
727	IgA	BM	M1	random	73
728	IgA	BM	M1	random	74
729	IgA	BM	M1	random	75
730	IgA	BM	M1	random	79
731	IgA	BM	M1	random	79
732	IgA	BM	M1	random	76
733	IgA	BM	M1	random	65
734	IgA	BM	M1	random	77
735	IgA	BM	M1	random	74
736	IgA	BM	M1	random	80
737	IgA	BM	M1	random	72
738	IgA	BM	M1	random	73
739	IgA	BM	M1	random	79
740	IgA	BM	M1	random	68
741	IgA	BM	M1	random	81
742	IgA	BM	M1	random	78
743	IgA	BM	M1	random	73
744	IgA	BM	M1	random	73
745	IgA	BM	M1	random	71
746	IgA	BM	M1	random	77
747	IgA	BM	M1	random	76
748	IgA	BM	M1	random	82
749	IgA	BM	M1	random	78
750	IgA	BM	M1	random	73
751	IgA	BM	M1	random	69
752	IgA	BM	M1	random	71
753	IgA	BM	M1	random	71
754	IgA	BM	M1	random	72
755	IgA	BM	M1	random	78
756	IgA	BM	M1	random	80
757	IgA	BM	M1	random	75
758	IgA	BM	M1	random	78
759	IgA	BM	M1	random	75
760	IgA	BM	M1	random	75
761	IgA	BM	M1	random	77
762	IgA	BM	M1	random	69
763	IgA	BM	M1	random	70
764	IgA	BM	M1	random	70
765	IgA	BM	M1	random	79
766	IgA	BM	M1	random	76
767	IgA	BM	M1	random	75
768	IgA	BM	M1	random	73
769	IgA	BM	M1	random	79
770	IgA	BM	M1	random	75
771	IgA	BM	M1	random	70
772	IgA	BM	M1	random	79
773	IgA	BM	M1	random	73
774	IgA	BM	M1	random	69
775	IgA	BM	M1	random	69
776	IgA	BM	M1	random	74
777	IgA	BM	M1	random	68
778	IgA	BM	M1	random	73
779	IgA	BM	M1	random	75
780	IgA	BM	M1	random	65
781	IgA	BM	M1	random	79
782	IgA	BM	M1	random	81
783	IgA	BM	M1	random	73
784	IgA	BM	M1	random	73
785	IgA	BM	M1	random	74
786	IgA	BM	M1	random	77
787	IgA	BM	M1	random	77
788	IgA	BM	M1	random	77
789	IgA	BM	M1	random	75
790	IgA	BM	M1	random	70
791	IgA	BM	M1	random	78
792	IgA	BM	M1	random	80
793	IgA	BM	M1	random	78
794	IgA	BM	M1	random	74
795	IgA	BM	M1	random	72
796	IgA	BM	M1	random	79
797	IgA	BM	M1	random	75
798	IgA	BM	M1	random	81
799	IgA	BM	M1	random	76
800	IgA	BM	M1	random	79
801	IgA	BM	M1	random	74
802	IgA	BM	M1	random	68
803	IgA	BM	M1	random	74
804	IgA	BM	M1	random	73
805	IgA	BM	M1	random	71
806	IgA	BM	M1	random	73
807	IgA	BM	M1	random	73
808	IgA	BM	M1	random	74
809	IgA	BM	M1	random	70
810	IgA	BM	M1	random	79
811	IgA	BM	M1	random	77
812	IgA	BM	M1	random	81
813	IgA	BM	M1	random	73
814	IgA	BM	M1	random	76
815	IgA	BM	M1	random	81
816	IgA	BM	M1	random	70
817	IgA	BM	M1	random	71
818	IgA	BM	M1	random	84
819	IgA	BM	M1	random	73
820	IgA	BM	M1	random	84
821	IgA	BM	M1	random	75
822	IgA	BM	M1	random	75
823	IgA	BM	M1	random	71
824	IgA	BM	M1	random	83
825	IgA	BM	M1	random	75
826	IgA	BM	M1	random	69
827	IgA	BM	M1	random	68
828	IgA	BM	M1	random	82
829	IgA	BM	M1	random	75
830	IgA	BM	M1	random	73
831	IgA	BM	M1	random	75
832	IgA	BM	M1	random	77
833	IgA	BM	M1	random	73
834	IgA	BM	M1	random	78
835	IgA	BM	M1	random	77
836	IgA	BM	M1	random	75
837	IgA	BM	M1	random	78
838	IgA	BM	M1	random	75
839	IgA	BM	M1	random	68
840	IgA	BM	M1	random	66
841	IgA	BM	M1	random	69
842	IgA	BM	M1	random	71
843	IgA	BM	M1	random	67
844	IgA	BM	M1	random	77
845	IgA	BM	M1	random	74
846	IgA	BM	M1	random	75
847	IgA	BM	M1	random	72
848	IgA	BM	M1	random	73
849	IgA	BM	M1	random	68
850	IgA	BM	M1	random	79
851	IgA	BM	M1	random	84
852	IgA	BM	M1	random	71
853	IgA	BM	M1	random	74
854	IgA	BM	M1	random	82
855	IgA	BM	M1	random	73
856	IgA	BM	M1	random	71
857	IgA	BM	M1	random	72
858	IgA	BM	M1	random	75
859	IgA	BM	M1	random	76
860	IgA	BM	M1	random	76
861	IgA	BM	M1	random	77
862	IgA	BM	M1	random	78
863	IgA	BM	M1	random	72
864	IgA	BM	M1	random	72
865	IgA	BM	M1	random	74
866	IgA	BM	M1	random	81
867	IgA	BM	M1	random	74
868	IgA	BM	M1	random	73
869	IgA	BM	M1	random	74
870	IgA	BM	M1	random	79
871	IgA	BM	M1	random	70
872	IgA	BM	M1	random	70
873	IgA	BM	M1	random	70
874	IgA	BM	M1	random	80
875	IgA	BM	M1	random	69
876	IgA	BM	M1	random	78
877	IgA	BM	M1	random	68
878	IgA	BM	M1	random	68
879	IgA	BM	M1	random	76
880	IgA	BM	M1	random	68
881	IgA	BM	M1	random	78
882	IgA	BM	M1	random	73
883	IgA	BM	M1	random	70
884	IgA	BM	M1	random	69
885	IgA	BM	M1	random	81
886	IgA	BM	M1	random	79
887	IgA	BM	M1	random	76
888	IgA	BM	M1	random	75
889	IgA	BM	M1	random	78
890	IgA	BM	M1	random	81
891	IgA	BM	M1	random	76
892	IgA	BM	M1	random	78
893	IgA	BM	M1	random	66
894	IgA	BM	M1	random	72
895	IgA	BM	M1	random	72
896	IgA	BM	M1	random	75
897	IgA	BM	M1	random	80
898	IgA	BM	M1	random	69
899	IgA	BM	M1	random	72
900	IgA	BM	M1	random	78
901	IgA	BM	M1	random	77
902	IgA	BM	M1	random	76
903	IgA	BM	M1	random	76
904	IgA	BM	M1	random	72
905	IgA	BM	M1	random	69
906	IgA	BM	M1	random	79
907	IgA	BM	M1	random	74
908	IgA	BM	M1	random	67
909	IgA	BM	M1	random	73
910	IgA	BM	M1	random	75
911	IgA	BM	M1	random	78
912	IgA	BM	M1	random	80
913	IgA	BM	M1	random	71
914	IgA	BM	M1	random	72
915	IgA	BM	M1	random	66
916	IgA	BM	M1	random	82
917	IgA	BM	M1	random	72
918	IgA	BM	M1	random	73
919	IgA	BM	M1	random	79
920	IgA	BM	M1	random	64
921	IgA	BM	M1	random	74
922	IgA	BM	M1	random	72
923	IgA	BM	M1	random	83
924	IgA	BM	M1	random	70
925	IgA	BM	M1	random	65
926	IgA	BM	M1	random	68
927	IgA	BM	M1	random	75
928	IgA	BM	M1	random	78
929	IgA	BM	M1	random	76
930	IgA	BM	M1	random	73
931	IgA	BM	M1	random	77
932	IgA	BM	M1	random	74
933	IgA	BM	M1	random	80
934	IgA	BM	M1	random	70
935	IgA	BM	M1	random	78
936	IgA	BM	M1	random	76
937	IgA	BM	M1	random	81
938	IgA	BM	M1	random	76
939	IgA	BM	M1	random	67
940	IgA	BM	M1	random	74
941	IgA	BM	M1	random	82
942	IgA	BM	M1	random	73
943	IgA	BM	M1	random	70
944	IgA	BM	M1	random	73
945	IgA	BM	M1	random	80
946	IgA	BM	M1	random	75
947	IgA	BM	M1	random	70
948	IgA	BM	M1	random	71
949	IgA	BM	M1	random	65
950	IgA	BM	M1	random	72
951	IgA	BM	M1	random	83
952	IgA	BM	M1	random	62
953	IgA	BM	M1	random	81
954	IgA	BM	M1	random	75
955	IgA	BM	M1	random	73
956	IgA	BM	M1	random	75
957	IgA	BM	M1	random	75
958	IgA	BM	M1	random	71
959	IgA	BM	M1	random	73
960	IgA	BM	M1	random	78
961	IgA	BM	M1	random	73
962	IgA	BM	M1	random	82
963	IgA	BM	M1	random	72
964	IgA	BM	M1	random	78
965	IgA	BM	M1	random	77
966	IgA	BM	M1	random	73
967	IgA	BM	M1	random	74
968	IgA	BM	M1	random	75
969	IgA	BM	M1	random	68
970	IgA	BM	M1	random	75
971	IgA	BM	M1	random	68
972	IgA	BM	M1	random	78
973	IgA	BM	M1	random	74
974	IgA	BM	M1	random	74
975	IgA	BM	M1	random	86
976	IgA	BM	M1	random	76
977	IgA	BM	M1	random	74
978	IgA	BM	M1	random	77
979	IgA	BM	M1	random	79
980	IgA	BM	M1	random	75
981	IgA	BM	M1	random	78
982	IgA	BM	M1	random	80
983	IgA	BM	M1	random	71
984	IgA	BM	M1	random	76
985	IgA	BM	M1	random	77
986	IgA	BM	M1	random	76
987	IgA	BM	M1	random	79
988	IgA	BM	M1	random	83
989	IgA	BM	M1	random	81
990	IgA	BM	M1	random	71
991	IgA	BM	M1	random	77
992	IgA	BM	M1	random	72
993	IgA	BM	M1	random	75
994	IgA	BM	M1	random	73
995	IgA	BM	M1	random	70
996	IgA	BM	M1	random	70
997	IgA	BM	M1	random	68
998	IgA	BM	M1	random	81
999	IgA	BM	M1	random	77
1000	IgA	BM	M1	random	69
1001	IgA	BM	M1	random	69
1002	IgA	BM	M1	random	73
1003	IgA	BM	M1	random	80
1004	IgA	BM	M1	random	76
1005	IgA	BM	M1	random	82
1006	IgA	BM	M1	random	70
1007	IgA	BM	M1	random	83
1008	IgA	BM	M1	random	74
1009	IgA	BM	M1	random	73
1010	IgA	BM	M1	random	76
1011	IgA	BM	M1	random	72
1012	IgA	BM	M1	random	80
1013	IgA	BM	M1	random	77
1014	IgA	BM	M1	random	82
1015	IgA	BM	M1	random	74
1016	IgA	BM	M1	random	76
1017	IgA	BM	M1	random	70
1018	IgA	BM	M1	random	76
1019	IgA	OVL	M1	random	114
1020	IgA	OVL	M1	random	127
1021	IgA	OVL	M1	random	112
1022	IgA	OVL	M1	random	112
1023	IgA	OVL	M1	random	100
1024	IgA	OVL	M1	random	122
1025	IgA	OVL	M1	random	109
1026	IgA	OVL	M1	random	113
1027	IgA	OVL	M1	random	124
1028	IgA	OVL	M1	random	123
1029	IgA	OVL	M1	random	104
1030	IgA	OVL	M1	random	114
1031	IgA	OVL	M1	random	113
1032	IgA	OVL	M1	random	112
1033	IgA	OVL	M1	random	123
1034	IgA	OVL	M1	random	119
1035	IgA	OVL	M1	random	125
1036	IgA	OVL	M1	random	118
1037	IgA	OVL	M1	random	125
1038	IgA	OVL	M1	random	117
1039	IgA	OVL	M1	random	117
1040	IgA	OVL	M1	random	113
1041	IgA	OVL	M1	random	109
1042	IgA	OVL	M1	random	118
1043	IgA	OVL	M1	random	113
1044	IgA	OVL	M1	random	105
1045	IgA	OVL	M1	random	126
1046	IgA	OVL	M1	random	115
1047	IgA	OVL	M1	random	118
1048	IgA	OVL	M1	random	132
1049	IgA	OVL	M1	random	103
1050	IgA	OVL	M1	random	115
1051	IgA	OVL	M1	random	115
1052	IgA	OVL	M1	random	118
1053	IgA	OVL	M1	random	118
1054	IgA	OVL	M1	random	113
1055	IgA	OVL	M1	random	130
1056	IgA	OVL	M1	random	124
1057	IgA	OVL	M1	random	122
1058	IgA	OVL	M1	random	115
1059	IgA	OVL	M1	random	117
1060	IgA	OVL	M1	random	112
1061	IgA	OVL	M1	random	120
1062	IgA	OVL	M1	random	106
1063	IgA	OVL	M1	random	108
1064	IgA	OVL	M1	random	121
1065	IgA	OVL	M1	random	114
1066	IgA	OVL	M1	random	124
1067	IgA	OVL	M1	random	121
1068	IgA	OVL	M1	random	105
1069	IgA	OVL	M1	random	128
1070	IgA	OVL	M1	random	109
1071	IgA	OVL	M1	random	114
1072	IgA	OVL	M1	random	116
1073	IgA	OVL	M1	random	119
1074	IgA	OVL	M1	random	122
1075	IgA	OVL	M1	random	120
1076	IgA	OVL	M1	random	123
1077	IgA	OVL	M1	random	115
1078	IgA	OVL	M1	random	125
1079	IgA	OVL	M1	random	110
1080	IgA	OVL	M1	random	123
1081	IgA	OVL	M1	random	103
1082	IgA	OVL	M1	random	108
1083	IgA	OVL	M1	random	120
1084	IgA	OVL	M1	random	116
1085	IgA	OVL	M1	random	122
1086	IgA	OVL	M1	random	123
1087	IgA	OVL	M1	random	125
1088	IgA	OVL	M1	random	123
1089	IgA	OVL	M1	random	117
1090	IgA	OVL	M1	random	117
1091	IgA	OVL	M1	random	119
1092	IgA	OVL	M1	random	117
1093	IgA	OVL	M1	random	121
1094	IgA	OVL	M1	random	138
1095	IgA	OVL	M1	random	123
1096	IgA	OVL	M1	random	131
1097	IgA	OVL	M1	random	116
1098	IgA	OVL	M1	random	109
1099	IgA	OVL	M1	random	125
1100	IgA	OVL	M1	random	107
1101	IgA	OVL	M1	random	119
1102	IgA	OVL	M1	random	107
1103	IgA	OVL	M1	random	112
1104	IgA	OVL	M1	random	119
1105	IgA	OVL	M1	random	116
1106	IgA	OVL	M1	random	117
1107	IgA	OVL	M1	random	119
1108	IgA	OVL	M1	random	123
1109	IgA	OVL	M1	random	110
1110	IgA	OVL	M1	random	98
1111	IgA	OVL	M1	random	122
1112	IgA	OVL	M1	random	111
1113	IgA	OVL	M1	random	109
1114	IgA	OVL	M1	random	131
1115	IgA	OVL	M1	random	126
1116	IgA	OVL	M1	random	120
1117	IgA	OVL	M1	random	109
1118	IgA	OVL	M1	random	120
1119	IgA	OVL	M1	random	115
1120	IgA	OVL	M1	random	127
1121	IgA	OVL	M1	random	107
1122	IgA	OVL	M1	random	113
1123	IgA	OVL	M1	random	119
1124	IgA	OVL	M1	random	127
1125	IgA	OVL	M1	random	112
1126	IgA	OVL	M1	random	122
1127	IgA	OVL	M1	random	106
1128	IgA	OVL	M1	random	134
1129	IgA	OVL	M1	random	106
1130	IgA	OVL	M1	random	116
1131	IgA	OVL	M1	random	121
1132	IgA	OVL	M1	random	113
1133	IgA	OVL	M1	random	124
1134	IgA	OVL	M1	random	122
1135	IgA	OVL	M1	random	114
1136	IgA	OVL	M1	random	115
1137	IgA	OVL	M1	random	108
1138	IgA	OVL	M1	random	120
1139	IgA	OVL	M1	random	110
1140	IgA	OVL	M1	random	111
1141	IgA	OVL	M1	random	121
1142	IgA	OVL	M1	random	111
1143	IgA	OVL	M1	random	127
1144	IgA	OVL	M1	random	114
1145	IgA	OVL	M1	random	119
1146	IgA	OVL	M1	random	122
1147	IgA	OVL	M1	random	124
1148	IgA	OVL	M1	random	114
1149	IgA	OVL	M1	random	115
1150	IgA	OVL	M1	random	113
1151	IgA	OVL	M1	random	107
1152	IgA	OVL	M1	random	106
1153	IgA	OVL	M1	random	114
1154	IgA	OVL	M1	random	118
1155	IgA	OVL	M1	random	119
1156	IgA	OVL	M1	random	113
1157	IgA	OVL	M1	random	116
1158	IgA	OVL	M1	random	117
1159	IgA	OVL	M1	random	121
1160	IgA	OVL	M1	random	131
1161	IgA	OVL	M1	random	124
1162	IgA	OVL	M1	random	126
1163	IgA	OVL	M1	random	122
1164	IgA	OVL	M1	random	107
1165	IgA	OVL	M1	random	108
1166	IgA	OVL	M1	random	121
1167	IgA	OVL	M1	random	121
1168	IgA	OVL	M1	random	115
1169	IgA	OVL	M1	random	120
1170	IgA	OVL	M1	random	124
1171	IgA	OVL	M1	random	123
1172	IgA	OVL	M1	random	118
1173	IgA	OVL	M1	random	119
1174	IgA	OVL	M1	random	115
1175	IgA	OVL	M1	random	116
1176	IgA	OVL	M1	random	122
1177	IgA	OVL	M1	random	116
1178	IgA	OVL	M1	random	112
1179	IgA	OVL	M1	random	120
1180	IgA	OVL	M1	random	121
1181	IgA	OVL	M1	random	113
1182	IgA	OVL	M1	random	113
1183	IgA	OVL	M1	random	132
1184	IgA	OVL	M1	random	109
1185	IgA	OVL	M1	random	135
1186	IgA	OVL	M1	random	115
1187	IgA	OVL	M1	random	117
1188	IgA	OVL	M1	random	115
1189	IgA	OVL	M1	random	119
1190	IgA	OVL	M1	random	139
1191	IgA	OVL	M1	random	123
1192	IgA	OVL	M1	random	106
1193	IgA	OVL	M1	random	116
1194	IgA	OVL	M1	random	110
1195	IgA	OVL	M1	random	117
1196	IgA	OVL	M1	random	112
1197	IgA	OVL	M1	random	124
1198	IgA	OVL	M1	random	115
1199	IgA	OVL	M1	random	118
1200	IgA	OVL	M1	random	113
1201	IgA	OVL	M1	random	123
1202	IgA	OVL	M1	random	119
1203	IgA	OVL	M1	random	120
1204	IgA	OVL	M1	random	118
1205	IgA	OVL	M1	random	105
1206	IgA	OVL	M1	random	112
1207	IgA	OVL	M1	random	108
1208	IgA	OVL	M1	random	113
1209	IgA	OVL	M1	random	120
1210	IgA	OVL	M1	random	115
1211	IgA	OVL	M1	random	116
1212	IgA	OVL	M1	random	117
1213	IgA	OVL	M1	random	112
1214	IgA	OVL	M1	random	107
1215	IgA	OVL	M1	random	123
1216	IgA	OVL	M1	random	114
1217	IgA	OVL	M1	random	113
1218	IgA	OVL	M1	random	117
1219	IgA	OVL	M1	random	123
1220	IgA	OVL	M1	random	124
1221	IgA	OVL	M1	random	112
1222	IgA	OVL	M1	random	115
1223	IgA	OVL	M1	random	115
1224	IgA	OVL	M1	random	120
1225	IgA	OVL	M1	random	109
1226	IgA	OVL	M1	random	123
1227	IgA	OVL	M1	random	125
1228	IgA	OVL	M1	random	123
1229	IgA	OVL	M1	random	118
1230	IgA	OVL	M1	random	119
1231	IgA	OVL	M1	random	124
1232	IgA	OVL	M1	random	112
1233	IgA	OVL	M1	random	115
1234	IgA	OVL	M1	random	129
1235	IgA	OVL	M1	random	110
1236	IgA	OVL	M1	random	114
1237	IgA	OVL	M1	random	112
1238	IgA	OVL	M1	random	124
1239	IgA	OVL	M1	random	110
1240	IgA	OVL	M1	random	109
1241	IgA	OVL	M1	random	130
1242	IgA	OVL	M1	random	114
1243	IgA	OVL	M1	random	106
1244	IgA	OVL	M1	random	121
1245	IgA	OVL	M1	random	120
1246	IgA	OVL	M1	random	122
1247	IgA	OVL	M1	random	105
1248	IgA	OVL	M1	random	108
1249	IgA	OVL	M1	random	127
1250	IgA	OVL	M1	random	121
1251	IgA	OVL	M1	random	118
1252	IgA	OVL	M1	random	118
1253	IgA	OVL	M1	random	111
1254	IgA	OVL	M1	random	125
1255	IgA	OVL	M1	random	112
1256	IgA	OVL	M1	random	108
1257	IgA	OVL	M1	random	123
1258	IgA	OVL	M1	random	119
1259	IgA	OVL	M1	random	112
1260	IgA	OVL	M1	random	112
1261	IgA	OVL	M1	random	109
1262	IgA	OVL	M1	random	116
1263	IgA	OVL	M1	random	108
1264	IgA	OVL	M1	random	116
1265	IgA	OVL	M1	random	119
1266	IgA	OVL	M1	random	109
1267	IgA	OVL	M1	random	115
1268	IgA	OVL	M1	random	112
1269	IgA	OVL	M1	random	122
1270	IgA	OVL	M1	random	103
1271	IgA	OVL	M1	random	102
1272	IgA	OVL	M1	random	113
1273	IgA	OVL	M1	random	114
1274	IgA	OVL	M1	random	124
1275	IgA	OVL	M1	random	117
1276	IgA	OVL	M1	random	114
1277	IgA	OVL	M1	random	133
1278	IgA	OVL	M1	random	122
1279	IgA	OVL	M1	random	121
1280	IgA	OVL	M1	random	120
1281	IgA	OVL	M1	random	119
1282	IgA	OVL	M1	random	118
1283	IgA	OVL	M1	random	111
1284	IgA	OVL	M1	random	120
1285	IgA	OVL	M1	random	120
1286	IgA	OVL	M1	random	122
1287	IgA	OVL	M1	random	113
1288	IgA	OVL	M1	random	129
1289	IgA	OVL	M1	random	112
1290	IgA	OVL	M1	random	118
1291	IgA	OVL	M1	random	120
1292	IgA	OVL	M1	random	118
1293	IgA	OVL	M1	random	125
1294	IgA	OVL	M1	random	108
1295	IgA	OVL	M1	random	121
1296	IgA	OVL	M1	random	126
1297	IgA	OVL	M1	random	109
1298	IgA	OVL	M1	random	123
1299	IgA	OVL	M1	random	107
1300	IgA	OVL	M1	random	115
1301	IgA	OVL	M1	random	113
1302	IgA	OVL	M1	random	111
1303	IgA	OVL	M1	random	115
1304	IgA	OVL	M1	random	120
1305	IgA	OVL	M1	random	118
1306	IgA	OVL	M1	random	120
1307	IgA	OVL	M1	random	120
1308	IgA	OVL	M1	random	133
1309	IgA	OVL	M1	random	113
1310	IgA	OVL	M1	random	110
1311	IgA	OVL	M1	random	109
1312	IgA	OVL	M1	random	107
1313	IgA	OVL	M1	random	112
1314	IgA	OVL	M1	random	108
1315	IgA	OVL	M1	random	116
1316	IgA	OVL	M1	random	119
1317	IgA	OVL	M1	random	107
1318	IgA	OVL	M1	random	120
1319	IgA	OVL	M1	random	123
1320	IgA	OVL	M1	random	120
1321	IgA	OVL	M1	random	105
1322	IgA	OVL	M1	random	119
1323	IgA	OVL	M1	random	120
1324	IgA	OVL	M1	random	124
1325	IgA	OVL	M1	random	114
1326	IgA	OVL	M1	random	131
1327	IgA	OVL	M1	random	119
1328	IgA	OVL	M1	random	104
1329	IgA	OVL	M1	random	112
1330	IgA	OVL	M1	random	121
1331	IgA	OVL	M1	random	115
1332	IgA	OVL	M1	random	115
1333	IgA	OVL	M1	random	124
1334	IgA	OVL	M1	random	117
1335	IgA	OVL	M1	random	113
1336	IgA	OVL	M1	random	123
1337	IgA	OVL	M1	random	110
1338	IgA	OVL	M1	random	114
1339	IgA	OVL	M1	random	116
1340	IgA	OVL	M1	random	118
1341	IgA	OVL	M1	random	117
1342	IgA	OVL	M1	random	115
1343	IgA	OVL	M1	random	117
1344	IgA	OVL	M1	random	112
1345	IgA	OVL	M1	random	119
1346	IgA	OVL	M1	random	124
1347	IgA	OVL	M1	random	118
1348	IgA	OVL	M1	random	114
1349	IgA	OVL	M1	random	119
1350	IgA	OVL	M1	random	112
1351	IgA	OVL	M1	random	115
1352	IgA	OVL	M1	random	107
1353	IgA	OVL	M1	random	112
1354	IgA	OVL	M1	random	115
1355	IgA	OVL	M1	random	113
1356	IgA	OVL	M1	random	120
1357	IgA	OVL	M1	random	123
1358	IgA	OVL	M1	random	118
1359	IgA	OVL	M1	random	118
1360	IgA	OVL	M1	random	113
1361	IgA	OVL	M1	random	125
1362	IgA	OVL	M1	random	116
1363	IgA	OVL	M1	random	117
1364	IgA	OVL	M1	random	127
1365	IgA	OVL	M1	random	119
1366	IgA	OVL	M1	random	118
1367	IgA	OVL	M1	random	114
1368	IgA	OVL	M1	random	114
1369	IgA	OVL	M1	random	113
1370	IgA	OVL	M1	random	126
1371	IgA	OVL	M1	random	112
1372	IgA	OVL	M1	random	116
1373	IgA	OVL	M1	random	115
1374	IgA	OVL	M1	random	110
1375	IgA	OVL	M1	random	115
1376	IgA	OVL	M1	random	107
1377	IgA	OVL	M1	random	126
1378	IgA	OVL	M1	random	120
1379	IgA	OVL	M1	random	115
1380	IgA	OVL	M1	random	115
1381	IgA	OVL	M1	random	118
1382	IgA	OVL	M1	random	129
1383	IgA	OVL	M1	random	122
1384	IgA	OVL	M1	random	121
1385	IgA	OVL	M1	random	127
1386	IgA	OVL	M1	random	121
1387	IgA	OVL	M1	random	119
1388	IgA	OVL	M1	random	111
1389	IgA	OVL	M1	random	120
1390	IgA	OVL	M1	random	113
1391	IgA	OVL	M1	random	128
1392	IgA	OVL	M1	random	110
1393	IgA	OVL	M1	random	125
1394	IgA	OVL	M1	random	114
1395	IgA	OVL	M1	random	116
1396	IgA	OVL	M1	random	115
1397	IgA	OVL	M1	random	119
1398	IgA	OVL	M1	random	112
1399	IgA	OVL	M1	random	129
1400	IgA	OVL	M1	random	108
1401	IgA	OVL	M1	random	112
1402	IgA	OVL	M1	random	119
1403	IgA	OVL	M1	random	113
1404	IgA	OVL	M1	random	115
1405	IgA	OVL	M1	random	118
1406	IgA	OVL	M1	random	125
1407	IgA	OVL	M1	random	102
1408	IgA	OVL	M1	random	127
1409	IgA	OVL	M1	random	111
1410	IgA	OVL	M1	random	130
1411	IgA	OVL	M1	random	124
1412	IgA	OVL	M1	random	110
1413	IgA	OVL	M1	random	112
1414	IgA	OVL	M1	random	120
1415	IgA	OVL	M1	random	125
1416	IgA	OVL	M1	random	132
1417	IgA	OVL	M1	random	121
1418	IgA	OVL	M1	random	120
1419	IgA	OVL	M1	random	129
1420	IgA	OVL	M1	random	112
1421	IgA	OVL	M1	random	123
1422	IgA	OVL	M1	random	113
1423	IgA	OVL	M1	random	118
1424	IgA	OVL	M1	random	118
1425	IgA	OVL	M1	random	114
1426	IgA	OVL	M1	random	110
1427	IgA	OVL	M1	random	126
1428	IgA	OVL	M1	random	123
1429	IgA	OVL	M1	random	114
1430	IgA	OVL	M1	random	110
1431	IgA	OVL	M1	random	119
1432	IgA	OVL	M1	random	112
1433	IgA	OVL	M1	random	124
1434	IgA	OVL	M1	random	114
1435	IgA	OVL	M1	random	131
1436	IgA	OVL	M1	random	111
1437	IgA	OVL	M1	random	118
1438	IgA	OVL	M1	random	131
1439	IgA	OVL	M1	random	124
1440	IgA	OVL	M1	random	118
1441	IgA	OVL	M1	random	123
1442	IgA	OVL	M1	random	124
1443	IgA	OVL	M1	random	129
1444	IgA	OVL	M1	random	117
1445	IgA	OVL	M1	random	116
1446	IgA	OVL	M1	random	120
1447	IgA	OVL	M1	random	106
1448	IgA	OVL	M1	random	110
1449	IgA	OVL	M1	random	114
1450	IgA	OVL	M1	random	114
1451	IgA	OVL	M1	random	116
1452	IgA	OVL	M1	random	126
1453	IgA	OVL	M1	random	116
1454	IgA	OVL	M1	random	105
1455	IgA	OVL	M1	random	106
1456	IgA	OVL	M1	random	121
1457	IgA	OVL	M1	random	122
1458	IgA	OVL	M1	random	111
1459	IgA	OVL	M1	random	102
1460	IgA	OVL	M1	random	124
1461	IgA	OVL	M1	random	119
1462	IgA	OVL	M1	random	120
1463	IgA	OVL	M1	random	113
1464	IgA	OVL	M1	random	130
1465	IgA	OVL	M1	random	118
1466	IgA	OVL	M1	random	124
1467	IgA	OVL	M1	random	117
1468	IgA	OVL	M1	random	103
1469	IgA	OVL	M1	random	133
1470	IgA	OVL	M1	random	120
1471	IgA	OVL	M1	random	118
1472	IgA	OVL	M1	random	111
1473	IgA	OVL	M1	random	111
1474	IgA	OVL	M1	random	115
1475	IgA	OVL	M1	random	118
1476	IgA	OVL	M1	random	112
1477	IgA	OVL	M1	random	119
1478	IgA	OVL	M1	random	126
1479	IgA	OVL	M1	random	111
1480	IgA	OVL	M1	random	130
1481	IgA	OVL	M1	random	130
1482	IgA	OVL	M1	random	106
1483	IgA	OVL	M1	random	111
1484	IgA	OVL	M1	random	115
1485	IgA	OVL	M1	random	109
1486	IgA	OVL	M1	random	117
1487	IgA	OVL	M1	random	112
1488	IgA	OVL	M1	random	118
1489	IgA	OVL	M1	random	122
1490	IgA	OVL	M1	random	117
1491	IgA	OVL	M1	random	114
1492	IgA	OVL	M1	random	114
1493	IgA	OVL	M1	random	114
1494	IgA	OVL	M1	random	123
1495	IgA	OVL	M1	random	125
1496	IgA	OVL	M1	random	126
1497	IgA	OVL	M1	random	122
1498	IgA	OVL	M1	random	128
1499	IgA	OVL	M1	random	120
1500	IgA	OVL	M1	random	114
1501	IgA	OVL	M1	random	128
1502	IgA	OVL	M1	random	105
1503	IgA	OVL	M1	random	121
1504	IgA	OVL	M1	random	118
1505	IgA	OVL	M1	random	112
1506	IgA	OVL	M1	random	120
1507	IgA	OVL	M1	random	104
1508	IgA	OVL	M1	random	133
1509	IgA	OVL	M1	random	129
1510	IgA	OVL	M1	random	123
1511	IgA	OVL	M1	random	124
1512	IgA	OVL	M1	random	113
1513	IgA	OVL	M1	random	123
1514	IgA	OVL	M1	random	115
1515	IgA	OVL	M1	random	112
1516	IgA	OVL	M1	random	118
1517	IgA	OVL	M1	random	122
1518	IgA	OVL	M1	random	123
1519	IgA	OVL	M1	random	112
1520	IgA	OVL	M1	random	127
1521	IgA	OVL	M1	random	121
1522	IgA	OVL	M1	random	117
1523	IgA	OVL	M1	random	117
1524	IgA	OVL	M1	random	118
1525	IgA	OVL	M1	random	120
1526	IgA	OVL	M1	random	120
1527	IgA	OVL	M1	random	121
1528	IgA	OVL	M1	random	118
1529	IgA	OVL	M1	random	129
1530	IgA	OVL	M1	random	115
1531	IgA	OVL	M1	random	107
1532	IgA	OVL	M1	random	115
1533	IgA	OVL	M1	random	118
1534	IgA	OVL	M1	random	117
1535	IgA	OVL	M1	random	117
1536	IgA	OVL	M1	random	123
1537	IgA	OVL	M1	random	115
1538	IgA	OVL	M1	random	128
1539	IgA	OVL	M1	random	120
1540	IgA	OVL	M1	random	115
1541	IgA	OVL	M1	random	121
1542	IgA	OVL	M1	random	116
1543	IgA	OVL	M1	random	116
1544	IgA	OVL	M1	random	110
1545	IgA	OVL	M1	random	113
1546	IgA	OVL	M1	random	123
1547	IgA	OVL	M1	random	123
1548	IgA	OVL	M1	random	121
1549	IgA	OVL	M1	random	108
1550	IgA	OVL	M1	random	113
1551	IgA	OVL	M1	random	122
1552	IgA	OVL	M1	random	107
1553	IgA	OVL	M1	random	115
1554	IgA	OVL	M1	random	118
1555	IgA	OVL	M1	random	120
1556	IgA	OVL	M1	random	116
1557	IgA	OVL	M1	random	109
1558	IgA	OVL	M1	random	111
1559	IgA	OVL	M1	random	123
1560	IgA	OVL	M1	random	127
1561	IgA	OVL	M1	random	112
1562	IgA	OVL	M1	random	123
1563	IgA	OVL	M1	random	117
1564	IgA	OVL	M1	random	115
1565	IgA	OVL	M1	random	114
1566	IgA	OVL	M1	random	130
1567	IgA	OVL	M1	random	109
1568	IgA	OVL	M1	random	116
1569	IgA	OVL	M1	random	111
1570	IgA	OVL	M1	random	106
1571	IgA	OVL	M1	random	120
1572	IgA	OVL	M1	random	123
1573	IgA	OVL	M1	random	110
1574	IgA	OVL	M1	random	117
1575	IgA	OVL	M1	random	114
1576	IgA	OVL	M1	random	118
1577	IgA	OVL	M1	random	118
1578	IgA	OVL	M1	random	120
1579	IgA	OVL	M1	random	108
1580	IgA	OVL	M1	random	122
1581	IgA	OVL	M1	random	118
1582	IgA	OVL	M1	random	110
1583	IgA	OVL	M1	random	109
1584	IgA	OVL	M1	random	111
1585	IgA	OVL	M1	random	112
1586	IgA	OVL	M1	random	122
1587	IgA	OVL	M1	random	124
1588	IgA	OVL	M1	random	115
1589	IgA	OVL	M1	random	122
1590	IgA	OVL	M1	random	114
1591	IgA	OVL	M1	random	119
1592	IgA	OVL	M1	random	115
1593	IgA	OVL	M1	random	125
1594	IgA	OVL	M1	random	126
1595	IgA	OVL	M1	random	107
1596	IgA	OVL	M1	random	124
1597	IgA	OVL	M1	random	108
1598	IgA	OVL	M1	random	113
1599	IgA	OVL	M1	random	112
1600	IgA	OVL	M1	random	110
1601	IgA	OVL	M1	random	114
1602	IgA	OVL	M1	random	118
1603	IgA	OVL	M1	random	107
1604	IgA	OVL	M1	random	109
1605	IgA	OVL	M1	random	107
1606	IgA	OVL	M1	random	106
1607	IgA	OVL	M1	random	123
1608	IgA	OVL	M1	random	115
1609	IgA	OVL	M1	random	116
1610	IgA	OVL	M1	random	114
1611	IgA	OVL	M1	random	113
1612	IgA	OVL	M1	random	122
1613	IgA	OVL	M1	random	120
1614	IgA	OVL	M1	random	114
1615	IgA	OVL	M1	random	122
1616	IgA	OVL	M1	random	112
1617	IgA	OVL	M1	random	120
1618	IgA	OVL	M1	random	117
1619	IgA	OVL	M1	random	117
1620	IgA	OVL	M1	random	103
1621	IgA	OVL	M1	random	122
1622	IgA	OVL	M1	random	117
1623	IgA	OVL	M1	random	126
1624	IgA	OVL	M1	random	102
1625	IgA	OVL	M1	random	122
1626	IgA	OVL	M1	random	121
1627	IgA	OVL	M1	random	131
1628	IgA	OVL	M1	random	111
1629	IgA	OVL	M1	random	113
1630	IgA	OVL	M1	random	112
1631	IgA	OVL	M1	random	119
1632	IgA	OVL	M1	random	113
1633	IgA	OVL	M1	random	112
1634	IgA	OVL	M1	random	107
1635	IgA	OVL	M1	random	108
1636	IgA	OVL	M1	random	113
1637	IgA	OVL	M1	random	119
1638	IgA	OVL	M1	random	118
1639	IgA	OVL	M1	random	119
1640	IgA	OVL	M1	random	119
1641	IgA	OVL	M1	random	104
1642	IgA	OVL	M1	random	116
1643	IgA	OVL	M1	random	112
1644	IgA	OVL	M1	random	123
1645	IgA	OVL	M1	random	134
1646	IgA	OVL	M1	random	120
1647	IgA	OVL	M1	random	109
1648	IgA	OVL	M1	random	120
1649	IgA	OVL	M1	random	124
1650	IgA	OVL	M1	random	118
1651	IgA	OVL	M1	random	115
1652	IgA	OVL	M1	random	117
1653	IgA	OVL	M1	random	115
1654	IgA	OVL	M1	random	116
1655	IgA	OVL	M1	random	110
1656	IgA	OVL	M1	random	114
1657	IgA	OVL	M1	random	115
1658	IgA	OVL	M1	random	117
1659	IgA	OVL	M1	random	117
1660	IgA	OVL	M1	random	127
1661	IgA	OVL	M1	random	113
1662	IgA	OVL	M1	random	120
1663	IgA	OVL	M1	random	106
1664	IgA	OVL	M1	random	119
1665	IgA	OVL	M1	random	123
1666	IgA	OVL	M1	random	125
1667	IgA	OVL	M1	random	120
1668	IgA	OVL	M1	random	122
1669	IgA	OVL	M1	random	124
1670	IgA	OVL	M1	random	114
1671	IgA	OVL	M1	random	110
1672	IgA	OVL	M1	random	124
1673	IgA	OVL	M1	random	115
1674	IgA	OVL	M1	random	104
1675	IgA	OVL	M1	random	115
1676	IgA	OVL	M1	random	120
1677	IgA	OVL	M1	random	126
1678	IgA	OVL	M1	random	114
1679	IgA	OVL	M1	random	112
1680	IgA	OVL	M1	random	116
1681	IgA	OVL	M1	random	121
1682	IgA	OVL	M1	random	108
1683	IgA	OVL	M1	random	121
1684	IgA	OVL	M1	random	118
1685	IgA	OVL	M1	random	134
1686	IgA	OVL	M1	random	107
1687	IgA	OVL	M1	random	118
1688	IgA	OVL	M1	random	108
1689	IgA	OVL	M1	random	107
1690	IgA	OVL	M1	random	113
1691	IgA	OVL	M1	random	121
1692	IgA	OVL	M1	random	118
1693	IgA	OVL	M1	random	122
1694	IgA	OVL	M1	random	128
1695	IgA	OVL	M1	random	123
1696	IgA	OVL	M1	random	129
1697	IgA	OVL	M1	random	117
1698	IgA	OVL	M1	random	102
1699	IgA	OVL	M1	random	109
1700	IgA	OVL	M1	random	114
1701	IgA	OVL	M1	random	126
1702	IgA	OVL	M1	random	123
1703	IgA	OVL	M1	random	112
1704	IgA	OVL	M1	random	111
1705	IgA	OVL	M1	random	114
1706	IgA	OVL	M1	random	103
1707	IgA	OVL	M1	random	122
1708	IgA	OVL	M1	random	129
1709	IgA	OVL	M1	random	112
1710	IgA	OVL	M1	random	109
1711	IgA	OVL	M1	random	107
1712	IgA	OVL	M1	random	110
1713	IgA	OVL	M1	random	109
1714	IgA	OVL	M1	random	110
1715	IgA	OVL	M1	random	115
1716	IgA	OVL	M1	random	123
1717	IgA	OVL	M1	random	124
1718	IgA	OVL	M1	random	113
1719	IgA	OVL	M1	random	115
1720	IgA	OVL	M1	random	111
1721	IgA	OVL	M1	random	106
1722	IgA	OVL	M1	random	119
1723	IgA	OVL	M1	random	116
1724	IgA	OVL	M1	random	116
1725	IgA	OVL	M1	random	111
1726	IgA	OVL	M1	random	108
1727	IgA	OVL	M1	random	119
1728	IgA	OVL	M1	random	120
1729	IgA	OVL	M1	random	113
1730	IgA	OVL	M1	random	109
1731	IgA	OVL	M1	random	108
1732	IgA	OVL	M1	random	122
1733	IgA	OVL	M1	random	132
1734	IgA	OVL	M1	random	112
1735	IgA	OVL	M1	random	121
1736	IgA	OVL	M1	random	108
1737	IgA	OVL	M1	random	124
1738	IgA	OVL	M1	random	121
1739	IgA	OVL	M1	random	115
1740	IgA	OVL	M1	random	127
1741	IgA	OVL	M1	random	100
1742	IgA	OVL	M1	random	118
1743	IgA	OVL	M1	random	119
1744	IgA	OVL	M1	random	126
1745	IgA	OVL	M1	random	119
1746	IgA	OVL	M1	random	114
1747	IgA	OVL	M1	random	120
1748	IgA	OVL	M1	random	104
1749	IgA	OVL	M1	random	112
1750	IgA	OVL	M1	random	121
1751	IgA	OVL	M1	random	119
1752	IgA	OVL	M1	random	125
1753	IgA	OVL	M1	random	118
1754	IgA	OVL	M1	random	117
1755	IgA	OVL	M1	random	116
1756	IgA	OVL	M1	random	116
1757	IgA	OVL	M1	random	118
1758	IgA	OVL	M1	random	115
1759	IgA	OVL	M1	random	115
1760	IgA	OVL	M1	random	114
1761	IgA	OVL	M1	random	113
1762	IgA	OVL	M1	random	123
1763	IgA	OVL	M1	random	122
1764	IgA	OVL	M1	random	123
1765	IgA	OVL	M1	random	108
1766	IgA	OVL	M1	random	114
1767	IgA	OVL	M1	random	116
1768	IgA	OVL	M1	random	121
1769	IgA	OVL	M1	random	112
1770	IgA	OVL	M1	random	116
1771	IgA	OVL	M1	random	123
1772	IgA	OVL	M1	random	112
1773	IgA	OVL	M1	random	125
1774	IgA	OVL	M1	random	125
1775	IgA	OVL	M1	random	124
1776	IgA	OVL	M1	random	122
1777	IgA	OVL	M1	random	126
1778	IgA	OVL	M1	random	122
1779	IgA	OVL	M1	random	118
1780	IgA	OVL	M1	random	133
1781	IgA	OVL	M1	random	113
1782	IgA	OVL	M1	random	114
1783	IgA	OVL	M1	random	111
1784	IgA	OVL	M1	random	121
1785	IgA	OVL	M1	random	116
1786	IgA	OVL	M1	random	115
1787	IgA	OVL	M1	random	122
1788	IgA	OVL	M1	random	115
1789	IgA	OVL	M1	random	115
1790	IgA	OVL	M1	random	127
1791	IgA	OVL	M1	random	119
1792	IgA	OVL	M1	random	108
1793	IgA	OVL	M1	random	114
1794	IgA	OVL	M1	random	119
1795	IgA	OVL	M1	random	119
1796	IgA	OVL	M1	random	103
1797	IgA	OVL	M1	random	119
1798	IgA	OVL	M1	random	107
1799	IgA	OVL	M1	random	116
1800	IgA	OVL	M1	random	108
1801	IgA	OVL	M1	random	116
1802	IgA	OVL	M1	random	123
1803	IgA	OVL	M1	random	113
1804	IgA	OVL	M1	random	119
1805	IgA	OVL	M1	random	115
1806	IgA	OVL	M1	random	113
1807	IgA	OVL	M1	random	116
1808	IgA	OVL	M1	random	117
1809	IgA	OVL	M1	random	120
1810	IgA	OVL	M1	random	116
1811	IgA	OVL	M1	random	111
1812	IgA	OVL	M1	random	106
1813	IgA	OVL	M1	random	118
1814	IgA	OVL	M1	random	119
1815	IgA	OVL	M1	random	110
1816	IgA	OVL	M1	random	125
1817	IgA	OVL	M1	random	122
1818	IgA	OVL	M1	random	97
1819	IgA	OVL	M1	random	122
1820	IgA	OVL	M1	random	107
1821	IgA	OVL	M1	random	116
1822	IgA	OVL	M1	random	119
1823	IgA	OVL	M1	random	125
1824	IgA	OVL	M1	random	108
1825	IgA	OVL	M1	random	113
1826	IgA	OVL	M1	random	126
1827	IgA	OVL	M1	random	129
1828	IgA	OVL	M1	random	105
1829	IgA	OVL	M1	random	117
1830	IgA	OVL	M1	random	116
1831	IgA	OVL	M1	random	113
1832	IgA	OVL	M1	random	108
1833	IgA	OVL	M1	random	113
1834	IgA	OVL	M1	random	113
1835	IgA	OVL	M1	random	117
1836	IgA	OVL	M1	random	109
1837	IgA	OVL	M1	random	114
1838	IgA	OVL	M1	random	112
1839	IgA	OVL	M1	random	126
1840	IgA	OVL	M1	random	129
1841	IgA	OVL	M1	random	121
1842	IgA	OVL	M1	random	124
1843	IgA	OVL	M1	random	128
1844	IgA	OVL	M1	random	108
1845	IgA	OVL	M1	random	120
1846	IgA	OVL	M1	random	117
1847	IgA	OVL	M1	random	119
1848	IgA	OVL	M1	random	114
1849	IgA	OVL	M1	random	128
1850	IgA	OVL	M1	random	115
1851	IgA	OVL	M1	random	107
1852	IgA	OVL	M1	random	121
1853	IgA	OVL	M1	random	119
1854	IgA	OVL	M1	random	102
1855	IgA	OVL	M1	random	112
1856	IgA	OVL	M1	random	122
1857	IgA	OVL	M1	random	119
1858	IgA	OVL	M1	random	125
1859	IgA	OVL	M1	random	111
1860	IgA	OVL	M1	random	112
1861	IgA	OVL	M1	random	111
1862	IgA	OVL	M1	random	116
1863	IgA	OVL	M1	random	117
1864	IgA	OVL	M1	random	122
1865	IgA	OVL	M1	random	117
1866	IgA	OVL	M1	random	107
1867	IgA	OVL	M1	random	110
1868	IgA	OVL	M1	random	123
1869	IgA	OVL	M1	random	111
1870	IgA	OVL	M1	random	113
1871	IgA	OVL	M1	random	122
1872	IgA	OVL	M1	random	123
1873	IgA	OVL	M1	random	122
1874	IgA	OVL	M1	random	108
1875	IgA	OVL	M1	random	118
1876	IgA	OVL	M1	random	111
1877	IgA	OVL	M1	random	126
1878	IgA	OVL	M1	random	125
1879	IgA	OVL	M1	random	114
1880	IgA	OVL	M1	random	126
1881	IgA	OVL	M1	random	108
1882	IgA	OVL	M1	random	115
1883	IgA	OVL	M1	random	126
1884	IgA	OVL	M1	random	125
1885	IgA	OVL	M1	random	109
1886	IgA	OVL	M1	random	109
1887	IgA	OVL	M1	random	116
1888	IgA	OVL	M1	random	118
1889	IgA	OVL	M1	random	107
1890	IgA	OVL	M1	random	117
1891	IgA	OVL	M1	random	114
1892	IgA	OVL	M1	random	112
1893	IgA	OVL	M1	random	132
1894	IgA	OVL	M1	random	117
1895	IgA	OVL	M1	random	122
1896	IgA	OVL	M1	random	114
1897	IgA	OVL	M1	random	114
1898	IgA	OVL	M1	random	124
1899	IgA	OVL	M1	random	116
1900	IgA	OVL	M1	random	109
1901	IgA	OVL	M1	random	118
1902	IgA	OVL	M1	random	109
1903	IgA	OVL	M1	random	108
1904	IgA	OVL	M1	random	114
1905	IgA	OVL	M1	random	121
1906	IgA	OVL	M1	random	113
1907	IgA	OVL	M1	random	109
1908	IgA	OVL	M1	random	133
1909	IgA	OVL	M1	random	122
1910	IgA	OVL	M1	random	117
1911	IgA	OVL	M1	random	109
1912	IgA	OVL	M1	random	109
1913	IgA	OVL	M1	random	125
1914	IgA	OVL	M1	random	117
1915	IgA	OVL	M1	random	131
1916	IgA	OVL	M1	random	109
1917	IgA	OVL	M1	random	123
1918	IgA	OVL	M1	random	117
1919	IgA	OVL	M1	random	111
1920	IgA	OVL	M1	random	134
1921	IgA	OVL	M1	random	119
1922	IgA	OVL	M1	random	123
1923	IgA	OVL	M1	random	106
1924	IgA	OVL	M1	random	125
1925	IgA	OVL	M1	random	130
1926	IgA	OVL	M1	random	125
1927	IgA	OVL	M1	random	113
1928	IgA	OVL	M1	random	115
1929	IgA	OVL	M1	random	116
1930	IgA	OVL	M1	random	123
1931	IgA	OVL	M1	random	112
1932	IgA	OVL	M1	random	120
1933	IgA	OVL	M1	random	112
1934	IgA	OVL	M1	random	122
1935	IgA	OVL	M1	random	111
1936	IgA	OVL	M1	random	112
1937	IgA	OVL	M1	random	107
1938	IgA	OVL	M1	random	115
1939	IgA	OVL	M1	random	128
1940	IgA	OVL	M1	random	121
1941	IgA	OVL	M1	random	105
1942	IgA	OVL	M1	random	114
1943	IgA	OVL	M1	random	119
1944	IgA	OVL	M1	random	121
1945	IgA	OVL	M1	random	112
1946	IgA	OVL	M1	random	115
1947	IgA	OVL	M1	random	121
1948	IgA	OVL	M1	random	123
1949	IgA	OVL	M1	random	123
1950	IgA	OVL	M1	random	114
1951	IgA	OVL	M1	random	108
1952	IgA	OVL	M1	random	128
1953	IgA	OVL	M1	random	104
1954	IgA	OVL	M1	random	111
1955	IgA	OVL	M1	random	126
1956	IgA	OVL	M1	random	112
1957	IgA	OVL	M1	random	120
1958	IgA	OVL	M1	random	125
1959	IgA	OVL	M1	random	114
1960	IgA	OVL	M1	random	110
1961	IgA	OVL	M1	random	122
1962	IgA	OVL	M1	random	100
1963	IgA	OVL	M1	random	124
1964	IgA	OVL	M1	random	104
1965	IgA	OVL	M1	random	119
1966	IgA	OVL	M1	random	123
1967	IgA	OVL	M1	random	114
1968	IgA	OVL	M1	random	122
1969	IgA	OVL	M1	random	126
1970	IgA	OVL	M1	random	119
1971	IgA	OVL	M1	random	122
1972	IgA	OVL	M1	random	110
1973	IgA	OVL	M1	random	116
1974	IgA	OVL	M1	random	119
1975	IgA	OVL	M1	random	107
1976	IgA	OVL	M1	random	116
1977	IgA	OVL	M1	random	117
1978	IgA	OVL	M1	random	115
1979	IgA	OVL	M1	random	113
1980	IgA	OVL	M1	random	118
1981	IgA	OVL	M1	random	118
1982	IgA	OVL	M1	random	107
1983	IgA	OVL	M1	random	126
1984	IgA	OVL	M1	random	114
1985	IgA	OVL	M1	random	113
1986	IgA	OVL	M1	random	112
1987	IgA	OVL	M1	random	103
1988	IgA	OVL	M1	random	104
1989	IgA	OVL	M1	random	101
1990	IgA	OVL	M1	random	118
1991	IgA	OVL	M1	random	110
1992	IgA	OVL	M1	random	118
1993	IgA	OVL	M1	random	114
1994	IgA	OVL	M1	random	122
1995	IgA	OVL	M1	random	122
1996	IgA	OVL	M1	random	122
1997	IgA	OVL	M1	random	127
1998	IgA	OVL	M1	random	102
1999	IgA	OVL	M1	random	110
[truncated: 16,019 more rows]
