# Supplementary material for: Discrete populations of isotype-switched memory B lymphocytes are maintained in murine spleen and bone marrow
Source: Nat Commun. 2020 May 22;11:2570. doi: 10.1038/s41467-020-16464-6 (PMC7244721; doi:10.1038/s41467-020-16464-6)
Supplement: Supplementary file 4 — Source Data [file 41467_2020_16464_MOESM4_ESM.zip › Fig_2e_IgV_gene_family_distribution.csv]

	isotype	Mouse_ID	organ	subsample	variable	value	perct
1	IgA	1	BM	A1	IGHV1-12	0	0
2	IgA	1	BM	A2	IGHV1-12	0	0
3	IgA	1	BM	B1	IGHV1-12	0	0
4	IgA	1	BM	B2	IGHV1-12	0	0
5	IgA	1	Sp	A1	IGHV1-12	0.005586592178771	0.5586592178771
6	IgA	1	Sp	A2	IGHV1-12	0.00507614213198	0.507614213198
7	IgA	1	Sp	B1	IGHV1-12	0	0
8	IgA	1	Sp	B2	IGHV1-12	0	0
9	IgA	1	BM	A1	IGHV1-14	0.008720930232558	0.8720930232558
10	IgA	1	BM	A2	IGHV1-14	0.012345679012346	1.2345679012346
11	IgA	1	BM	B1	IGHV1-14	0.169550173010381	16.9550173010381
12	IgA	1	BM	B2	IGHV1-14	0.25	25
13	IgA	1	Sp	A1	IGHV1-14	0.067039106145251	6.7039106145251
14	IgA	1	Sp	A2	IGHV1-14	0.050761421319797	5.0761421319797
15	IgA	1	Sp	B1	IGHV1-14	0	0
16	IgA	1	Sp	B2	IGHV1-14	0	0
17	IgA	1	BM	A1	IGHV1-15	0.005813953488372	0.5813953488372
18	IgA	1	BM	A2	IGHV1-15	0.009259259259259	0.9259259259259
19	IgA	1	BM	B1	IGHV1-15	0	0
20	IgA	1	BM	B2	IGHV1-15	0	0
21	IgA	1	Sp	A1	IGHV1-15	0	0
22	IgA	1	Sp	A2	IGHV1-15	0	0
23	IgA	1	Sp	B1	IGHV1-15	0	0
24	IgA	1	Sp	B2	IGHV1-15	0	0
25	IgA	1	BM	A1	IGHV1-18	0.005813953488372	0.5813953488372
26	IgA	1	BM	A2	IGHV1-18	0.012345679012346	1.2345679012346
27	IgA	1	BM	B1	IGHV1-18	0.013840830449827	1.3840830449827
28	IgA	1	BM	B2	IGHV1-18	0.009375	0.9375
29	IgA	1	Sp	A1	IGHV1-18	0.027932960893855	2.7932960893855
30	IgA	1	Sp	A2	IGHV1-18	0.020304568527919	2.0304568527919
31	IgA	1	Sp	B1	IGHV1-18	0	0
32	IgA	1	Sp	B2	IGHV1-18	0	0
33	IgA	1	BM	A1	IGHV1-20	0	0
34	IgA	1	BM	A2	IGHV1-20	0	0
35	IgA	1	BM	B1	IGHV1-20	0.003460207612457	0.3460207612457
36	IgA	1	BM	B2	IGHV1-20	0.003125	0.3125
37	IgA	1	Sp	A1	IGHV1-20	0	0
38	IgA	1	Sp	A2	IGHV1-20	0	0
39	IgA	1	Sp	B1	IGHV1-20	0	0
40	IgA	1	Sp	B2	IGHV1-20	0	0
41	IgA	1	BM	A1	IGHV1-4	0.020348837209302	2.0348837209302
42	IgA	1	BM	A2	IGHV1-4	0.027777777777778	2.7777777777778
43	IgA	1	BM	B1	IGHV1-4	0.013840830449827	1.3840830449827
44	IgA	1	BM	B2	IGHV1-4	0.01875	1.875
45	IgA	1	Sp	A1	IGHV1-4	0.011173184357542	1.1173184357542
46	IgA	1	Sp	A2	IGHV1-4	0.010152284263959	1.0152284263959
47	IgA	1	Sp	B1	IGHV1-4	0.024691358024691	2.4691358024691
48	IgA	1	Sp	B2	IGHV1-4	0.027522935779817	2.7522935779817
49	IgA	1	BM	A1	IGHV1-49	0	0
50	IgA	1	BM	A2	IGHV1-49	0	0
51	IgA	1	BM	B1	IGHV1-49	0.017301038062284	1.7301038062284
52	IgA	1	BM	B2	IGHV1-49	0.01875	1.875
53	IgA	1	Sp	A1	IGHV1-49	0	0
54	IgA	1	Sp	A2	IGHV1-49	0	0
55	IgA	1	Sp	B1	IGHV1-49	0	0
56	IgA	1	Sp	B2	IGHV1-49	0	0
57	IgA	1	BM	A1	IGHV1-5	0.011627906976744	1.1627906976744
58	IgA	1	BM	A2	IGHV1-5	0.015432098765432	1.5432098765432
59	IgA	1	BM	B1	IGHV1-5	0	0
60	IgA	1	BM	B2	IGHV1-5	0	0
61	IgA	1	Sp	A1	IGHV1-5	0.022346368715084	2.2346368715084
62	IgA	1	Sp	A2	IGHV1-5	0.020304568527919	2.0304568527919
63	IgA	1	Sp	B1	IGHV1-5	0.061728395061728	6.1728395061728
64	IgA	1	Sp	B2	IGHV1-5	0.08256880733945	8.256880733945
65	IgA	1	BM	A1	IGHV1-50	0.008720930232558	0.8720930232558
66	IgA	1	BM	A2	IGHV1-50	0.006172839506173	0.6172839506173
67	IgA	1	BM	B1	IGHV1-50	0.006920415224914	0.6920415224914
68	IgA	1	BM	B2	IGHV1-50	0.00625	0.625
69	IgA	1	Sp	A1	IGHV1-50	0.011173184357542	1.1173184357542
70	IgA	1	Sp	A2	IGHV1-50	0.015228426395939	1.5228426395939
71	IgA	1	Sp	B1	IGHV1-50	0.012345679012346	1.2345679012346
72	IgA	1	Sp	B2	IGHV1-50	0.009174311926606	0.9174311926606
73	IgA	1	BM	A1	IGHV1-53	0.215116279069767	21.5116279069767
74	IgA	1	BM	A2	IGHV1-53	0.203703703703704	20.3703703703704
75	IgA	1	BM	B1	IGHV1-53	0.003460207612457	0.3460207612457
76	IgA	1	BM	B2	IGHV1-53	0.003125	0.3125
77	IgA	1	Sp	A1	IGHV1-53	0.067039106145251	6.7039106145251
78	IgA	1	Sp	A2	IGHV1-53	0.081218274111675	8.1218274111675
79	IgA	1	Sp	B1	IGHV1-53	0	0
80	IgA	1	Sp	B2	IGHV1-53	0	0
81	IgA	1	BM	A1	IGHV1-54	0.026162790697674	2.6162790697674
82	IgA	1	BM	A2	IGHV1-54	0.018518518518519	1.8518518518519
83	IgA	1	BM	B1	IGHV1-54	0.110726643598616	11.0726643598616
84	IgA	1	BM	B2	IGHV1-54	0.090625	9.0625
85	IgA	1	Sp	A1	IGHV1-54	0.022346368715084	2.2346368715084
86	IgA	1	Sp	A2	IGHV1-54	0.020304568527919	2.0304568527919
87	IgA	1	Sp	B1	IGHV1-54	0	0
88	IgA	1	Sp	B2	IGHV1-54	0	0
89	IgA	1	BM	A1	IGHV1-58	0.002906976744186	0.2906976744186
90	IgA	1	BM	A2	IGHV1-58	0.003086419753086	0.3086419753086
91	IgA	1	BM	B1	IGHV1-58	0	0
92	IgA	1	BM	B2	IGHV1-58	0	0
93	IgA	1	Sp	A1	IGHV1-58	0.005586592178771	0.5586592178771
94	IgA	1	Sp	A2	IGHV1-58	0.010152284263959	1.0152284263959
95	IgA	1	Sp	B1	IGHV1-58	0	0
96	IgA	1	Sp	B2	IGHV1-58	0	0
97	IgA	1	BM	A1	IGHV1-62-2	0.020348837209302	2.0348837209302
98	IgA	1	BM	A2	IGHV1-62-2	0.012345679012346	1.2345679012346
99	IgA	1	BM	B1	IGHV1-62-2	0	0
100	IgA	1	BM	B2	IGHV1-62-2	0	0
101	IgA	1	Sp	A1	IGHV1-62-2	0.016759776536313	1.6759776536313
102	IgA	1	Sp	A2	IGHV1-62-2	0.015228426395939	1.5228426395939
103	IgA	1	Sp	B1	IGHV1-62-2	0	0
104	IgA	1	Sp	B2	IGHV1-62-2	0	0
105	IgA	1	BM	A1	IGHV1-63	0.002906976744186	0.2906976744186
106	IgA	1	BM	A2	IGHV1-63	0.003086419753086	0.3086419753086
107	IgA	1	BM	B1	IGHV1-63	0	0
108	IgA	1	BM	B2	IGHV1-63	0	0
109	IgA	1	Sp	A1	IGHV1-63	0	0
110	IgA	1	Sp	A2	IGHV1-63	0	0
111	IgA	1	Sp	B1	IGHV1-63	0	0
112	IgA	1	Sp	B2	IGHV1-63	0	0
113	IgA	1	BM	A1	IGHV1-74	0	0
114	IgA	1	BM	A2	IGHV1-74	0	0
115	IgA	1	BM	B1	IGHV1-74	0	0
116	IgA	1	BM	B2	IGHV1-74	0	0
117	IgA	1	Sp	A1	IGHV1-74	0.005586592178771	0.5586592178771
118	IgA	1	Sp	A2	IGHV1-74	0.00507614213198	0.507614213198
119	IgA	1	Sp	B1	IGHV1-74	0	0
120	IgA	1	Sp	B2	IGHV1-74	0	0
121	IgA	1	BM	A1	IGHV1-75	0.002906976744186	0.2906976744186
122	IgA	1	BM	A2	IGHV1-75	0.003086419753086	0.3086419753086
123	IgA	1	BM	B1	IGHV1-75	0.006920415224914	0.6920415224914
124	IgA	1	BM	B2	IGHV1-75	0.009375	0.9375
125	IgA	1	Sp	A1	IGHV1-75	0	0
126	IgA	1	Sp	A2	IGHV1-75	0	0
127	IgA	1	Sp	B1	IGHV1-75	0	0
128	IgA	1	Sp	B2	IGHV1-75	0	0
129	IgA	1	BM	A1	IGHV1-76	0.008720930232558	0.8720930232558
130	IgA	1	BM	A2	IGHV1-76	0.006172839506173	0.6172839506173
131	IgA	1	BM	B1	IGHV1-76	0.003460207612457	0.3460207612457
132	IgA	1	BM	B2	IGHV1-76	0.003125	0.3125
133	IgA	1	Sp	A1	IGHV1-76	0.016759776536313	1.6759776536313
134	IgA	1	Sp	A2	IGHV1-76	0.015228426395939	1.5228426395939
135	IgA	1	Sp	B1	IGHV1-76	0.024691358024691	2.4691358024691
136	IgA	1	Sp	B2	IGHV1-76	0.018348623853211	1.8348623853211
137	IgA	1	BM	A1	IGHV1-77	0.136627906976744	13.6627906976744
138	IgA	1	BM	A2	IGHV1-77	0.16358024691358	16.358024691358
139	IgA	1	BM	B1	IGHV1-77	0.086505190311419	8.6505190311419
140	IgA	1	BM	B2	IGHV1-77	0.096875	9.6875
141	IgA	1	Sp	A1	IGHV1-77	0.11731843575419	11.731843575419
142	IgA	1	Sp	A2	IGHV1-77	0.121827411167513	12.1827411167513
143	IgA	1	Sp	B1	IGHV1-77	0.135802469135802	13.5802469135802
144	IgA	1	Sp	B2	IGHV1-77	0.155963302752294	15.5963302752294
145	IgA	1	BM	A1	IGHV1-9	0	0
146	IgA	1	BM	A2	IGHV1-9	0	0
147	IgA	1	BM	B1	IGHV1-9	0.003460207612457	0.3460207612457
148	IgA	1	BM	B2	IGHV1-9	0.003125	0.3125
149	IgA	1	Sp	A1	IGHV1-9	0	0
150	IgA	1	Sp	A2	IGHV1-9	0	0
151	IgA	1	Sp	B1	IGHV1-9	0	0
152	IgA	1	Sp	B2	IGHV1-9	0	0
153	IgA	1	BM	A1	IGHV10-1	0.008720930232558	0.8720930232558
154	IgA	1	BM	A2	IGHV10-1	0.015432098765432	1.5432098765432
155	IgA	1	BM	B1	IGHV10-1	0.017301038062284	1.7301038062284
156	IgA	1	BM	B2	IGHV10-1	0.015625	1.5625
157	IgA	1	Sp	A1	IGHV10-1	0	0
158	IgA	1	Sp	A2	IGHV10-1	0	0
159	IgA	1	Sp	B1	IGHV10-1	0.012345679012346	1.2345679012346
160	IgA	1	Sp	B2	IGHV10-1	0.018348623853211	1.8348623853211
161	IgA	1	BM	A1	IGHV10-3	0.002906976744186	0.2906976744186
162	IgA	1	BM	A2	IGHV10-3	0.006172839506173	0.6172839506173
163	IgA	1	BM	B1	IGHV10-3	0.003460207612457	0.3460207612457
164	IgA	1	BM	B2	IGHV10-3	0.003125	0.3125
165	IgA	1	Sp	A1	IGHV10-3	0.016759776536313	1.6759776536313
166	IgA	1	Sp	A2	IGHV10-3	0.015228426395939	1.5228426395939
167	IgA	1	Sp	B1	IGHV10-3	0	0
168	IgA	1	Sp	B2	IGHV10-3	0	0
169	IgA	1	BM	A1	IGHV11-2	0.017441860465116	1.7441860465116
170	IgA	1	BM	A2	IGHV11-2	0.018518518518519	1.8518518518519
171	IgA	1	BM	B1	IGHV11-2	0	0
172	IgA	1	BM	B2	IGHV11-2	0	0
173	IgA	1	Sp	A1	IGHV11-2	0	0
174	IgA	1	Sp	A2	IGHV11-2	0	0
175	IgA	1	Sp	B1	IGHV11-2	0	0
176	IgA	1	Sp	B2	IGHV11-2	0	0
177	IgA	1	BM	A1	IGHV13-2	0	0
178	IgA	1	BM	A2	IGHV13-2	0	0
179	IgA	1	BM	B1	IGHV13-2	0	0
180	IgA	1	BM	B2	IGHV13-2	0	0
181	IgA	1	Sp	A1	IGHV13-2	0	0
182	IgA	1	Sp	A2	IGHV13-2	0	0
183	IgA	1	Sp	B1	IGHV13-2	0.012345679012346	1.2345679012346
184	IgA	1	Sp	B2	IGHV13-2	0.009174311926606	0.9174311926606
185	IgA	1	BM	A1	IGHV14-1	0.049418604651163	4.9418604651163
186	IgA	1	BM	A2	IGHV14-1	0.033950617283951	3.3950617283951
187	IgA	1	BM	B1	IGHV14-1	0.038062283737024	3.8062283737024
188	IgA	1	BM	B2	IGHV14-1	0.0375	3.75
189	IgA	1	Sp	A1	IGHV14-1	0.022346368715084	2.2346368715084
190	IgA	1	Sp	A2	IGHV14-1	0.010152284263959	1.0152284263959
191	IgA	1	Sp	B1	IGHV14-1	0	0
192	IgA	1	Sp	B2	IGHV14-1	0	0
193	IgA	1	BM	A1	IGHV14-2	0.212209302325581	21.2209302325581
194	IgA	1	BM	A2	IGHV14-2	0.231481481481481	23.1481481481481
195	IgA	1	BM	B1	IGHV14-2	0.200692041522491	20.0692041522491
196	IgA	1	BM	B2	IGHV14-2	0.159375	15.9375
197	IgA	1	Sp	A1	IGHV14-2	0.089385474860335	8.9385474860335
198	IgA	1	Sp	A2	IGHV14-2	0.071065989847716	7.1065989847716
199	IgA	1	Sp	B1	IGHV14-2	0.074074074074074	7.4074074074074
200	IgA	1	Sp	B2	IGHV14-2	0.119266055045872	11.9266055045872
201	IgA	1	BM	A1	IGHV15-2	0.002906976744186	0.2906976744186
202	IgA	1	BM	A2	IGHV15-2	0.003086419753086	0.3086419753086
203	IgA	1	BM	B1	IGHV15-2	0	0
204	IgA	1	BM	B2	IGHV15-2	0	0
205	IgA	1	Sp	A1	IGHV15-2	0	0
206	IgA	1	Sp	A2	IGHV15-2	0	0
207	IgA	1	Sp	B1	IGHV15-2	0	0
208	IgA	1	Sp	B2	IGHV15-2	0	0
209	IgA	1	BM	A1	IGHV2-6	0	0
210	IgA	1	BM	A2	IGHV2-6	0	0
211	IgA	1	BM	B1	IGHV2-6	0	0
212	IgA	1	BM	B2	IGHV2-6	0	0
213	IgA	1	Sp	A1	IGHV2-6	0.005586592178771	0.5586592178771
214	IgA	1	Sp	A2	IGHV2-6	0.00507614213198	0.507614213198
215	IgA	1	Sp	B1	IGHV2-6	0	0
216	IgA	1	Sp	B2	IGHV2-6	0	0
217	IgA	1	BM	A1	IGHV3-1	0.01453488372093	1.453488372093
218	IgA	1	BM	A2	IGHV3-1	0.012345679012346	1.2345679012346
219	IgA	1	BM	B1	IGHV3-1	0.003460207612457	0.3460207612457
220	IgA	1	BM	B2	IGHV3-1	0.003125	0.3125
221	IgA	1	Sp	A1	IGHV3-1	0	0
222	IgA	1	Sp	A2	IGHV3-1	0	0
223	IgA	1	Sp	B1	IGHV3-1	0	0
224	IgA	1	Sp	B2	IGHV3-1	0	0
225	IgA	1	BM	A1	IGHV3-4	0.043604651162791	4.3604651162791
226	IgA	1	BM	A2	IGHV3-4	0.027777777777778	2.7777777777778
227	IgA	1	BM	B1	IGHV3-4	0.083044982698962	8.3044982698962
228	IgA	1	BM	B2	IGHV3-4	0.05625	5.625
229	IgA	1	Sp	A1	IGHV3-4	0.039106145251397	3.9106145251397
230	IgA	1	Sp	A2	IGHV3-4	0.050761421319797	5.0761421319797
231	IgA	1	Sp	B1	IGHV3-4	0.074074074074074	7.4074074074074
232	IgA	1	Sp	B2	IGHV3-4	0.064220183486239	6.4220183486239
233	IgA	1	BM	A1	IGHV3-6	0	0
234	IgA	1	BM	A2	IGHV3-6	0	0
235	IgA	1	BM	B1	IGHV3-6	0.01038062283737	1.038062283737
236	IgA	1	BM	B2	IGHV3-6	0.009375	0.9375
237	IgA	1	Sp	A1	IGHV3-6	0.011173184357542	1.1173184357542
238	IgA	1	Sp	A2	IGHV3-6	0.00507614213198	0.507614213198
239	IgA	1	Sp	B1	IGHV3-6	0	0
240	IgA	1	Sp	B2	IGHV3-6	0	0
241	IgA	1	BM	A1	IGHV4-1	0.017441860465116	1.7441860465116
242	IgA	1	BM	A2	IGHV4-1	0.012345679012346	1.2345679012346
243	IgA	1	BM	B1	IGHV4-1	0.013840830449827	1.3840830449827
244	IgA	1	BM	B2	IGHV4-1	0.0125	1.25
245	IgA	1	Sp	A1	IGHV4-1	0.067039106145251	6.7039106145251
246	IgA	1	Sp	A2	IGHV4-1	0.050761421319797	5.0761421319797
247	IgA	1	Sp	B1	IGHV4-1	0	0
248	IgA	1	Sp	B2	IGHV4-1	0	0
249	IgA	1	BM	A1	IGHV5-12-4	0	0
250	IgA	1	BM	A2	IGHV5-12-4	0	0
251	IgA	1	BM	B1	IGHV5-12-4	0.003460207612457	0.3460207612457
252	IgA	1	BM	B2	IGHV5-12-4	0.00625	0.625
253	IgA	1	Sp	A1	IGHV5-12-4	0.005586592178771	0.5586592178771
254	IgA	1	Sp	A2	IGHV5-12-4	0.00507614213198	0.507614213198
255	IgA	1	Sp	B1	IGHV5-12-4	0	0
256	IgA	1	Sp	B2	IGHV5-12-4	0	0
257	IgA	1	BM	A1	IGHV5-15	0.029069767441861	2.9069767441861
258	IgA	1	BM	A2	IGHV5-15	0.030864197530864	3.0864197530864
259	IgA	1	BM	B1	IGHV5-15	0.055363321799308	5.5363321799308
260	IgA	1	BM	B2	IGHV5-15	0.05625	5.625
261	IgA	1	Sp	A1	IGHV5-15	0.100558659217877	10.0558659217877
262	IgA	1	Sp	A2	IGHV5-15	0.17258883248731	17.258883248731
263	IgA	1	Sp	B1	IGHV5-15	0.345679012345679	34.5679012345679
264	IgA	1	Sp	B2	IGHV5-15	0.376146788990826	37.6146788990826
265	IgA	1	BM	A1	IGHV5-16	0	0
266	IgA	1	BM	A2	IGHV5-16	0	0
267	IgA	1	BM	B1	IGHV5-16	0.003460207612457	0.3460207612457
268	IgA	1	BM	B2	IGHV5-16	0.003125	0.3125
269	IgA	1	Sp	A1	IGHV5-16	0	0
270	IgA	1	Sp	A2	IGHV5-16	0	0
271	IgA	1	Sp	B1	IGHV5-16	0	0
272	IgA	1	Sp	B2	IGHV5-16	0	0
273	IgA	1	BM	A1	IGHV5-17	0.002906976744186	0.2906976744186
274	IgA	1	BM	A2	IGHV5-17	0.006172839506173	0.6172839506173
275	IgA	1	BM	B1	IGHV5-17	0	0
276	IgA	1	BM	B2	IGHV5-17	0	0
277	IgA	1	Sp	A1	IGHV5-17	0.011173184357542	1.1173184357542
278	IgA	1	Sp	A2	IGHV5-17	0.00507614213198	0.507614213198
279	IgA	1	Sp	B1	IGHV5-17	0	0
280	IgA	1	Sp	B2	IGHV5-17	0	0
281	IgA	1	BM	A1	IGHV5-2	0	0
282	IgA	1	BM	A2	IGHV5-2	0	0
283	IgA	1	BM	B1	IGHV5-2	0.006920415224914	0.6920415224914
284	IgA	1	BM	B2	IGHV5-2	0.0125	1.25
285	IgA	1	Sp	A1	IGHV5-2	0	0
286	IgA	1	Sp	A2	IGHV5-2	0	0
287	IgA	1	Sp	B1	IGHV5-2	0	0
288	IgA	1	Sp	B2	IGHV5-2	0	0
289	IgA	1	BM	A1	IGHV5-4	0	0
290	IgA	1	BM	A2	IGHV5-4	0	0
291	IgA	1	BM	B1	IGHV5-4	0	0
292	IgA	1	BM	B2	IGHV5-4	0	0
293	IgA	1	Sp	A1	IGHV5-4	0.005586592178771	0.5586592178771
294	IgA	1	Sp	A2	IGHV5-4	0.00507614213198	0.507614213198
295	IgA	1	Sp	B1	IGHV5-4	0	0
296	IgA	1	Sp	B2	IGHV5-4	0	0
297	IgA	1	BM	A1	IGHV5-6	0.058139534883721	5.8139534883721
298	IgA	1	BM	A2	IGHV5-6	0.049382716049383	4.9382716049383
299	IgA	1	BM	B1	IGHV5-6	0.038062283737024	3.8062283737024
300	IgA	1	BM	B2	IGHV5-6	0.034375	3.4375
301	IgA	1	Sp	A1	IGHV5-6	0.156424581005587	15.6424581005587
302	IgA	1	Sp	A2	IGHV5-6	0.131979695431472	13.1979695431472
303	IgA	1	Sp	B1	IGHV5-6	0.160493827160494	16.0493827160494
304	IgA	1	Sp	B2	IGHV5-6	0.091743119266055	9.1743119266055
305	IgA	1	BM	A1	IGHV5-9	0	0
306	IgA	1	BM	A2	IGHV5-9	0	0
307	IgA	1	BM	B1	IGHV5-9	0.003460207612457	0.3460207612457
308	IgA	1	BM	B2	IGHV5-9	0.00625	0.625
309	IgA	1	Sp	A1	IGHV5-9	0	0
310	IgA	1	Sp	A2	IGHV5-9	0	0
311	IgA	1	Sp	B1	IGHV5-9	0	0
312	IgA	1	Sp	B2	IGHV5-9	0	0
313	IgA	1	BM	A1	IGHV6-3	0.011627906976744	1.1627906976744
314	IgA	1	BM	A2	IGHV6-3	0.015432098765432	1.5432098765432
315	IgA	1	BM	B1	IGHV6-3	0.058823529411765	5.8823529411765
316	IgA	1	BM	B2	IGHV6-3	0.05	5
317	IgA	1	Sp	A1	IGHV6-3	0.016759776536313	1.6759776536313
318	IgA	1	Sp	A2	IGHV6-3	0.040609137055838	4.0609137055838
319	IgA	1	Sp	B1	IGHV6-3	0.024691358024691	2.4691358024691
320	IgA	1	Sp	B2	IGHV6-3	0.018348623853211	1.8348623853211
321	IgA	1	BM	A1	IGHV6-6	0.008720930232558	0.8720930232558
322	IgA	1	BM	A2	IGHV6-6	0.006172839506173	0.6172839506173
323	IgA	1	BM	B1	IGHV6-6	0	0
324	IgA	1	BM	B2	IGHV6-6	0	0
325	IgA	1	Sp	A1	IGHV6-6	0	0
326	IgA	1	Sp	A2	IGHV6-6	0	0
327	IgA	1	Sp	B1	IGHV6-6	0	0
328	IgA	1	Sp	B2	IGHV6-6	0	0
329	IgA	1	BM	A1	IGHV7-2	0.002906976744186	0.2906976744186
330	IgA	1	BM	A2	IGHV7-2	0.003086419753086	0.3086419753086
331	IgA	1	BM	B1	IGHV7-2	0	0
332	IgA	1	BM	B2	IGHV7-2	0	0
333	IgA	1	Sp	A1	IGHV7-2	0	0
334	IgA	1	Sp	A2	IGHV7-2	0	0
335	IgA	1	Sp	B1	IGHV7-2	0	0
336	IgA	1	Sp	B2	IGHV7-2	0	0
337	IgA	1	BM	A1	IGHV7-3	0.005813953488372	0.5813953488372
338	IgA	1	BM	A2	IGHV7-3	0.009259259259259	0.9259259259259
339	IgA	1	BM	B1	IGHV7-3	0.006920415224914	0.6920415224914
340	IgA	1	BM	B2	IGHV7-3	0.009375	0.9375
341	IgA	1	Sp	A1	IGHV7-3	0.022346368715084	2.2346368715084
342	IgA	1	Sp	A2	IGHV7-3	0.010152284263959	1.0152284263959
343	IgA	1	Sp	B1	IGHV7-3	0	0
344	IgA	1	Sp	B2	IGHV7-3	0	0
345	IgA	1	BM	A1	IGHV8-12	0	0
346	IgA	1	BM	A2	IGHV8-12	0	0
347	IgA	1	BM	B1	IGHV8-12	0.003460207612457	0.3460207612457
348	IgA	1	BM	B2	IGHV8-12	0.003125	0.3125
349	IgA	1	Sp	A1	IGHV8-12	0	0
350	IgA	1	Sp	A2	IGHV8-12	0	0
351	IgA	1	Sp	B1	IGHV8-12	0	0
352	IgA	1	Sp	B2	IGHV8-12	0	0
353	IgA	1	BM	A1	IGHV8-5	0.002906976744186	0.2906976744186
354	IgA	1	BM	A2	IGHV8-5	0.003086419753086	0.3086419753086
355	IgA	1	BM	B1	IGHV8-5	0	0
356	IgA	1	BM	B2	IGHV8-5	0	0
357	IgA	1	Sp	A1	IGHV8-5	0	0
358	IgA	1	Sp	A2	IGHV8-5	0	0
359	IgA	1	Sp	B1	IGHV8-5	0	0
360	IgA	1	Sp	B2	IGHV8-5	0	0
361	IgA	1	BM	A1	IGHV9-2	0.026162790697674	2.6162790697674
362	IgA	1	BM	A2	IGHV9-2	0.012345679012346	1.2345679012346
363	IgA	1	BM	B1	IGHV9-2	0.003460207612457	0.3460207612457
364	IgA	1	BM	B2	IGHV9-2	0.00625	0.625
365	IgA	1	Sp	A1	IGHV9-2	0.033519553072626	3.3519553072626
366	IgA	1	Sp	A2	IGHV9-2	0.030456852791878	3.0456852791878
367	IgA	1	Sp	B1	IGHV9-2	0.037037037037037	3.7037037037037
368	IgA	1	Sp	B2	IGHV9-2	0.009174311926606	0.9174311926606
369	IgA	1	BM	A1	IGHV9-4	0.005813953488372	0.5813953488372
370	IgA	1	BM	A2	IGHV9-4	0.006172839506173	0.6172839506173
371	IgA	1	BM	B1	IGHV9-4	0.006920415224914	0.6920415224914
372	IgA	1	BM	B2	IGHV9-4	0.003125	0.3125
373	IgA	1	Sp	A1	IGHV9-4	0	0
374	IgA	1	Sp	A2	IGHV9-4	0	0
375	IgA	1	Sp	B1	IGHV9-4	0	0
376	IgA	1	Sp	B2	IGHV9-4	0	0
377	IgA	2	BM	A1	IGHV1-12	0	0
378	IgA	2	BM	A2	IGHV1-12	0	0
379	IgA	2	BM	B1	IGHV1-12	0	0
380	IgA	2	BM	B2	IGHV1-12	0	0
381	IgA	2	Sp	A1	IGHV1-12	0.00071530758226	0.071530758226
382	IgA	2	Sp	A2	IGHV1-12	0.000758725341426	0.0758725341426
383	IgA	2	Sp	B1	IGHV1-12	0	0
384	IgA	2	Sp	B2	IGHV1-12	0	0
385	IgA	2	BM	A1	IGHV1-14	0.01123595505618	1.123595505618
386	IgA	2	BM	A2	IGHV1-14	0.010204081632653	1.0204081632653
387	IgA	2	BM	B1	IGHV1-14	0.002469135802469	0.2469135802469
388	IgA	2	BM	B2	IGHV1-14	0.002375296912114	0.2375296912114
389	IgA	2	Sp	A1	IGHV1-14	0.003576537911302	0.3576537911302
390	IgA	2	Sp	A2	IGHV1-14	0.003034901365706	0.3034901365706
391	IgA	2	Sp	B1	IGHV1-14	0.002574002574003	0.2574002574003
392	IgA	2	Sp	B2	IGHV1-14	0.004226542688081	0.4226542688081
393	IgA	2	BM	A1	IGHV1-15	0	0
394	IgA	2	BM	A2	IGHV1-15	0	0
395	IgA	2	BM	B1	IGHV1-15	0.002469135802469	0.2469135802469
396	IgA	2	BM	B2	IGHV1-15	0.002375296912114	0.2375296912114
397	IgA	2	Sp	A1	IGHV1-15	0.005007153075823	0.5007153075823
398	IgA	2	Sp	A2	IGHV1-15	0.009863429438543	0.9863429438543
399	IgA	2	Sp	B1	IGHV1-15	0.003217503217503	0.3217503217503
400	IgA	2	Sp	B2	IGHV1-15	0.005917159763314	0.5917159763314
401	IgA	2	BM	A1	IGHV1-18	0.028089887640449	2.8089887640449
402	IgA	2	BM	A2	IGHV1-18	0.010204081632653	1.0204081632653
403	IgA	2	BM	B1	IGHV1-18	0.002469135802469	0.2469135802469
404	IgA	2	BM	B2	IGHV1-18	0.002375296912114	0.2375296912114
405	IgA	2	Sp	A1	IGHV1-18	0.001430615164521	0.1430615164521
406	IgA	2	Sp	A2	IGHV1-18	0.000758725341426	0.0758725341426
407	IgA	2	Sp	B1	IGHV1-18	0.001287001287001	0.1287001287001
408	IgA	2	Sp	B2	IGHV1-18	0.002535925612849	0.2535925612849
409	IgA	2	BM	A1	IGHV1-20	0	0
410	IgA	2	BM	A2	IGHV1-20	0	0
411	IgA	2	BM	B1	IGHV1-20	0.108641975308642	10.8641975308642
412	IgA	2	BM	B2	IGHV1-20	0.114014251781473	11.4014251781473
413	IgA	2	Sp	A1	IGHV1-20	0	0
414	IgA	2	Sp	A2	IGHV1-20	0	0
415	IgA	2	Sp	B1	IGHV1-20	0.006435006435006	0.6435006435006
416	IgA	2	Sp	B2	IGHV1-20	0.00676246830093	0.676246830093
417	IgA	2	BM	A1	IGHV1-22	0	0
418	IgA	2	BM	A2	IGHV1-22	0	0
419	IgA	2	BM	B1	IGHV1-22	0	0
420	IgA	2	BM	B2	IGHV1-22	0	0
421	IgA	2	Sp	A1	IGHV1-22	0	0
422	IgA	2	Sp	A2	IGHV1-22	0	0
423	IgA	2	Sp	B1	IGHV1-22	0.000643500643501	0.0643500643501
424	IgA	2	Sp	B2	IGHV1-22	0.000845308537616	0.0845308537616
425	IgA	2	BM	A1	IGHV1-4	0.00561797752809	0.561797752809
426	IgA	2	BM	A2	IGHV1-4	0.005102040816327	0.5102040816327
427	IgA	2	BM	B1	IGHV1-4	0.014814814814815	1.4814814814815
428	IgA	2	BM	B2	IGHV1-4	0.01187648456057	1.187648456057
429	IgA	2	Sp	A1	IGHV1-4	0.013590844062947	1.3590844062947
430	IgA	2	Sp	A2	IGHV1-4	0.00834597875569	0.834597875569
431	IgA	2	Sp	B1	IGHV1-4	0.028314028314028	2.8314028314028
432	IgA	2	Sp	B2	IGHV1-4	0.024513947590871	2.4513947590871
433	IgA	2	BM	A1	IGHV1-5	0.00561797752809	0.561797752809
434	IgA	2	BM	A2	IGHV1-5	0.010204081632653	1.0204081632653
435	IgA	2	BM	B1	IGHV1-5	0	0
436	IgA	2	BM	B2	IGHV1-5	0	0
437	IgA	2	Sp	A1	IGHV1-5	0	0
438	IgA	2	Sp	A2	IGHV1-5	0	0
439	IgA	2	Sp	B1	IGHV1-5	0.000643500643501	0.0643500643501
440	IgA	2	Sp	B2	IGHV1-5	0.000845308537616	0.0845308537616
441	IgA	2	BM	A1	IGHV1-50	0.106741573033708	10.6741573033708
442	IgA	2	BM	A2	IGHV1-50	0.020408163265306	2.0408163265306
443	IgA	2	BM	B1	IGHV1-50	0.002469135802469	0.2469135802469
444	IgA	2	BM	B2	IGHV1-50	0.002375296912114	0.2375296912114
445	IgA	2	Sp	A1	IGHV1-50	0.002861230329041	0.2861230329041
446	IgA	2	Sp	A2	IGHV1-50	0.001517450682853	0.1517450682853
447	IgA	2	Sp	B1	IGHV1-50	0.001930501930502	0.1930501930502
448	IgA	2	Sp	B2	IGHV1-50	0.002535925612849	0.2535925612849
449	IgA	2	BM	A1	IGHV1-53	0	0
450	IgA	2	BM	A2	IGHV1-53	0	0
451	IgA	2	BM	B1	IGHV1-53	0.128395061728395	12.8395061728395
452	IgA	2	BM	B2	IGHV1-53	0.163895486935867	16.3895486935867
453	IgA	2	Sp	A1	IGHV1-53	0.002861230329041	0.2861230329041
454	IgA	2	Sp	A2	IGHV1-53	0.002276176024279	0.2276176024279
455	IgA	2	Sp	B1	IGHV1-53	0.007078507078507	0.7078507078507
456	IgA	2	Sp	B2	IGHV1-53	0.010143702451395	1.0143702451395
457	IgA	2	BM	A1	IGHV1-54	0	0
458	IgA	2	BM	A2	IGHV1-54	0	0
459	IgA	2	BM	B1	IGHV1-54	0.012345679012346	1.2345679012346
460	IgA	2	BM	B2	IGHV1-54	0.014251781472684	1.4251781472684
461	IgA	2	Sp	A1	IGHV1-54	0.008583690987124	0.8583690987124
462	IgA	2	Sp	A2	IGHV1-54	0.007587253414264	0.7587253414264
463	IgA	2	Sp	B1	IGHV1-54	0.007078507078507	0.7078507078507
464	IgA	2	Sp	B2	IGHV1-54	0.005071851225697	0.5071851225697
465	IgA	2	BM	A1	IGHV1-58	0	0
466	IgA	2	BM	A2	IGHV1-58	0	0
467	IgA	2	BM	B1	IGHV1-58	0.009876543209877	0.9876543209877
468	IgA	2	BM	B2	IGHV1-58	0.002375296912114	0.2375296912114
469	IgA	2	Sp	A1	IGHV1-58	0	0
470	IgA	2	Sp	A2	IGHV1-58	0	0
471	IgA	2	Sp	B1	IGHV1-58	0.000643500643501	0.0643500643501
472	IgA	2	Sp	B2	IGHV1-58	0.001690617075232	0.1690617075232
473	IgA	2	BM	A1	IGHV1-62-2	0.00561797752809	0.561797752809
474	IgA	2	BM	A2	IGHV1-62-2	0.005102040816327	0.5102040816327
475	IgA	2	BM	B1	IGHV1-62-2	0.002469135802469	0.2469135802469
476	IgA	2	BM	B2	IGHV1-62-2	0.002375296912114	0.2375296912114
477	IgA	2	Sp	A1	IGHV1-62-2	0	0
478	IgA	2	Sp	A2	IGHV1-62-2	0	0
479	IgA	2	Sp	B1	IGHV1-62-2	0.007722007722008	0.7722007722008
480	IgA	2	Sp	B2	IGHV1-62-2	0.008453085376162	0.8453085376162
481	IgA	2	BM	A1	IGHV1-63	0	0
482	IgA	2	BM	A2	IGHV1-63	0	0
483	IgA	2	BM	B1	IGHV1-63	0	0
484	IgA	2	BM	B2	IGHV1-63	0	0
485	IgA	2	Sp	A1	IGHV1-63	0.001430615164521	0.1430615164521
486	IgA	2	Sp	A2	IGHV1-63	0.002276176024279	0.2276176024279
487	IgA	2	Sp	B1	IGHV1-63	0.001287001287001	0.1287001287001
488	IgA	2	Sp	B2	IGHV1-63	0.002535925612849	0.2535925612849
489	IgA	2	BM	A1	IGHV1-64	0.415730337078652	41.5730337078652
490	IgA	2	BM	A2	IGHV1-64	0.433673469387755	43.3673469387755
491	IgA	2	BM	B1	IGHV1-64	0	0
492	IgA	2	BM	B2	IGHV1-64	0	0
493	IgA	2	Sp	A1	IGHV1-64	0	0
494	IgA	2	Sp	A2	IGHV1-64	0	0
495	IgA	2	Sp	B1	IGHV1-64	0	0
496	IgA	2	Sp	B2	IGHV1-64	0	0
497	IgA	2	BM	A1	IGHV1-74	0	0
498	IgA	2	BM	A2	IGHV1-74	0	0
499	IgA	2	BM	B1	IGHV1-74	0	0
500	IgA	2	BM	B2	IGHV1-74	0	0
501	IgA	2	Sp	A1	IGHV1-74	0.006437768240343	0.6437768240343
502	IgA	2	Sp	A2	IGHV1-74	0.00834597875569	0.834597875569
503	IgA	2	Sp	B1	IGHV1-74	0.003217503217503	0.3217503217503
504	IgA	2	Sp	B2	IGHV1-74	0.003381234150465	0.3381234150465
505	IgA	2	BM	A1	IGHV1-75	0.00561797752809	0.561797752809
506	IgA	2	BM	A2	IGHV1-75	0.005102040816327	0.5102040816327
507	IgA	2	BM	B1	IGHV1-75	0.002469135802469	0.2469135802469
508	IgA	2	BM	B2	IGHV1-75	0.002375296912114	0.2375296912114
509	IgA	2	Sp	A1	IGHV1-75	0.00071530758226	0.071530758226
510	IgA	2	Sp	A2	IGHV1-75	0.000758725341426	0.0758725341426
511	IgA	2	Sp	B1	IGHV1-75	0	0
512	IgA	2	Sp	B2	IGHV1-75	0	0
513	IgA	2	BM	A1	IGHV1-76	0	0
514	IgA	2	BM	A2	IGHV1-76	0	0
515	IgA	2	BM	B1	IGHV1-76	0	0
516	IgA	2	BM	B2	IGHV1-76	0	0
517	IgA	2	Sp	A1	IGHV1-76	0.004291845493562	0.4291845493562
518	IgA	2	Sp	A2	IGHV1-76	0.004552352048558	0.4552352048558
519	IgA	2	Sp	B1	IGHV1-76	0.003861003861004	0.3861003861004
520	IgA	2	Sp	B2	IGHV1-76	0.003381234150465	0.3381234150465
521	IgA	2	BM	A1	IGHV1-77	0.202247191011236	20.2247191011236
522	IgA	2	BM	A2	IGHV1-77	0.255102040816327	25.5102040816327
523	IgA	2	BM	B1	IGHV1-77	0.222222222222222	22.2222222222222
524	IgA	2	BM	B2	IGHV1-77	0.225653206650831	22.5653206650831
525	IgA	2	Sp	A1	IGHV1-77	0.840486409155937	84.0486409155937
526	IgA	2	Sp	A2	IGHV1-77	0.840667678300455	84.0667678300455
527	IgA	2	Sp	B1	IGHV1-77	0.761261261261261	76.1261261261261
528	IgA	2	Sp	B2	IGHV1-77	0.723584108199493	72.3584108199493
529	IgA	2	BM	A1	IGHV1-9	0	0
530	IgA	2	BM	A2	IGHV1-9	0	0
531	IgA	2	BM	B1	IGHV1-9	0.004938271604938	0.4938271604938
532	IgA	2	BM	B2	IGHV1-9	0.007125890736342	0.7125890736342
533	IgA	2	Sp	A1	IGHV1-9	0	0
534	IgA	2	Sp	A2	IGHV1-9	0	0
535	IgA	2	Sp	B1	IGHV1-9	0.000643500643501	0.0643500643501
536	IgA	2	Sp	B2	IGHV1-9	0.000845308537616	0.0845308537616
537	IgA	2	BM	A1	IGHV10-1	0	0
538	IgA	2	BM	A2	IGHV10-1	0	0
539	IgA	2	BM	B1	IGHV10-1	0.002469135802469	0.2469135802469
540	IgA	2	BM	B2	IGHV10-1	0.004750593824228	0.4750593824228
541	IgA	2	Sp	A1	IGHV10-1	0.00071530758226	0.071530758226
542	IgA	2	Sp	A2	IGHV10-1	0.000758725341426	0.0758725341426
543	IgA	2	Sp	B1	IGHV10-1	0.001287001287001	0.1287001287001
544	IgA	2	Sp	B2	IGHV10-1	0.001690617075232	0.1690617075232
545	IgA	2	BM	A1	IGHV10-3	0	0
546	IgA	2	BM	A2	IGHV10-3	0	0
547	IgA	2	BM	B1	IGHV10-3	0.002469135802469	0.2469135802469
548	IgA	2	BM	B2	IGHV10-3	0.002375296912114	0.2375296912114
549	IgA	2	Sp	A1	IGHV10-3	0.002145922746781	0.2145922746781
550	IgA	2	Sp	A2	IGHV10-3	0.002276176024279	0.2276176024279
551	IgA	2	Sp	B1	IGHV10-3	0.000643500643501	0.0643500643501
552	IgA	2	Sp	B2	IGHV10-3	0.000845308537616	0.0845308537616
553	IgA	2	BM	A1	IGHV11-1	0	0
554	IgA	2	BM	A2	IGHV11-1	0	0
555	IgA	2	BM	B1	IGHV11-1	0	0
556	IgA	2	BM	B2	IGHV11-1	0	0
557	IgA	2	Sp	A1	IGHV11-1	0.00071530758226	0.071530758226
558	IgA	2	Sp	A2	IGHV11-1	0.000758725341426	0.0758725341426
559	IgA	2	Sp	B1	IGHV11-1	0	0
560	IgA	2	Sp	B2	IGHV11-1	0	0
561	IgA	2	BM	A1	IGHV14-1	0.028089887640449	2.8089887640449
562	IgA	2	BM	A2	IGHV14-1	0.030612244897959	3.0612244897959
563	IgA	2	BM	B1	IGHV14-1	0.007407407407407	0.7407407407407
564	IgA	2	BM	B2	IGHV14-1	0.002375296912114	0.2375296912114
565	IgA	2	Sp	A1	IGHV14-1	0.010014306151645	1.0014306151645
566	IgA	2	Sp	A2	IGHV14-1	0.005311077389985	0.5311077389985
567	IgA	2	Sp	B1	IGHV14-1	0.004504504504505	0.4504504504505
568	IgA	2	Sp	B2	IGHV14-1	0.003381234150465	0.3381234150465
569	IgA	2	BM	A1	IGHV14-2	0	0
570	IgA	2	BM	A2	IGHV14-2	0	0
571	IgA	2	BM	B1	IGHV14-2	0	0
572	IgA	2	BM	B2	IGHV14-2	0	0
573	IgA	2	Sp	A1	IGHV14-2	0.00071530758226	0.071530758226
574	IgA	2	Sp	A2	IGHV14-2	0.000758725341426	0.0758725341426
575	IgA	2	Sp	B1	IGHV14-2	0.034749034749035	3.4749034749035
576	IgA	2	Sp	B2	IGHV14-2	0.04480135249366	4.480135249366
577	IgA	2	BM	A1	IGHV14-3	0.00561797752809	0.561797752809
578	IgA	2	BM	A2	IGHV14-3	0.005102040816327	0.5102040816327
579	IgA	2	BM	B1	IGHV14-3	0	0
580	IgA	2	BM	B2	IGHV14-3	0	0
581	IgA	2	Sp	A1	IGHV14-3	0.001430615164521	0.1430615164521
582	IgA	2	Sp	A2	IGHV14-3	0.001517450682853	0.1517450682853
583	IgA	2	Sp	B1	IGHV14-3	0.001930501930502	0.1930501930502
584	IgA	2	Sp	B2	IGHV14-3	0.002535925612849	0.2535925612849
585	IgA	2	BM	A1	IGHV15-2	0	0
586	IgA	2	BM	A2	IGHV15-2	0	0
587	IgA	2	BM	B1	IGHV15-2	0	0
588	IgA	2	BM	B2	IGHV15-2	0	0
589	IgA	2	Sp	A1	IGHV15-2	0	0
590	IgA	2	Sp	A2	IGHV15-2	0	0
591	IgA	2	Sp	B1	IGHV15-2	0.000643500643501	0.0643500643501
592	IgA	2	Sp	B2	IGHV15-2	0.000845308537616	0.0845308537616
593	IgA	2	BM	A1	IGHV2-2	0.00561797752809	0.561797752809
594	IgA	2	BM	A2	IGHV2-2	0.005102040816327	0.5102040816327
595	IgA	2	BM	B1	IGHV2-2	0	0
596	IgA	2	BM	B2	IGHV2-2	0	0
597	IgA	2	Sp	A1	IGHV2-2	0	0
598	IgA	2	Sp	A2	IGHV2-2	0	0
599	IgA	2	Sp	B1	IGHV2-2	0	0
600	IgA	2	Sp	B2	IGHV2-2	0	0
601	IgA	2	BM	A1	IGHV2-3	0	0
602	IgA	2	BM	A2	IGHV2-3	0	0
603	IgA	2	BM	B1	IGHV2-3	0	0
604	IgA	2	BM	B2	IGHV2-3	0	0
605	IgA	2	Sp	A1	IGHV2-3	0.00071530758226	0.071530758226
606	IgA	2	Sp	A2	IGHV2-3	0.001517450682853	0.1517450682853
607	IgA	2	Sp	B1	IGHV2-3	0	0
608	IgA	2	Sp	B2	IGHV2-3	0	0
609	IgA	2	BM	A1	IGHV2-4	0	0
610	IgA	2	BM	A2	IGHV2-4	0	0
611	IgA	2	BM	B1	IGHV2-4	0	0
612	IgA	2	BM	B2	IGHV2-4	0	0
613	IgA	2	Sp	A1	IGHV2-4	0.00071530758226	0.071530758226
614	IgA	2	Sp	A2	IGHV2-4	0.001517450682853	0.1517450682853
615	IgA	2	Sp	B1	IGHV2-4	0	0
616	IgA	2	Sp	B2	IGHV2-4	0	0
617	IgA	2	BM	A1	IGHV2-6	0	0
618	IgA	2	BM	A2	IGHV2-6	0	0
619	IgA	2	BM	B1	IGHV2-6	0.022222222222222	2.2222222222222
620	IgA	2	BM	B2	IGHV2-6	0.004750593824228	0.4750593824228
621	IgA	2	Sp	A1	IGHV2-6	0	0
622	IgA	2	Sp	A2	IGHV2-6	0	0
623	IgA	2	Sp	B1	IGHV2-6	0	0
624	IgA	2	Sp	B2	IGHV2-6	0	0
625	IgA	2	BM	A1	IGHV3-1	0	0
626	IgA	2	BM	A2	IGHV3-1	0	0
627	IgA	2	BM	B1	IGHV3-1	0.298765432098765	29.8765432098765
628	IgA	2	BM	B2	IGHV3-1	0.31353919239905	31.353919239905
629	IgA	2	Sp	A1	IGHV3-1	0.00071530758226	0.071530758226
630	IgA	2	Sp	A2	IGHV3-1	0.000758725341426	0.0758725341426
631	IgA	2	Sp	B1	IGHV3-1	0	0
632	IgA	2	Sp	B2	IGHV3-1	0	0
633	IgA	2	BM	A1	IGHV3-6	0.00561797752809	0.561797752809
634	IgA	2	BM	A2	IGHV3-6	0.010204081632653	1.0204081632653
635	IgA	2	BM	B1	IGHV3-6	0.009876543209877	0.9876543209877
636	IgA	2	BM	B2	IGHV3-6	0.016627078384798	1.6627078384798
637	IgA	2	Sp	A1	IGHV3-6	0.004291845493562	0.4291845493562
638	IgA	2	Sp	A2	IGHV3-6	0.005311077389985	0.5311077389985
639	IgA	2	Sp	B1	IGHV3-6	0.001287001287001	0.1287001287001
640	IgA	2	Sp	B2	IGHV3-6	0.004226542688081	0.4226542688081
641	IgA	2	BM	A1	IGHV4-1	0.112359550561798	11.2359550561798
642	IgA	2	BM	A2	IGHV4-1	0.153061224489796	15.3061224489796
643	IgA	2	BM	B1	IGHV4-1	0.064197530864198	6.4197530864198
644	IgA	2	BM	B2	IGHV4-1	0.04750593824228	4.750593824228
645	IgA	2	Sp	A1	IGHV4-1	0.039341917024321	3.9341917024321
646	IgA	2	Sp	A2	IGHV4-1	0.040971168437026	4.0971168437026
647	IgA	2	Sp	B1	IGHV4-1	0.052123552123552	5.2123552123552
648	IgA	2	Sp	B2	IGHV4-1	0.062552831783601	6.2552831783601
649	IgA	2	BM	A1	IGHV5-12	0.01685393258427	1.685393258427
650	IgA	2	BM	A2	IGHV5-12	0.010204081632653	1.0204081632653
651	IgA	2	BM	B1	IGHV5-12	0	0
652	IgA	2	BM	B2	IGHV5-12	0	0
653	IgA	2	Sp	A1	IGHV5-12	0.002145922746781	0.2145922746781
654	IgA	2	Sp	A2	IGHV5-12	0.001517450682853	0.1517450682853
655	IgA	2	Sp	B1	IGHV5-12	0.001930501930502	0.1930501930502
656	IgA	2	Sp	B2	IGHV5-12	0.002535925612849	0.2535925612849
657	IgA	2	BM	A1	IGHV5-12-4	0	0
658	IgA	2	BM	A2	IGHV5-12-4	0	0
659	IgA	2	BM	B1	IGHV5-12-4	0	0
660	IgA	2	BM	B2	IGHV5-12-4	0	0
661	IgA	2	Sp	A1	IGHV5-12-4	0.00071530758226	0.071530758226
662	IgA	2	Sp	A2	IGHV5-12-4	0.003793626707132	0.3793626707132
663	IgA	2	Sp	B1	IGHV5-12-4	0	0
664	IgA	2	Sp	B2	IGHV5-12-4	0	0
665	IgA	2	BM	A1	IGHV5-15	0	0
666	IgA	2	BM	A2	IGHV5-15	0	0
667	IgA	2	BM	B1	IGHV5-15	0	0
668	IgA	2	BM	B2	IGHV5-15	0	0
669	IgA	2	Sp	A1	IGHV5-15	0.001430615164521	0.1430615164521
670	IgA	2	Sp	A2	IGHV5-15	0.000758725341426	0.0758725341426
671	IgA	2	Sp	B1	IGHV5-15	0.013513513513514	1.3513513513514
672	IgA	2	Sp	B2	IGHV5-15	0.01352493660186	1.352493660186
673	IgA	2	BM	A1	IGHV5-16	0.01123595505618	1.123595505618
674	IgA	2	BM	A2	IGHV5-16	0.005102040816327	0.5102040816327
675	IgA	2	BM	B1	IGHV5-16	0.002469135802469	0.2469135802469
676	IgA	2	BM	B2	IGHV5-16	0.002375296912114	0.2375296912114
677	IgA	2	Sp	A1	IGHV5-16	0	0
678	IgA	2	Sp	A2	IGHV5-16	0	0
679	IgA	2	Sp	B1	IGHV5-16	0	0
680	IgA	2	Sp	B2	IGHV5-16	0	0
681	IgA	2	BM	A1	IGHV5-17	0	0
682	IgA	2	BM	A2	IGHV5-17	0	0
683	IgA	2	BM	B1	IGHV5-17	0.007407407407407	0.7407407407407
684	IgA	2	BM	B2	IGHV5-17	0.002375296912114	0.2375296912114
685	IgA	2	Sp	A1	IGHV5-17	0.002861230329041	0.2861230329041
686	IgA	2	Sp	A2	IGHV5-17	0.002276176024279	0.2276176024279
687	IgA	2	Sp	B1	IGHV5-17	0.005791505791506	0.5791505791506
688	IgA	2	Sp	B2	IGHV5-17	0.00676246830093	0.676246830093
689	IgA	2	BM	A1	IGHV5-2	0	0
690	IgA	2	BM	A2	IGHV5-2	0	0
691	IgA	2	BM	B1	IGHV5-2	0.007407407407407	0.7407407407407
692	IgA	2	BM	B2	IGHV5-2	0.007125890736342	0.7125890736342
693	IgA	2	Sp	A1	IGHV5-2	0	0
694	IgA	2	Sp	A2	IGHV5-2	0	0
695	IgA	2	Sp	B1	IGHV5-2	0	0
696	IgA	2	Sp	B2	IGHV5-2	0	0
697	IgA	2	BM	A1	IGHV5-6	0	0
698	IgA	2	BM	A2	IGHV5-6	0	0
699	IgA	2	BM	B1	IGHV5-6	0.012345679012346	1.2345679012346
700	IgA	2	BM	B2	IGHV5-6	0.004750593824228	0.4750593824228
701	IgA	2	Sp	A1	IGHV5-6	0.010014306151645	1.0014306151645
702	IgA	2	Sp	A2	IGHV5-6	0.012139605462823	1.2139605462823
703	IgA	2	Sp	B1	IGHV5-6	0.014157014157014	1.4157014157014
704	IgA	2	Sp	B2	IGHV5-6	0.016906170752325	1.6906170752325
705	IgA	2	BM	A1	IGHV5-9	0	0
706	IgA	2	BM	A2	IGHV5-9	0	0
707	IgA	2	BM	B1	IGHV5-9	0.004938271604938	0.4938271604938
708	IgA	2	BM	B2	IGHV5-9	0.004750593824228	0.4750593824228
709	IgA	2	Sp	A1	IGHV5-9	0	0
710	IgA	2	Sp	A2	IGHV5-9	0	0
711	IgA	2	Sp	B1	IGHV5-9	0.000643500643501	0.0643500643501
712	IgA	2	Sp	B2	IGHV5-9	0.002535925612849	0.2535925612849
713	IgA	2	BM	A1	IGHV6-3	0	0
714	IgA	2	BM	A2	IGHV6-3	0	0
715	IgA	2	BM	B1	IGHV6-3	0.009876543209877	0.9876543209877
716	IgA	2	BM	B2	IGHV6-3	0.009501187648456	0.9501187648456
717	IgA	2	Sp	A1	IGHV6-3	0.002145922746781	0.2145922746781
718	IgA	2	Sp	A2	IGHV6-3	0.001517450682853	0.1517450682853
719	IgA	2	Sp	B1	IGHV6-3	0.005791505791506	0.5791505791506
720	IgA	2	Sp	B2	IGHV6-3	0.005917159763314	0.5917159763314
721	IgA	2	BM	A1	IGHV6-6	0	0
722	IgA	2	BM	A2	IGHV6-6	0	0
723	IgA	2	BM	B1	IGHV6-6	0.002469135802469	0.2469135802469
724	IgA	2	BM	B2	IGHV6-6	0.007125890736342	0.7125890736342
725	IgA	2	Sp	A1	IGHV6-6	0	0
726	IgA	2	Sp	A2	IGHV6-6	0	0
727	IgA	2	Sp	B1	IGHV6-6	0.001287001287001	0.1287001287001
728	IgA	2	Sp	B2	IGHV6-6	0.001690617075232	0.1690617075232
729	IgA	2	BM	A1	IGHV7-3	0.01123595505618	1.123595505618
730	IgA	2	BM	A2	IGHV7-3	0.010204081632653	1.0204081632653
731	IgA	2	BM	B1	IGHV7-3	0.004938271604938	0.4938271604938
732	IgA	2	BM	B2	IGHV7-3	0.002375296912114	0.2375296912114
733	IgA	2	Sp	A1	IGHV7-3	0.010014306151645	1.0014306151645
734	IgA	2	Sp	A2	IGHV7-3	0.00834597875569	0.834597875569
735	IgA	2	Sp	B1	IGHV7-3	0.003217503217503	0.3217503217503
736	IgA	2	Sp	B2	IGHV7-3	0.004226542688081	0.4226542688081
737	IgA	2	BM	A1	IGHV8-11	0.00561797752809	0.561797752809
738	IgA	2	BM	A2	IGHV8-11	0.005102040816327	0.5102040816327
739	IgA	2	BM	B1	IGHV8-11	0	0
740	IgA	2	BM	B2	IGHV8-11	0	0
741	IgA	2	Sp	A1	IGHV8-11	0	0
742	IgA	2	Sp	A2	IGHV8-11	0	0
743	IgA	2	Sp	B1	IGHV8-11	0.001287001287001	0.1287001287001
744	IgA	2	Sp	B2	IGHV8-11	0.001690617075232	0.1690617075232
745	IgA	2	BM	A1	IGHV8-5	0	0
746	IgA	2	BM	A2	IGHV8-5	0	0
747	IgA	2	BM	B1	IGHV8-5	0.004938271604938	0.4938271604938
748	IgA	2	BM	B2	IGHV8-5	0.004750593824228	0.4750593824228
749	IgA	2	Sp	A1	IGHV8-5	0.006437768240343	0.6437768240343
750	IgA	2	Sp	A2	IGHV8-5	0.005311077389985	0.5311077389985
751	IgA	2	Sp	B1	IGHV8-5	0	0
752	IgA	2	Sp	B2	IGHV8-5	0	0
753	IgA	2	BM	A1	IGHV9-1	0	0
754	IgA	2	BM	A2	IGHV9-1	0	0
755	IgA	2	BM	B1	IGHV9-1	0	0
756	IgA	2	BM	B2	IGHV9-1	0	0
757	IgA	2	Sp	A1	IGHV9-1	0	0
758	IgA	2	Sp	A2	IGHV9-1	0	0
759	IgA	2	Sp	B1	IGHV9-1	0.000643500643501	0.0643500643501
760	IgA	2	Sp	B2	IGHV9-1	0.000845308537616	0.0845308537616
761	IgA	2	BM	A1	IGHV9-2	0	0
762	IgA	2	BM	A2	IGHV9-2	0	0
763	IgA	2	BM	B1	IGHV9-2	0.002469135802469	0.2469135802469
764	IgA	2	BM	B2	IGHV9-2	0.002375296912114	0.2375296912114
765	IgA	2	Sp	A1	IGHV9-2	0.006437768240343	0.6437768240343
766	IgA	2	Sp	A2	IGHV9-2	0.007587253414264	0.7587253414264
767	IgA	2	Sp	B1	IGHV9-2	0.007722007722008	0.7722007722008
768	IgA	2	Sp	B2	IGHV9-2	0.007607776838546	0.7607776838546
769	IgA	2	BM	A1	IGHV9-4	0.01123595505618	1.123595505618
770	IgA	2	BM	A2	IGHV9-4	0.010204081632653	1.0204081632653
771	IgA	2	BM	B1	IGHV9-4	0.017283950617284	1.7283950617284
772	IgA	2	BM	B2	IGHV9-4	0.007125890736342	0.7125890736342
773	IgA	2	Sp	A1	IGHV9-4	0.004291845493562	0.4291845493562
774	IgA	2	Sp	A2	IGHV9-4	0.004552352048558	0.4552352048558
775	IgA	2	Sp	B1	IGHV9-4	0.009009009009009	0.9009009009009
776	IgA	2	Sp	B2	IGHV9-4	0.007607776838546	0.7607776838546
777	IgA	3	BM	A1	IGHV1-11	0.000650195058518	0.0650195058518
778	IgA	3	BM	A2	IGHV1-11	0.00060350030175	0.060350030175
779	IgA	3	BM	B1	IGHV1-11	0	0
780	IgA	3	BM	B2	IGHV1-11	0	0
781	IgA	3	BM	C1	IGHV1-11	0.000596302921884	0.0596302921884
782	IgA	3	BM	C2	IGHV1-11	0.0016	0.16
783	IgA	3	BM	D1	IGHV1-11	0.001910219675263	0.1910219675263
784	IgA	3	BM	D2	IGHV1-11	0.001860465116279	0.1860465116279
785	IgA	3	Sp	E1	IGHV1-11	0.000271444082519	0.0271444082519
786	IgA	3	Sp	E2	IGHV1-11	0.00030637254902	0.030637254902
787	IgA	3	Sp	F1	IGHV1-11	0	0
788	IgA	3	Sp	F2	IGHV1-11	0	0
789	IgA	3	Sp	G1	IGHV1-11	0	0
790	IgA	3	Sp	G2	IGHV1-11	0	0
791	IgA	3	Sp	H1	IGHV1-11	0.000231320842008	0.0231320842008
792	IgA	3	Sp	H2	IGHV1-11	0.000474946568511	0.0474946568511
793	IgA	3	BM	A1	IGHV1-12	0.001950585175553	0.1950585175553
794	IgA	3	BM	A2	IGHV1-12	0.00181050090525	0.181050090525
795	IgA	3	BM	B1	IGHV1-12	0.00082135523614	0.082135523614
796	IgA	3	BM	B2	IGHV1-12	0.000523560209424	0.0523560209424
797	IgA	3	BM	C1	IGHV1-12	0	0
798	IgA	3	BM	C2	IGHV1-12	0	0
799	IgA	3	BM	D1	IGHV1-12	0	0
800	IgA	3	BM	D2	IGHV1-12	0	0
801	IgA	3	Sp	E1	IGHV1-12	0	0
802	IgA	3	Sp	E2	IGHV1-12	0	0
803	IgA	3	Sp	F1	IGHV1-12	0.000300030003	0.0300030003
804	IgA	3	Sp	F2	IGHV1-12	0.000305716906145	0.0305716906145
805	IgA	3	Sp	G1	IGHV1-12	0.000202470135655	0.0202470135655
806	IgA	3	Sp	G2	IGHV1-12	0.000218197687105	0.0218197687105
807	IgA	3	Sp	H1	IGHV1-12	0	0
808	IgA	3	Sp	H2	IGHV1-12	0	0
809	IgA	3	BM	A1	IGHV1-14	0.014954486345904	1.4954486345904
810	IgA	3	BM	A2	IGHV1-14	0.014484007242004	1.4484007242004
811	IgA	3	BM	B1	IGHV1-14	0.016016427104723	1.6016427104723
812	IgA	3	BM	B2	IGHV1-14	0.014659685863874	1.4659685863874
813	IgA	3	BM	C1	IGHV1-14	0.010733452593918	1.0733452593918
814	IgA	3	BM	C2	IGHV1-14	0.012	1.2
815	IgA	3	BM	D1	IGHV1-14	0.005730659025788	0.5730659025788
816	IgA	3	BM	D2	IGHV1-14	0.004651162790698	0.4651162790698
817	IgA	3	Sp	E1	IGHV1-14	0.001900108577633	0.1900108577633
818	IgA	3	Sp	E2	IGHV1-14	0.002144607843137	0.2144607843137
819	IgA	3	Sp	F1	IGHV1-14	0.002700270027003	0.2700270027003
820	IgA	3	Sp	F2	IGHV1-14	0.002445735249159	0.2445735249159
821	IgA	3	Sp	G1	IGHV1-14	0.00566916379834	0.566916379834
822	IgA	3	Sp	G2	IGHV1-14	0.005891337551822	0.5891337551822
823	IgA	3	Sp	H1	IGHV1-14	0.01295396715244	1.295396715244
824	IgA	3	Sp	H2	IGHV1-14	0.010211351222987	1.0211351222987
825	IgA	3	BM	A1	IGHV1-15	0.008452535760728	0.8452535760728
826	IgA	3	BM	A2	IGHV1-15	0.007242003621002	0.7242003621002
827	IgA	3	BM	B1	IGHV1-15	0.004517453798768	0.4517453798768
828	IgA	3	BM	B2	IGHV1-15	0.006806282722513	0.6806282722513
829	IgA	3	BM	C1	IGHV1-15	0.007751937984496	0.7751937984496
830	IgA	3	BM	C2	IGHV1-15	0.0104	1.04
831	IgA	3	BM	D1	IGHV1-15	0.006685768863419	0.6685768863419
832	IgA	3	BM	D2	IGHV1-15	0.007441860465116	0.7441860465116
833	IgA	3	Sp	E1	IGHV1-15	0.002442996742671	0.2442996742671
834	IgA	3	Sp	E2	IGHV1-15	0.003063725490196	0.3063725490196
835	IgA	3	Sp	F1	IGHV1-15	0.003300330033003	0.3300330033003
836	IgA	3	Sp	F2	IGHV1-15	0.003362885967594	0.3362885967594
837	IgA	3	Sp	G1	IGHV1-15	0.00161976108524	0.161976108524
838	IgA	3	Sp	G2	IGHV1-15	0.001963779183941	0.1963779183941
839	IgA	3	Sp	H1	IGHV1-15	0.002081887578071	0.2081887578071
840	IgA	3	Sp	H2	IGHV1-15	0.003324625979577	0.3324625979577
841	IgA	3	BM	A1	IGHV1-18	0.007802340702211	0.7802340702211
842	IgA	3	BM	A2	IGHV1-18	0.006638503319252	0.6638503319252
843	IgA	3	BM	B1	IGHV1-18	0.003696098562628	0.3696098562628
844	IgA	3	BM	B2	IGHV1-18	0.003664921465969	0.3664921465969
845	IgA	3	BM	C1	IGHV1-18	0.00417412045319	0.417412045319
846	IgA	3	BM	C2	IGHV1-18	0.004	0.4
847	IgA	3	BM	D1	IGHV1-18	0.007640878701051	0.7640878701051
848	IgA	3	BM	D2	IGHV1-18	0.005581395348837	0.5581395348837
849	IgA	3	Sp	E1	IGHV1-18	0.003528773072747	0.3528773072747
850	IgA	3	Sp	E2	IGHV1-18	0.002144607843137	0.2144607843137
851	IgA	3	Sp	F1	IGHV1-18	0.001200120012001	0.1200120012001
852	IgA	3	Sp	F2	IGHV1-18	0.001528584530725	0.1528584530725
853	IgA	3	Sp	G1	IGHV1-18	0.00080988054262	0.080988054262
854	IgA	3	Sp	G2	IGHV1-18	0.000872790748418	0.0872790748418
855	IgA	3	Sp	H1	IGHV1-18	0.002775850104094	0.2775850104094
856	IgA	3	Sp	H2	IGHV1-18	0.003562099263833	0.3562099263833
857	IgA	3	BM	A1	IGHV1-19	0	0
858	IgA	3	BM	A2	IGHV1-19	0	0
859	IgA	3	BM	B1	IGHV1-19	0	0
860	IgA	3	BM	B2	IGHV1-19	0	0
861	IgA	3	BM	C1	IGHV1-19	0.000596302921884	0.0596302921884
862	IgA	3	BM	C2	IGHV1-19	0.0008	0.08
863	IgA	3	BM	D1	IGHV1-19	0	0
864	IgA	3	BM	D2	IGHV1-19	0	0
865	IgA	3	Sp	E1	IGHV1-19	0	0
866	IgA	3	Sp	E2	IGHV1-19	0	0
867	IgA	3	Sp	F1	IGHV1-19	0	0
868	IgA	3	Sp	F2	IGHV1-19	0	0
869	IgA	3	Sp	G1	IGHV1-19	0	0
870	IgA	3	Sp	G2	IGHV1-19	0	0
871	IgA	3	Sp	H1	IGHV1-19	0.000231320842008	0.0231320842008
872	IgA	3	Sp	H2	IGHV1-19	0.000237473284256	0.0237473284256
873	IgA	3	BM	A1	IGHV1-20	0.00260078023407	0.260078023407
874	IgA	3	BM	A2	IGHV1-20	0.002414001207001	0.2414001207001
875	IgA	3	BM	B1	IGHV1-20	0.002874743326489	0.2874743326489
876	IgA	3	BM	B2	IGHV1-20	0.003141361256545	0.3141361256545
877	IgA	3	BM	C1	IGHV1-20	0.001192605843769	0.1192605843769
878	IgA	3	BM	C2	IGHV1-20	0.0016	0.16
879	IgA	3	BM	D1	IGHV1-20	0.002865329512894	0.2865329512894
880	IgA	3	BM	D2	IGHV1-20	0.002790697674419	0.2790697674419
881	IgA	3	Sp	E1	IGHV1-20	0.000542888165038	0.0542888165038
882	IgA	3	Sp	E2	IGHV1-20	0.000919117647059	0.0919117647059
883	IgA	3	Sp	F1	IGHV1-20	0.000300030003	0.0300030003
884	IgA	3	Sp	F2	IGHV1-20	0.000305716906145	0.0305716906145
885	IgA	3	Sp	G1	IGHV1-20	0.00040494027131	0.040494027131
886	IgA	3	Sp	G2	IGHV1-20	0.000436395374209	0.0436395374209
887	IgA	3	Sp	H1	IGHV1-20	0.000231320842008	0.0231320842008
888	IgA	3	Sp	H2	IGHV1-20	0.000237473284256	0.0237473284256
889	IgA	3	BM	A1	IGHV1-22	0.00260078023407	0.260078023407
890	IgA	3	BM	A2	IGHV1-22	0.002414001207001	0.2414001207001
891	IgA	3	BM	B1	IGHV1-22	0.00041067761807	0.041067761807
892	IgA	3	BM	B2	IGHV1-22	0.000523560209424	0.0523560209424
893	IgA	3	BM	C1	IGHV1-22	0.000596302921884	0.0596302921884
894	IgA	3	BM	C2	IGHV1-22	0.0008	0.08
895	IgA	3	BM	D1	IGHV1-22	0.001910219675263	0.1910219675263
896	IgA	3	BM	D2	IGHV1-22	0.001860465116279	0.1860465116279
897	IgA	3	Sp	E1	IGHV1-22	0.000542888165038	0.0542888165038
898	IgA	3	Sp	E2	IGHV1-22	0.000612745098039	0.0612745098039
899	IgA	3	Sp	F1	IGHV1-22	0.000600060006001	0.0600060006001
900	IgA	3	Sp	F2	IGHV1-22	0.00061143381229	0.061143381229
901	IgA	3	Sp	G1	IGHV1-22	0.000202470135655	0.0202470135655
902	IgA	3	Sp	G2	IGHV1-22	0.000218197687105	0.0218197687105
903	IgA	3	Sp	H1	IGHV1-22	0.000462641684016	0.0462641684016
904	IgA	3	Sp	H2	IGHV1-22	0.000237473284256	0.0237473284256
905	IgA	3	BM	A1	IGHV1-4	0.013654096228869	1.3654096228869
906	IgA	3	BM	A2	IGHV1-4	0.013277006638503	1.3277006638503
907	IgA	3	BM	B1	IGHV1-4	0.006981519507187	0.6981519507187
908	IgA	3	BM	B2	IGHV1-4	0.007853403141361	0.7853403141361
909	IgA	3	BM	C1	IGHV1-4	0.00834824090638	0.834824090638
910	IgA	3	BM	C2	IGHV1-4	0.0056	0.56
911	IgA	3	BM	D1	IGHV1-4	0.002865329512894	0.2865329512894
912	IgA	3	BM	D2	IGHV1-4	0.001860465116279	0.1860465116279
913	IgA	3	Sp	E1	IGHV1-4	0.000814332247557	0.0814332247557
914	IgA	3	Sp	E2	IGHV1-4	0.001225490196078	0.1225490196078
915	IgA	3	Sp	F1	IGHV1-4	0.003600360036004	0.3600360036004
916	IgA	3	Sp	F2	IGHV1-4	0.004585753592174	0.4585753592174
917	IgA	3	Sp	G1	IGHV1-4	0.003037052034825	0.3037052034825
918	IgA	3	Sp	G2	IGHV1-4	0.003927558367881	0.3927558367881
919	IgA	3	Sp	H1	IGHV1-4	0.003007170946102	0.3007170946102
920	IgA	3	Sp	H2	IGHV1-4	0.002374732842555	0.2374732842555
921	IgA	3	BM	A1	IGHV1-43	0.000650195058518	0.0650195058518
922	IgA	3	BM	A2	IGHV1-43	0.00060350030175	0.060350030175
923	IgA	3	BM	B1	IGHV1-43	0.00041067761807	0.041067761807
924	IgA	3	BM	B2	IGHV1-43	0.000523560209424	0.0523560209424
925	IgA	3	BM	C1	IGHV1-43	0.000596302921884	0.0596302921884
926	IgA	3	BM	C2	IGHV1-43	0.0008	0.08
927	IgA	3	BM	D1	IGHV1-43	0.000955109837631	0.0955109837631
928	IgA	3	BM	D2	IGHV1-43	0.00093023255814	0.093023255814
929	IgA	3	Sp	E1	IGHV1-43	0	0
930	IgA	3	Sp	E2	IGHV1-43	0	0
931	IgA	3	Sp	F1	IGHV1-43	0	0
932	IgA	3	Sp	F2	IGHV1-43	0	0
933	IgA	3	Sp	G1	IGHV1-43	0.000202470135655	0.0202470135655
934	IgA	3	Sp	G2	IGHV1-43	0.000218197687105	0.0218197687105
935	IgA	3	Sp	H1	IGHV1-43	0	0
936	IgA	3	Sp	H2	IGHV1-43	0	0
937	IgA	3	BM	A1	IGHV1-47	0.000650195058518	0.0650195058518
938	IgA	3	BM	A2	IGHV1-47	0.00060350030175	0.060350030175
939	IgA	3	BM	B1	IGHV1-47	0.001232032854209	0.1232032854209
940	IgA	3	BM	B2	IGHV1-47	0.001570680628272	0.1570680628272
941	IgA	3	BM	C1	IGHV1-47	0.031604054859869	3.1604054859869
942	IgA	3	BM	C2	IGHV1-47	0.0424	4.24
943	IgA	3	BM	D1	IGHV1-47	0	0
944	IgA	3	BM	D2	IGHV1-47	0	0
945	IgA	3	Sp	E1	IGHV1-47	0	0
946	IgA	3	Sp	E2	IGHV1-47	0	0
947	IgA	3	Sp	F1	IGHV1-47	0.000300030003	0.0300030003
948	IgA	3	Sp	F2	IGHV1-47	0.000305716906145	0.0305716906145
949	IgA	3	Sp	G1	IGHV1-47	0.000202470135655	0.0202470135655
950	IgA	3	Sp	G2	IGHV1-47	0.000218197687105	0.0218197687105
951	IgA	3	Sp	H1	IGHV1-47	0	0
952	IgA	3	Sp	H2	IGHV1-47	0	0
953	IgA	3	BM	A1	IGHV1-49	0.003250975292588	0.3250975292588
954	IgA	3	BM	A2	IGHV1-49	0.003017501508751	0.3017501508751
955	IgA	3	BM	B1	IGHV1-49	0.002464065708419	0.2464065708419
956	IgA	3	BM	B2	IGHV1-49	0.002094240837696	0.2094240837696
957	IgA	3	BM	C1	IGHV1-49	0.001192605843769	0.1192605843769
958	IgA	3	BM	C2	IGHV1-49	0.0016	0.16
959	IgA	3	BM	D1	IGHV1-49	0	0
960	IgA	3	BM	D2	IGHV1-49	0	0
961	IgA	3	Sp	E1	IGHV1-49	0	0
962	IgA	3	Sp	E2	IGHV1-49	0	0
963	IgA	3	Sp	F1	IGHV1-49	0	0
964	IgA	3	Sp	F2	IGHV1-49	0	0
965	IgA	3	Sp	G1	IGHV1-49	0.00283458189917	0.283458189917
966	IgA	3	Sp	G2	IGHV1-49	0.00240017455815	0.240017455815
967	IgA	3	Sp	H1	IGHV1-49	0.002544529262087	0.2544529262087
968	IgA	3	Sp	H2	IGHV1-49	0.003087152695322	0.3087152695322
969	IgA	3	BM	A1	IGHV1-5	0.00260078023407	0.260078023407
970	IgA	3	BM	A2	IGHV1-5	0.003017501508751	0.3017501508751
971	IgA	3	BM	B1	IGHV1-5	0.002874743326489	0.2874743326489
972	IgA	3	BM	B2	IGHV1-5	0.003664921465969	0.3664921465969
973	IgA	3	BM	C1	IGHV1-5	0.000596302921884	0.0596302921884
974	IgA	3	BM	C2	IGHV1-5	0.0016	0.16
975	IgA	3	BM	D1	IGHV1-5	0.002865329512894	0.2865329512894
976	IgA	3	BM	D2	IGHV1-5	0.001860465116279	0.1860465116279
977	IgA	3	Sp	E1	IGHV1-5	0.001085776330076	0.1085776330076
978	IgA	3	Sp	E2	IGHV1-5	0.001838235294118	0.1838235294118
979	IgA	3	Sp	F1	IGHV1-5	0.001500150015002	0.1500150015002
980	IgA	3	Sp	F2	IGHV1-5	0.00122286762458	0.122286762458
981	IgA	3	Sp	G1	IGHV1-5	0.001417290949585	0.1417290949585
982	IgA	3	Sp	G2	IGHV1-5	0.001527383809732	0.1527383809732
983	IgA	3	Sp	H1	IGHV1-5	0.000693962526024	0.0693962526024
984	IgA	3	Sp	H2	IGHV1-5	0.000949893137022	0.0949893137022
985	IgA	3	BM	A1	IGHV1-50	0.006501950585176	0.6501950585176
986	IgA	3	BM	A2	IGHV1-50	0.007845503922752	0.7845503922752
987	IgA	3	BM	B1	IGHV1-50	0.006160164271047	0.6160164271047
988	IgA	3	BM	B2	IGHV1-50	0.007329842931937	0.7329842931937
989	IgA	3	BM	C1	IGHV1-50	0.002385211687537	0.2385211687537
990	IgA	3	BM	C2	IGHV1-50	0.004	0.4
991	IgA	3	BM	D1	IGHV1-50	0.007640878701051	0.7640878701051
992	IgA	3	BM	D2	IGHV1-50	0.011162790697674	1.1162790697674
993	IgA	3	Sp	E1	IGHV1-50	0.002985884907709	0.2985884907709
994	IgA	3	Sp	E2	IGHV1-50	0.002144607843137	0.2144607843137
995	IgA	3	Sp	F1	IGHV1-50	0.003300330033003	0.3300330033003
996	IgA	3	Sp	F2	IGHV1-50	0.003668602873739	0.3668602873739
997	IgA	3	Sp	G1	IGHV1-50	0.007491395019235	0.7491395019235
998	IgA	3	Sp	G2	IGHV1-50	0.007418721361554	0.7418721361554
999	IgA	3	Sp	H1	IGHV1-50	0.010640758732362	1.0640758732362
1000	IgA	3	Sp	H2	IGHV1-50	0.007361671811921	0.7361671811921
1001	IgA	3	BM	A1	IGHV1-53	0.010403120936281	1.0403120936281
1002	IgA	3	BM	A2	IGHV1-53	0.009656004828002	0.9656004828002
1003	IgA	3	BM	B1	IGHV1-53	0.018891170431212	1.8891170431212
1004	IgA	3	BM	B2	IGHV1-53	0.021465968586388	2.1465968586388
1005	IgA	3	BM	C1	IGHV1-53	0.004770423375075	0.4770423375075
1006	IgA	3	BM	C2	IGHV1-53	0.0056	0.56
1007	IgA	3	BM	D1	IGHV1-53	0.003820439350525	0.3820439350525
1008	IgA	3	BM	D2	IGHV1-53	0.007441860465116	0.7441860465116
1009	IgA	3	Sp	E1	IGHV1-53	0.004343105320304	0.4343105320304
1010	IgA	3	Sp	E2	IGHV1-53	0.004901960784314	0.4901960784314
1011	IgA	3	Sp	F1	IGHV1-53	0.002400240024002	0.2400240024002
1012	IgA	3	Sp	F2	IGHV1-53	0.002751452155304	0.2751452155304
1013	IgA	3	Sp	G1	IGHV1-53	0.021664304515084	2.1664304515084
1014	IgA	3	Sp	G2	IGHV1-53	0.019201396465198	1.9201396465198
1015	IgA	3	Sp	H1	IGHV1-53	0.00323849178811	0.323849178811
1016	IgA	3	Sp	H2	IGHV1-53	0.003799572548088	0.3799572548088
1017	IgA	3	BM	A1	IGHV1-54	0.017555266579974	1.7555266579974
1018	IgA	3	BM	A2	IGHV1-54	0.016898008449004	1.6898008449004
1019	IgA	3	BM	B1	IGHV1-54	0.010677618069815	1.0677618069815
1020	IgA	3	BM	B2	IGHV1-54	0.010471204188482	1.0471204188482
1021	IgA	3	BM	C1	IGHV1-54	0.015503875968992	1.5503875968992
1022	IgA	3	BM	C2	IGHV1-54	0.0136	1.36
1023	IgA	3	BM	D1	IGHV1-54	0.009551098376313	0.9551098376313
1024	IgA	3	BM	D2	IGHV1-54	0.009302325581395	0.9302325581395
1025	IgA	3	Sp	E1	IGHV1-54	0.003528773072747	0.3528773072747
1026	IgA	3	Sp	E2	IGHV1-54	0.003676470588235	0.3676470588235
1027	IgA	3	Sp	F1	IGHV1-54	0.005400540054005	0.5400540054005
1028	IgA	3	Sp	F2	IGHV1-54	0.003974319779884	0.3974319779884
1029	IgA	3	Sp	G1	IGHV1-54	0.00566916379834	0.566916379834
1030	IgA	3	Sp	G2	IGHV1-54	0.004800349116299	0.4800349116299
1031	IgA	3	Sp	H1	IGHV1-54	0.003932454314134	0.3932454314134
1032	IgA	3	Sp	H2	IGHV1-54	0.002849679411066	0.2849679411066
1033	IgA	3	BM	A1	IGHV1-58	0.00260078023407	0.260078023407
1034	IgA	3	BM	A2	IGHV1-58	0.00181050090525	0.181050090525
1035	IgA	3	BM	B1	IGHV1-58	0.001642710472279	0.1642710472279
1036	IgA	3	BM	B2	IGHV1-58	0.001570680628272	0.1570680628272
1037	IgA	3	BM	C1	IGHV1-58	0	0
1038	IgA	3	BM	C2	IGHV1-58	0	0
1039	IgA	3	BM	D1	IGHV1-58	0.000955109837631	0.0955109837631
1040	IgA	3	BM	D2	IGHV1-58	0.00093023255814	0.093023255814
1041	IgA	3	Sp	E1	IGHV1-58	0.000271444082519	0.0271444082519
1042	IgA	3	Sp	E2	IGHV1-58	0.00030637254902	0.030637254902
1043	IgA	3	Sp	F1	IGHV1-58	0	0
1044	IgA	3	Sp	F2	IGHV1-58	0	0
1045	IgA	3	Sp	G1	IGHV1-58	0.00040494027131	0.040494027131
1046	IgA	3	Sp	G2	IGHV1-58	0.000218197687105	0.0218197687105
1047	IgA	3	Sp	H1	IGHV1-58	0.000693962526024	0.0693962526024
1048	IgA	3	Sp	H2	IGHV1-58	0.000712419852767	0.0712419852767
1049	IgA	3	BM	A1	IGHV1-62-2	0.011703511053316	1.1703511053316
1050	IgA	3	BM	A2	IGHV1-62-2	0.009656004828002	0.9656004828002
1051	IgA	3	BM	B1	IGHV1-62-2	0.014373716632444	1.4373716632444
1052	IgA	3	BM	B2	IGHV1-62-2	0.008900523560209	0.8900523560209
1053	IgA	3	BM	C1	IGHV1-62-2	0.001788908765653	0.1788908765653
1054	IgA	3	BM	C2	IGHV1-62-2	0.0024	0.24
1055	IgA	3	BM	D1	IGHV1-62-2	0.007640878701051	0.7640878701051
1056	IgA	3	BM	D2	IGHV1-62-2	0.009302325581395	0.9302325581395
1057	IgA	3	Sp	E1	IGHV1-62-2	0.025787187839305	2.5787187839305
1058	IgA	3	Sp	E2	IGHV1-62-2	0.029411764705882	2.9411764705882
1059	IgA	3	Sp	F1	IGHV1-62-2	0.030603060306031	3.0603060306031
1060	IgA	3	Sp	F2	IGHV1-62-2	0.022317334148578	2.2317334148578
1061	IgA	3	Sp	G1	IGHV1-62-2	0.029965580076939	2.9965580076939
1062	IgA	3	Sp	G2	IGHV1-62-2	0.029020292384901	2.9020292384901
1063	IgA	3	Sp	H1	IGHV1-62-2	0.062225306500116	6.2225306500116
1064	IgA	3	Sp	H2	IGHV1-62-2	0.052719069104726	5.2719069104726
1065	IgA	3	BM	A1	IGHV1-63	0.003901170351105	0.3901170351105
1066	IgA	3	BM	A2	IGHV1-63	0.003621001810501	0.3621001810501
1067	IgA	3	BM	B1	IGHV1-63	0.003285420944559	0.3285420944559
1068	IgA	3	BM	B2	IGHV1-63	0.005235602094241	0.5235602094241
1069	IgA	3	BM	C1	IGHV1-63	0.002385211687537	0.2385211687537
1070	IgA	3	BM	C2	IGHV1-63	0.0016	0.16
1071	IgA	3	BM	D1	IGHV1-63	0.001910219675263	0.1910219675263
1072	IgA	3	BM	D2	IGHV1-63	0.001860465116279	0.1860465116279
1073	IgA	3	Sp	E1	IGHV1-63	0.000814332247557	0.0814332247557
1074	IgA	3	Sp	E2	IGHV1-63	0.000919117647059	0.0919117647059
1075	IgA	3	Sp	F1	IGHV1-63	0.002100210021002	0.2100210021002
1076	IgA	3	Sp	F2	IGHV1-63	0.001834301436869	0.1834301436869
1077	IgA	3	Sp	G1	IGHV1-63	0.00040494027131	0.040494027131
1078	IgA	3	Sp	G2	IGHV1-63	0.000436395374209	0.0436395374209
1079	IgA	3	Sp	H1	IGHV1-63	0.000231320842008	0.0231320842008
1080	IgA	3	Sp	H2	IGHV1-63	0.000237473284256	0.0237473284256
1081	IgA	3	BM	A1	IGHV1-64	0.000650195058518	0.0650195058518
1082	IgA	3	BM	A2	IGHV1-64	0.00060350030175	0.060350030175
1083	IgA	3	BM	B1	IGHV1-64	0.00041067761807	0.041067761807
1084	IgA	3	BM	B2	IGHV1-64	0.000523560209424	0.0523560209424
1085	IgA	3	BM	C1	IGHV1-64	0.002385211687537	0.2385211687537
1086	IgA	3	BM	C2	IGHV1-64	0.0008	0.08
1087	IgA	3	BM	D1	IGHV1-64	0.000955109837631	0.0955109837631
1088	IgA	3	BM	D2	IGHV1-64	0.00093023255814	0.093023255814
1089	IgA	3	Sp	E1	IGHV1-64	0.000542888165038	0.0542888165038
1090	IgA	3	Sp	E2	IGHV1-64	0.00030637254902	0.030637254902
1091	IgA	3	Sp	F1	IGHV1-64	0	0
1092	IgA	3	Sp	F2	IGHV1-64	0	0
1093	IgA	3	Sp	G1	IGHV1-64	0.000607410406965	0.0607410406965
1094	IgA	3	Sp	G2	IGHV1-64	0.000218197687105	0.0218197687105
1095	IgA	3	Sp	H1	IGHV1-64	0.000231320842008	0.0231320842008
1096	IgA	3	Sp	H2	IGHV1-64	0.000237473284256	0.0237473284256
1097	IgA	3	BM	A1	IGHV1-67	0.000650195058518	0.0650195058518
1098	IgA	3	BM	A2	IGHV1-67	0.00060350030175	0.060350030175
1099	IgA	3	BM	B1	IGHV1-67	0.00082135523614	0.082135523614
1100	IgA	3	BM	B2	IGHV1-67	0.001047120418848	0.1047120418848
1101	IgA	3	BM	C1	IGHV1-67	0	0
1102	IgA	3	BM	C2	IGHV1-67	0	0
1103	IgA	3	BM	D1	IGHV1-67	0.000955109837631	0.0955109837631
1104	IgA	3	BM	D2	IGHV1-67	0.00093023255814	0.093023255814
1105	IgA	3	Sp	E1	IGHV1-67	0.000271444082519	0.0271444082519
1106	IgA	3	Sp	E2	IGHV1-67	0.00030637254902	0.030637254902
1107	IgA	3	Sp	F1	IGHV1-67	0.000900090009001	0.0900090009001
1108	IgA	3	Sp	F2	IGHV1-67	0.000305716906145	0.0305716906145
1109	IgA	3	Sp	G1	IGHV1-67	0.000607410406965	0.0607410406965
1110	IgA	3	Sp	G2	IGHV1-67	0.000654593061314	0.0654593061314
1111	IgA	3	Sp	H1	IGHV1-67	0.000231320842008	0.0231320842008
1112	IgA	3	Sp	H2	IGHV1-67	0.000237473284256	0.0237473284256
1113	IgA	3	BM	A1	IGHV1-7	0.000650195058518	0.0650195058518
1114	IgA	3	BM	A2	IGHV1-7	0.00060350030175	0.060350030175
1115	IgA	3	BM	B1	IGHV1-7	0.001232032854209	0.1232032854209
1116	IgA	3	BM	B2	IGHV1-7	0.001570680628272	0.1570680628272
1117	IgA	3	BM	C1	IGHV1-7	0.000596302921884	0.0596302921884
1118	IgA	3	BM	C2	IGHV1-7	0.0008	0.08
1119	IgA	3	BM	D1	IGHV1-7	0.000955109837631	0.0955109837631
1120	IgA	3	BM	D2	IGHV1-7	0.00093023255814	0.093023255814
1121	IgA	3	Sp	E1	IGHV1-7	0.000814332247557	0.0814332247557
1122	IgA	3	Sp	E2	IGHV1-7	0.000919117647059	0.0919117647059
1123	IgA	3	Sp	F1	IGHV1-7	0.000300030003	0.0300030003
1124	IgA	3	Sp	F2	IGHV1-7	0.00061143381229	0.061143381229
1125	IgA	3	Sp	G1	IGHV1-7	0.000202470135655	0.0202470135655
1126	IgA	3	Sp	G2	IGHV1-7	0.000218197687105	0.0218197687105
1127	IgA	3	Sp	H1	IGHV1-7	0	0
1128	IgA	3	Sp	H2	IGHV1-7	0	0
1129	IgA	3	BM	A1	IGHV1-74	0.006501950585176	0.6501950585176
1130	IgA	3	BM	A2	IGHV1-74	0.006638503319252	0.6638503319252
1131	IgA	3	BM	B1	IGHV1-74	0.004928131416838	0.4928131416838
1132	IgA	3	BM	B2	IGHV1-74	0.005235602094241	0.5235602094241
1133	IgA	3	BM	C1	IGHV1-74	0.00834824090638	0.834824090638
1134	IgA	3	BM	C2	IGHV1-74	0.0056	0.56
1135	IgA	3	BM	D1	IGHV1-74	0.007640878701051	0.7640878701051
1136	IgA	3	BM	D2	IGHV1-74	0.004651162790698	0.4651162790698
1137	IgA	3	Sp	E1	IGHV1-74	0.001628664495114	0.1628664495114
1138	IgA	3	Sp	E2	IGHV1-74	0.002450980392157	0.2450980392157
1139	IgA	3	Sp	F1	IGHV1-74	0.001500150015002	0.1500150015002
1140	IgA	3	Sp	F2	IGHV1-74	0.003362885967594	0.3362885967594
1141	IgA	3	Sp	G1	IGHV1-74	0.00242964162786	0.242964162786
1142	IgA	3	Sp	G2	IGHV1-74	0.003272965306568	0.3272965306568
1143	IgA	3	Sp	H1	IGHV1-74	0.002775850104094	0.2775850104094
1144	IgA	3	Sp	H2	IGHV1-74	0.002849679411066	0.2849679411066
1145	IgA	3	BM	A1	IGHV1-75	0	0
1146	IgA	3	BM	A2	IGHV1-75	0	0
1147	IgA	3	BM	B1	IGHV1-75	0.001232032854209	0.1232032854209
1148	IgA	3	BM	B2	IGHV1-75	0.001570680628272	0.1570680628272
1149	IgA	3	BM	C1	IGHV1-75	0	0
1150	IgA	3	BM	C2	IGHV1-75	0	0
1151	IgA	3	BM	D1	IGHV1-75	0	0
1152	IgA	3	BM	D2	IGHV1-75	0	0
1153	IgA	3	Sp	E1	IGHV1-75	0.000271444082519	0.0271444082519
1154	IgA	3	Sp	E2	IGHV1-75	0.00030637254902	0.030637254902
1155	IgA	3	Sp	F1	IGHV1-75	0.000300030003	0.0300030003
1156	IgA	3	Sp	F2	IGHV1-75	0.000305716906145	0.0305716906145
1157	IgA	3	Sp	G1	IGHV1-75	0	0
1158	IgA	3	Sp	G2	IGHV1-75	0	0
1159	IgA	3	Sp	H1	IGHV1-75	0.000693962526024	0.0693962526024
1160	IgA	3	Sp	H2	IGHV1-75	0.000474946568511	0.0474946568511
1161	IgA	3	BM	A1	IGHV1-76	0.006501950585176	0.6501950585176
1162	IgA	3	BM	A2	IGHV1-76	0.006035003017502	0.6035003017502
1163	IgA	3	BM	B1	IGHV1-76	0.010677618069815	1.0677618069815
1164	IgA	3	BM	B2	IGHV1-76	0.010994764397906	1.0994764397906
1165	IgA	3	BM	C1	IGHV1-76	0.007751937984496	0.7751937984496
1166	IgA	3	BM	C2	IGHV1-76	0.0088	0.88
1167	IgA	3	BM	D1	IGHV1-76	0.005730659025788	0.5730659025788
1168	IgA	3	BM	D2	IGHV1-76	0.005581395348837	0.5581395348837
1169	IgA	3	Sp	E1	IGHV1-76	0.003257328990228	0.3257328990228
1170	IgA	3	Sp	E2	IGHV1-76	0.003063725490196	0.3063725490196
1171	IgA	3	Sp	F1	IGHV1-76	0.003300330033003	0.3300330033003
1172	IgA	3	Sp	F2	IGHV1-76	0.004280036686029	0.4280036686029
1173	IgA	3	Sp	G1	IGHV1-76	0.002227171492205	0.2227171492205
1174	IgA	3	Sp	G2	IGHV1-76	0.004145756054986	0.4145756054986
1175	IgA	3	Sp	H1	IGHV1-76	0.003469812630118	0.3469812630118
1176	IgA	3	Sp	H2	IGHV1-76	0.002374732842555	0.2374732842555
1177	IgA	3	BM	A1	IGHV1-77	0.684655396618986	68.4655396618986
1178	IgA	3	BM	A2	IGHV1-77	0.693421846710923	69.3421846710923
1179	IgA	3	BM	B1	IGHV1-77	0.569199178644763	56.9199178644763
1180	IgA	3	BM	B2	IGHV1-77	0.55759162303665	55.759162303665
1181	IgA	3	BM	C1	IGHV1-77	0.741204531902206	74.1204531902206
1182	IgA	3	BM	C2	IGHV1-77	0.7088	70.88
1183	IgA	3	BM	D1	IGHV1-77	0.76981852913085	76.981852913085
1184	IgA	3	BM	D2	IGHV1-77	0.758139534883721	75.8139534883721
1185	IgA	3	Sp	E1	IGHV1-77	0.862106406080348	86.2106406080348
1186	IgA	3	Sp	E2	IGHV1-77	0.85202205882353	85.202205882353
1187	IgA	3	Sp	F1	IGHV1-77	0.858085808580858	85.8085808580858
1188	IgA	3	Sp	F2	IGHV1-77	0.863955976765515	86.3955976765515
1189	IgA	3	Sp	G1	IGHV1-77	0.839238712289937	83.9238712289937
1190	IgA	3	Sp	G2	IGHV1-77	0.834387955487672	83.4387955487672
1191	IgA	3	Sp	H1	IGHV1-77	0.802220680083276	80.2220680083276
1192	IgA	3	Sp	H2	IGHV1-77	0.811683685585372	81.1683685585372
1193	IgA	3	BM	A1	IGHV1-78	0.000650195058518	0.0650195058518
1194	IgA	3	BM	A2	IGHV1-78	0.00060350030175	0.060350030175
1195	IgA	3	BM	B1	IGHV1-78	0.00041067761807	0.041067761807
1196	IgA	3	BM	B2	IGHV1-78	0.000523560209424	0.0523560209424
1197	IgA	3	BM	C1	IGHV1-78	0.000596302921884	0.0596302921884
1198	IgA	3	BM	C2	IGHV1-78	0.0008	0.08
1199	IgA	3	BM	D1	IGHV1-78	0.000955109837631	0.0955109837631
1200	IgA	3	BM	D2	IGHV1-78	0.00093023255814	0.093023255814
1201	IgA	3	Sp	E1	IGHV1-78	0.000271444082519	0.0271444082519
1202	IgA	3	Sp	E2	IGHV1-78	0.00030637254902	0.030637254902
1203	IgA	3	Sp	F1	IGHV1-78	0	0
1204	IgA	3	Sp	F2	IGHV1-78	0	0
1205	IgA	3	Sp	G1	IGHV1-78	0.000202470135655	0.0202470135655
1206	IgA	3	Sp	G2	IGHV1-78	0.000218197687105	0.0218197687105
1207	IgA	3	Sp	H1	IGHV1-78	0.000231320842008	0.0231320842008
1208	IgA	3	Sp	H2	IGHV1-78	0.000237473284256	0.0237473284256
1209	IgA	3	BM	A1	IGHV1-81	0.000650195058518	0.0650195058518
1210	IgA	3	BM	A2	IGHV1-81	0.00060350030175	0.060350030175
1211	IgA	3	BM	B1	IGHV1-81	0	0
1212	IgA	3	BM	B2	IGHV1-81	0	0
1213	IgA	3	BM	C1	IGHV1-81	0	0
1214	IgA	3	BM	C2	IGHV1-81	0	0
1215	IgA	3	BM	D1	IGHV1-81	0	0
1216	IgA	3	BM	D2	IGHV1-81	0	0
1217	IgA	3	Sp	E1	IGHV1-81	0	0
1218	IgA	3	Sp	E2	IGHV1-81	0	0
1219	IgA	3	Sp	F1	IGHV1-81	0	0
1220	IgA	3	Sp	F2	IGHV1-81	0	0
1221	IgA	3	Sp	G1	IGHV1-81	0	0
1222	IgA	3	Sp	G2	IGHV1-81	0	0
1223	IgA	3	Sp	H1	IGHV1-81	0	0
1224	IgA	3	Sp	H2	IGHV1-81	0	0
1225	IgA	3	BM	A1	IGHV1-82	0.00260078023407	0.260078023407
1226	IgA	3	BM	A2	IGHV1-82	0.002414001207001	0.2414001207001
1227	IgA	3	BM	B1	IGHV1-82	0.003285420944559	0.3285420944559
1228	IgA	3	BM	B2	IGHV1-82	0.003141361256545	0.3141361256545
1229	IgA	3	BM	C1	IGHV1-82	0.002385211687537	0.2385211687537
1230	IgA	3	BM	C2	IGHV1-82	0.0024	0.24
1231	IgA	3	BM	D1	IGHV1-82	0.000955109837631	0.0955109837631
1232	IgA	3	BM	D2	IGHV1-82	0.00093023255814	0.093023255814
1233	IgA	3	Sp	E1	IGHV1-82	0.000271444082519	0.0271444082519
1234	IgA	3	Sp	E2	IGHV1-82	0.00030637254902	0.030637254902
1235	IgA	3	Sp	F1	IGHV1-82	0.000600060006001	0.0600060006001
1236	IgA	3	Sp	F2	IGHV1-82	0.00061143381229	0.061143381229
1237	IgA	3	Sp	G1	IGHV1-82	0.00040494027131	0.040494027131
1238	IgA	3	Sp	G2	IGHV1-82	0.000436395374209	0.0436395374209
1239	IgA	3	Sp	H1	IGHV1-82	0.001619245894055	0.1619245894055
1240	IgA	3	Sp	H2	IGHV1-82	0.001899786274044	0.1899786274044
1241	IgA	3	BM	A1	IGHV1-9	0.001300390117035	0.1300390117035
1242	IgA	3	BM	A2	IGHV1-9	0.0012070006035	0.12070006035
1243	IgA	3	BM	B1	IGHV1-9	0	0
1244	IgA	3	BM	B2	IGHV1-9	0	0
1245	IgA	3	BM	C1	IGHV1-9	0.001192605843769	0.1192605843769
1246	IgA	3	BM	C2	IGHV1-9	0.0024	0.24
1247	IgA	3	BM	D1	IGHV1-9	0.000955109837631	0.0955109837631
1248	IgA	3	BM	D2	IGHV1-9	0.00093023255814	0.093023255814
1249	IgA	3	Sp	E1	IGHV1-9	0.000814332247557	0.0814332247557
1250	IgA	3	Sp	E2	IGHV1-9	0.001531862745098	0.1531862745098
1251	IgA	3	Sp	F1	IGHV1-9	0	0
1252	IgA	3	Sp	F2	IGHV1-9	0	0
1253	IgA	3	Sp	G1	IGHV1-9	0.00040494027131	0.040494027131
1254	IgA	3	Sp	G2	IGHV1-9	0.000654593061314	0.0654593061314
1255	IgA	3	Sp	H1	IGHV1-9	0.000231320842008	0.0231320842008
1256	IgA	3	Sp	H2	IGHV1-9	0.000237473284256	0.0237473284256
1257	IgA	3	BM	A1	IGHV10-1	0.003250975292588	0.3250975292588
1258	IgA	3	BM	A2	IGHV10-1	0.003621001810501	0.3621001810501
1259	IgA	3	BM	B1	IGHV10-1	0.002053388090349	0.2053388090349
1260	IgA	3	BM	B2	IGHV10-1	0.002094240837696	0.2094240837696
1261	IgA	3	BM	C1	IGHV10-1	0.001788908765653	0.1788908765653
1262	IgA	3	BM	C2	IGHV10-1	0.0016	0.16
1263	IgA	3	BM	D1	IGHV10-1	0.001910219675263	0.1910219675263
1264	IgA	3	BM	D2	IGHV10-1	0.002790697674419	0.2790697674419
1265	IgA	3	Sp	E1	IGHV10-1	0.001085776330076	0.1085776330076
1266	IgA	3	Sp	E2	IGHV10-1	0.000612745098039	0.0612745098039
1267	IgA	3	Sp	F1	IGHV10-1	0.000300030003	0.0300030003
1268	IgA	3	Sp	F2	IGHV10-1	0.000305716906145	0.0305716906145
1269	IgA	3	Sp	G1	IGHV10-1	0.001417290949585	0.1417290949585
1270	IgA	3	Sp	G2	IGHV10-1	0.001527383809732	0.1527383809732
1271	IgA	3	Sp	H1	IGHV10-1	0.001156604210039	0.1156604210039
1272	IgA	3	Sp	H2	IGHV10-1	0.000949893137022	0.0949893137022
1273	IgA	3	BM	A1	IGHV10-3	0.00520156046814	0.520156046814
1274	IgA	3	BM	A2	IGHV10-3	0.004224502112251	0.4224502112251
1275	IgA	3	BM	B1	IGHV10-3	0.004517453798768	0.4517453798768
1276	IgA	3	BM	B2	IGHV10-3	0.006282722513089	0.6282722513089
1277	IgA	3	BM	C1	IGHV10-3	0.004770423375075	0.4770423375075
1278	IgA	3	BM	C2	IGHV10-3	0.0056	0.56
1279	IgA	3	BM	D1	IGHV10-3	0.002865329512894	0.2865329512894
1280	IgA	3	BM	D2	IGHV10-3	0.003720930232558	0.3720930232558
1281	IgA	3	Sp	E1	IGHV10-3	0.002985884907709	0.2985884907709
1282	IgA	3	Sp	E2	IGHV10-3	0.004595588235294	0.4595588235294
1283	IgA	3	Sp	F1	IGHV10-3	0.001800180018002	0.1800180018002
1284	IgA	3	Sp	F2	IGHV10-3	0.001834301436869	0.1834301436869
1285	IgA	3	Sp	G1	IGHV10-3	0.00121482081393	0.121482081393
1286	IgA	3	Sp	G2	IGHV10-3	0.000872790748418	0.0872790748418
1287	IgA	3	Sp	H1	IGHV10-3	0.001156604210039	0.1156604210039
1288	IgA	3	Sp	H2	IGHV10-3	0.001187366421278	0.1187366421278
1289	IgA	3	BM	A1	IGHV11-1	0.000650195058518	0.0650195058518
1290	IgA	3	BM	A2	IGHV11-1	0.00060350030175	0.060350030175
1291	IgA	3	BM	B1	IGHV11-1	0.00041067761807	0.041067761807
1292	IgA	3	BM	B2	IGHV11-1	0.000523560209424	0.0523560209424
1293	IgA	3	BM	C1	IGHV11-1	0.000596302921884	0.0596302921884
1294	IgA	3	BM	C2	IGHV11-1	0.0008	0.08
1295	IgA	3	BM	D1	IGHV11-1	0	0
1296	IgA	3	BM	D2	IGHV11-1	0	0
1297	IgA	3	Sp	E1	IGHV11-1	0	0
1298	IgA	3	Sp	E2	IGHV11-1	0	0
1299	IgA	3	Sp	F1	IGHV11-1	0.000300030003	0.0300030003
1300	IgA	3	Sp	F2	IGHV11-1	0.000305716906145	0.0305716906145
1301	IgA	3	Sp	G1	IGHV11-1	0	0
1302	IgA	3	Sp	G2	IGHV11-1	0	0
1303	IgA	3	Sp	H1	IGHV11-1	0	0
1304	IgA	3	Sp	H2	IGHV11-1	0	0
1305	IgA	3	BM	A1	IGHV11-2	0.000650195058518	0.0650195058518
1306	IgA	3	BM	A2	IGHV11-2	0.00060350030175	0.060350030175
1307	IgA	3	BM	B1	IGHV11-2	0	0
1308	IgA	3	BM	B2	IGHV11-2	0	0
1309	IgA	3	BM	C1	IGHV11-2	0	0
1310	IgA	3	BM	C2	IGHV11-2	0	0
1311	IgA	3	BM	D1	IGHV11-2	0	0
1312	IgA	3	BM	D2	IGHV11-2	0	0
1313	IgA	3	Sp	E1	IGHV11-2	0	0
1314	IgA	3	Sp	E2	IGHV11-2	0	0
1315	IgA	3	Sp	F1	IGHV11-2	0	0
1316	IgA	3	Sp	F2	IGHV11-2	0	0
1317	IgA	3	Sp	G1	IGHV11-2	0.00040494027131	0.040494027131
1318	IgA	3	Sp	G2	IGHV11-2	0.000654593061314	0.0654593061314
1319	IgA	3	Sp	H1	IGHV11-2	0.000231320842008	0.0231320842008
1320	IgA	3	Sp	H2	IGHV11-2	0.000237473284256	0.0237473284256
1321	IgA	3	BM	A1	IGHV12-3	0	0
1322	IgA	3	BM	A2	IGHV12-3	0	0
1323	IgA	3	BM	B1	IGHV12-3	0.00041067761807	0.041067761807
1324	IgA	3	BM	B2	IGHV12-3	0.000523560209424	0.0523560209424
1325	IgA	3	BM	C1	IGHV12-3	0	0
1326	IgA	3	BM	C2	IGHV12-3	0	0
1327	IgA	3	BM	D1	IGHV12-3	0	0
1328	IgA	3	BM	D2	IGHV12-3	0	0
1329	IgA	3	Sp	E1	IGHV12-3	0	0
1330	IgA	3	Sp	E2	IGHV12-3	0	0
1331	IgA	3	Sp	F1	IGHV12-3	0	0
1332	IgA	3	Sp	F2	IGHV12-3	0	0
1333	IgA	3	Sp	G1	IGHV12-3	0	0
1334	IgA	3	Sp	G2	IGHV12-3	0	0
1335	IgA	3	Sp	H1	IGHV12-3	0	0
1336	IgA	3	Sp	H2	IGHV12-3	0	0
1337	IgA	3	BM	A1	IGHV13-2	0.001300390117035	0.1300390117035
1338	IgA	3	BM	A2	IGHV13-2	0.0012070006035	0.12070006035
1339	IgA	3	BM	B1	IGHV13-2	0.001642710472279	0.1642710472279
1340	IgA	3	BM	B2	IGHV13-2	0.001570680628272	0.1570680628272
1341	IgA	3	BM	C1	IGHV13-2	0.001192605843769	0.1192605843769
1342	IgA	3	BM	C2	IGHV13-2	0.0016	0.16
1343	IgA	3	BM	D1	IGHV13-2	0.001910219675263	0.1910219675263
1344	IgA	3	BM	D2	IGHV13-2	0.001860465116279	0.1860465116279
1345	IgA	3	Sp	E1	IGHV13-2	0.000542888165038	0.0542888165038
1346	IgA	3	Sp	E2	IGHV13-2	0.000612745098039	0.0612745098039
1347	IgA	3	Sp	F1	IGHV13-2	0.000300030003	0.0300030003
1348	IgA	3	Sp	F2	IGHV13-2	0.000305716906145	0.0305716906145
1349	IgA	3	Sp	G1	IGHV13-2	0.00080988054262	0.080988054262
1350	IgA	3	Sp	G2	IGHV13-2	0.000872790748418	0.0872790748418
1351	IgA	3	Sp	H1	IGHV13-2	0.000693962526024	0.0693962526024
1352	IgA	3	Sp	H2	IGHV13-2	0.000712419852767	0.0712419852767
1353	IgA	3	BM	A1	IGHV14-1	0.006501950585176	0.6501950585176
1354	IgA	3	BM	A2	IGHV14-1	0.006638503319252	0.6638503319252
1355	IgA	3	BM	B1	IGHV14-1	0.004928131416838	0.4928131416838
1356	IgA	3	BM	B2	IGHV14-1	0.005235602094241	0.5235602094241
1357	IgA	3	BM	C1	IGHV14-1	0.007751937984496	0.7751937984496
1358	IgA	3	BM	C2	IGHV14-1	0.0056	0.56
1359	IgA	3	BM	D1	IGHV14-1	0.009551098376313	0.9551098376313
1360	IgA	3	BM	D2	IGHV14-1	0.009302325581395	0.9302325581395
1361	IgA	3	Sp	E1	IGHV14-1	0.001085776330076	0.1085776330076
1362	IgA	3	Sp	E2	IGHV14-1	0.000919117647059	0.0919117647059
1363	IgA	3	Sp	F1	IGHV14-1	0.003000300030003	0.3000300030003
1364	IgA	3	Sp	F2	IGHV14-1	0.003362885967594	0.3362885967594
1365	IgA	3	Sp	G1	IGHV14-1	0.00323952217048	0.323952217048
1366	IgA	3	Sp	G2	IGHV14-1	0.004145756054986	0.4145756054986
1367	IgA	3	Sp	H1	IGHV14-1	0.002544529262087	0.2544529262087
1368	IgA	3	Sp	H2	IGHV14-1	0.002374732842555	0.2374732842555
1369	IgA	3	BM	A1	IGHV14-2	0.001950585175553	0.1950585175553
1370	IgA	3	BM	A2	IGHV14-2	0.00181050090525	0.181050090525
1371	IgA	3	BM	B1	IGHV14-2	0.002053388090349	0.2053388090349
1372	IgA	3	BM	B2	IGHV14-2	0.003141361256545	0.3141361256545
1373	IgA	3	BM	C1	IGHV14-2	0.001192605843769	0.1192605843769
1374	IgA	3	BM	C2	IGHV14-2	0.0008	0.08
1375	IgA	3	BM	D1	IGHV14-2	0.002865329512894	0.2865329512894
1376	IgA	3	BM	D2	IGHV14-2	0.001860465116279	0.1860465116279
1377	IgA	3	Sp	E1	IGHV14-2	0	0
1378	IgA	3	Sp	E2	IGHV14-2	0	0
1379	IgA	3	Sp	F1	IGHV14-2	0.000300030003	0.0300030003
1380	IgA	3	Sp	F2	IGHV14-2	0.000305716906145	0.0305716906145
1381	IgA	3	Sp	G1	IGHV14-2	0.000607410406965	0.0607410406965
1382	IgA	3	Sp	G2	IGHV14-2	0.000436395374209	0.0436395374209
1383	IgA	3	Sp	H1	IGHV14-2	0.000231320842008	0.0231320842008
1384	IgA	3	Sp	H2	IGHV14-2	0.000474946568511	0.0474946568511
1385	IgA	3	BM	A1	IGHV14-3	0.003250975292588	0.3250975292588
1386	IgA	3	BM	A2	IGHV14-3	0.002414001207001	0.2414001207001
1387	IgA	3	BM	B1	IGHV14-3	0.001642710472279	0.1642710472279
1388	IgA	3	BM	B2	IGHV14-3	0.002094240837696	0.2094240837696
1389	IgA	3	BM	C1	IGHV14-3	0.002385211687537	0.2385211687537
1390	IgA	3	BM	C2	IGHV14-3	0.0024	0.24
1391	IgA	3	BM	D1	IGHV14-3	0.001910219675263	0.1910219675263
1392	IgA	3	BM	D2	IGHV14-3	0.002790697674419	0.2790697674419
1393	IgA	3	Sp	E1	IGHV14-3	0.000542888165038	0.0542888165038
1394	IgA	3	Sp	E2	IGHV14-3	0.000919117647059	0.0919117647059
1395	IgA	3	Sp	F1	IGHV14-3	0.011101110111011	1.1101110111011
1396	IgA	3	Sp	F2	IGHV14-3	0.007031488841333	0.7031488841333
1397	IgA	3	Sp	G1	IGHV14-3	0.000202470135655	0.0202470135655
1398	IgA	3	Sp	G2	IGHV14-3	0.000218197687105	0.0218197687105
1399	IgA	3	Sp	H1	IGHV14-3	0.000693962526024	0.0693962526024
1400	IgA	3	Sp	H2	IGHV14-3	0.000949893137022	0.0949893137022
1401	IgA	3	BM	A1	IGHV15-2	0.003901170351105	0.3901170351105
1402	IgA	3	BM	A2	IGHV15-2	0.004224502112251	0.4224502112251
1403	IgA	3	BM	B1	IGHV15-2	0.003696098562628	0.3696098562628
1404	IgA	3	BM	B2	IGHV15-2	0.004712041884817	0.4712041884817
1405	IgA	3	BM	C1	IGHV15-2	0.00417412045319	0.417412045319
1406	IgA	3	BM	C2	IGHV15-2	0.004	0.4
1407	IgA	3	BM	D1	IGHV15-2	0.003820439350525	0.3820439350525
1408	IgA	3	BM	D2	IGHV15-2	0.002790697674419	0.2790697674419
1409	IgA	3	Sp	E1	IGHV15-2	0.005157437567861	0.5157437567861
1410	IgA	3	Sp	E2	IGHV15-2	0.003676470588235	0.3676470588235
1411	IgA	3	Sp	F1	IGHV15-2	0.004800480048005	0.4800480048005
1412	IgA	3	Sp	F2	IGHV15-2	0.005197187404463	0.5197187404463
1413	IgA	3	Sp	G1	IGHV15-2	0.01052844705406	1.052844705406
1414	IgA	3	Sp	G2	IGHV15-2	0.008727907484181	0.8727907484181
1415	IgA	3	Sp	H1	IGHV15-2	0.007170946102244	0.7170946102244
1416	IgA	3	Sp	H2	IGHV15-2	0.004511992400855	0.4511992400855
1417	IgA	3	BM	A1	IGHV2-2	0	0
1418	IgA	3	BM	A2	IGHV2-2	0	0
1419	IgA	3	BM	B1	IGHV2-2	0.00082135523614	0.082135523614
1420	IgA	3	BM	B2	IGHV2-2	0.001047120418848	0.1047120418848
1421	IgA	3	BM	C1	IGHV2-2	0	0
1422	IgA	3	BM	C2	IGHV2-2	0	0
1423	IgA	3	BM	D1	IGHV2-2	0.000955109837631	0.0955109837631
1424	IgA	3	BM	D2	IGHV2-2	0.00093023255814	0.093023255814
1425	IgA	3	Sp	E1	IGHV2-2	0.001085776330076	0.1085776330076
1426	IgA	3	Sp	E2	IGHV2-2	0.003982843137255	0.3982843137255
1427	IgA	3	Sp	F1	IGHV2-2	0	0
1428	IgA	3	Sp	F2	IGHV2-2	0	0
1429	IgA	3	Sp	G1	IGHV2-2	0.000202470135655	0.0202470135655
1430	IgA	3	Sp	G2	IGHV2-2	0.000218197687105	0.0218197687105
1431	IgA	3	Sp	H1	IGHV2-2	0.000462641684016	0.0462641684016
1432	IgA	3	Sp	H2	IGHV2-2	0.000237473284256	0.0237473284256
1433	IgA	3	BM	A1	IGHV2-3	0.000650195058518	0.0650195058518
1434	IgA	3	BM	A2	IGHV2-3	0.00060350030175	0.060350030175
1435	IgA	3	BM	B1	IGHV2-3	0.001642710472279	0.1642710472279
1436	IgA	3	BM	B2	IGHV2-3	0.002094240837696	0.2094240837696
1437	IgA	3	BM	C1	IGHV2-3	0.000596302921884	0.0596302921884
1438	IgA	3	BM	C2	IGHV2-3	0.0008	0.08
1439	IgA	3	BM	D1	IGHV2-3	0.000955109837631	0.0955109837631
1440	IgA	3	BM	D2	IGHV2-3	0.00093023255814	0.093023255814
1441	IgA	3	Sp	E1	IGHV2-3	0.000542888165038	0.0542888165038
1442	IgA	3	Sp	E2	IGHV2-3	0.000612745098039	0.0612745098039
1443	IgA	3	Sp	F1	IGHV2-3	0	0
1444	IgA	3	Sp	F2	IGHV2-3	0	0
1445	IgA	3	Sp	G1	IGHV2-3	0.000202470135655	0.0202470135655
1446	IgA	3	Sp	G2	IGHV2-3	0.000436395374209	0.0436395374209
1447	IgA	3	Sp	H1	IGHV2-3	0.000693962526024	0.0693962526024
1448	IgA	3	Sp	H2	IGHV2-3	0.000949893137022	0.0949893137022
1449	IgA	3	BM	A1	IGHV2-4	0.001950585175553	0.1950585175553
1450	IgA	3	BM	A2	IGHV2-4	0.00181050090525	0.181050090525
1451	IgA	3	BM	B1	IGHV2-4	0.00041067761807	0.041067761807
1452	IgA	3	BM	B2	IGHV2-4	0.000523560209424	0.0523560209424
1453	IgA	3	BM	C1	IGHV2-4	0.000596302921884	0.0596302921884
1454	IgA	3	BM	C2	IGHV2-4	0.0016	0.16
1455	IgA	3	BM	D1	IGHV2-4	0.000955109837631	0.0955109837631
1456	IgA	3	BM	D2	IGHV2-4	0.00093023255814	0.093023255814
1457	IgA	3	Sp	E1	IGHV2-4	0.000271444082519	0.0271444082519
1458	IgA	3	Sp	E2	IGHV2-4	0.00030637254902	0.030637254902
1459	IgA	3	Sp	F1	IGHV2-4	0.000300030003	0.0300030003
1460	IgA	3	Sp	F2	IGHV2-4	0.000305716906145	0.0305716906145
1461	IgA	3	Sp	G1	IGHV2-4	0	0
1462	IgA	3	Sp	G2	IGHV2-4	0	0
1463	IgA	3	Sp	H1	IGHV2-4	0.000231320842008	0.0231320842008
1464	IgA	3	Sp	H2	IGHV2-4	0.000474946568511	0.0474946568511
1465	IgA	3	BM	A1	IGHV2-6	0.001950585175553	0.1950585175553
1466	IgA	3	BM	A2	IGHV2-6	0.00181050090525	0.181050090525
1467	IgA	3	BM	B1	IGHV2-6	0.00082135523614	0.082135523614
1468	IgA	3	BM	B2	IGHV2-6	0.001047120418848	0.1047120418848
1469	IgA	3	BM	C1	IGHV2-6	0.001192605843769	0.1192605843769
1470	IgA	3	BM	C2	IGHV2-6	0.0016	0.16
1471	IgA	3	BM	D1	IGHV2-6	0.000955109837631	0.0955109837631
1472	IgA	3	BM	D2	IGHV2-6	0.00093023255814	0.093023255814
1473	IgA	3	Sp	E1	IGHV2-6	0.000814332247557	0.0814332247557
1474	IgA	3	Sp	E2	IGHV2-6	0.001225490196078	0.1225490196078
1475	IgA	3	Sp	F1	IGHV2-6	0.000300030003	0.0300030003
1476	IgA	3	Sp	F2	IGHV2-6	0.000305716906145	0.0305716906145
1477	IgA	3	Sp	G1	IGHV2-6	0.00040494027131	0.040494027131
1478	IgA	3	Sp	G2	IGHV2-6	0.000872790748418	0.0872790748418
1479	IgA	3	Sp	H1	IGHV2-6	0.000462641684016	0.0462641684016
1480	IgA	3	Sp	H2	IGHV2-6	0.000474946568511	0.0474946568511
1481	IgA	3	BM	A1	IGHV2-6-8	0.001950585175553	0.1950585175553
1482	IgA	3	BM	A2	IGHV2-6-8	0.0012070006035	0.12070006035
1483	IgA	3	BM	B1	IGHV2-6-8	0.00041067761807	0.041067761807
1484	IgA	3	BM	B2	IGHV2-6-8	0.000523560209424	0.0523560209424
1485	IgA	3	BM	C1	IGHV2-6-8	0.000596302921884	0.0596302921884
1486	IgA	3	BM	C2	IGHV2-6-8	0.0008	0.08
1487	IgA	3	BM	D1	IGHV2-6-8	0.000955109837631	0.0955109837631
1488	IgA	3	BM	D2	IGHV2-6-8	0.00093023255814	0.093023255814
1489	IgA	3	Sp	E1	IGHV2-6-8	0.000271444082519	0.0271444082519
1490	IgA	3	Sp	E2	IGHV2-6-8	0.00030637254902	0.030637254902
1491	IgA	3	Sp	F1	IGHV2-6-8	0.000300030003	0.0300030003
1492	IgA	3	Sp	F2	IGHV2-6-8	0.000305716906145	0.0305716906145
1493	IgA	3	Sp	G1	IGHV2-6-8	0.000202470135655	0.0202470135655
1494	IgA	3	Sp	G2	IGHV2-6-8	0.000218197687105	0.0218197687105
1495	IgA	3	Sp	H1	IGHV2-6-8	0.000231320842008	0.0231320842008
1496	IgA	3	Sp	H2	IGHV2-6-8	0.000237473284256	0.0237473284256
1497	IgA	3	BM	A1	IGHV3-1	0.004551365409623	0.4551365409623
1498	IgA	3	BM	A2	IGHV3-1	0.004224502112251	0.4224502112251
1499	IgA	3	BM	B1	IGHV3-1	0.014373716632444	1.4373716632444
1500	IgA	3	BM	B2	IGHV3-1	0.010471204188482	1.0471204188482
1501	IgA	3	BM	C1	IGHV3-1	0.002981514609422	0.2981514609422
1502	IgA	3	BM	C2	IGHV3-1	0.0056	0.56
1503	IgA	3	BM	D1	IGHV3-1	0	0
1504	IgA	3	BM	D2	IGHV3-1	0	0
1505	IgA	3	Sp	E1	IGHV3-1	0.000542888165038	0.0542888165038
1506	IgA	3	Sp	E2	IGHV3-1	0.001225490196078	0.1225490196078
1507	IgA	3	Sp	F1	IGHV3-1	0.000900090009001	0.0900090009001
1508	IgA	3	Sp	F2	IGHV3-1	0.000917150718435	0.0917150718435
1509	IgA	3	Sp	G1	IGHV3-1	0.00080988054262	0.080988054262
1510	IgA	3	Sp	G2	IGHV3-1	0.000872790748418	0.0872790748418
1511	IgA	3	Sp	H1	IGHV3-1	0	0
1512	IgA	3	Sp	H2	IGHV3-1	0	0
1513	IgA	3	BM	A1	IGHV3-3	0	0
1514	IgA	3	BM	A2	IGHV3-3	0	0
1515	IgA	3	BM	B1	IGHV3-3	0	0
1516	IgA	3	BM	B2	IGHV3-3	0	0
1517	IgA	3	BM	C1	IGHV3-3	0	0
1518	IgA	3	BM	C2	IGHV3-3	0	0
1519	IgA	3	BM	D1	IGHV3-3	0	0
1520	IgA	3	BM	D2	IGHV3-3	0	0
1521	IgA	3	Sp	E1	IGHV3-3	0	0
1522	IgA	3	Sp	E2	IGHV3-3	0	0
1523	IgA	3	Sp	F1	IGHV3-3	0	0
1524	IgA	3	Sp	F2	IGHV3-3	0	0
1525	IgA	3	Sp	G1	IGHV3-3	0.00040494027131	0.040494027131
1526	IgA	3	Sp	G2	IGHV3-3	0.000436395374209	0.0436395374209
1527	IgA	3	Sp	H1	IGHV3-3	0	0
1528	IgA	3	Sp	H2	IGHV3-3	0	0
1529	IgA	3	BM	A1	IGHV3-4	0.001300390117035	0.1300390117035
1530	IgA	3	BM	A2	IGHV3-4	0.0012070006035	0.12070006035
1531	IgA	3	BM	B1	IGHV3-4	0.002053388090349	0.2053388090349
1532	IgA	3	BM	B2	IGHV3-4	0.00261780104712	0.261780104712
1533	IgA	3	BM	C1	IGHV3-4	0.000596302921884	0.0596302921884
1534	IgA	3	BM	C2	IGHV3-4	0.0008	0.08
1535	IgA	3	BM	D1	IGHV3-4	0	0
1536	IgA	3	BM	D2	IGHV3-4	0	0
1537	IgA	3	Sp	E1	IGHV3-4	0.000271444082519	0.0271444082519
1538	IgA	3	Sp	E2	IGHV3-4	0.00030637254902	0.030637254902
1539	IgA	3	Sp	F1	IGHV3-4	0	0
1540	IgA	3	Sp	F2	IGHV3-4	0	0
1541	IgA	3	Sp	G1	IGHV3-4	0	0
1542	IgA	3	Sp	G2	IGHV3-4	0	0
1543	IgA	3	Sp	H1	IGHV3-4	0.000231320842008	0.0231320842008
1544	IgA	3	Sp	H2	IGHV3-4	0.000237473284256	0.0237473284256
1545	IgA	3	BM	A1	IGHV3-5	0.00260078023407	0.260078023407
1546	IgA	3	BM	A2	IGHV3-5	0.002414001207001	0.2414001207001
1547	IgA	3	BM	B1	IGHV3-5	0.002053388090349	0.2053388090349
1548	IgA	3	BM	B2	IGHV3-5	0.00261780104712	0.261780104712
1549	IgA	3	BM	C1	IGHV3-5	0.000596302921884	0.0596302921884
1550	IgA	3	BM	C2	IGHV3-5	0.0008	0.08
1551	IgA	3	BM	D1	IGHV3-5	0.000955109837631	0.0955109837631
1552	IgA	3	BM	D2	IGHV3-5	0.00093023255814	0.093023255814
1553	IgA	3	Sp	E1	IGHV3-5	0.000814332247557	0.0814332247557
1554	IgA	3	Sp	E2	IGHV3-5	0.000612745098039	0.0612745098039
1555	IgA	3	Sp	F1	IGHV3-5	0.000300030003	0.0300030003
1556	IgA	3	Sp	F2	IGHV3-5	0.000305716906145	0.0305716906145
1557	IgA	3	Sp	G1	IGHV3-5	0.000607410406965	0.0607410406965
1558	IgA	3	Sp	G2	IGHV3-5	0.000436395374209	0.0436395374209
1559	IgA	3	Sp	H1	IGHV3-5	0.000462641684016	0.0462641684016
1560	IgA	3	Sp	H2	IGHV3-5	0.000474946568511	0.0474946568511
1561	IgA	3	BM	A1	IGHV3-6	0.009752925877763	0.9752925877763
1562	IgA	3	BM	A2	IGHV3-6	0.009656004828002	0.9656004828002
1563	IgA	3	BM	B1	IGHV3-6	0.006160164271047	0.6160164271047
1564	IgA	3	BM	B2	IGHV3-6	0.007853403141361	0.7853403141361
1565	IgA	3	BM	C1	IGHV3-6	0.007155635062612	0.7155635062612
1566	IgA	3	BM	C2	IGHV3-6	0.0104	1.04
1567	IgA	3	BM	D1	IGHV3-6	0.007640878701051	0.7640878701051
1568	IgA	3	BM	D2	IGHV3-6	0.008372093023256	0.8372093023256
1569	IgA	3	Sp	E1	IGHV3-6	0.004885993485342	0.4885993485342
1570	IgA	3	Sp	E2	IGHV3-6	0.004289215686275	0.4289215686275
1571	IgA	3	Sp	F1	IGHV3-6	0.003300330033003	0.3300330033003
1572	IgA	3	Sp	F2	IGHV3-6	0.004280036686029	0.4280036686029
1573	IgA	3	Sp	G1	IGHV3-6	0.00364446244179	0.364446244179
1574	IgA	3	Sp	G2	IGHV3-6	0.004582151429195	0.4582151429195
1575	IgA	3	Sp	H1	IGHV3-6	0.006014341892204	0.6014341892204
1576	IgA	3	Sp	H2	IGHV3-6	0.007361671811921	0.7361671811921
1577	IgA	3	BM	A1	IGHV4-1	0.036410923276983	3.6410923276983
1578	IgA	3	BM	A2	IGHV4-1	0.035003017501509	3.5003017501509
1579	IgA	3	BM	B1	IGHV4-1	0.028747433264887	2.8747433264887
1580	IgA	3	BM	B2	IGHV4-1	0.031937172774869	3.1937172774869
1581	IgA	3	BM	C1	IGHV4-1	0.03458556946929	3.458556946929
1582	IgA	3	BM	C2	IGHV4-1	0.0368	3.68
1583	IgA	3	BM	D1	IGHV4-1	0.034383954154728	3.4383954154728
1584	IgA	3	BM	D2	IGHV4-1	0.039069767441861	3.9069767441861
1585	IgA	3	Sp	E1	IGHV4-1	0.014115092290988	1.4115092290988
1586	IgA	3	Sp	E2	IGHV4-1	0.013174019607843	1.3174019607843
1587	IgA	3	Sp	F1	IGHV4-1	0.012301230123012	1.2301230123012
1588	IgA	3	Sp	F2	IGHV4-1	0.014674411494956	1.4674411494956
1589	IgA	3	Sp	G1	IGHV4-1	0.0080988054262	0.80988054262
1590	IgA	3	Sp	G2	IGHV4-1	0.010473488981017	1.0473488981017
1591	IgA	3	Sp	H1	IGHV4-1	0.01087207957437	1.087207957437
1592	IgA	3	Sp	H2	IGHV4-1	0.014485870339587	1.4485870339587
1593	IgA	3	BM	A1	IGHV5-12	0.001300390117035	0.1300390117035
1594	IgA	3	BM	A2	IGHV5-12	0.00181050090525	0.181050090525
1595	IgA	3	BM	B1	IGHV5-12	0.00041067761807	0.041067761807
1596	IgA	3	BM	B2	IGHV5-12	0.000523560209424	0.0523560209424
1597	IgA	3	BM	C1	IGHV5-12	0.001192605843769	0.1192605843769
1598	IgA	3	BM	C2	IGHV5-12	0.0008	0.08
1599	IgA	3	BM	D1	IGHV5-12	0	0
1600	IgA	3	BM	D2	IGHV5-12	0	0
1601	IgA	3	Sp	E1	IGHV5-12	0.000271444082519	0.0271444082519
1602	IgA	3	Sp	E2	IGHV5-12	0.00030637254902	0.030637254902
1603	IgA	3	Sp	F1	IGHV5-12	0.000300030003	0.0300030003
1604	IgA	3	Sp	F2	IGHV5-12	0.000917150718435	0.0917150718435
1605	IgA	3	Sp	G1	IGHV5-12	0	0
1606	IgA	3	Sp	G2	IGHV5-12	0	0
1607	IgA	3	Sp	H1	IGHV5-12	0.000231320842008	0.0231320842008
1608	IgA	3	Sp	H2	IGHV5-12	0.000712419852767	0.0712419852767
1609	IgA	3	BM	A1	IGHV5-12-4	0.003250975292588	0.3250975292588
1610	IgA	3	BM	A2	IGHV5-12-4	0.003017501508751	0.3017501508751
1611	IgA	3	BM	B1	IGHV5-12-4	0.002053388090349	0.2053388090349
1612	IgA	3	BM	B2	IGHV5-12-4	0.003141361256545	0.3141361256545
1613	IgA	3	BM	C1	IGHV5-12-4	0.002981514609422	0.2981514609422
1614	IgA	3	BM	C2	IGHV5-12-4	0.0032	0.32
1615	IgA	3	BM	D1	IGHV5-12-4	0.002865329512894	0.2865329512894
1616	IgA	3	BM	D2	IGHV5-12-4	0.002790697674419	0.2790697674419
1617	IgA	3	Sp	E1	IGHV5-12-4	0.000814332247557	0.0814332247557
1618	IgA	3	Sp	E2	IGHV5-12-4	0.001225490196078	0.1225490196078
1619	IgA	3	Sp	F1	IGHV5-12-4	0.002400240024002	0.2400240024002
1620	IgA	3	Sp	F2	IGHV5-12-4	0.002445735249159	0.2445735249159
1621	IgA	3	Sp	G1	IGHV5-12-4	0.001012350678275	0.1012350678275
1622	IgA	3	Sp	G2	IGHV5-12-4	0.001090988435523	0.1090988435523
1623	IgA	3	Sp	H1	IGHV5-12-4	0.001156604210039	0.1156604210039
1624	IgA	3	Sp	H2	IGHV5-12-4	0.001662312989789	0.1662312989789
1625	IgA	3	BM	A1	IGHV5-15	0.00520156046814	0.520156046814
1626	IgA	3	BM	A2	IGHV5-15	0.005431502715751	0.5431502715751
1627	IgA	3	BM	B1	IGHV5-15	0.002053388090349	0.2053388090349
1628	IgA	3	BM	B2	IGHV5-15	0.00261780104712	0.261780104712
1629	IgA	3	BM	C1	IGHV5-15	0.000596302921884	0.0596302921884
1630	IgA	3	BM	C2	IGHV5-15	0.0008	0.08
1631	IgA	3	BM	D1	IGHV5-15	0.001910219675263	0.1910219675263
1632	IgA	3	BM	D2	IGHV5-15	0.001860465116279	0.1860465116279
1633	IgA	3	Sp	E1	IGHV5-15	0.000814332247557	0.0814332247557
1634	IgA	3	Sp	E2	IGHV5-15	0.000919117647059	0.0919117647059
1635	IgA	3	Sp	F1	IGHV5-15	0.000300030003	0.0300030003
1636	IgA	3	Sp	F2	IGHV5-15	0.000305716906145	0.0305716906145
1637	IgA	3	Sp	G1	IGHV5-15	0.00202470135655	0.202470135655
1638	IgA	3	Sp	G2	IGHV5-15	0.001745581496836	0.1745581496836
1639	IgA	3	Sp	H1	IGHV5-15	0.000693962526024	0.0693962526024
1640	IgA	3	Sp	H2	IGHV5-15	0.000712419852767	0.0712419852767
1641	IgA	3	BM	A1	IGHV5-16	0.003250975292588	0.3250975292588
1642	IgA	3	BM	A2	IGHV5-16	0.003017501508751	0.3017501508751
1643	IgA	3	BM	B1	IGHV5-16	0.002053388090349	0.2053388090349
1644	IgA	3	BM	B2	IGHV5-16	0.003141361256545	0.3141361256545
1645	IgA	3	BM	C1	IGHV5-16	0.000596302921884	0.0596302921884
1646	IgA	3	BM	C2	IGHV5-16	0.0008	0.08
1647	IgA	3	BM	D1	IGHV5-16	0	0
1648	IgA	3	BM	D2	IGHV5-16	0	0
1649	IgA	3	Sp	E1	IGHV5-16	0	0
1650	IgA	3	Sp	E2	IGHV5-16	0	0
1651	IgA	3	Sp	F1	IGHV5-16	0.000600060006001	0.0600060006001
1652	IgA	3	Sp	F2	IGHV5-16	0.000305716906145	0.0305716906145
1653	IgA	3	Sp	G1	IGHV5-16	0.000202470135655	0.0202470135655
1654	IgA	3	Sp	G2	IGHV5-16	0.000218197687105	0.0218197687105
1655	IgA	3	Sp	H1	IGHV5-16	0	0
1656	IgA	3	Sp	H2	IGHV5-16	0	0
1657	IgA	3	BM	A1	IGHV5-17	0.006501950585176	0.6501950585176
1658	IgA	3	BM	A2	IGHV5-17	0.005431502715751	0.5431502715751
1659	IgA	3	BM	B1	IGHV5-17	0.005338809034908	0.5338809034908
1660	IgA	3	BM	B2	IGHV5-17	0.006806282722513	0.6806282722513
1661	IgA	3	BM	C1	IGHV5-17	0.005963029218843	0.5963029218843
1662	IgA	3	BM	C2	IGHV5-17	0.0072	0.72
1663	IgA	3	BM	D1	IGHV5-17	0.003820439350525	0.3820439350525
1664	IgA	3	BM	D2	IGHV5-17	0.003720930232558	0.3720930232558
1665	IgA	3	Sp	E1	IGHV5-17	0.004614549402823	0.4614549402823
1666	IgA	3	Sp	E2	IGHV5-17	0.005514705882353	0.5514705882353
1667	IgA	3	Sp	F1	IGHV5-17	0.002100210021002	0.2100210021002
1668	IgA	3	Sp	F2	IGHV5-17	0.002140018343014	0.2140018343014
1669	IgA	3	Sp	G1	IGHV5-17	0.00283458189917	0.283458189917
1670	IgA	3	Sp	G2	IGHV5-17	0.004145756054986	0.4145756054986
1671	IgA	3	Sp	H1	IGHV5-17	0.002081887578071	0.2081887578071
1672	IgA	3	Sp	H2	IGHV5-17	0.0021372595583	0.21372595583
1673	IgA	3	BM	A1	IGHV5-2	0.00260078023407	0.260078023407
1674	IgA	3	BM	A2	IGHV5-2	0.002414001207001	0.2414001207001
1675	IgA	3	BM	B1	IGHV5-2	0.002464065708419	0.2464065708419
1676	IgA	3	BM	B2	IGHV5-2	0.003141361256545	0.3141361256545
1677	IgA	3	BM	C1	IGHV5-2	0.002385211687537	0.2385211687537
1678	IgA	3	BM	C2	IGHV5-2	0.0032	0.32
1679	IgA	3	BM	D1	IGHV5-2	0.002865329512894	0.2865329512894
1680	IgA	3	BM	D2	IGHV5-2	0.002790697674419	0.2790697674419
1681	IgA	3	Sp	E1	IGHV5-2	0.000542888165038	0.0542888165038
1682	IgA	3	Sp	E2	IGHV5-2	0.000612745098039	0.0612745098039
1683	IgA	3	Sp	F1	IGHV5-2	0.000900090009001	0.0900090009001
1684	IgA	3	Sp	F2	IGHV5-2	0.000917150718435	0.0917150718435
1685	IgA	3	Sp	G1	IGHV5-2	0.001417290949585	0.1417290949585
1686	IgA	3	Sp	G2	IGHV5-2	0.001090988435523	0.1090988435523
1687	IgA	3	Sp	H1	IGHV5-2	0.000231320842008	0.0231320842008
1688	IgA	3	Sp	H2	IGHV5-2	0.000474946568511	0.0474946568511
1689	IgA	3	BM	A1	IGHV5-4	0.001300390117035	0.1300390117035
1690	IgA	3	BM	A2	IGHV5-4	0.002414001207001	0.2414001207001
1691	IgA	3	BM	B1	IGHV5-4	0	0
1692	IgA	3	BM	B2	IGHV5-4	0	0
1693	IgA	3	BM	C1	IGHV5-4	0.001192605843769	0.1192605843769
1694	IgA	3	BM	C2	IGHV5-4	0.0016	0.16
1695	IgA	3	BM	D1	IGHV5-4	0	0
1696	IgA	3	BM	D2	IGHV5-4	0	0
1697	IgA	3	Sp	E1	IGHV5-4	0.000814332247557	0.0814332247557
1698	IgA	3	Sp	E2	IGHV5-4	0.000919117647059	0.0919117647059
1699	IgA	3	Sp	F1	IGHV5-4	0.000300030003	0.0300030003
1700	IgA	3	Sp	F2	IGHV5-4	0.000305716906145	0.0305716906145
1701	IgA	3	Sp	G1	IGHV5-4	0	0
1702	IgA	3	Sp	G2	IGHV5-4	0	0
1703	IgA	3	Sp	H1	IGHV5-4	0.000693962526024	0.0693962526024
1704	IgA	3	Sp	H2	IGHV5-4	0.000474946568511	0.0474946568511
1705	IgA	3	BM	A1	IGHV5-6	0.013003901170351	1.3003901170351
1706	IgA	3	BM	A2	IGHV5-6	0.013880506940254	1.3880506940254
1707	IgA	3	BM	B1	IGHV5-6	0.068993839835729	6.8993839835729
1708	IgA	3	BM	B2	IGHV5-6	0.071727748691099	7.1727748691099
1709	IgA	3	BM	C1	IGHV5-6	0.009540846750149	0.9540846750149
1710	IgA	3	BM	C2	IGHV5-6	0.0144	1.44
1711	IgA	3	BM	D1	IGHV5-6	0.01432664756447	1.432664756447
1712	IgA	3	BM	D2	IGHV5-6	0.014883720930233	1.4883720930233
1713	IgA	3	Sp	E1	IGHV5-6	0.008414766558089	0.8414766558089
1714	IgA	3	Sp	E2	IGHV5-6	0.008884803921569	0.8884803921569
1715	IgA	3	Sp	F1	IGHV5-6	0.006900690069007	0.6900690069007
1716	IgA	3	Sp	F2	IGHV5-6	0.007948639559768	0.7948639559768
1717	IgA	3	Sp	G1	IGHV5-6	0.010730917189715	1.0730917189715
1718	IgA	3	Sp	G2	IGHV5-6	0.010255291293912	1.0255291293912
1719	IgA	3	Sp	H1	IGHV5-6	0.007170946102244	0.7170946102244
1720	IgA	3	Sp	H2	IGHV5-6	0.007836618380432	0.7836618380432
1721	IgA	3	BM	A1	IGHV5-9	0.000650195058518	0.0650195058518
1722	IgA	3	BM	A2	IGHV5-9	0.00060350030175	0.060350030175
1723	IgA	3	BM	B1	IGHV5-9	0.00082135523614	0.082135523614
1724	IgA	3	BM	B2	IGHV5-9	0.001047120418848	0.1047120418848
1725	IgA	3	BM	C1	IGHV5-9	0	0
1726	IgA	3	BM	C2	IGHV5-9	0	0
1727	IgA	3	BM	D1	IGHV5-9	0	0
1728	IgA	3	BM	D2	IGHV5-9	0	0
1729	IgA	3	Sp	E1	IGHV5-9	0.000271444082519	0.0271444082519
1730	IgA	3	Sp	E2	IGHV5-9	0.00030637254902	0.030637254902
1731	IgA	3	Sp	F1	IGHV5-9	0.000300030003	0.0300030003
1732	IgA	3	Sp	F2	IGHV5-9	0.000305716906145	0.0305716906145
1733	IgA	3	Sp	G1	IGHV5-9	0.000607410406965	0.0607410406965
1734	IgA	3	Sp	G2	IGHV5-9	0.000872790748418	0.0872790748418
1735	IgA	3	Sp	H1	IGHV5-9	0	0
1736	IgA	3	Sp	H2	IGHV5-9	0	0
1737	IgA	3	BM	A1	IGHV6-3	0.014954486345904	1.4954486345904
1738	IgA	3	BM	A2	IGHV6-3	0.016294508147254	1.6294508147254
1739	IgA	3	BM	B1	IGHV6-3	0.010266940451745	1.0266940451745
1740	IgA	3	BM	B2	IGHV6-3	0.010994764397906	1.0994764397906
1741	IgA	3	BM	C1	IGHV6-3	0.005963029218843	0.5963029218843
1742	IgA	3	BM	C2	IGHV6-3	0.0064	0.64
1743	IgA	3	BM	D1	IGHV6-3	0.010506208213945	1.0506208213945
1744	IgA	3	BM	D2	IGHV6-3	0.009302325581395	0.9302325581395
1745	IgA	3	Sp	E1	IGHV6-3	0.009771986970684	0.9771986970684
1746	IgA	3	Sp	E2	IGHV6-3	0.00796568627451	0.796568627451
1747	IgA	3	Sp	F1	IGHV6-3	0.007800780078008	0.7800780078008
1748	IgA	3	Sp	F2	IGHV6-3	0.005197187404463	0.5197187404463
1749	IgA	3	Sp	G1	IGHV6-3	0.004251872848755	0.4251872848755
1750	IgA	3	Sp	G2	IGHV6-3	0.004800349116299	0.4800349116299
1751	IgA	3	Sp	H1	IGHV6-3	0.018043025676614	1.8043025676614
1752	IgA	3	Sp	H2	IGHV6-3	0.017810496319164	1.7810496319164
1753	IgA	3	BM	A1	IGHV6-4	0	0
1754	IgA	3	BM	A2	IGHV6-4	0	0
1755	IgA	3	BM	B1	IGHV6-4	0.098973305954826	9.8973305954826
1756	IgA	3	BM	B2	IGHV6-4	0.082722513089005	8.2722513089005
1757	IgA	3	BM	C1	IGHV6-4	0	0
1758	IgA	3	BM	C2	IGHV6-4	0	0
1759	IgA	3	BM	D1	IGHV6-4	0	0
1760	IgA	3	BM	D2	IGHV6-4	0	0
1761	IgA	3	Sp	E1	IGHV6-4	0	0
1762	IgA	3	Sp	E2	IGHV6-4	0	0
1763	IgA	3	Sp	F1	IGHV6-4	0	0
1764	IgA	3	Sp	F2	IGHV6-4	0	0
1765	IgA	3	Sp	G1	IGHV6-4	0	0
1766	IgA	3	Sp	G2	IGHV6-4	0	0
1767	IgA	3	Sp	H1	IGHV6-4	0	0
1768	IgA	3	Sp	H2	IGHV6-4	0	0
1769	IgA	3	BM	A1	IGHV6-5	0	0
1770	IgA	3	BM	A2	IGHV6-5	0	0
1771	IgA	3	BM	B1	IGHV6-5	0	0
1772	IgA	3	BM	B2	IGHV6-5	0	0
1773	IgA	3	BM	C1	IGHV6-5	0	0
1774	IgA	3	BM	C2	IGHV6-5	0	0
1775	IgA	3	BM	D1	IGHV6-5	0	0
1776	IgA	3	BM	D2	IGHV6-5	0	0
1777	IgA	3	Sp	E1	IGHV6-5	0	0
1778	IgA	3	Sp	E2	IGHV6-5	0	0
1779	IgA	3	Sp	F1	IGHV6-5	0	0
1780	IgA	3	Sp	F2	IGHV6-5	0	0
1781	IgA	3	Sp	G1	IGHV6-5	0	0
1782	IgA	3	Sp	G2	IGHV6-5	0	0
1783	IgA	3	Sp	H1	IGHV6-5	0.000231320842008	0.0231320842008
1784	IgA	3	Sp	H2	IGHV6-5	0.000237473284256	0.0237473284256
1785	IgA	3	BM	A1	IGHV6-6	0.003250975292588	0.3250975292588
1786	IgA	3	BM	A2	IGHV6-6	0.003017501508751	0.3017501508751
1787	IgA	3	BM	B1	IGHV6-6	0.001642710472279	0.1642710472279
1788	IgA	3	BM	B2	IGHV6-6	0.001047120418848	0.1047120418848
1789	IgA	3	BM	C1	IGHV6-6	0.001192605843769	0.1192605843769
1790	IgA	3	BM	C2	IGHV6-6	0.0016	0.16
1791	IgA	3	BM	D1	IGHV6-6	0	0
1792	IgA	3	BM	D2	IGHV6-6	0	0
1793	IgA	3	Sp	E1	IGHV6-6	0.000271444082519	0.0271444082519
1794	IgA	3	Sp	E2	IGHV6-6	0.00030637254902	0.030637254902
1795	IgA	3	Sp	F1	IGHV6-6	0.000600060006001	0.0600060006001
1796	IgA	3	Sp	F2	IGHV6-6	0.00061143381229	0.061143381229
1797	IgA	3	Sp	G1	IGHV6-6	0.000607410406965	0.0607410406965
1798	IgA	3	Sp	G2	IGHV6-6	0.001090988435523	0.1090988435523
1799	IgA	3	Sp	H1	IGHV6-6	0.000693962526024	0.0693962526024
1800	IgA	3	Sp	H2	IGHV6-6	0.000712419852767	0.0712419852767
1801	IgA	3	BM	A1	IGHV7-2	0.003901170351105	0.3901170351105
1802	IgA	3	BM	A2	IGHV7-2	0.004224502112251	0.4224502112251
1803	IgA	3	BM	B1	IGHV7-2	0.009856262833676	0.9856262833676
1804	IgA	3	BM	B2	IGHV7-2	0.010471204188482	1.0471204188482
1805	IgA	3	BM	C1	IGHV7-2	0.004770423375075	0.4770423375075
1806	IgA	3	BM	C2	IGHV7-2	0.004	0.4
1807	IgA	3	BM	D1	IGHV7-2	0.003820439350525	0.3820439350525
1808	IgA	3	BM	D2	IGHV7-2	0.003720930232558	0.3720930232558
1809	IgA	3	Sp	E1	IGHV7-2	0.002985884907709	0.2985884907709
1810	IgA	3	Sp	E2	IGHV7-2	0.002450980392157	0.2450980392157
1811	IgA	3	Sp	F1	IGHV7-2	0.003600360036004	0.3600360036004
1812	IgA	3	Sp	F2	IGHV7-2	0.003057169061449	0.3057169061449
1813	IgA	3	Sp	G1	IGHV7-2	0.00202470135655	0.202470135655
1814	IgA	3	Sp	G2	IGHV7-2	0.003272965306568	0.3272965306568
1815	IgA	3	Sp	H1	IGHV7-2	0.005320379366181	0.5320379366181
1816	IgA	3	Sp	H2	IGHV7-2	0.00474946568511	0.474946568511
1817	IgA	3	BM	A1	IGHV7-3	0.012353706111834	1.2353706111834
1818	IgA	3	BM	A2	IGHV7-3	0.012070006035003	1.2070006035003
1819	IgA	3	BM	B1	IGHV7-3	0.007392197125257	0.7392197125257
1820	IgA	3	BM	B2	IGHV7-3	0.009424083769634	0.9424083769634
1821	IgA	3	BM	C1	IGHV7-3	0.009540846750149	0.9540846750149
1822	IgA	3	BM	C2	IGHV7-3	0.0088	0.88
1823	IgA	3	BM	D1	IGHV7-3	0.011461318051576	1.1461318051576
1824	IgA	3	BM	D2	IGHV7-3	0.012093023255814	1.2093023255814
1825	IgA	3	Sp	E1	IGHV7-3	0.00271444082519	0.271444082519
1826	IgA	3	Sp	E2	IGHV7-3	0.002144607843137	0.2144607843137
1827	IgA	3	Sp	F1	IGHV7-3	0.003300330033003	0.3300330033003
1828	IgA	3	Sp	F2	IGHV7-3	0.004585753592174	0.4585753592174
1829	IgA	3	Sp	G1	IGHV7-3	0.002227171492205	0.2227171492205
1830	IgA	3	Sp	G2	IGHV7-3	0.00240017455815	0.240017455815
1831	IgA	3	Sp	H1	IGHV7-3	0.003469812630118	0.3469812630118
1832	IgA	3	Sp	H2	IGHV7-3	0.004037045832344	0.4037045832344
1833	IgA	3	BM	A1	IGHV7-4	0.000650195058518	0.0650195058518
1834	IgA	3	BM	A2	IGHV7-4	0.00060350030175	0.060350030175
1835	IgA	3	BM	B1	IGHV7-4	0	0
1836	IgA	3	BM	B2	IGHV7-4	0	0
1837	IgA	3	BM	C1	IGHV7-4	0.001788908765653	0.1788908765653
1838	IgA	3	BM	C2	IGHV7-4	0.0016	0.16
1839	IgA	3	BM	D1	IGHV7-4	0	0
1840	IgA	3	BM	D2	IGHV7-4	0	0
1841	IgA	3	Sp	E1	IGHV7-4	0	0
1842	IgA	3	Sp	E2	IGHV7-4	0	0
1843	IgA	3	Sp	F1	IGHV7-4	0	0
1844	IgA	3	Sp	F2	IGHV7-4	0	0
1845	IgA	3	Sp	G1	IGHV7-4	0.000607410406965	0.0607410406965
1846	IgA	3	Sp	G2	IGHV7-4	0.000218197687105	0.0218197687105
1847	IgA	3	Sp	H1	IGHV7-4	0	0
1848	IgA	3	Sp	H2	IGHV7-4	0	0
1849	IgA	3	BM	A1	IGHV8-11	0.001950585175553	0.1950585175553
1850	IgA	3	BM	A2	IGHV8-11	0.00181050090525	0.181050090525
1851	IgA	3	BM	B1	IGHV8-11	0.001232032854209	0.1232032854209
1852	IgA	3	BM	B2	IGHV8-11	0.001570680628272	0.1570680628272
1853	IgA	3	BM	C1	IGHV8-11	0.001192605843769	0.1192605843769
1854	IgA	3	BM	C2	IGHV8-11	0.0008	0.08
1855	IgA	3	BM	D1	IGHV8-11	0.000955109837631	0.0955109837631
1856	IgA	3	BM	D2	IGHV8-11	0.001860465116279	0.1860465116279
1857	IgA	3	Sp	E1	IGHV8-11	0.002985884907709	0.2985884907709
1858	IgA	3	Sp	E2	IGHV8-11	0.002757352941176	0.2757352941176
1859	IgA	3	Sp	F1	IGHV8-11	0.000600060006001	0.0600060006001
1860	IgA	3	Sp	F2	IGHV8-11	0.00061143381229	0.061143381229
1861	IgA	3	Sp	G1	IGHV8-11	0.000202470135655	0.0202470135655
1862	IgA	3	Sp	G2	IGHV8-11	0.000218197687105	0.0218197687105
1863	IgA	3	Sp	H1	IGHV8-11	0.000693962526024	0.0693962526024
1864	IgA	3	Sp	H2	IGHV8-11	0.000712419852767	0.0712419852767
1865	IgA	3	BM	A1	IGHV8-12	0.001300390117035	0.1300390117035
1866	IgA	3	BM	A2	IGHV8-12	0.0012070006035	0.12070006035
1867	IgA	3	BM	B1	IGHV8-12	0.002464065708419	0.2464065708419
1868	IgA	3	BM	B2	IGHV8-12	0.003141361256545	0.3141361256545
1869	IgA	3	BM	C1	IGHV8-12	0.000596302921884	0.0596302921884
1870	IgA	3	BM	C2	IGHV8-12	0.0016	0.16
1871	IgA	3	BM	D1	IGHV8-12	0.001910219675263	0.1910219675263
1872	IgA	3	BM	D2	IGHV8-12	0.001860465116279	0.1860465116279
1873	IgA	3	Sp	E1	IGHV8-12	0.000542888165038	0.0542888165038
1874	IgA	3	Sp	E2	IGHV8-12	0.001225490196078	0.1225490196078
1875	IgA	3	Sp	F1	IGHV8-12	0.000600060006001	0.0600060006001
1876	IgA	3	Sp	F2	IGHV8-12	0.00061143381229	0.061143381229
1877	IgA	3	Sp	G1	IGHV8-12	0.001417290949585	0.1417290949585
1878	IgA	3	Sp	G2	IGHV8-12	0.001309186122627	0.1309186122627
1879	IgA	3	Sp	H1	IGHV8-12	0.000693962526024	0.0693962526024
1880	IgA	3	Sp	H2	IGHV8-12	0.000949893137022	0.0949893137022
1881	IgA	3	BM	A1	IGHV8-5	0.003250975292588	0.3250975292588
1882	IgA	3	BM	A2	IGHV8-5	0.003621001810501	0.3621001810501
1883	IgA	3	BM	B1	IGHV8-5	0.004517453798768	0.4517453798768
1884	IgA	3	BM	B2	IGHV8-5	0.005759162303665	0.5759162303665
1885	IgA	3	BM	C1	IGHV8-5	0.004770423375075	0.4770423375075
1886	IgA	3	BM	C2	IGHV8-5	0.0048	0.48
1887	IgA	3	BM	D1	IGHV8-5	0.005730659025788	0.5730659025788
1888	IgA	3	BM	D2	IGHV8-5	0.008372093023256	0.8372093023256
1889	IgA	3	Sp	E1	IGHV8-5	0.002442996742671	0.2442996742671
1890	IgA	3	Sp	E2	IGHV8-5	0.002757352941176	0.2757352941176
1891	IgA	3	Sp	F1	IGHV8-5	0.001800180018002	0.1800180018002
1892	IgA	3	Sp	F2	IGHV8-5	0.001834301436869	0.1834301436869
1893	IgA	3	Sp	G1	IGHV8-5	0.00121482081393	0.121482081393
1894	IgA	3	Sp	G2	IGHV8-5	0.001090988435523	0.1090988435523
1895	IgA	3	Sp	H1	IGHV8-5	0.001156604210039	0.1156604210039
1896	IgA	3	Sp	H2	IGHV8-5	0.001662312989789	0.1662312989789
1897	IgA	3	BM	A1	IGHV8-6	0	0
1898	IgA	3	BM	A2	IGHV8-6	0	0
1899	IgA	3	BM	B1	IGHV8-6	0.00082135523614	0.082135523614
1900	IgA	3	BM	B2	IGHV8-6	0.000523560209424	0.0523560209424
1901	IgA	3	BM	C1	IGHV8-6	0	0
1902	IgA	3	BM	C2	IGHV8-6	0	0
1903	IgA	3	BM	D1	IGHV8-6	0	0
1904	IgA	3	BM	D2	IGHV8-6	0	0
1905	IgA	3	Sp	E1	IGHV8-6	0	0
1906	IgA	3	Sp	E2	IGHV8-6	0	0
1907	IgA	3	Sp	F1	IGHV8-6	0	0
1908	IgA	3	Sp	F2	IGHV8-6	0	0
1909	IgA	3	Sp	G1	IGHV8-6	0.00040494027131	0.040494027131
1910	IgA	3	Sp	G2	IGHV8-6	0.000654593061314	0.0654593061314
1911	IgA	3	Sp	H1	IGHV8-6	0	0
1912	IgA	3	Sp	H2	IGHV8-6	0	0
1913	IgA	3	BM	A1	IGHV9-1	0.000650195058518	0.0650195058518
1914	IgA	3	BM	A2	IGHV9-1	0.00060350030175	0.060350030175
1915	IgA	3	BM	B1	IGHV9-1	0.00082135523614	0.082135523614
1916	IgA	3	BM	B2	IGHV9-1	0.001047120418848	0.1047120418848
1917	IgA	3	BM	C1	IGHV9-1	0.001788908765653	0.1788908765653
1918	IgA	3	BM	C2	IGHV9-1	0.0008	0.08
1919	IgA	3	BM	D1	IGHV9-1	0.000955109837631	0.0955109837631
1920	IgA	3	BM	D2	IGHV9-1	0.00093023255814	0.093023255814
1921	IgA	3	Sp	E1	IGHV9-1	0.000271444082519	0.0271444082519
1922	IgA	3	Sp	E2	IGHV9-1	0.00030637254902	0.030637254902
1923	IgA	3	Sp	F1	IGHV9-1	0	0
1924	IgA	3	Sp	F2	IGHV9-1	0	0
1925	IgA	3	Sp	G1	IGHV9-1	0.00040494027131	0.040494027131
1926	IgA	3	Sp	G2	IGHV9-1	0.000218197687105	0.0218197687105
1927	IgA	3	Sp	H1	IGHV9-1	0.000925283368031	0.0925283368031
1928	IgA	3	Sp	H2	IGHV9-1	0.000474946568511	0.0474946568511
1929	IgA	3	BM	A1	IGHV9-2	0.009102730819246	0.9102730819246
1930	IgA	3	BM	A2	IGHV9-2	0.009656004828002	0.9656004828002
1931	IgA	3	BM	B1	IGHV9-2	0.006160164271047	0.6160164271047
1932	IgA	3	BM	B2	IGHV9-2	0.007853403141361	0.7853403141361
1933	IgA	3	BM	C1	IGHV9-2	0.00834824090638	0.834824090638
1934	IgA	3	BM	C2	IGHV9-2	0.0104	1.04
1935	IgA	3	BM	D1	IGHV9-2	0.007640878701051	0.7640878701051
1936	IgA	3	BM	D2	IGHV9-2	0.010232558139535	1.0232558139535
1937	IgA	3	Sp	E1	IGHV9-2	0.006243213897937	0.6243213897937
1938	IgA	3	Sp	E2	IGHV9-2	0.007352941176471	0.7352941176471
1939	IgA	3	Sp	F1	IGHV9-2	0.004500450045005	0.4500450045005
1940	IgA	3	Sp	F2	IGHV9-2	0.004280036686029	0.4280036686029
1941	IgA	3	Sp	G1	IGHV9-2	0.004656813120065	0.4656813120065
1942	IgA	3	Sp	G2	IGHV9-2	0.00436395374209	0.436395374209
1943	IgA	3	Sp	H1	IGHV9-2	0.003701133472126	0.3701133472126
1944	IgA	3	Sp	H2	IGHV9-2	0.004274519116599	0.4274519116599
1945	IgA	3	BM	A1	IGHV9-4	0.006501950585176	0.6501950585176
1946	IgA	3	BM	A2	IGHV9-4	0.007242003621002	0.7242003621002
1947	IgA	3	BM	B1	IGHV9-4	0.003285420944559	0.3285420944559
1948	IgA	3	BM	B2	IGHV9-4	0.004188481675393	0.4188481675393
1949	IgA	3	BM	C1	IGHV9-4	0.003577817531306	0.3577817531306
1950	IgA	3	BM	C2	IGHV9-4	0.0048	0.48
1951	IgA	3	BM	D1	IGHV9-4	0.004775549188157	0.4775549188157
1952	IgA	3	BM	D2	IGHV9-4	0.004651162790698	0.4651162790698
1953	IgA	3	Sp	E1	IGHV9-4	0.001085776330076	0.1085776330076
1954	IgA	3	Sp	E2	IGHV9-4	0.001531862745098	0.1531862745098
1955	IgA	3	Sp	F1	IGHV9-4	0.000900090009001	0.0900090009001
1956	IgA	3	Sp	F2	IGHV9-4	0.00122286762458	0.122286762458
1957	IgA	3	Sp	G1	IGHV9-4	0.00161976108524	0.161976108524
1958	IgA	3	Sp	G2	IGHV9-4	0.001745581496836	0.1745581496836
1959	IgA	3	Sp	H1	IGHV9-4	0.001387925052047	0.1387925052047
1960	IgA	3	Sp	H2	IGHV9-4	0.001424839705533	0.1424839705533
1961	IgG1/2	1	BM	A1	IGHV1-12	0.016835016835017	1.6835016835017
1962	IgG1/2	1	BM	A2	IGHV1-12	0.016666666666667	1.6666666666667
1963	IgG1/2	1	BM	B1	IGHV1-12	0.015544041450777	1.5544041450777
1964	IgG1/2	1	BM	B2	IGHV1-12	0.009063444108761	0.9063444108761
1965	IgG1/2	1	Sp	A1	IGHV1-12	0	0
1966	IgG1/2	1	Sp	A2	IGHV1-12	0	0
1967	IgG1/2	1	Sp	B1	IGHV1-12	0.005291005291005	0.5291005291005
1968	IgG1/2	1	Sp	B2	IGHV1-12	0.003676470588235	0.3676470588235
1969	IgG1/2	1	BM	A1	IGHV1-14	0.003367003367003	0.3367003367003
1970	IgG1/2	1	BM	A2	IGHV1-14	0.003333333333333	0.3333333333333
1971	IgG1/2	1	BM	B1	IGHV1-14	0.041450777202073	4.1450777202073
1972	IgG1/2	1	BM	B2	IGHV1-14	0.009063444108761	0.9063444108761
1973	IgG1/2	1	Sp	A1	IGHV1-14	0.057971014492754	5.7971014492754
1974	IgG1/2	1	Sp	A2	IGHV1-14	0.04320987654321	4.320987654321
1975	IgG1/2	1	Sp	B1	IGHV1-14	0	0
1976	IgG1/2	1	Sp	B2	IGHV1-14	0	0
1977	IgG1/2	1	BM	A1	IGHV1-18	0.006734006734007	0.6734006734007
1978	IgG1/2	1	BM	A2	IGHV1-18	0.003333333333333	0.3333333333333
1979	IgG1/2	1	BM	B1	IGHV1-18	0	0
1980	IgG1/2	1	BM	B2	IGHV1-18	0	0
1981	IgG1/2	1	Sp	A1	IGHV1-18	0.057971014492754	5.7971014492754
1982	IgG1/2	1	Sp	A2	IGHV1-18	0.067901234567901	6.7901234567901
1983	IgG1/2	1	Sp	B1	IGHV1-18	0.063492063492064	6.3492063492064
1984	IgG1/2	1	Sp	B2	IGHV1-18	0.033088235294118	3.3088235294118
1985	IgG1/2	1	BM	A1	IGHV1-4	0.003367003367003	0.3367003367003
1986	IgG1/2	1	BM	A2	IGHV1-4	0.003333333333333	0.3333333333333
1987	IgG1/2	1	BM	B1	IGHV1-4	0.036269430051814	3.6269430051814
1988	IgG1/2	1	BM	B2	IGHV1-4	0.030211480362538	3.0211480362538
1989	IgG1/2	1	Sp	A1	IGHV1-4	0.043478260869565	4.3478260869565
1990	IgG1/2	1	Sp	A2	IGHV1-4	0.024691358024691	2.4691358024691
1991	IgG1/2	1	Sp	B1	IGHV1-4	0.042328042328042	4.2328042328042
1992	IgG1/2	1	Sp	B2	IGHV1-4	0.036764705882353	3.6764705882353
1993	IgG1/2	1	BM	A1	IGHV1-47	0	0
1994	IgG1/2	1	BM	A2	IGHV1-47	0	0
1995	IgG1/2	1	BM	B1	IGHV1-47	0	0
1996	IgG1/2	1	BM	B2	IGHV1-47	0	0
1997	IgG1/2	1	Sp	A1	IGHV1-47	0.014492753623188	1.4492753623188
1998	IgG1/2	1	Sp	A2	IGHV1-47	0.006172839506173	0.6172839506173
1999	IgG1/2	1	Sp	B1	IGHV1-47	0.005291005291005	0.5291005291005
[truncated: 2,105 more rows]
