# Supplementary material for: Discrete populations of isotype-switched memory B lymphocytes are maintained in murine spleen and bone marrow
Source: Nat Commun. 2020 May 22;11:2570. doi: 10.1038/s41467-020-16464-6 (PMC7244721; doi:10.1038/s41467-020-16464-6)
Supplement: Supplementary file 4 — Source Data [file 41467_2020_16464_MOESM4_ESM.zip › Fig_3+5_Suppl_Fig_2c+2d+3+4_metadata_scSeq+BCR_repertoires.csv]

	nGene	nUMI	orig.ident	experiment	cells	mouse_ID	nCount_RNA	nFeature_RNA	cluster_no	unique_BCR	clonotype	H_v_gene	H_d_gene	H_j_gene	H_c_gene	H_cdr3	H_cdr3_nt	Lt_v_gene	Lt_d_gene	Lt_j_gene	Lt_c_gene	Lt_cdr3	Lt_cdr3_nt	clonotype_ct	clonotype_ct_Spl	clonotype_ct_BM	clonotype_rank	BCR_ct	BCR_ct_Spl	BCR_ct_BM	BCR_rank	isotype	clonotype_perct_organ	BCR_perct_organ	BCR_toprank	clonotype_toprank	BCR_expanded	clonotype_expanded	cluster_label
M2_bm_AAAGATGCAGGTGGAT	2067	6666	SeuratProject	RA3_mouse_bcells_bm2	BM	M2	6666	2067	6	Hchain: IGHV1-26:IGHD1-1:IGHJ2:IGHG2B:cdr3H=TGTGCAAGATCCCCTTACTACGGTAGCTACTTTGACTACTGG; Lchain: IGKV10-96:IGKJ1:IGKC:cdr3L=TGCCAACAGGGTAATACGCTTCCTCGGACGTTC	Hchain: IGHV1-26:IGHD1-1:IGHJ2; Lchain: IGKV10-96:IGKJ1:IGKC	IGHV1-26	IGHD1-1	IGHJ2	IGHG2B	CARSPYYGSYFDYW	TGTGCAAGATCCCCTTACTACGGTAGCTACTTTGACTACTGG	IGKV10-96	None	IGKJ1	IGKC	CQQGNTLPRTF	TGCCAACAGGGTAATACGCTTCCTCGGACGTTC	462	171	291	1	288	109	179	1	IgG2b	12.3200677392041	7.57832345469941	1	1	expanded >1	expanded >1	VI
M2_bm_AAAGTAGGTCAGATAA	1830	5610	SeuratProject	RA3_mouse_bcells_bm2	BM	M2	5610	1830	6	Hchain: IGHV1-26:IGHD1-1:IGHJ2:IGHG2B:cdr3H=TGTGCAAGATCCCCTTACTACGGTAGCTACTTTGACTACTGG; Lchain: IGKV10-96:IGKJ1:IGKC:cdr3L=TGCCAACAGGGTAATACGCTTCCTCGGACGTTC	Hchain: IGHV1-26:IGHD1-1:IGHJ2; Lchain: IGKV10-96:IGKJ1:IGKC	IGHV1-26	IGHD1-1	IGHJ2	IGHG2B	CARSPYYGSYFDYW	TGTGCAAGATCCCCTTACTACGGTAGCTACTTTGACTACTGG	IGKV10-96	None	IGKJ1	IGKC	CQQGNTLPRTF	TGCCAACAGGGTAATACGCTTCCTCGGACGTTC	462	171	291	1	288	109	179	1	IgG2b	12.3200677392041	7.57832345469941	1	1	expanded >1	expanded >1	VI
M2_bm_AAATGCCTCAACCAAC	1385	3525	SeuratProject	RA3_mouse_bcells_bm2	BM	M2	3525	1385	6	Hchain: IGHV1-26:IGHD1-1:IGHJ2:IGHG2B:cdr3H=TGTGCAAGATCCCCTTACTACGGTAGCTACTTTGACTACTGG; Lchain: IGKV10-96:IGKJ1:IGKC:cdr3L=TGCCAACAGGGTAATACGCTTCCTCGGACGTTC	Hchain: IGHV1-26:IGHD1-1:IGHJ2; Lchain: IGKV10-96:IGKJ1:IGKC	IGHV1-26	IGHD1-1	IGHJ2	IGHG2B	CARSPYYGSYFDYW	TGTGCAAGATCCCCTTACTACGGTAGCTACTTTGACTACTGG	IGKV10-96	None	IGKJ1	IGKC	CQQGNTLPRTF	TGCCAACAGGGTAATACGCTTCCTCGGACGTTC	462	171	291	1	288	109	179	1	IgG2b	12.3200677392041	7.57832345469941	1	1	expanded >1	expanded >1	VI
M2_bm_AACCATGAGCCACCTG	1837	6345	SeuratProject	RA3_mouse_bcells_bm2	BM	M2	6345	1837	6	Hchain: IGHV1-26:IGHD1-1:IGHJ2:IGHG2B:cdr3H=TGTGCAAGATCCCCTTACTACGGTAGCTACTTTGACTACTGG; Lchain: IGKV10-96:IGKJ1:IGKC:cdr3L=TGCCAACAGGGTAATACGCTTCCTCGGACGTTC	Hchain: IGHV1-26:IGHD1-1:IGHJ2; Lchain: IGKV10-96:IGKJ1:IGKC	IGHV1-26	IGHD1-1	IGHJ2	IGHG2B	CARSPYYGSYFDYW	TGTGCAAGATCCCCTTACTACGGTAGCTACTTTGACTACTGG	IGKV10-96	None	IGKJ1	IGKC	CQQGNTLPRTF	TGCCAACAGGGTAATACGCTTCCTCGGACGTTC	462	171	291	1	288	109	179	1	IgG2b	12.3200677392041	7.57832345469941	1	1	expanded >1	expanded >1	VI
M2_bm_AACGTTGCATTAGCCA	1709	4898	SeuratProject	RA3_mouse_bcells_bm2	BM	M2	4898	1709	6	Hchain: IGHV1-26:IGHD1-1:IGHJ2:IGHG2B:cdr3H=TGTGCAAGATCCCCTTACTACGGTAGCTACTTTGACTACTGG; Lchain: IGKV10-96:IGKJ1:IGKC:cdr3L=TGCCAACAGGGTAATACGCTTCCTCGGACGTTC	Hchain: IGHV1-26:IGHD1-1:IGHJ2; Lchain: IGKV10-96:IGKJ1:IGKC	IGHV1-26	IGHD1-1	IGHJ2	IGHG2B	CARSPYYGSYFDYW	TGTGCAAGATCCCCTTACTACGGTAGCTACTTTGACTACTGG	IGKV10-96	None	IGKJ1	IGKC	CQQGNTLPRTF	TGCCAACAGGGTAATACGCTTCCTCGGACGTTC	462	171	291	1	288	109	179	1	IgG2b	12.3200677392041	7.57832345469941	1	1	expanded >1	expanded >1	VI
M2_bm_AACTGGTCAGGTGGAT	1339	3613	SeuratProject	RA3_mouse_bcells_bm2	BM	M2	3613	1339	6	Hchain: IGHV1-26:IGHD1-1:IGHJ2:IGHG2B:cdr3H=TGTGCAAGATCCCCTTACTACGGTAGCTACTTTGACTACTGG; Lchain: IGKV10-96:IGKJ1:IGKC:cdr3L=TGCCAACAGGGTAATACGCTTCCTCGGACGTTC	Hchain: IGHV1-26:IGHD1-1:IGHJ2; Lchain: IGKV10-96:IGKJ1:IGKC	IGHV1-26	IGHD1-1	IGHJ2	IGHG2B	CARSPYYGSYFDYW	TGTGCAAGATCCCCTTACTACGGTAGCTACTTTGACTACTGG	IGKV10-96	None	IGKJ1	IGKC	CQQGNTLPRTF	TGCCAACAGGGTAATACGCTTCCTCGGACGTTC	462	171	291	1	288	109	179	1	IgG2b	12.3200677392041	7.57832345469941	1	1	expanded >1	expanded >1	VI
M2_bm_AAGGTTCGTCTCCACT	2220	8294	SeuratProject	RA3_mouse_bcells_bm2	BM	M2	8294	2220	6	Hchain: IGHV1-26:IGHD1-1:IGHJ2:IGHG2B:cdr3H=TGTGCAAGATCCCCTTACTACGGTAGCTACTTTGACTACTGG; Lchain: IGKV10-96:IGKJ1:IGKC:cdr3L=TGCCAACAGGGTAATACGCTTCCTCGGACGTTC	Hchain: IGHV1-26:IGHD1-1:IGHJ2; Lchain: IGKV10-96:IGKJ1:IGKC	IGHV1-26	IGHD1-1	IGHJ2	IGHG2B	CARSPYYGSYFDYW	TGTGCAAGATCCCCTTACTACGGTAGCTACTTTGACTACTGG	IGKV10-96	None	IGKJ1	IGKC	CQQGNTLPRTF	TGCCAACAGGGTAATACGCTTCCTCGGACGTTC	462	171	291	1	288	109	179	1	IgG2b	12.3200677392041	7.57832345469941	1	1	expanded >1	expanded >1	VI
M2_bm_AATCCAGGTGTTCGAT	1496	4340	SeuratProject	RA3_mouse_bcells_bm2	BM	M2	4340	1496	6	Hchain: IGHV1-26:IGHD1-1:IGHJ2:IGHG2B:cdr3H=TGTGCAAGATCCCCTTACTACGGTAGCTACTTTGACTACTGG; Lchain: IGKV10-96:IGKJ1:IGKC:cdr3L=TGCCAACAGGGTAATACGCTTCCTCGGACGTTC	Hchain: IGHV1-26:IGHD1-1:IGHJ2; Lchain: IGKV10-96:IGKJ1:IGKC	IGHV1-26	IGHD1-1	IGHJ2	IGHG2B	CARSPYYGSYFDYW	TGTGCAAGATCCCCTTACTACGGTAGCTACTTTGACTACTGG	IGKV10-96	None	IGKJ1	IGKC	CQQGNTLPRTF	TGCCAACAGGGTAATACGCTTCCTCGGACGTTC	462	171	291	1	288	109	179	1	IgG2b	12.3200677392041	7.57832345469941	1	1	expanded >1	expanded >1	VI
M2_bm_ACACCCTAGTTATCGC	1112	2717	SeuratProject	RA3_mouse_bcells_bm2	BM	M2	2717	1112	6	Hchain: IGHV1-26:IGHD1-1:IGHJ2:IGHG2B:cdr3H=TGTGCAAGATCCCCTTACTACGGTAGCTACTTTGACTACTGG; Lchain: IGKV10-96:IGKJ1:IGKC:cdr3L=TGCCAACAGGGTAATACGCTTCCTCGGACGTTC	Hchain: IGHV1-26:IGHD1-1:IGHJ2; Lchain: IGKV10-96:IGKJ1:IGKC	IGHV1-26	IGHD1-1	IGHJ2	IGHG2B	CARSPYYGSYFDYW	TGTGCAAGATCCCCTTACTACGGTAGCTACTTTGACTACTGG	IGKV10-96	None	IGKJ1	IGKC	CQQGNTLPRTF	TGCCAACAGGGTAATACGCTTCCTCGGACGTTC	462	171	291	1	288	109	179	1	IgG2b	12.3200677392041	7.57832345469941	1	1	expanded >1	expanded >1	VI
M2_bm_ACACCCTCAGTAACGG	1868	6268	SeuratProject	RA3_mouse_bcells_bm2	BM	M2	6268	1868	6	Hchain: IGHV1-26:IGHD1-1:IGHJ2:IGHG2B:cdr3H=TGTGCAAGATCCCCTTACTACGGTAGCTACTTTGACTACTGG; Lchain: IGKV10-96:IGKJ1:IGKC:cdr3L=TGCCAACAGGGTAATACGCTTCCTCGGACGTTC	Hchain: IGHV1-26:IGHD1-1:IGHJ2; Lchain: IGKV10-96:IGKJ1:IGKC	IGHV1-26	IGHD1-1	IGHJ2	IGHG2B	CARSPYYGSYFDYW	TGTGCAAGATCCCCTTACTACGGTAGCTACTTTGACTACTGG	IGKV10-96	None	IGKJ1	IGKC	CQQGNTLPRTF	TGCCAACAGGGTAATACGCTTCCTCGGACGTTC	462	171	291	1	288	109	179	1	IgG2b	12.3200677392041	7.57832345469941	1	1	expanded >1	expanded >1	VI
M2_bm_ACATGGTTCGTTACAG	2552	11560	SeuratProject	RA3_mouse_bcells_bm2	BM	M2	11560	2552	6	Hchain: IGHV1-26:IGHD1-1:IGHJ2:IGHG2B:cdr3H=TGTGCAAGATCCCCTTACTACGGTAGCTACTTTGACTACTGG; Lchain: IGKV10-96:IGKJ1:IGKC:cdr3L=TGCCAACAGGGTAATACGCTTCCTCGGACGTTC	Hchain: IGHV1-26:IGHD1-1:IGHJ2; Lchain: IGKV10-96:IGKJ1:IGKC	IGHV1-26	IGHD1-1	IGHJ2	IGHG2B	CARSPYYGSYFDYW	TGTGCAAGATCCCCTTACTACGGTAGCTACTTTGACTACTGG	IGKV10-96	None	IGKJ1	IGKC	CQQGNTLPRTF	TGCCAACAGGGTAATACGCTTCCTCGGACGTTC	462	171	291	1	288	109	179	1	IgG2b	12.3200677392041	7.57832345469941	1	1	expanded >1	expanded >1	VI
M2_bm_ACCCACTCACCGTTGG	1449	3176	SeuratProject	RA3_mouse_bcells_bm2	BM	M2	3176	1449	6	Hchain: IGHV1-26:IGHD1-1:IGHJ2:IGHG2B:cdr3H=TGTGCAAGATCCCCTTACTACGGTAGCTACTTTGACTACTGG; Lchain: IGKV10-96:IGKJ1:IGKC:cdr3L=TGCCAACAGGGTAATACGCTTCCTCGGACGTTC	Hchain: IGHV1-26:IGHD1-1:IGHJ2; Lchain: IGKV10-96:IGKJ1:IGKC	IGHV1-26	IGHD1-1	IGHJ2	IGHG2B	CARSPYYGSYFDYW	TGTGCAAGATCCCCTTACTACGGTAGCTACTTTGACTACTGG	IGKV10-96	None	IGKJ1	IGKC	CQQGNTLPRTF	TGCCAACAGGGTAATACGCTTCCTCGGACGTTC	462	171	291	1	288	109	179	1	IgG2b	12.3200677392041	7.57832345469941	1	1	expanded >1	expanded >1	VI
M2_bm_ACCTTTACAATCTGCA	1544	4307	SeuratProject	RA3_mouse_bcells_bm2	BM	M2	4307	1544	6	Hchain: IGHV1-26:IGHD1-1:IGHJ2:IGHG2B:cdr3H=TGTGCAAGATCCCCTTACTACGGTAGCTACTTTGACTACTGG; Lchain: IGKV10-96:IGKJ1:IGKC:cdr3L=TGCCAACAGGGTAATACGCTTCCTCGGACGTTC	Hchain: IGHV1-26:IGHD1-1:IGHJ2; Lchain: IGKV10-96:IGKJ1:IGKC	IGHV1-26	IGHD1-1	IGHJ2	IGHG2B	CARSPYYGSYFDYW	TGTGCAAGATCCCCTTACTACGGTAGCTACTTTGACTACTGG	IGKV10-96	None	IGKJ1	IGKC	CQQGNTLPRTF	TGCCAACAGGGTAATACGCTTCCTCGGACGTTC	462	171	291	1	288	109	179	1	IgG2b	12.3200677392041	7.57832345469941	1	1	expanded >1	expanded >1	VI
M2_bm_ACGAGGACATCTATGG	1292	3190	SeuratProject	RA3_mouse_bcells_bm2	BM	M2	3190	1292	6	Hchain: IGHV1-26:IGHD1-1:IGHJ2:IGHG2B:cdr3H=TGTGCAAGATCCCCTTACTACGGTAGCTACTTTGACTACTGG; Lchain: IGKV10-96:IGKJ1:IGKC:cdr3L=TGCCAACAGGGTAATACGCTTCCTCGGACGTTC	Hchain: IGHV1-26:IGHD1-1:IGHJ2; Lchain: IGKV10-96:IGKJ1:IGKC	IGHV1-26	IGHD1-1	IGHJ2	IGHG2B	CARSPYYGSYFDYW	TGTGCAAGATCCCCTTACTACGGTAGCTACTTTGACTACTGG	IGKV10-96	None	IGKJ1	IGKC	CQQGNTLPRTF	TGCCAACAGGGTAATACGCTTCCTCGGACGTTC	462	171	291	1	288	109	179	1	IgG2b	12.3200677392041	7.57832345469941	1	1	expanded >1	expanded >1	VI
M2_bm_ACGAGGATCACTTATC	1325	3054	SeuratProject	RA3_mouse_bcells_bm2	BM	M2	3054	1325	6	Hchain: IGHV1-26:IGHD1-1:IGHJ2:IGHG2B:cdr3H=TGTGCAAGATCCCCTTACTACGGTAGCTACTTTGACTACTGG; Lchain: IGKV10-96:IGKJ1:IGKC:cdr3L=TGCCAACAGGGTAATACGCTTCCTCGGACGTTC	Hchain: IGHV1-26:IGHD1-1:IGHJ2; Lchain: IGKV10-96:IGKJ1:IGKC	IGHV1-26	IGHD1-1	IGHJ2	IGHG2B	CARSPYYGSYFDYW	TGTGCAAGATCCCCTTACTACGGTAGCTACTTTGACTACTGG	IGKV10-96	None	IGKJ1	IGKC	CQQGNTLPRTF	TGCCAACAGGGTAATACGCTTCCTCGGACGTTC	462	171	291	1	288	109	179	1	IgG2b	12.3200677392041	7.57832345469941	1	1	expanded >1	expanded >1	VI
M2_bm_ACGATACCAGCTCGCA	1539	4148	SeuratProject	RA3_mouse_bcells_bm2	BM	M2	4148	1539	6	Hchain: IGHV1-26:IGHD1-1:IGHJ2:IGHG2B:cdr3H=TGTGCAAGATCCCCTTACTACGGTAGCTACTTTGACTACTGG; Lchain: IGKV10-96:IGKJ1:IGKC:cdr3L=TGCCAACAGGGTAATACGCTTCCTCGGACGTTC	Hchain: IGHV1-26:IGHD1-1:IGHJ2; Lchain: IGKV10-96:IGKJ1:IGKC	IGHV1-26	IGHD1-1	IGHJ2	IGHG2B	CARSPYYGSYFDYW	TGTGCAAGATCCCCTTACTACGGTAGCTACTTTGACTACTGG	IGKV10-96	None	IGKJ1	IGKC	CQQGNTLPRTF	TGCCAACAGGGTAATACGCTTCCTCGGACGTTC	462	171	291	1	288	109	179	1	IgG2b	12.3200677392041	7.57832345469941	1	1	expanded >1	expanded >1	VI
M2_bm_ACGATGTCACAGACTT	1911	6252	SeuratProject	RA3_mouse_bcells_bm2	BM	M2	6252	1911	6	Hchain: IGHV1-26:IGHD1-1:IGHJ2:IGHG2B:cdr3H=TGTGCAAGATCCCCTTACTACGGTAGCTACTTTGACTACTGG; Lchain: IGKV10-96:IGKJ1:IGKC:cdr3L=TGCCAACAGGGTAATACGCTTCCTCGGACGTTC	Hchain: IGHV1-26:IGHD1-1:IGHJ2; Lchain: IGKV10-96:IGKJ1:IGKC	IGHV1-26	IGHD1-1	IGHJ2	IGHG2B	CARSPYYGSYFDYW	TGTGCAAGATCCCCTTACTACGGTAGCTACTTTGACTACTGG	IGKV10-96	None	IGKJ1	IGKC	CQQGNTLPRTF	TGCCAACAGGGTAATACGCTTCCTCGGACGTTC	462	171	291	1	288	109	179	1	IgG2b	12.3200677392041	7.57832345469941	1	1	expanded >1	expanded >1	VI
M2_bm_ACGGGCTAGGCCCTTG	1288	3336	SeuratProject	RA3_mouse_bcells_bm2	BM	M2	3336	1288	6	Hchain: IGHV1-26:IGHD1-1:IGHJ2:IGHG2B:cdr3H=TGTGCAAGATCCCCTTACTACGGTAGCTACTTTGACTACTGG; Lchain: IGKV10-96:IGKJ1:IGKC:cdr3L=TGCCAACAGGGTAATACGCTTCCTCGGACGTTC	Hchain: IGHV1-26:IGHD1-1:IGHJ2; Lchain: IGKV10-96:IGKJ1:IGKC	IGHV1-26	IGHD1-1	IGHJ2	IGHG2B	CARSPYYGSYFDYW	TGTGCAAGATCCCCTTACTACGGTAGCTACTTTGACTACTGG	IGKV10-96	None	IGKJ1	IGKC	CQQGNTLPRTF	TGCCAACAGGGTAATACGCTTCCTCGGACGTTC	462	171	291	1	288	109	179	1	IgG2b	12.3200677392041	7.57832345469941	1	1	expanded >1	expanded >1	VI
M2_bm_ACGGGCTGTTGAGGTG	2397	9114	SeuratProject	RA3_mouse_bcells_bm2	BM	M2	9114	2397	6	Hchain: IGHV1-26:IGHD1-1:IGHJ2:IGHG2B:cdr3H=TGTGCAAGATCCCCTTACTACGGTAGCTACTTTGACTACTGG; Lchain: IGKV10-96:IGKJ1:IGKC:cdr3L=TGCCAACAGGGTAATACGCTTCCTCGGACGTTC	Hchain: IGHV1-26:IGHD1-1:IGHJ2; Lchain: IGKV10-96:IGKJ1:IGKC	IGHV1-26	IGHD1-1	IGHJ2	IGHG2B	CARSPYYGSYFDYW	TGTGCAAGATCCCCTTACTACGGTAGCTACTTTGACTACTGG	IGKV10-96	None	IGKJ1	IGKC	CQQGNTLPRTF	TGCCAACAGGGTAATACGCTTCCTCGGACGTTC	462	171	291	1	288	109	179	1	IgG2b	12.3200677392041	7.57832345469941	1	1	expanded >1	expanded >1	VI
M2_bm_ACGTCAACACATCCGG	1166	2758	SeuratProject	RA3_mouse_bcells_bm2	BM	M2	2758	1166	6	Hchain: IGHV1-26:IGHD1-1:IGHJ2:IGHG2B:cdr3H=TGTGCAAGATCCCCTTACTACGGTAGCTACTTTGACTACTGG; Lchain: IGKV10-96:IGKJ1:IGKC:cdr3L=TGCCAACAGGGTAATACGCTTCCTCGGACGTTC	Hchain: IGHV1-26:IGHD1-1:IGHJ2; Lchain: IGKV10-96:IGKJ1:IGKC	IGHV1-26	IGHD1-1	IGHJ2	IGHG2B	CARSPYYGSYFDYW	TGTGCAAGATCCCCTTACTACGGTAGCTACTTTGACTACTGG	IGKV10-96	None	IGKJ1	IGKC	CQQGNTLPRTF	TGCCAACAGGGTAATACGCTTCCTCGGACGTTC	462	171	291	1	288	109	179	1	IgG2b	12.3200677392041	7.57832345469941	1	1	expanded >1	expanded >1	VI
M2_bm_ACTGAGTAGGCCCTTG	2729	10702	SeuratProject	RA3_mouse_bcells_bm2	BM	M2	10702	2729	6	Hchain: IGHV1-26:IGHD1-1:IGHJ2:IGHG2B:cdr3H=TGTGCAAGATCCCCTTACTACGGTAGCTACTTTGACTACTGG; Lchain: IGKV10-96:IGKJ1:IGKC:cdr3L=TGCCAACAGGGTAATACGCTTCCTCGGACGTTC	Hchain: IGHV1-26:IGHD1-1:IGHJ2; Lchain: IGKV10-96:IGKJ1:IGKC	IGHV1-26	IGHD1-1	IGHJ2	IGHG2B	CARSPYYGSYFDYW	TGTGCAAGATCCCCTTACTACGGTAGCTACTTTGACTACTGG	IGKV10-96	None	IGKJ1	IGKC	CQQGNTLPRTF	TGCCAACAGGGTAATACGCTTCCTCGGACGTTC	462	171	291	1	288	109	179	1	IgG2b	12.3200677392041	7.57832345469941	1	1	expanded >1	expanded >1	VI
M2_bm_ACTGAGTCAAAGTGCG	1702	5481	SeuratProject	RA3_mouse_bcells_bm2	BM	M2	5481	1702	6	Hchain: IGHV1-26:IGHD1-1:IGHJ2:IGHG2B:cdr3H=TGTGCAAGATCCCCTTACTACGGTAGCTACTTTGACTACTGG; Lchain: IGKV10-96:IGKJ1:IGKC:cdr3L=TGCCAACAGGGTAATACGCTTCCTCGGACGTTC	Hchain: IGHV1-26:IGHD1-1:IGHJ2; Lchain: IGKV10-96:IGKJ1:IGKC	IGHV1-26	IGHD1-1	IGHJ2	IGHG2B	CARSPYYGSYFDYW	TGTGCAAGATCCCCTTACTACGGTAGCTACTTTGACTACTGG	IGKV10-96	None	IGKJ1	IGKC	CQQGNTLPRTF	TGCCAACAGGGTAATACGCTTCCTCGGACGTTC	462	171	291	1	288	109	179	1	IgG2b	12.3200677392041	7.57832345469941	1	1	expanded >1	expanded >1	VI
M2_bm_ACTTTCATCACTGGGC	1525	4437	SeuratProject	RA3_mouse_bcells_bm2	BM	M2	4437	1525	6	Hchain: IGHV1-26:IGHD1-1:IGHJ2:IGHG2B:cdr3H=TGTGCAAGATCCCCTTACTACGGTAGCTACTTTGACTACTGG; Lchain: IGKV10-96:IGKJ1:IGKC:cdr3L=TGCCAACAGGGTAATACGCTTCCTCGGACGTTC	Hchain: IGHV1-26:IGHD1-1:IGHJ2; Lchain: IGKV10-96:IGKJ1:IGKC	IGHV1-26	IGHD1-1	IGHJ2	IGHG2B	CARSPYYGSYFDYW	TGTGCAAGATCCCCTTACTACGGTAGCTACTTTGACTACTGG	IGKV10-96	None	IGKJ1	IGKC	CQQGNTLPRTF	TGCCAACAGGGTAATACGCTTCCTCGGACGTTC	462	171	291	1	288	109	179	1	IgG2b	12.3200677392041	7.57832345469941	1	1	expanded >1	expanded >1	VI
M2_bm_AGAATAGAGTCCAGGA	1434	4204	SeuratProject	RA3_mouse_bcells_bm2	BM	M2	4204	1434	6	Hchain: IGHV1-26:IGHD1-1:IGHJ2:IGHG2B:cdr3H=TGTGCAAGATCCCCTTACTACGGTAGCTACTTTGACTACTGG; Lchain: IGKV10-96:IGKJ1:IGKC:cdr3L=TGCCAACAGGGTAATACGCTTCCTCGGACGTTC	Hchain: IGHV1-26:IGHD1-1:IGHJ2; Lchain: IGKV10-96:IGKJ1:IGKC	IGHV1-26	IGHD1-1	IGHJ2	IGHG2B	CARSPYYGSYFDYW	TGTGCAAGATCCCCTTACTACGGTAGCTACTTTGACTACTGG	IGKV10-96	None	IGKJ1	IGKC	CQQGNTLPRTF	TGCCAACAGGGTAATACGCTTCCTCGGACGTTC	462	171	291	1	288	109	179	1	IgG2b	12.3200677392041	7.57832345469941	1	1	expanded >1	expanded >1	VI
M2_bm_AGACGTTTCATTGCGA	1326	3545	SeuratProject	RA3_mouse_bcells_bm2	BM	M2	3545	1326	6	Hchain: IGHV1-26:IGHD1-1:IGHJ2:IGHG2B:cdr3H=TGTGCAAGATCCCCTTACTACGGTAGCTACTTTGACTACTGG; Lchain: IGKV10-96:IGKJ1:IGKC:cdr3L=TGCCAACAGGGTAATACGCTTCCTCGGACGTTC	Hchain: IGHV1-26:IGHD1-1:IGHJ2; Lchain: IGKV10-96:IGKJ1:IGKC	IGHV1-26	IGHD1-1	IGHJ2	IGHG2B	CARSPYYGSYFDYW	TGTGCAAGATCCCCTTACTACGGTAGCTACTTTGACTACTGG	IGKV10-96	None	IGKJ1	IGKC	CQQGNTLPRTF	TGCCAACAGGGTAATACGCTTCCTCGGACGTTC	462	171	291	1	288	109	179	1	IgG2b	12.3200677392041	7.57832345469941	1	1	expanded >1	expanded >1	VI
M2_bm_AGATCTGGTAGCGTGA	2716	10100	SeuratProject	RA3_mouse_bcells_bm2	BM	M2	10100	2716	6	Hchain: IGHV1-26:IGHD1-1:IGHJ2:IGHG2B:cdr3H=TGTGCAAGATCCCCTTACTACGGTAGCTACTTTGACTACTGG; Lchain: IGKV10-96:IGKJ1:IGKC:cdr3L=TGCCAACAGGGTAATACGCTTCCTCGGACGTTC	Hchain: IGHV1-26:IGHD1-1:IGHJ2; Lchain: IGKV10-96:IGKJ1:IGKC	IGHV1-26	IGHD1-1	IGHJ2	IGHG2B	CARSPYYGSYFDYW	TGTGCAAGATCCCCTTACTACGGTAGCTACTTTGACTACTGG	IGKV10-96	None	IGKJ1	IGKC	CQQGNTLPRTF	TGCCAACAGGGTAATACGCTTCCTCGGACGTTC	462	171	291	1	288	109	179	1	IgG2b	12.3200677392041	7.57832345469941	1	1	expanded >1	expanded >1	VI
M2_bm_AGCAGCCCATCGATGT	1133	2992	SeuratProject	RA3_mouse_bcells_bm2	BM	M2	2992	1133	6	Hchain: IGHV1-26:IGHD1-1:IGHJ2:IGHG2B:cdr3H=TGTGCAAGATCCCCTTACTACGGTAGCTACTTTGACTACTGG; Lchain: IGKV10-96:IGKJ1:IGKC:cdr3L=TGCCAACAGGGTAATACGCTTCCTCGGACGTTC	Hchain: IGHV1-26:IGHD1-1:IGHJ2; Lchain: IGKV10-96:IGKJ1:IGKC	IGHV1-26	IGHD1-1	IGHJ2	IGHG2B	CARSPYYGSYFDYW	TGTGCAAGATCCCCTTACTACGGTAGCTACTTTGACTACTGG	IGKV10-96	None	IGKJ1	IGKC	CQQGNTLPRTF	TGCCAACAGGGTAATACGCTTCCTCGGACGTTC	462	171	291	1	288	109	179	1	IgG2b	12.3200677392041	7.57832345469941	1	1	expanded >1	expanded >1	VI
M2_bm_AGCGTCGGTACTCTCC	996	2415	SeuratProject	RA3_mouse_bcells_bm2	BM	M2	2415	996	6	Hchain: IGHV1-26:IGHD1-1:IGHJ2:IGHG2B:cdr3H=TGTGCAAGATCCCCTTACTACGGTAGCTACTTTGACTACTGG; Lchain: IGKV10-96:IGKJ1:IGKC:cdr3L=TGCCAACAGGGTAATACGCTTCCTCGGACGTTC	Hchain: IGHV1-26:IGHD1-1:IGHJ2; Lchain: IGKV10-96:IGKJ1:IGKC	IGHV1-26	IGHD1-1	IGHJ2	IGHG2B	CARSPYYGSYFDYW	TGTGCAAGATCCCCTTACTACGGTAGCTACTTTGACTACTGG	IGKV10-96	None	IGKJ1	IGKC	CQQGNTLPRTF	TGCCAACAGGGTAATACGCTTCCTCGGACGTTC	462	171	291	1	288	109	179	1	IgG2b	12.3200677392041	7.57832345469941	1	1	expanded >1	expanded >1	VI
M2_bm_AGCGTCGGTCTAAAGA	778	1804	SeuratProject	RA3_mouse_bcells_bm2	BM	M2	1804	778	6	Hchain: IGHV1-26:IGHD1-1:IGHJ2:IGHG2B:cdr3H=TGTGCAAGATCCCCTTACTACGGTAGCTACTTTGACTACTGG; Lchain: IGKV10-96:IGKJ1:IGKC:cdr3L=TGCCAACAGGGTAATACGCTTCCTCGGACGTTC	Hchain: IGHV1-26:IGHD1-1:IGHJ2; Lchain: IGKV10-96:IGKJ1:IGKC	IGHV1-26	IGHD1-1	IGHJ2	IGHG2B	CARSPYYGSYFDYW	TGTGCAAGATCCCCTTACTACGGTAGCTACTTTGACTACTGG	IGKV10-96	None	IGKJ1	IGKC	CQQGNTLPRTF	TGCCAACAGGGTAATACGCTTCCTCGGACGTTC	462	171	291	1	288	109	179	1	IgG2b	12.3200677392041	7.57832345469941	1	1	expanded >1	expanded >1	VI
M2_bm_AGCTTGAAGAATGTGT	2871	9735	SeuratProject	RA3_mouse_bcells_bm2	BM	M2	9735	2871	6	Hchain: IGHV1-26:IGHD1-1:IGHJ2:IGHG2B:cdr3H=TGTGCAAGATCCCCTTACTACGGTAGCTACTTTGACTACTGG; Lchain: IGKV10-96:IGKJ1:IGKC:cdr3L=TGCCAACAGGGTAATACGCTTCCTCGGACGTTC	Hchain: IGHV1-26:IGHD1-1:IGHJ2; Lchain: IGKV10-96:IGKJ1:IGKC	IGHV1-26	IGHD1-1	IGHJ2	IGHG2B	CARSPYYGSYFDYW	TGTGCAAGATCCCCTTACTACGGTAGCTACTTTGACTACTGG	IGKV10-96	None	IGKJ1	IGKC	CQQGNTLPRTF	TGCCAACAGGGTAATACGCTTCCTCGGACGTTC	462	171	291	1	288	109	179	1	IgG2b	12.3200677392041	7.57832345469941	1	1	expanded >1	expanded >1	VI
M2_bm_AGCTTGATCAACCATG	1342	3217	SeuratProject	RA3_mouse_bcells_bm2	BM	M2	3217	1342	6	Hchain: IGHV1-26:IGHD1-1:IGHJ2:IGHG2B:cdr3H=TGTGCAAGATCCCCTTACTACGGTAGCTACTTTGACTACTGG; Lchain: IGKV10-96:IGKJ1:IGKC:cdr3L=TGCCAACAGGGTAATACGCTTCCTCGGACGTTC	Hchain: IGHV1-26:IGHD1-1:IGHJ2; Lchain: IGKV10-96:IGKJ1:IGKC	IGHV1-26	IGHD1-1	IGHJ2	IGHG2B	CARSPYYGSYFDYW	TGTGCAAGATCCCCTTACTACGGTAGCTACTTTGACTACTGG	IGKV10-96	None	IGKJ1	IGKC	CQQGNTLPRTF	TGCCAACAGGGTAATACGCTTCCTCGGACGTTC	462	171	291	1	288	109	179	1	IgG2b	12.3200677392041	7.57832345469941	1	1	expanded >1	expanded >1	VI
M2_bm_AGGTCCGGTACCATCA	1287	3702	SeuratProject	RA3_mouse_bcells_bm2	BM	M2	3702	1287	6	Hchain: IGHV1-26:IGHD1-1:IGHJ2:IGHG2B:cdr3H=TGTGCAAGATCCCCTTACTACGGTAGCTACTTTGACTACTGG; Lchain: IGKV10-96:IGKJ1:IGKC:cdr3L=TGCCAACAGGGTAATACGCTTCCTCGGACGTTC	Hchain: IGHV1-26:IGHD1-1:IGHJ2; Lchain: IGKV10-96:IGKJ1:IGKC	IGHV1-26	IGHD1-1	IGHJ2	IGHG2B	CARSPYYGSYFDYW	TGTGCAAGATCCCCTTACTACGGTAGCTACTTTGACTACTGG	IGKV10-96	None	IGKJ1	IGKC	CQQGNTLPRTF	TGCCAACAGGGTAATACGCTTCCTCGGACGTTC	462	171	291	1	288	109	179	1	IgG2b	12.3200677392041	7.57832345469941	1	1	expanded >1	expanded >1	VI
M2_bm_ATCTGCCAGAAACCAT	1344	3285	SeuratProject	RA3_mouse_bcells_bm2	BM	M2	3285	1344	6	Hchain: IGHV1-26:IGHD1-1:IGHJ2:IGHG2B:cdr3H=TGTGCAAGATCCCCTTACTACGGTAGCTACTTTGACTACTGG; Lchain: IGKV10-96:IGKJ1:IGKC:cdr3L=TGCCAACAGGGTAATACGCTTCCTCGGACGTTC	Hchain: IGHV1-26:IGHD1-1:IGHJ2; Lchain: IGKV10-96:IGKJ1:IGKC	IGHV1-26	IGHD1-1	IGHJ2	IGHG2B	CARSPYYGSYFDYW	TGTGCAAGATCCCCTTACTACGGTAGCTACTTTGACTACTGG	IGKV10-96	None	IGKJ1	IGKC	CQQGNTLPRTF	TGCCAACAGGGTAATACGCTTCCTCGGACGTTC	462	171	291	1	288	109	179	1	IgG2b	12.3200677392041	7.57832345469941	1	1	expanded >1	expanded >1	VI
M2_bm_ATGGGAGTCAACGCTA	1357	2793	SeuratProject	RA3_mouse_bcells_bm2	BM	M2	2793	1357	6	Hchain: IGHV1-26:IGHD1-1:IGHJ2:IGHG2B:cdr3H=TGTGCAAGATCCCCTTACTACGGTAGCTACTTTGACTACTGG; Lchain: IGKV10-96:IGKJ1:IGKC:cdr3L=TGCCAACAGGGTAATACGCTTCCTCGGACGTTC	Hchain: IGHV1-26:IGHD1-1:IGHJ2; Lchain: IGKV10-96:IGKJ1:IGKC	IGHV1-26	IGHD1-1	IGHJ2	IGHG2B	CARSPYYGSYFDYW	TGTGCAAGATCCCCTTACTACGGTAGCTACTTTGACTACTGG	IGKV10-96	None	IGKJ1	IGKC	CQQGNTLPRTF	TGCCAACAGGGTAATACGCTTCCTCGGACGTTC	462	171	291	1	288	109	179	1	IgG2b	12.3200677392041	7.57832345469941	1	1	expanded >1	expanded >1	VI
M2_bm_CAAGAAACAGGCAGTA	1352	3665	SeuratProject	RA3_mouse_bcells_bm2	BM	M2	3665	1352	6	Hchain: IGHV1-26:IGHD1-1:IGHJ2:IGHG2B:cdr3H=TGTGCAAGATCCCCTTACTACGGTAGCTACTTTGACTACTGG; Lchain: IGKV10-96:IGKJ1:IGKC:cdr3L=TGCCAACAGGGTAATACGCTTCCTCGGACGTTC	Hchain: IGHV1-26:IGHD1-1:IGHJ2; Lchain: IGKV10-96:IGKJ1:IGKC	IGHV1-26	IGHD1-1	IGHJ2	IGHG2B	CARSPYYGSYFDYW	TGTGCAAGATCCCCTTACTACGGTAGCTACTTTGACTACTGG	IGKV10-96	None	IGKJ1	IGKC	CQQGNTLPRTF	TGCCAACAGGGTAATACGCTTCCTCGGACGTTC	462	171	291	1	288	109	179	1	IgG2b	12.3200677392041	7.57832345469941	1	1	expanded >1	expanded >1	VI
M2_bm_CAAGATCGTGCCTTGG	1992	7035	SeuratProject	RA3_mouse_bcells_bm2	BM	M2	7035	1992	6	Hchain: IGHV1-26:IGHD1-1:IGHJ2:IGHG2B:cdr3H=TGTGCAAGATCCCCTTACTACGGTAGCTACTTTGACTACTGG; Lchain: IGKV10-96:IGKJ1:IGKC:cdr3L=TGCCAACAGGGTAATACGCTTCCTCGGACGTTC	Hchain: IGHV1-26:IGHD1-1:IGHJ2; Lchain: IGKV10-96:IGKJ1:IGKC	IGHV1-26	IGHD1-1	IGHJ2	IGHG2B	CARSPYYGSYFDYW	TGTGCAAGATCCCCTTACTACGGTAGCTACTTTGACTACTGG	IGKV10-96	None	IGKJ1	IGKC	CQQGNTLPRTF	TGCCAACAGGGTAATACGCTTCCTCGGACGTTC	462	171	291	1	288	109	179	1	IgG2b	12.3200677392041	7.57832345469941	1	1	expanded >1	expanded >1	VI
M2_bm_CACACAAGTTCCACAA	759	1586	SeuratProject	RA3_mouse_bcells_bm2	BM	M2	1586	759	2	Hchain: IGHV1-26:IGHD1-1:IGHJ2:IGHG2B:cdr3H=TGTGCAAGATCCCCTTACTACGGTAGCTACTTTGACTACTGG; Lchain: IGKV10-96:IGKJ1:IGKC:cdr3L=TGCCAACAGGGTAATACGCTTCCTCGGACGTTC	Hchain: IGHV1-26:IGHD1-1:IGHJ2; Lchain: IGKV10-96:IGKJ1:IGKC	IGHV1-26	IGHD1-1	IGHJ2	IGHG2B	CARSPYYGSYFDYW	TGTGCAAGATCCCCTTACTACGGTAGCTACTTTGACTACTGG	IGKV10-96	None	IGKJ1	IGKC	CQQGNTLPRTF	TGCCAACAGGGTAATACGCTTCCTCGGACGTTC	462	171	291	1	288	109	179	1	IgG2b	12.3200677392041	7.57832345469941	1	1	expanded >1	expanded >1	II
M2_bm_CACACAAGTTGTGGAG	1510	4053	SeuratProject	RA3_mouse_bcells_bm2	BM	M2	4053	1510	6	Hchain: IGHV1-26:IGHD1-1:IGHJ2:IGHG2B:cdr3H=TGTGCAAGATCCCCTTACTACGGTAGCTACTTTGACTACTGG; Lchain: IGKV10-96:IGKJ1:IGKC:cdr3L=TGCCAACAGGGTAATACGCTTCCTCGGACGTTC	Hchain: IGHV1-26:IGHD1-1:IGHJ2; Lchain: IGKV10-96:IGKJ1:IGKC	IGHV1-26	IGHD1-1	IGHJ2	IGHG2B	CARSPYYGSYFDYW	TGTGCAAGATCCCCTTACTACGGTAGCTACTTTGACTACTGG	IGKV10-96	None	IGKJ1	IGKC	CQQGNTLPRTF	TGCCAACAGGGTAATACGCTTCCTCGGACGTTC	462	171	291	1	288	109	179	1	IgG2b	12.3200677392041	7.57832345469941	1	1	expanded >1	expanded >1	VI
M2_bm_CACACCTAGACACTAA	1573	4288	SeuratProject	RA3_mouse_bcells_bm2	BM	M2	4288	1573	6	Hchain: IGHV1-26:IGHD1-1:IGHJ2:IGHG2B:cdr3H=TGTGCAAGATCCCCTTACTACGGTAGCTACTTTGACTACTGG; Lchain: IGKV10-96:IGKJ1:IGKC:cdr3L=TGCCAACAGGGTAATACGCTTCCTCGGACGTTC	Hchain: IGHV1-26:IGHD1-1:IGHJ2; Lchain: IGKV10-96:IGKJ1:IGKC	IGHV1-26	IGHD1-1	IGHJ2	IGHG2B	CARSPYYGSYFDYW	TGTGCAAGATCCCCTTACTACGGTAGCTACTTTGACTACTGG	IGKV10-96	None	IGKJ1	IGKC	CQQGNTLPRTF	TGCCAACAGGGTAATACGCTTCCTCGGACGTTC	462	171	291	1	288	109	179	1	IgG2b	12.3200677392041	7.57832345469941	1	1	expanded >1	expanded >1	VI
M2_bm_CACACTCTCCTTTACA	1668	3976	SeuratProject	RA3_mouse_bcells_bm2	BM	M2	3976	1668	6	Hchain: IGHV1-26:IGHD1-1:IGHJ2:IGHG2B:cdr3H=TGTGCAAGATCCCCTTACTACGGTAGCTACTTTGACTACTGG; Lchain: IGKV10-96:IGKJ1:IGKC:cdr3L=TGCCAACAGGGTAATACGCTTCCTCGGACGTTC	Hchain: IGHV1-26:IGHD1-1:IGHJ2; Lchain: IGKV10-96:IGKJ1:IGKC	IGHV1-26	IGHD1-1	IGHJ2	IGHG2B	CARSPYYGSYFDYW	TGTGCAAGATCCCCTTACTACGGTAGCTACTTTGACTACTGG	IGKV10-96	None	IGKJ1	IGKC	CQQGNTLPRTF	TGCCAACAGGGTAATACGCTTCCTCGGACGTTC	462	171	291	1	288	109	179	1	IgG2b	12.3200677392041	7.57832345469941	1	1	expanded >1	expanded >1	VI
M2_bm_CACCAGGCATGCAACT	1781	5443	SeuratProject	RA3_mouse_bcells_bm2	BM	M2	5443	1781	6	Hchain: IGHV1-26:IGHD1-1:IGHJ2:IGHG2B:cdr3H=TGTGCAAGATCCCCTTACTACGGTAGCTACTTTGACTACTGG; Lchain: IGKV10-96:IGKJ1:IGKC:cdr3L=TGCCAACAGGGTAATACGCTTCCTCGGACGTTC	Hchain: IGHV1-26:IGHD1-1:IGHJ2; Lchain: IGKV10-96:IGKJ1:IGKC	IGHV1-26	IGHD1-1	IGHJ2	IGHG2B	CARSPYYGSYFDYW	TGTGCAAGATCCCCTTACTACGGTAGCTACTTTGACTACTGG	IGKV10-96	None	IGKJ1	IGKC	CQQGNTLPRTF	TGCCAACAGGGTAATACGCTTCCTCGGACGTTC	462	171	291	1	288	109	179	1	IgG2b	12.3200677392041	7.57832345469941	1	1	expanded >1	expanded >1	VI
M2_bm_CAGAGAGCAAGAGGCT	1212	3093	SeuratProject	RA3_mouse_bcells_bm2	BM	M2	3093	1212	6	Hchain: IGHV1-26:IGHD1-1:IGHJ2:IGHG2B:cdr3H=TGTGCAAGATCCCCTTACTACGGTAGCTACTTTGACTACTGG; Lchain: IGKV10-96:IGKJ1:IGKC:cdr3L=TGCCAACAGGGTAATACGCTTCCTCGGACGTTC	Hchain: IGHV1-26:IGHD1-1:IGHJ2; Lchain: IGKV10-96:IGKJ1:IGKC	IGHV1-26	IGHD1-1	IGHJ2	IGHG2B	CARSPYYGSYFDYW	TGTGCAAGATCCCCTTACTACGGTAGCTACTTTGACTACTGG	IGKV10-96	None	IGKJ1	IGKC	CQQGNTLPRTF	TGCCAACAGGGTAATACGCTTCCTCGGACGTTC	462	171	291	1	288	109	179	1	IgG2b	12.3200677392041	7.57832345469941	1	1	expanded >1	expanded >1	VI
M2_bm_CAGCTGGGTGTAATGA	1515	4213	SeuratProject	RA3_mouse_bcells_bm2	BM	M2	4213	1515	6	Hchain: IGHV1-26:IGHD1-1:IGHJ2:IGHG2B:cdr3H=TGTGCAAGATCCCCTTACTACGGTAGCTACTTTGACTACTGG; Lchain: IGKV10-96:IGKJ1:IGKC:cdr3L=TGCCAACAGGGTAATACGCTTCCTCGGACGTTC	Hchain: IGHV1-26:IGHD1-1:IGHJ2; Lchain: IGKV10-96:IGKJ1:IGKC	IGHV1-26	IGHD1-1	IGHJ2	IGHG2B	CARSPYYGSYFDYW	TGTGCAAGATCCCCTTACTACGGTAGCTACTTTGACTACTGG	IGKV10-96	None	IGKJ1	IGKC	CQQGNTLPRTF	TGCCAACAGGGTAATACGCTTCCTCGGACGTTC	462	171	291	1	288	109	179	1	IgG2b	12.3200677392041	7.57832345469941	1	1	expanded >1	expanded >1	VI
M2_bm_CAGGTGCTCTCTGAGA	1815	5508	SeuratProject	RA3_mouse_bcells_bm2	BM	M2	5508	1815	6	Hchain: IGHV1-26:IGHD1-1:IGHJ2:IGHG2B:cdr3H=TGTGCAAGATCCCCTTACTACGGTAGCTACTTTGACTACTGG; Lchain: IGKV10-96:IGKJ1:IGKC:cdr3L=TGCCAACAGGGTAATACGCTTCCTCGGACGTTC	Hchain: IGHV1-26:IGHD1-1:IGHJ2; Lchain: IGKV10-96:IGKJ1:IGKC	IGHV1-26	IGHD1-1	IGHJ2	IGHG2B	CARSPYYGSYFDYW	TGTGCAAGATCCCCTTACTACGGTAGCTACTTTGACTACTGG	IGKV10-96	None	IGKJ1	IGKC	CQQGNTLPRTF	TGCCAACAGGGTAATACGCTTCCTCGGACGTTC	462	171	291	1	288	109	179	1	IgG2b	12.3200677392041	7.57832345469941	1	1	expanded >1	expanded >1	VI
M2_bm_CAGTAACCAGGGAGAG	751	1708	SeuratProject	RA3_mouse_bcells_bm2	BM	M2	1708	751	6	Hchain: IGHV1-26:IGHD1-1:IGHJ2:IGHG2B:cdr3H=TGTGCAAGATCCCCTTACTACGGTAGCTACTTTGACTACTGG; Lchain: IGKV10-96:IGKJ1:IGKC:cdr3L=TGCCAACAGGGTAATACGCTTCCTCGGACGTTC	Hchain: IGHV1-26:IGHD1-1:IGHJ2; Lchain: IGKV10-96:IGKJ1:IGKC	IGHV1-26	IGHD1-1	IGHJ2	IGHG2B	CARSPYYGSYFDYW	TGTGCAAGATCCCCTTACTACGGTAGCTACTTTGACTACTGG	IGKV10-96	None	IGKJ1	IGKC	CQQGNTLPRTF	TGCCAACAGGGTAATACGCTTCCTCGGACGTTC	462	171	291	1	288	109	179	1	IgG2b	12.3200677392041	7.57832345469941	1	1	expanded >1	expanded >1	VI
M2_bm_CAGTCCTTCAATACCG	2186	6371	SeuratProject	RA3_mouse_bcells_bm2	BM	M2	6371	2186	6	Hchain: IGHV1-26:IGHD1-1:IGHJ2:IGHG2B:cdr3H=TGTGCAAGATCCCCTTACTACGGTAGCTACTTTGACTACTGG; Lchain: IGKV10-96:IGKJ1:IGKC:cdr3L=TGCCAACAGGGTAATACGCTTCCTCGGACGTTC	Hchain: IGHV1-26:IGHD1-1:IGHJ2; Lchain: IGKV10-96:IGKJ1:IGKC	IGHV1-26	IGHD1-1	IGHJ2	IGHG2B	CARSPYYGSYFDYW	TGTGCAAGATCCCCTTACTACGGTAGCTACTTTGACTACTGG	IGKV10-96	None	IGKJ1	IGKC	CQQGNTLPRTF	TGCCAACAGGGTAATACGCTTCCTCGGACGTTC	462	171	291	1	288	109	179	1	IgG2b	12.3200677392041	7.57832345469941	1	1	expanded >1	expanded >1	VI
M2_bm_CATCAGATCCTGTAGA	938	2107	SeuratProject	RA3_mouse_bcells_bm2	BM	M2	2107	938	6	Hchain: IGHV1-26:IGHD1-1:IGHJ2:IGHG2B:cdr3H=TGTGCAAGATCCCCTTACTACGGTAGCTACTTTGACTACTGG; Lchain: IGKV10-96:IGKJ1:IGKC:cdr3L=TGCCAACAGGGTAATACGCTTCCTCGGACGTTC	Hchain: IGHV1-26:IGHD1-1:IGHJ2; Lchain: IGKV10-96:IGKJ1:IGKC	IGHV1-26	IGHD1-1	IGHJ2	IGHG2B	CARSPYYGSYFDYW	TGTGCAAGATCCCCTTACTACGGTAGCTACTTTGACTACTGG	IGKV10-96	None	IGKJ1	IGKC	CQQGNTLPRTF	TGCCAACAGGGTAATACGCTTCCTCGGACGTTC	462	171	291	1	288	109	179	1	IgG2b	12.3200677392041	7.57832345469941	1	1	expanded >1	expanded >1	VI
M2_bm_CATCGAAAGCTCCCAG	1883	6941	SeuratProject	RA3_mouse_bcells_bm2	BM	M2	6941	1883	6	Hchain: IGHV1-26:IGHD1-1:IGHJ2:IGHG2B:cdr3H=TGTGCAAGATCCCCTTACTACGGTAGCTACTTTGACTACTGG; Lchain: IGKV10-96:IGKJ1:IGKC:cdr3L=TGCCAACAGGGTAATACGCTTCCTCGGACGTTC	Hchain: IGHV1-26:IGHD1-1:IGHJ2; Lchain: IGKV10-96:IGKJ1:IGKC	IGHV1-26	IGHD1-1	IGHJ2	IGHG2B	CARSPYYGSYFDYW	TGTGCAAGATCCCCTTACTACGGTAGCTACTTTGACTACTGG	IGKV10-96	None	IGKJ1	IGKC	CQQGNTLPRTF	TGCCAACAGGGTAATACGCTTCCTCGGACGTTC	462	171	291	1	288	109	179	1	IgG2b	12.3200677392041	7.57832345469941	1	1	expanded >1	expanded >1	VI
M2_bm_CATGACAAGTAGCGGT	1316	3474	SeuratProject	RA3_mouse_bcells_bm2	BM	M2	3474	1316	6	Hchain: IGHV1-26:IGHD1-1:IGHJ2:IGHG2B:cdr3H=TGTGCAAGATCCCCTTACTACGGTAGCTACTTTGACTACTGG; Lchain: IGKV10-96:IGKJ1:IGKC:cdr3L=TGCCAACAGGGTAATACGCTTCCTCGGACGTTC	Hchain: IGHV1-26:IGHD1-1:IGHJ2; Lchain: IGKV10-96:IGKJ1:IGKC	IGHV1-26	IGHD1-1	IGHJ2	IGHG2B	CARSPYYGSYFDYW	TGTGCAAGATCCCCTTACTACGGTAGCTACTTTGACTACTGG	IGKV10-96	None	IGKJ1	IGKC	CQQGNTLPRTF	TGCCAACAGGGTAATACGCTTCCTCGGACGTTC	462	171	291	1	288	109	179	1	IgG2b	12.3200677392041	7.57832345469941	1	1	expanded >1	expanded >1	VI
M2_bm_CATGGCGTCATAACCG	1672	4245	SeuratProject	RA3_mouse_bcells_bm2	BM	M2	4245	1672	6	Hchain: IGHV1-26:IGHD1-1:IGHJ2:IGHG2B:cdr3H=TGTGCAAGATCCCCTTACTACGGTAGCTACTTTGACTACTGG; Lchain: IGKV10-96:IGKJ1:IGKC:cdr3L=TGCCAACAGGGTAATACGCTTCCTCGGACGTTC	Hchain: IGHV1-26:IGHD1-1:IGHJ2; Lchain: IGKV10-96:IGKJ1:IGKC	IGHV1-26	IGHD1-1	IGHJ2	IGHG2B	CARSPYYGSYFDYW	TGTGCAAGATCCCCTTACTACGGTAGCTACTTTGACTACTGG	IGKV10-96	None	IGKJ1	IGKC	CQQGNTLPRTF	TGCCAACAGGGTAATACGCTTCCTCGGACGTTC	462	171	291	1	288	109	179	1	IgG2b	12.3200677392041	7.57832345469941	1	1	expanded >1	expanded >1	VI
M2_bm_CCACCTAAGTTGTCGT	1265	3600	SeuratProject	RA3_mouse_bcells_bm2	BM	M2	3600	1265	6	Hchain: IGHV1-26:IGHD1-1:IGHJ2:IGHG2B:cdr3H=TGTGCAAGATCCCCTTACTACGGTAGCTACTTTGACTACTGG; Lchain: IGKV10-96:IGKJ1:IGKC:cdr3L=TGCCAACAGGGTAATACGCTTCCTCGGACGTTC	Hchain: IGHV1-26:IGHD1-1:IGHJ2; Lchain: IGKV10-96:IGKJ1:IGKC	IGHV1-26	IGHD1-1	IGHJ2	IGHG2B	CARSPYYGSYFDYW	TGTGCAAGATCCCCTTACTACGGTAGCTACTTTGACTACTGG	IGKV10-96	None	IGKJ1	IGKC	CQQGNTLPRTF	TGCCAACAGGGTAATACGCTTCCTCGGACGTTC	462	171	291	1	288	109	179	1	IgG2b	12.3200677392041	7.57832345469941	1	1	expanded >1	expanded >1	VI
M2_bm_CCACGGACATGCCTAA	1502	4411	SeuratProject	RA3_mouse_bcells_bm2	BM	M2	4411	1502	6	Hchain: IGHV1-26:IGHD1-1:IGHJ2:IGHG2B:cdr3H=TGTGCAAGATCCCCTTACTACGGTAGCTACTTTGACTACTGG; Lchain: IGKV10-96:IGKJ1:IGKC:cdr3L=TGCCAACAGGGTAATACGCTTCCTCGGACGTTC	Hchain: IGHV1-26:IGHD1-1:IGHJ2; Lchain: IGKV10-96:IGKJ1:IGKC	IGHV1-26	IGHD1-1	IGHJ2	IGHG2B	CARSPYYGSYFDYW	TGTGCAAGATCCCCTTACTACGGTAGCTACTTTGACTACTGG	IGKV10-96	None	IGKJ1	IGKC	CQQGNTLPRTF	TGCCAACAGGGTAATACGCTTCCTCGGACGTTC	462	171	291	1	288	109	179	1	IgG2b	12.3200677392041	7.57832345469941	1	1	expanded >1	expanded >1	VI
M2_bm_CCACTACAGACCTTTG	2277	6897	SeuratProject	RA3_mouse_bcells_bm2	BM	M2	6897	2277	6	Hchain: IGHV1-26:IGHD1-1:IGHJ2:IGHG2B:cdr3H=TGTGCAAGATCCCCTTACTACGGTAGCTACTTTGACTACTGG; Lchain: IGKV10-96:IGKJ1:IGKC:cdr3L=TGCCAACAGGGTAATACGCTTCCTCGGACGTTC	Hchain: IGHV1-26:IGHD1-1:IGHJ2; Lchain: IGKV10-96:IGKJ1:IGKC	IGHV1-26	IGHD1-1	IGHJ2	IGHG2B	CARSPYYGSYFDYW	TGTGCAAGATCCCCTTACTACGGTAGCTACTTTGACTACTGG	IGKV10-96	None	IGKJ1	IGKC	CQQGNTLPRTF	TGCCAACAGGGTAATACGCTTCCTCGGACGTTC	462	171	291	1	288	109	179	1	IgG2b	12.3200677392041	7.57832345469941	1	1	expanded >1	expanded >1	VI
M2_bm_CCTAGCTAGCTAGTGG	1576	4880	SeuratProject	RA3_mouse_bcells_bm2	BM	M2	4880	1576	6	Hchain: IGHV1-26:IGHD1-1:IGHJ2:IGHG2B:cdr3H=TGTGCAAGATCCCCTTACTACGGTAGCTACTTTGACTACTGG; Lchain: IGKV10-96:IGKJ1:IGKC:cdr3L=TGCCAACAGGGTAATACGCTTCCTCGGACGTTC	Hchain: IGHV1-26:IGHD1-1:IGHJ2; Lchain: IGKV10-96:IGKJ1:IGKC	IGHV1-26	IGHD1-1	IGHJ2	IGHG2B	CARSPYYGSYFDYW	TGTGCAAGATCCCCTTACTACGGTAGCTACTTTGACTACTGG	IGKV10-96	None	IGKJ1	IGKC	CQQGNTLPRTF	TGCCAACAGGGTAATACGCTTCCTCGGACGTTC	462	171	291	1	288	109	179	1	IgG2b	12.3200677392041	7.57832345469941	1	1	expanded >1	expanded >1	VI
M2_bm_CCTTACGGTACCGGCT	1961	5726	SeuratProject	RA3_mouse_bcells_bm2	BM	M2	5726	1961	6	Hchain: IGHV1-26:IGHD1-1:IGHJ2:IGHG2B:cdr3H=TGTGCAAGATCCCCTTACTACGGTAGCTACTTTGACTACTGG; Lchain: IGKV10-96:IGKJ1:IGKC:cdr3L=TGCCAACAGGGTAATACGCTTCCTCGGACGTTC	Hchain: IGHV1-26:IGHD1-1:IGHJ2; Lchain: IGKV10-96:IGKJ1:IGKC	IGHV1-26	IGHD1-1	IGHJ2	IGHG2B	CARSPYYGSYFDYW	TGTGCAAGATCCCCTTACTACGGTAGCTACTTTGACTACTGG	IGKV10-96	None	IGKJ1	IGKC	CQQGNTLPRTF	TGCCAACAGGGTAATACGCTTCCTCGGACGTTC	462	171	291	1	288	109	179	1	IgG2b	12.3200677392041	7.57832345469941	1	1	expanded >1	expanded >1	VI
M2_bm_CCTTCGATCTTGTATC	1654	4404	SeuratProject	RA3_mouse_bcells_bm2	BM	M2	4404	1654	6	Hchain: IGHV1-26:IGHD1-1:IGHJ2:IGHG2B:cdr3H=TGTGCAAGATCCCCTTACTACGGTAGCTACTTTGACTACTGG; Lchain: IGKV10-96:IGKJ1:IGKC:cdr3L=TGCCAACAGGGTAATACGCTTCCTCGGACGTTC	Hchain: IGHV1-26:IGHD1-1:IGHJ2; Lchain: IGKV10-96:IGKJ1:IGKC	IGHV1-26	IGHD1-1	IGHJ2	IGHG2B	CARSPYYGSYFDYW	TGTGCAAGATCCCCTTACTACGGTAGCTACTTTGACTACTGG	IGKV10-96	None	IGKJ1	IGKC	CQQGNTLPRTF	TGCCAACAGGGTAATACGCTTCCTCGGACGTTC	462	171	291	1	288	109	179	1	IgG2b	12.3200677392041	7.57832345469941	1	1	expanded >1	expanded >1	VI
M2_bm_CCTTTCTCATTAGCCA	2280	7575	SeuratProject	RA3_mouse_bcells_bm2	BM	M2	7575	2280	6	Hchain: IGHV1-26:IGHD1-1:IGHJ2:IGHG2B:cdr3H=TGTGCAAGATCCCCTTACTACGGTAGCTACTTTGACTACTGG; Lchain: IGKV10-96:IGKJ1:IGKC:cdr3L=TGCCAACAGGGTAATACGCTTCCTCGGACGTTC	Hchain: IGHV1-26:IGHD1-1:IGHJ2; Lchain: IGKV10-96:IGKJ1:IGKC	IGHV1-26	IGHD1-1	IGHJ2	IGHG2B	CARSPYYGSYFDYW	TGTGCAAGATCCCCTTACTACGGTAGCTACTTTGACTACTGG	IGKV10-96	None	IGKJ1	IGKC	CQQGNTLPRTF	TGCCAACAGGGTAATACGCTTCCTCGGACGTTC	462	171	291	1	288	109	179	1	IgG2b	12.3200677392041	7.57832345469941	1	1	expanded >1	expanded >1	VI
M2_bm_CGAATGTGTGCGAAAC	1688	4962	SeuratProject	RA3_mouse_bcells_bm2	BM	M2	4962	1688	6	Hchain: IGHV1-26:IGHD1-1:IGHJ2:IGHG2B:cdr3H=TGTGCAAGATCCCCTTACTACGGTAGCTACTTTGACTACTGG; Lchain: IGKV10-96:IGKJ1:IGKC:cdr3L=TGCCAACAGGGTAATACGCTTCCTCGGACGTTC	Hchain: IGHV1-26:IGHD1-1:IGHJ2; Lchain: IGKV10-96:IGKJ1:IGKC	IGHV1-26	IGHD1-1	IGHJ2	IGHG2B	CARSPYYGSYFDYW	TGTGCAAGATCCCCTTACTACGGTAGCTACTTTGACTACTGG	IGKV10-96	None	IGKJ1	IGKC	CQQGNTLPRTF	TGCCAACAGGGTAATACGCTTCCTCGGACGTTC	462	171	291	1	288	109	179	1	IgG2b	12.3200677392041	7.57832345469941	1	1	expanded >1	expanded >1	VI
M2_bm_CGATCGGGTCCGCTGA	1377	3688	SeuratProject	RA3_mouse_bcells_bm2	BM	M2	3688	1377	6	Hchain: IGHV1-26:IGHD1-1:IGHJ2:IGHG2B:cdr3H=TGTGCAAGATCCCCTTACTACGGTAGCTACTTTGACTACTGG; Lchain: IGKV10-96:IGKJ1:IGKC:cdr3L=TGCCAACAGGGTAATACGCTTCCTCGGACGTTC	Hchain: IGHV1-26:IGHD1-1:IGHJ2; Lchain: IGKV10-96:IGKJ1:IGKC	IGHV1-26	IGHD1-1	IGHJ2	IGHG2B	CARSPYYGSYFDYW	TGTGCAAGATCCCCTTACTACGGTAGCTACTTTGACTACTGG	IGKV10-96	None	IGKJ1	IGKC	CQQGNTLPRTF	TGCCAACAGGGTAATACGCTTCCTCGGACGTTC	462	171	291	1	288	109	179	1	IgG2b	12.3200677392041	7.57832345469941	1	1	expanded >1	expanded >1	VI
M2_bm_CGCGGTACAGTAAGCG	1210	3563	SeuratProject	RA3_mouse_bcells_bm2	BM	M2	3563	1210	6	Hchain: IGHV1-26:IGHD1-1:IGHJ2:IGHG2B:cdr3H=TGTGCAAGATCCCCTTACTACGGTAGCTACTTTGACTACTGG; Lchain: IGKV10-96:IGKJ1:IGKC:cdr3L=TGCCAACAGGGTAATACGCTTCCTCGGACGTTC	Hchain: IGHV1-26:IGHD1-1:IGHJ2; Lchain: IGKV10-96:IGKJ1:IGKC	IGHV1-26	IGHD1-1	IGHJ2	IGHG2B	CARSPYYGSYFDYW	TGTGCAAGATCCCCTTACTACGGTAGCTACTTTGACTACTGG	IGKV10-96	None	IGKJ1	IGKC	CQQGNTLPRTF	TGCCAACAGGGTAATACGCTTCCTCGGACGTTC	462	171	291	1	288	109	179	1	IgG2b	12.3200677392041	7.57832345469941	1	1	expanded >1	expanded >1	VI
M2_bm_CGCGGTATCGCAAACT	2194	8555	SeuratProject	RA3_mouse_bcells_bm2	BM	M2	8555	2194	6	Hchain: IGHV1-26:IGHD1-1:IGHJ2:IGHG2B:cdr3H=TGTGCAAGATCCCCTTACTACGGTAGCTACTTTGACTACTGG; Lchain: IGKV10-96:IGKJ1:IGKC:cdr3L=TGCCAACAGGGTAATACGCTTCCTCGGACGTTC	Hchain: IGHV1-26:IGHD1-1:IGHJ2; Lchain: IGKV10-96:IGKJ1:IGKC	IGHV1-26	IGHD1-1	IGHJ2	IGHG2B	CARSPYYGSYFDYW	TGTGCAAGATCCCCTTACTACGGTAGCTACTTTGACTACTGG	IGKV10-96	None	IGKJ1	IGKC	CQQGNTLPRTF	TGCCAACAGGGTAATACGCTTCCTCGGACGTTC	462	171	291	1	288	109	179	1	IgG2b	12.3200677392041	7.57832345469941	1	1	expanded >1	expanded >1	VI
M2_bm_CGGTTAACATTGGTAC	1355	3348	SeuratProject	RA3_mouse_bcells_bm2	BM	M2	3348	1355	6	Hchain: IGHV1-26:IGHD1-1:IGHJ2:IGHG2B:cdr3H=TGTGCAAGATCCCCTTACTACGGTAGCTACTTTGACTACTGG; Lchain: IGKV10-96:IGKJ1:IGKC:cdr3L=TGCCAACAGGGTAATACGCTTCCTCGGACGTTC	Hchain: IGHV1-26:IGHD1-1:IGHJ2; Lchain: IGKV10-96:IGKJ1:IGKC	IGHV1-26	IGHD1-1	IGHJ2	IGHG2B	CARSPYYGSYFDYW	TGTGCAAGATCCCCTTACTACGGTAGCTACTTTGACTACTGG	IGKV10-96	None	IGKJ1	IGKC	CQQGNTLPRTF	TGCCAACAGGGTAATACGCTTCCTCGGACGTTC	462	171	291	1	288	109	179	1	IgG2b	12.3200677392041	7.57832345469941	1	1	expanded >1	expanded >1	VI
M2_bm_CGTGAGCCAGTCAGCC	1220	3163	SeuratProject	RA3_mouse_bcells_bm2	BM	M2	3163	1220	6	Hchain: IGHV1-26:IGHD1-1:IGHJ2:IGHG2B:cdr3H=TGTGCAAGATCCCCTTACTACGGTAGCTACTTTGACTACTGG; Lchain: IGKV10-96:IGKJ1:IGKC:cdr3L=TGCCAACAGGGTAATACGCTTCCTCGGACGTTC	Hchain: IGHV1-26:IGHD1-1:IGHJ2; Lchain: IGKV10-96:IGKJ1:IGKC	IGHV1-26	IGHD1-1	IGHJ2	IGHG2B	CARSPYYGSYFDYW	TGTGCAAGATCCCCTTACTACGGTAGCTACTTTGACTACTGG	IGKV10-96	None	IGKJ1	IGKC	CQQGNTLPRTF	TGCCAACAGGGTAATACGCTTCCTCGGACGTTC	462	171	291	1	288	109	179	1	IgG2b	12.3200677392041	7.57832345469941	1	1	expanded >1	expanded >1	VI
M2_bm_CGTTAGAAGGCGCTCT	1318	3714	SeuratProject	RA3_mouse_bcells_bm2	BM	M2	3714	1318	6	Hchain: IGHV1-26:IGHD1-1:IGHJ2:IGHG2B:cdr3H=TGTGCAAGATCCCCTTACTACGGTAGCTACTTTGACTACTGG; Lchain: IGKV10-96:IGKJ1:IGKC:cdr3L=TGCCAACAGGGTAATACGCTTCCTCGGACGTTC	Hchain: IGHV1-26:IGHD1-1:IGHJ2; Lchain: IGKV10-96:IGKJ1:IGKC	IGHV1-26	IGHD1-1	IGHJ2	IGHG2B	CARSPYYGSYFDYW	TGTGCAAGATCCCCTTACTACGGTAGCTACTTTGACTACTGG	IGKV10-96	None	IGKJ1	IGKC	CQQGNTLPRTF	TGCCAACAGGGTAATACGCTTCCTCGGACGTTC	462	171	291	1	288	109	179	1	IgG2b	12.3200677392041	7.57832345469941	1	1	expanded >1	expanded >1	VI
M2_bm_CTAACTTCAATGTAAG	1793	5067	SeuratProject	RA3_mouse_bcells_bm2	BM	M2	5067	1793	6	Hchain: IGHV1-26:IGHD1-1:IGHJ2:IGHG2B:cdr3H=TGTGCAAGATCCCCTTACTACGGTAGCTACTTTGACTACTGG; Lchain: IGKV10-96:IGKJ1:IGKC:cdr3L=TGCCAACAGGGTAATACGCTTCCTCGGACGTTC	Hchain: IGHV1-26:IGHD1-1:IGHJ2; Lchain: IGKV10-96:IGKJ1:IGKC	IGHV1-26	IGHD1-1	IGHJ2	IGHG2B	CARSPYYGSYFDYW	TGTGCAAGATCCCCTTACTACGGTAGCTACTTTGACTACTGG	IGKV10-96	None	IGKJ1	IGKC	CQQGNTLPRTF	TGCCAACAGGGTAATACGCTTCCTCGGACGTTC	462	171	291	1	288	109	179	1	IgG2b	12.3200677392041	7.57832345469941	1	1	expanded >1	expanded >1	VI
M2_bm_CTAATGGAGTTGAGTA	1796	5321	SeuratProject	RA3_mouse_bcells_bm2	BM	M2	5321	1796	6	Hchain: IGHV1-26:IGHD1-1:IGHJ2:IGHG2B:cdr3H=TGTGCAAGATCCCCTTACTACGGTAGCTACTTTGACTACTGG; Lchain: IGKV10-96:IGKJ1:IGKC:cdr3L=TGCCAACAGGGTAATACGCTTCCTCGGACGTTC	Hchain: IGHV1-26:IGHD1-1:IGHJ2; Lchain: IGKV10-96:IGKJ1:IGKC	IGHV1-26	IGHD1-1	IGHJ2	IGHG2B	CARSPYYGSYFDYW	TGTGCAAGATCCCCTTACTACGGTAGCTACTTTGACTACTGG	IGKV10-96	None	IGKJ1	IGKC	CQQGNTLPRTF	TGCCAACAGGGTAATACGCTTCCTCGGACGTTC	462	171	291	1	288	109	179	1	IgG2b	12.3200677392041	7.57832345469941	1	1	expanded >1	expanded >1	VI
M2_bm_CTACGTCCATCCCACT	1814	5826	SeuratProject	RA3_mouse_bcells_bm2	BM	M2	5826	1814	6	Hchain: IGHV1-26:IGHD1-1:IGHJ2:IGHG2B:cdr3H=TGTGCAAGATCCCCTTACTACGGTAGCTACTTTGACTACTGG; Lchain: IGKV10-96:IGKJ1:IGKC:cdr3L=TGCCAACAGGGTAATACGCTTCCTCGGACGTTC	Hchain: IGHV1-26:IGHD1-1:IGHJ2; Lchain: IGKV10-96:IGKJ1:IGKC	IGHV1-26	IGHD1-1	IGHJ2	IGHG2B	CARSPYYGSYFDYW	TGTGCAAGATCCCCTTACTACGGTAGCTACTTTGACTACTGG	IGKV10-96	None	IGKJ1	IGKC	CQQGNTLPRTF	TGCCAACAGGGTAATACGCTTCCTCGGACGTTC	462	171	291	1	288	109	179	1	IgG2b	12.3200677392041	7.57832345469941	1	1	expanded >1	expanded >1	VI
M2_bm_CTAGCCTAGGTCGGAT	1207	3092	SeuratProject	RA3_mouse_bcells_bm2	BM	M2	3092	1207	6	Hchain: IGHV1-26:IGHD1-1:IGHJ2:IGHG2B:cdr3H=TGTGCAAGATCCCCTTACTACGGTAGCTACTTTGACTACTGG; Lchain: IGKV10-96:IGKJ1:IGKC:cdr3L=TGCCAACAGGGTAATACGCTTCCTCGGACGTTC	Hchain: IGHV1-26:IGHD1-1:IGHJ2; Lchain: IGKV10-96:IGKJ1:IGKC	IGHV1-26	IGHD1-1	IGHJ2	IGHG2B	CARSPYYGSYFDYW	TGTGCAAGATCCCCTTACTACGGTAGCTACTTTGACTACTGG	IGKV10-96	None	IGKJ1	IGKC	CQQGNTLPRTF	TGCCAACAGGGTAATACGCTTCCTCGGACGTTC	462	171	291	1	288	109	179	1	IgG2b	12.3200677392041	7.57832345469941	1	1	expanded >1	expanded >1	VI
M2_bm_CTCGTACGTCGAGTTT	1297	3498	SeuratProject	RA3_mouse_bcells_bm2	BM	M2	3498	1297	6	Hchain: IGHV1-26:IGHD1-1:IGHJ2:IGHG2B:cdr3H=TGTGCAAGATCCCCTTACTACGGTAGCTACTTTGACTACTGG; Lchain: IGKV10-96:IGKJ1:IGKC:cdr3L=TGCCAACAGGGTAATACGCTTCCTCGGACGTTC	Hchain: IGHV1-26:IGHD1-1:IGHJ2; Lchain: IGKV10-96:IGKJ1:IGKC	IGHV1-26	IGHD1-1	IGHJ2	IGHG2B	CARSPYYGSYFDYW	TGTGCAAGATCCCCTTACTACGGTAGCTACTTTGACTACTGG	IGKV10-96	None	IGKJ1	IGKC	CQQGNTLPRTF	TGCCAACAGGGTAATACGCTTCCTCGGACGTTC	462	171	291	1	288	109	179	1	IgG2b	12.3200677392041	7.57832345469941	1	1	expanded >1	expanded >1	VI
M2_bm_CTCTGGTCACAAGCCC	2285	8510	SeuratProject	RA3_mouse_bcells_bm2	BM	M2	8510	2285	6	Hchain: IGHV1-26:IGHD1-1:IGHJ2:IGHG2B:cdr3H=TGTGCAAGATCCCCTTACTACGGTAGCTACTTTGACTACTGG; Lchain: IGKV10-96:IGKJ1:IGKC:cdr3L=TGCCAACAGGGTAATACGCTTCCTCGGACGTTC	Hchain: IGHV1-26:IGHD1-1:IGHJ2; Lchain: IGKV10-96:IGKJ1:IGKC	IGHV1-26	IGHD1-1	IGHJ2	IGHG2B	CARSPYYGSYFDYW	TGTGCAAGATCCCCTTACTACGGTAGCTACTTTGACTACTGG	IGKV10-96	None	IGKJ1	IGKC	CQQGNTLPRTF	TGCCAACAGGGTAATACGCTTCCTCGGACGTTC	462	171	291	1	288	109	179	1	IgG2b	12.3200677392041	7.57832345469941	1	1	expanded >1	expanded >1	VI
M2_bm_CTGATCCGTCTGGTCG	1660	5029	SeuratProject	RA3_mouse_bcells_bm2	BM	M2	5029	1660	6	Hchain: IGHV1-26:IGHD1-1:IGHJ2:IGHG2B:cdr3H=TGTGCAAGATCCCCTTACTACGGTAGCTACTTTGACTACTGG; Lchain: IGKV10-96:IGKJ1:IGKC:cdr3L=TGCCAACAGGGTAATACGCTTCCTCGGACGTTC	Hchain: IGHV1-26:IGHD1-1:IGHJ2; Lchain: IGKV10-96:IGKJ1:IGKC	IGHV1-26	IGHD1-1	IGHJ2	IGHG2B	CARSPYYGSYFDYW	TGTGCAAGATCCCCTTACTACGGTAGCTACTTTGACTACTGG	IGKV10-96	None	IGKJ1	IGKC	CQQGNTLPRTF	TGCCAACAGGGTAATACGCTTCCTCGGACGTTC	462	171	291	1	288	109	179	1	IgG2b	12.3200677392041	7.57832345469941	1	1	expanded >1	expanded >1	VI
M2_bm_CTGCTGTGTGAGGGAG	2364	7945	SeuratProject	RA3_mouse_bcells_bm2	BM	M2	7945	2364	6	Hchain: IGHV1-26:IGHD1-1:IGHJ2:IGHG2B:cdr3H=TGTGCAAGATCCCCTTACTACGGTAGCTACTTTGACTACTGG; Lchain: IGKV10-96:IGKJ1:IGKC:cdr3L=TGCCAACAGGGTAATACGCTTCCTCGGACGTTC	Hchain: IGHV1-26:IGHD1-1:IGHJ2; Lchain: IGKV10-96:IGKJ1:IGKC	IGHV1-26	IGHD1-1	IGHJ2	IGHG2B	CARSPYYGSYFDYW	TGTGCAAGATCCCCTTACTACGGTAGCTACTTTGACTACTGG	IGKV10-96	None	IGKJ1	IGKC	CQQGNTLPRTF	TGCCAACAGGGTAATACGCTTCCTCGGACGTTC	462	171	291	1	288	109	179	1	IgG2b	12.3200677392041	7.57832345469941	1	1	expanded >1	expanded >1	VI
M2_bm_CTGCTGTGTTTACTCT	2063	5828	SeuratProject	RA3_mouse_bcells_bm2	BM	M2	5828	2063	6	Hchain: IGHV1-26:IGHD1-1:IGHJ2:IGHG2B:cdr3H=TGTGCAAGATCCCCTTACTACGGTAGCTACTTTGACTACTGG; Lchain: IGKV10-96:IGKJ1:IGKC:cdr3L=TGCCAACAGGGTAATACGCTTCCTCGGACGTTC	Hchain: IGHV1-26:IGHD1-1:IGHJ2; Lchain: IGKV10-96:IGKJ1:IGKC	IGHV1-26	IGHD1-1	IGHJ2	IGHG2B	CARSPYYGSYFDYW	TGTGCAAGATCCCCTTACTACGGTAGCTACTTTGACTACTGG	IGKV10-96	None	IGKJ1	IGKC	CQQGNTLPRTF	TGCCAACAGGGTAATACGCTTCCTCGGACGTTC	462	171	291	1	288	109	179	1	IgG2b	12.3200677392041	7.57832345469941	1	1	expanded >1	expanded >1	VI
M2_bm_CTGTTTATCATCACCC	2180	7037	SeuratProject	RA3_mouse_bcells_bm2	BM	M2	7037	2180	6	Hchain: IGHV1-26:IGHD1-1:IGHJ2:IGHG2B:cdr3H=TGTGCAAGATCCCCTTACTACGGTAGCTACTTTGACTACTGG; Lchain: IGKV10-96:IGKJ1:IGKC:cdr3L=TGCCAACAGGGTAATACGCTTCCTCGGACGTTC	Hchain: IGHV1-26:IGHD1-1:IGHJ2; Lchain: IGKV10-96:IGKJ1:IGKC	IGHV1-26	IGHD1-1	IGHJ2	IGHG2B	CARSPYYGSYFDYW	TGTGCAAGATCCCCTTACTACGGTAGCTACTTTGACTACTGG	IGKV10-96	None	IGKJ1	IGKC	CQQGNTLPRTF	TGCCAACAGGGTAATACGCTTCCTCGGACGTTC	462	171	291	1	288	109	179	1	IgG2b	12.3200677392041	7.57832345469941	1	1	expanded >1	expanded >1	VI
M2_bm_CTTAACTAGCCACTAT	2382	7868	SeuratProject	RA3_mouse_bcells_bm2	BM	M2	7868	2382	6	Hchain: IGHV1-26:IGHD1-1:IGHJ2:IGHG2B:cdr3H=TGTGCAAGATCCCCTTACTACGGTAGCTACTTTGACTACTGG; Lchain: IGKV10-96:IGKJ1:IGKC:cdr3L=TGCCAACAGGGTAATACGCTTCCTCGGACGTTC	Hchain: IGHV1-26:IGHD1-1:IGHJ2; Lchain: IGKV10-96:IGKJ1:IGKC	IGHV1-26	IGHD1-1	IGHJ2	IGHG2B	CARSPYYGSYFDYW	TGTGCAAGATCCCCTTACTACGGTAGCTACTTTGACTACTGG	IGKV10-96	None	IGKJ1	IGKC	CQQGNTLPRTF	TGCCAACAGGGTAATACGCTTCCTCGGACGTTC	462	171	291	1	288	109	179	1	IgG2b	12.3200677392041	7.57832345469941	1	1	expanded >1	expanded >1	VI
M2_bm_GAACATCGTATGCTTG	2336	8935	SeuratProject	RA3_mouse_bcells_bm2	BM	M2	8935	2336	6	Hchain: IGHV1-26:IGHD1-1:IGHJ2:IGHG2B:cdr3H=TGTGCAAGATCCCCTTACTACGGTAGCTACTTTGACTACTGG; Lchain: IGKV10-96:IGKJ1:IGKC:cdr3L=TGCCAACAGGGTAATACGCTTCCTCGGACGTTC	Hchain: IGHV1-26:IGHD1-1:IGHJ2; Lchain: IGKV10-96:IGKJ1:IGKC	IGHV1-26	IGHD1-1	IGHJ2	IGHG2B	CARSPYYGSYFDYW	TGTGCAAGATCCCCTTACTACGGTAGCTACTTTGACTACTGG	IGKV10-96	None	IGKJ1	IGKC	CQQGNTLPRTF	TGCCAACAGGGTAATACGCTTCCTCGGACGTTC	462	171	291	1	288	109	179	1	IgG2b	12.3200677392041	7.57832345469941	1	1	expanded >1	expanded >1	VI
M2_bm_GAAGCAGGTTCAGCGC	1506	4309	SeuratProject	RA3_mouse_bcells_bm2	BM	M2	4309	1506	6	Hchain: IGHV1-26:IGHD1-1:IGHJ2:IGHG2B:cdr3H=TGTGCAAGATCCCCTTACTACGGTAGCTACTTTGACTACTGG; Lchain: IGKV10-96:IGKJ1:IGKC:cdr3L=TGCCAACAGGGTAATACGCTTCCTCGGACGTTC	Hchain: IGHV1-26:IGHD1-1:IGHJ2; Lchain: IGKV10-96:IGKJ1:IGKC	IGHV1-26	IGHD1-1	IGHJ2	IGHG2B	CARSPYYGSYFDYW	TGTGCAAGATCCCCTTACTACGGTAGCTACTTTGACTACTGG	IGKV10-96	None	IGKJ1	IGKC	CQQGNTLPRTF	TGCCAACAGGGTAATACGCTTCCTCGGACGTTC	462	171	291	1	288	109	179	1	IgG2b	12.3200677392041	7.57832345469941	1	1	expanded >1	expanded >1	VI
M2_bm_GAATAAGGTGTGTGCC	1464	3826	SeuratProject	RA3_mouse_bcells_bm2	BM	M2	3826	1464	6	Hchain: IGHV1-26:IGHD1-1:IGHJ2:IGHG2B:cdr3H=TGTGCAAGATCCCCTTACTACGGTAGCTACTTTGACTACTGG; Lchain: IGKV10-96:IGKJ1:IGKC:cdr3L=TGCCAACAGGGTAATACGCTTCCTCGGACGTTC	Hchain: IGHV1-26:IGHD1-1:IGHJ2; Lchain: IGKV10-96:IGKJ1:IGKC	IGHV1-26	IGHD1-1	IGHJ2	IGHG2B	CARSPYYGSYFDYW	TGTGCAAGATCCCCTTACTACGGTAGCTACTTTGACTACTGG	IGKV10-96	None	IGKJ1	IGKC	CQQGNTLPRTF	TGCCAACAGGGTAATACGCTTCCTCGGACGTTC	462	171	291	1	288	109	179	1	IgG2b	12.3200677392041	7.57832345469941	1	1	expanded >1	expanded >1	VI
M2_bm_GAATGAAAGCTAGTGG	1801	5612	SeuratProject	RA3_mouse_bcells_bm2	BM	M2	5612	1801	6	Hchain: IGHV1-26:IGHD1-1:IGHJ2:IGHG2B:cdr3H=TGTGCAAGATCCCCTTACTACGGTAGCTACTTTGACTACTGG; Lchain: IGKV10-96:IGKJ1:IGKC:cdr3L=TGCCAACAGGGTAATACGCTTCCTCGGACGTTC	Hchain: IGHV1-26:IGHD1-1:IGHJ2; Lchain: IGKV10-96:IGKJ1:IGKC	IGHV1-26	IGHD1-1	IGHJ2	IGHG2B	CARSPYYGSYFDYW	TGTGCAAGATCCCCTTACTACGGTAGCTACTTTGACTACTGG	IGKV10-96	None	IGKJ1	IGKC	CQQGNTLPRTF	TGCCAACAGGGTAATACGCTTCCTCGGACGTTC	462	171	291	1	288	109	179	1	IgG2b	12.3200677392041	7.57832345469941	1	1	expanded >1	expanded >1	VI
M2_bm_GACGGCTAGTAGCGGT	1245	2835	SeuratProject	RA3_mouse_bcells_bm2	BM	M2	2835	1245	6	Hchain: IGHV1-26:IGHD1-1:IGHJ2:IGHG2B:cdr3H=TGTGCAAGATCCCCTTACTACGGTAGCTACTTTGACTACTGG; Lchain: IGKV10-96:IGKJ1:IGKC:cdr3L=TGCCAACAGGGTAATACGCTTCCTCGGACGTTC	Hchain: IGHV1-26:IGHD1-1:IGHJ2; Lchain: IGKV10-96:IGKJ1:IGKC	IGHV1-26	IGHD1-1	IGHJ2	IGHG2B	CARSPYYGSYFDYW	TGTGCAAGATCCCCTTACTACGGTAGCTACTTTGACTACTGG	IGKV10-96	None	IGKJ1	IGKC	CQQGNTLPRTF	TGCCAACAGGGTAATACGCTTCCTCGGACGTTC	462	171	291	1	288	109	179	1	IgG2b	12.3200677392041	7.57832345469941	1	1	expanded >1	expanded >1	VI
M2_bm_GACGTTAGTTCGGCAC	1338	3275	SeuratProject	RA3_mouse_bcells_bm2	BM	M2	3275	1338	6	Hchain: IGHV1-26:IGHD1-1:IGHJ2:IGHG2B:cdr3H=TGTGCAAGATCCCCTTACTACGGTAGCTACTTTGACTACTGG; Lchain: IGKV10-96:IGKJ1:IGKC:cdr3L=TGCCAACAGGGTAATACGCTTCCTCGGACGTTC	Hchain: IGHV1-26:IGHD1-1:IGHJ2; Lchain: IGKV10-96:IGKJ1:IGKC	IGHV1-26	IGHD1-1	IGHJ2	IGHG2B	CARSPYYGSYFDYW	TGTGCAAGATCCCCTTACTACGGTAGCTACTTTGACTACTGG	IGKV10-96	None	IGKJ1	IGKC	CQQGNTLPRTF	TGCCAACAGGGTAATACGCTTCCTCGGACGTTC	462	171	291	1	288	109	179	1	IgG2b	12.3200677392041	7.57832345469941	1	1	expanded >1	expanded >1	VI
M2_bm_GACTAACGTGATAAAC	2671	8981	SeuratProject	RA3_mouse_bcells_bm2	BM	M2	8981	2671	6	Hchain: IGHV1-26:IGHD1-1:IGHJ2:IGHG2B:cdr3H=TGTGCAAGATCCCCTTACTACGGTAGCTACTTTGACTACTGG; Lchain: IGKV10-96:IGKJ1:IGKC:cdr3L=TGCCAACAGGGTAATACGCTTCCTCGGACGTTC	Hchain: IGHV1-26:IGHD1-1:IGHJ2; Lchain: IGKV10-96:IGKJ1:IGKC	IGHV1-26	IGHD1-1	IGHJ2	IGHG2B	CARSPYYGSYFDYW	TGTGCAAGATCCCCTTACTACGGTAGCTACTTTGACTACTGG	IGKV10-96	None	IGKJ1	IGKC	CQQGNTLPRTF	TGCCAACAGGGTAATACGCTTCCTCGGACGTTC	462	171	291	1	288	109	179	1	IgG2b	12.3200677392041	7.57832345469941	1	1	expanded >1	expanded >1	VI
M2_bm_GACTGCGGTGTGACGA	1352	3684	SeuratProject	RA3_mouse_bcells_bm2	BM	M2	3684	1352	6	Hchain: IGHV1-26:IGHD1-1:IGHJ2:IGHG2B:cdr3H=TGTGCAAGATCCCCTTACTACGGTAGCTACTTTGACTACTGG; Lchain: IGKV10-96:IGKJ1:IGKC:cdr3L=TGCCAACAGGGTAATACGCTTCCTCGGACGTTC	Hchain: IGHV1-26:IGHD1-1:IGHJ2; Lchain: IGKV10-96:IGKJ1:IGKC	IGHV1-26	IGHD1-1	IGHJ2	IGHG2B	CARSPYYGSYFDYW	TGTGCAAGATCCCCTTACTACGGTAGCTACTTTGACTACTGG	IGKV10-96	None	IGKJ1	IGKC	CQQGNTLPRTF	TGCCAACAGGGTAATACGCTTCCTCGGACGTTC	462	171	291	1	288	109	179	1	IgG2b	12.3200677392041	7.57832345469941	1	1	expanded >1	expanded >1	VI
M2_bm_GATCGCGCAGCATGAG	1382	3560	SeuratProject	RA3_mouse_bcells_bm2	BM	M2	3560	1382	6	Hchain: IGHV1-26:IGHD1-1:IGHJ2:IGHG2B:cdr3H=TGTGCAAGATCCCCTTACTACGGTAGCTACTTTGACTACTGG; Lchain: IGKV10-96:IGKJ1:IGKC:cdr3L=TGCCAACAGGGTAATACGCTTCCTCGGACGTTC	Hchain: IGHV1-26:IGHD1-1:IGHJ2; Lchain: IGKV10-96:IGKJ1:IGKC	IGHV1-26	IGHD1-1	IGHJ2	IGHG2B	CARSPYYGSYFDYW	TGTGCAAGATCCCCTTACTACGGTAGCTACTTTGACTACTGG	IGKV10-96	None	IGKJ1	IGKC	CQQGNTLPRTF	TGCCAACAGGGTAATACGCTTCCTCGGACGTTC	462	171	291	1	288	109	179	1	IgG2b	12.3200677392041	7.57832345469941	1	1	expanded >1	expanded >1	VI
M2_bm_GATCGTAAGTCCAGGA	2449	9192	SeuratProject	RA3_mouse_bcells_bm2	BM	M2	9192	2449	6	Hchain: IGHV1-26:IGHD1-1:IGHJ2:IGHG2B:cdr3H=TGTGCAAGATCCCCTTACTACGGTAGCTACTTTGACTACTGG; Lchain: IGKV10-96:IGKJ1:IGKC:cdr3L=TGCCAACAGGGTAATACGCTTCCTCGGACGTTC	Hchain: IGHV1-26:IGHD1-1:IGHJ2; Lchain: IGKV10-96:IGKJ1:IGKC	IGHV1-26	IGHD1-1	IGHJ2	IGHG2B	CARSPYYGSYFDYW	TGTGCAAGATCCCCTTACTACGGTAGCTACTTTGACTACTGG	IGKV10-96	None	IGKJ1	IGKC	CQQGNTLPRTF	TGCCAACAGGGTAATACGCTTCCTCGGACGTTC	462	171	291	1	288	109	179	1	IgG2b	12.3200677392041	7.57832345469941	1	1	expanded >1	expanded >1	VI
M2_bm_GATGAGGTCCTAGTGA	3697	19092	SeuratProject	RA3_mouse_bcells_bm2	BM	M2	19092	3697	6	Hchain: IGHV1-26:IGHD1-1:IGHJ2:IGHG2B:cdr3H=TGTGCAAGATCCCCTTACTACGGTAGCTACTTTGACTACTGG; Lchain: IGKV10-96:IGKJ1:IGKC:cdr3L=TGCCAACAGGGTAATACGCTTCCTCGGACGTTC	Hchain: IGHV1-26:IGHD1-1:IGHJ2; Lchain: IGKV10-96:IGKJ1:IGKC	IGHV1-26	IGHD1-1	IGHJ2	IGHG2B	CARSPYYGSYFDYW	TGTGCAAGATCCCCTTACTACGGTAGCTACTTTGACTACTGG	IGKV10-96	None	IGKJ1	IGKC	CQQGNTLPRTF	TGCCAACAGGGTAATACGCTTCCTCGGACGTTC	462	171	291	1	288	109	179	1	IgG2b	12.3200677392041	7.57832345469941	1	1	expanded >1	expanded >1	VI
M2_bm_GATTCAGCAGACAAAT	1928	5579	SeuratProject	RA3_mouse_bcells_bm2	BM	M2	5579	1928	6	Hchain: IGHV1-26:IGHD1-1:IGHJ2:IGHG2B:cdr3H=TGTGCAAGATCCCCTTACTACGGTAGCTACTTTGACTACTGG; Lchain: IGKV10-96:IGKJ1:IGKC:cdr3L=TGCCAACAGGGTAATACGCTTCCTCGGACGTTC	Hchain: IGHV1-26:IGHD1-1:IGHJ2; Lchain: IGKV10-96:IGKJ1:IGKC	IGHV1-26	IGHD1-1	IGHJ2	IGHG2B	CARSPYYGSYFDYW	TGTGCAAGATCCCCTTACTACGGTAGCTACTTTGACTACTGG	IGKV10-96	None	IGKJ1	IGKC	CQQGNTLPRTF	TGCCAACAGGGTAATACGCTTCCTCGGACGTTC	462	171	291	1	288	109	179	1	IgG2b	12.3200677392041	7.57832345469941	1	1	expanded >1	expanded >1	VI
M2_bm_GCAATCATCCAAAGTC	1427	4072	SeuratProject	RA3_mouse_bcells_bm2	BM	M2	4072	1427	6	Hchain: IGHV1-26:IGHD1-1:IGHJ2:IGHG2B:cdr3H=TGTGCAAGATCCCCTTACTACGGTAGCTACTTTGACTACTGG; Lchain: IGKV10-96:IGKJ1:IGKC:cdr3L=TGCCAACAGGGTAATACGCTTCCTCGGACGTTC	Hchain: IGHV1-26:IGHD1-1:IGHJ2; Lchain: IGKV10-96:IGKJ1:IGKC	IGHV1-26	IGHD1-1	IGHJ2	IGHG2B	CARSPYYGSYFDYW	TGTGCAAGATCCCCTTACTACGGTAGCTACTTTGACTACTGG	IGKV10-96	None	IGKJ1	IGKC	CQQGNTLPRTF	TGCCAACAGGGTAATACGCTTCCTCGGACGTTC	462	171	291	1	288	109	179	1	IgG2b	12.3200677392041	7.57832345469941	1	1	expanded >1	expanded >1	VI
M2_bm_GCAGTTATCTGCTGCT	1751	4705	SeuratProject	RA3_mouse_bcells_bm2	BM	M2	4705	1751	6	Hchain: IGHV1-26:IGHD1-1:IGHJ2:IGHG2B:cdr3H=TGTGCAAGATCCCCTTACTACGGTAGCTACTTTGACTACTGG; Lchain: IGKV10-96:IGKJ1:IGKC:cdr3L=TGCCAACAGGGTAATACGCTTCCTCGGACGTTC	Hchain: IGHV1-26:IGHD1-1:IGHJ2; Lchain: IGKV10-96:IGKJ1:IGKC	IGHV1-26	IGHD1-1	IGHJ2	IGHG2B	CARSPYYGSYFDYW	TGTGCAAGATCCCCTTACTACGGTAGCTACTTTGACTACTGG	IGKV10-96	None	IGKJ1	IGKC	CQQGNTLPRTF	TGCCAACAGGGTAATACGCTTCCTCGGACGTTC	462	171	291	1	288	109	179	1	IgG2b	12.3200677392041	7.57832345469941	1	1	expanded >1	expanded >1	VI
M2_bm_GCATGTAGTGCAGGTA	1620	4914	SeuratProject	RA3_mouse_bcells_bm2	BM	M2	4914	1620	6	Hchain: IGHV1-26:IGHD1-1:IGHJ2:IGHG2B:cdr3H=TGTGCAAGATCCCCTTACTACGGTAGCTACTTTGACTACTGG; Lchain: IGKV10-96:IGKJ1:IGKC:cdr3L=TGCCAACAGGGTAATACGCTTCCTCGGACGTTC	Hchain: IGHV1-26:IGHD1-1:IGHJ2; Lchain: IGKV10-96:IGKJ1:IGKC	IGHV1-26	IGHD1-1	IGHJ2	IGHG2B	CARSPYYGSYFDYW	TGTGCAAGATCCCCTTACTACGGTAGCTACTTTGACTACTGG	IGKV10-96	None	IGKJ1	IGKC	CQQGNTLPRTF	TGCCAACAGGGTAATACGCTTCCTCGGACGTTC	462	171	291	1	288	109	179	1	IgG2b	12.3200677392041	7.57832345469941	1	1	expanded >1	expanded >1	VI
M2_bm_GCGCCAACACGAAATA	2102	7168	SeuratProject	RA3_mouse_bcells_bm2	BM	M2	7168	2102	6	Hchain: IGHV1-26:IGHD1-1:IGHJ2:IGHG2B:cdr3H=TGTGCAAGATCCCCTTACTACGGTAGCTACTTTGACTACTGG; Lchain: IGKV10-96:IGKJ1:IGKC:cdr3L=TGCCAACAGGGTAATACGCTTCCTCGGACGTTC	Hchain: IGHV1-26:IGHD1-1:IGHJ2; Lchain: IGKV10-96:IGKJ1:IGKC	IGHV1-26	IGHD1-1	IGHJ2	IGHG2B	CARSPYYGSYFDYW	TGTGCAAGATCCCCTTACTACGGTAGCTACTTTGACTACTGG	IGKV10-96	None	IGKJ1	IGKC	CQQGNTLPRTF	TGCCAACAGGGTAATACGCTTCCTCGGACGTTC	462	171	291	1	288	109	179	1	IgG2b	12.3200677392041	7.57832345469941	1	1	expanded >1	expanded >1	VI
M2_bm_GCGGGTTAGTCAATAG	1319	2618	SeuratProject	RA3_mouse_bcells_bm2	BM	M2	2618	1319	6	Hchain: IGHV1-26:IGHD1-1:IGHJ2:IGHG2B:cdr3H=TGTGCAAGATCCCCTTACTACGGTAGCTACTTTGACTACTGG; Lchain: IGKV10-96:IGKJ1:IGKC:cdr3L=TGCCAACAGGGTAATACGCTTCCTCGGACGTTC	Hchain: IGHV1-26:IGHD1-1:IGHJ2; Lchain: IGKV10-96:IGKJ1:IGKC	IGHV1-26	IGHD1-1	IGHJ2	IGHG2B	CARSPYYGSYFDYW	TGTGCAAGATCCCCTTACTACGGTAGCTACTTTGACTACTGG	IGKV10-96	None	IGKJ1	IGKC	CQQGNTLPRTF	TGCCAACAGGGTAATACGCTTCCTCGGACGTTC	462	171	291	1	288	109	179	1	IgG2b	12.3200677392041	7.57832345469941	1	1	expanded >1	expanded >1	VI
M2_bm_GCTCCTATCTTTACAC	3072	11255	SeuratProject	RA3_mouse_bcells_bm2	BM	M2	11255	3072	6	Hchain: IGHV1-26:IGHD1-1:IGHJ2:IGHG2B:cdr3H=TGTGCAAGATCCCCTTACTACGGTAGCTACTTTGACTACTGG; Lchain: IGKV10-96:IGKJ1:IGKC:cdr3L=TGCCAACAGGGTAATACGCTTCCTCGGACGTTC	Hchain: IGHV1-26:IGHD1-1:IGHJ2; Lchain: IGKV10-96:IGKJ1:IGKC	IGHV1-26	IGHD1-1	IGHJ2	IGHG2B	CARSPYYGSYFDYW	TGTGCAAGATCCCCTTACTACGGTAGCTACTTTGACTACTGG	IGKV10-96	None	IGKJ1	IGKC	CQQGNTLPRTF	TGCCAACAGGGTAATACGCTTCCTCGGACGTTC	462	171	291	1	288	109	179	1	IgG2b	12.3200677392041	7.57832345469941	1	1	expanded >1	expanded >1	VI
M2_bm_GCTGCTTAGCACCGTC	1743	4746	SeuratProject	RA3_mouse_bcells_bm2	BM	M2	4746	1743	6	Hchain: IGHV1-26:IGHD1-1:IGHJ2:IGHG2B:cdr3H=TGTGCAAGATCCCCTTACTACGGTAGCTACTTTGACTACTGG; Lchain: IGKV10-96:IGKJ1:IGKC:cdr3L=TGCCAACAGGGTAATACGCTTCCTCGGACGTTC	Hchain: IGHV1-26:IGHD1-1:IGHJ2; Lchain: IGKV10-96:IGKJ1:IGKC	IGHV1-26	IGHD1-1	IGHJ2	IGHG2B	CARSPYYGSYFDYW	TGTGCAAGATCCCCTTACTACGGTAGCTACTTTGACTACTGG	IGKV10-96	None	IGKJ1	IGKC	CQQGNTLPRTF	TGCCAACAGGGTAATACGCTTCCTCGGACGTTC	462	171	291	1	288	109	179	1	IgG2b	12.3200677392041	7.57832345469941	1	1	expanded >1	expanded >1	VI
M2_bm_GGAAAGCTCCATGAGT	1620	4213	SeuratProject	RA3_mouse_bcells_bm2	BM	M2	4213	1620	6	Hchain: IGHV1-26:IGHD1-1:IGHJ2:IGHG2B:cdr3H=TGTGCAAGATCCCCTTACTACGGTAGCTACTTTGACTACTGG; Lchain: IGKV10-96:IGKJ1:IGKC:cdr3L=TGCCAACAGGGTAATACGCTTCCTCGGACGTTC	Hchain: IGHV1-26:IGHD1-1:IGHJ2; Lchain: IGKV10-96:IGKJ1:IGKC	IGHV1-26	IGHD1-1	IGHJ2	IGHG2B	CARSPYYGSYFDYW	TGTGCAAGATCCCCTTACTACGGTAGCTACTTTGACTACTGG	IGKV10-96	None	IGKJ1	IGKC	CQQGNTLPRTF	TGCCAACAGGGTAATACGCTTCCTCGGACGTTC	462	171	291	1	288	109	179	1	IgG2b	12.3200677392041	7.57832345469941	1	1	expanded >1	expanded >1	VI
M2_bm_GGAGCAACATATACGC	2457	8824	SeuratProject	RA3_mouse_bcells_bm2	BM	M2	8824	2457	6	Hchain: IGHV1-26:IGHD1-1:IGHJ2:IGHG2B:cdr3H=TGTGCAAGATCCCCTTACTACGGTAGCTACTTTGACTACTGG; Lchain: IGKV10-96:IGKJ1:IGKC:cdr3L=TGCCAACAGGGTAATACGCTTCCTCGGACGTTC	Hchain: IGHV1-26:IGHD1-1:IGHJ2; Lchain: IGKV10-96:IGKJ1:IGKC	IGHV1-26	IGHD1-1	IGHJ2	IGHG2B	CARSPYYGSYFDYW	TGTGCAAGATCCCCTTACTACGGTAGCTACTTTGACTACTGG	IGKV10-96	None	IGKJ1	IGKC	CQQGNTLPRTF	TGCCAACAGGGTAATACGCTTCCTCGGACGTTC	462	171	291	1	288	109	179	1	IgG2b	12.3200677392041	7.57832345469941	1	1	expanded >1	expanded >1	VI
M2_bm_GGCTCGACACTCTGTC	1129	2865	SeuratProject	RA3_mouse_bcells_bm2	BM	M2	2865	1129	6	Hchain: IGHV1-26:IGHD1-1:IGHJ2:IGHG2B:cdr3H=TGTGCAAGATCCCCTTACTACGGTAGCTACTTTGACTACTGG; Lchain: IGKV10-96:IGKJ1:IGKC:cdr3L=TGCCAACAGGGTAATACGCTTCCTCGGACGTTC	Hchain: IGHV1-26:IGHD1-1:IGHJ2; Lchain: IGKV10-96:IGKJ1:IGKC	IGHV1-26	IGHD1-1	IGHJ2	IGHG2B	CARSPYYGSYFDYW	TGTGCAAGATCCCCTTACTACGGTAGCTACTTTGACTACTGG	IGKV10-96	None	IGKJ1	IGKC	CQQGNTLPRTF	TGCCAACAGGGTAATACGCTTCCTCGGACGTTC	462	171	291	1	288	109	179	1	IgG2b	12.3200677392041	7.57832345469941	1	1	expanded >1	expanded >1	VI
M2_bm_GGCTCGACAGACGCAA	1875	5841	SeuratProject	RA3_mouse_bcells_bm2	BM	M2	5841	1875	2	Hchain: IGHV1-26:IGHD1-1:IGHJ2:IGHG2B:cdr3H=TGTGCAAGATCCCCTTACTACGGTAGCTACTTTGACTACTGG; Lchain: IGKV10-96:IGKJ1:IGKC:cdr3L=TGCCAACAGGGTAATACGCTTCCTCGGACGTTC	Hchain: IGHV1-26:IGHD1-1:IGHJ2; Lchain: IGKV10-96:IGKJ1:IGKC	IGHV1-26	IGHD1-1	IGHJ2	IGHG2B	CARSPYYGSYFDYW	TGTGCAAGATCCCCTTACTACGGTAGCTACTTTGACTACTGG	IGKV10-96	None	IGKJ1	IGKC	CQQGNTLPRTF	TGCCAACAGGGTAATACGCTTCCTCGGACGTTC	462	171	291	1	288	109	179	1	IgG2b	12.3200677392041	7.57832345469941	1	1	expanded >1	expanded >1	II
M2_bm_GGCTCGACAGGGCATA	1618	4338	SeuratProject	RA3_mouse_bcells_bm2	BM	M2	4338	1618	6	Hchain: IGHV1-26:IGHD1-1:IGHJ2:IGHG2B:cdr3H=TGTGCAAGATCCCCTTACTACGGTAGCTACTTTGACTACTGG; Lchain: IGKV10-96:IGKJ1:IGKC:cdr3L=TGCCAACAGGGTAATACGCTTCCTCGGACGTTC	Hchain: IGHV1-26:IGHD1-1:IGHJ2; Lchain: IGKV10-96:IGKJ1:IGKC	IGHV1-26	IGHD1-1	IGHJ2	IGHG2B	CARSPYYGSYFDYW	TGTGCAAGATCCCCTTACTACGGTAGCTACTTTGACTACTGG	IGKV10-96	None	IGKJ1	IGKC	CQQGNTLPRTF	TGCCAACAGGGTAATACGCTTCCTCGGACGTTC	462	171	291	1	288	109	179	1	IgG2b	12.3200677392041	7.57832345469941	1	1	expanded >1	expanded >1	VI
M2_bm_GGCTGGTTCTTTACGT	2055	6054	SeuratProject	RA3_mouse_bcells_bm2	BM	M2	6054	2055	6	Hchain: IGHV1-26:IGHD1-1:IGHJ2:IGHG2B:cdr3H=TGTGCAAGATCCCCTTACTACGGTAGCTACTTTGACTACTGG; Lchain: IGKV10-96:IGKJ1:IGKC:cdr3L=TGCCAACAGGGTAATACGCTTCCTCGGACGTTC	Hchain: IGHV1-26:IGHD1-1:IGHJ2; Lchain: IGKV10-96:IGKJ1:IGKC	IGHV1-26	IGHD1-1	IGHJ2	IGHG2B	CARSPYYGSYFDYW	TGTGCAAGATCCCCTTACTACGGTAGCTACTTTGACTACTGG	IGKV10-96	None	IGKJ1	IGKC	CQQGNTLPRTF	TGCCAACAGGGTAATACGCTTCCTCGGACGTTC	462	171	291	1	288	109	179	1	IgG2b	12.3200677392041	7.57832345469941	1	1	expanded >1	expanded >1	VI
M2_bm_GGGAATGTCCGCAAGC	1498	4125	SeuratProject	RA3_mouse_bcells_bm2	BM	M2	4125	1498	6	Hchain: IGHV1-26:IGHD1-1:IGHJ2:IGHG2B:cdr3H=TGTGCAAGATCCCCTTACTACGGTAGCTACTTTGACTACTGG; Lchain: IGKV10-96:IGKJ1:IGKC:cdr3L=TGCCAACAGGGTAATACGCTTCCTCGGACGTTC	Hchain: IGHV1-26:IGHD1-1:IGHJ2; Lchain: IGKV10-96:IGKJ1:IGKC	IGHV1-26	IGHD1-1	IGHJ2	IGHG2B	CARSPYYGSYFDYW	TGTGCAAGATCCCCTTACTACGGTAGCTACTTTGACTACTGG	IGKV10-96	None	IGKJ1	IGKC	CQQGNTLPRTF	TGCCAACAGGGTAATACGCTTCCTCGGACGTTC	462	171	291	1	288	109	179	1	IgG2b	12.3200677392041	7.57832345469941	1	1	expanded >1	expanded >1	VI
M2_bm_GGGACCTGTAGAGCTG	1640	4858	SeuratProject	RA3_mouse_bcells_bm2	BM	M2	4858	1640	6	Hchain: IGHV1-26:IGHD1-1:IGHJ2:IGHG2B:cdr3H=TGTGCAAGATCCCCTTACTACGGTAGCTACTTTGACTACTGG; Lchain: IGKV10-96:IGKJ1:IGKC:cdr3L=TGCCAACAGGGTAATACGCTTCCTCGGACGTTC	Hchain: IGHV1-26:IGHD1-1:IGHJ2; Lchain: IGKV10-96:IGKJ1:IGKC	IGHV1-26	IGHD1-1	IGHJ2	IGHG2B	CARSPYYGSYFDYW	TGTGCAAGATCCCCTTACTACGGTAGCTACTTTGACTACTGG	IGKV10-96	None	IGKJ1	IGKC	CQQGNTLPRTF	TGCCAACAGGGTAATACGCTTCCTCGGACGTTC	462	171	291	1	288	109	179	1	IgG2b	12.3200677392041	7.57832345469941	1	1	expanded >1	expanded >1	VI
M2_bm_GGGATGAGTGACGCCT	1225	2842	SeuratProject	RA3_mouse_bcells_bm2	BM	M2	2842	1225	6	Hchain: IGHV1-26:IGHD1-1:IGHJ2:IGHG2B:cdr3H=TGTGCAAGATCCCCTTACTACGGTAGCTACTTTGACTACTGG; Lchain: IGKV10-96:IGKJ1:IGKC:cdr3L=TGCCAACAGGGTAATACGCTTCCTCGGACGTTC	Hchain: IGHV1-26:IGHD1-1:IGHJ2; Lchain: IGKV10-96:IGKJ1:IGKC	IGHV1-26	IGHD1-1	IGHJ2	IGHG2B	CARSPYYGSYFDYW	TGTGCAAGATCCCCTTACTACGGTAGCTACTTTGACTACTGG	IGKV10-96	None	IGKJ1	IGKC	CQQGNTLPRTF	TGCCAACAGGGTAATACGCTTCCTCGGACGTTC	462	171	291	1	288	109	179	1	IgG2b	12.3200677392041	7.57832345469941	1	1	expanded >1	expanded >1	VI
M2_bm_GGGTCTGAGGTGTGGT	2898	10017	SeuratProject	RA3_mouse_bcells_bm2	BM	M2	10017	2898	6	Hchain: IGHV1-26:IGHD1-1:IGHJ2:IGHG2B:cdr3H=TGTGCAAGATCCCCTTACTACGGTAGCTACTTTGACTACTGG; Lchain: IGKV10-96:IGKJ1:IGKC:cdr3L=TGCCAACAGGGTAATACGCTTCCTCGGACGTTC	Hchain: IGHV1-26:IGHD1-1:IGHJ2; Lchain: IGKV10-96:IGKJ1:IGKC	IGHV1-26	IGHD1-1	IGHJ2	IGHG2B	CARSPYYGSYFDYW	TGTGCAAGATCCCCTTACTACGGTAGCTACTTTGACTACTGG	IGKV10-96	None	IGKJ1	IGKC	CQQGNTLPRTF	TGCCAACAGGGTAATACGCTTCCTCGGACGTTC	462	171	291	1	288	109	179	1	IgG2b	12.3200677392041	7.57832345469941	1	1	expanded >1	expanded >1	VI
M2_bm_GGGTCTGGTCCAACTA	2235	7467	SeuratProject	RA3_mouse_bcells_bm2	BM	M2	7467	2235	6	Hchain: IGHV1-26:IGHD1-1:IGHJ2:IGHG2B:cdr3H=TGTGCAAGATCCCCTTACTACGGTAGCTACTTTGACTACTGG; Lchain: IGKV10-96:IGKJ1:IGKC:cdr3L=TGCCAACAGGGTAATACGCTTCCTCGGACGTTC	Hchain: IGHV1-26:IGHD1-1:IGHJ2; Lchain: IGKV10-96:IGKJ1:IGKC	IGHV1-26	IGHD1-1	IGHJ2	IGHG2B	CARSPYYGSYFDYW	TGTGCAAGATCCCCTTACTACGGTAGCTACTTTGACTACTGG	IGKV10-96	None	IGKJ1	IGKC	CQQGNTLPRTF	TGCCAACAGGGTAATACGCTTCCTCGGACGTTC	462	171	291	1	288	109	179	1	IgG2b	12.3200677392041	7.57832345469941	1	1	expanded >1	expanded >1	VI
M2_bm_GTAACTGCACGTGAGA	1273	3264	SeuratProject	RA3_mouse_bcells_bm2	BM	M2	3264	1273	6	Hchain: IGHV1-26:IGHD1-1:IGHJ2:IGHG2B:cdr3H=TGTGCAAGATCCCCTTACTACGGTAGCTACTTTGACTACTGG; Lchain: IGKV10-96:IGKJ1:IGKC:cdr3L=TGCCAACAGGGTAATACGCTTCCTCGGACGTTC	Hchain: IGHV1-26:IGHD1-1:IGHJ2; Lchain: IGKV10-96:IGKJ1:IGKC	IGHV1-26	IGHD1-1	IGHJ2	IGHG2B	CARSPYYGSYFDYW	TGTGCAAGATCCCCTTACTACGGTAGCTACTTTGACTACTGG	IGKV10-96	None	IGKJ1	IGKC	CQQGNTLPRTF	TGCCAACAGGGTAATACGCTTCCTCGGACGTTC	462	171	291	1	288	109	179	1	IgG2b	12.3200677392041	7.57832345469941	1	1	expanded >1	expanded >1	VI
M2_bm_GTAGGCCTCAGGATCT	1482	4168	SeuratProject	RA3_mouse_bcells_bm2	BM	M2	4168	1482	6	Hchain: IGHV1-26:IGHD1-1:IGHJ2:IGHG2B:cdr3H=TGTGCAAGATCCCCTTACTACGGTAGCTACTTTGACTACTGG; Lchain: IGKV10-96:IGKJ1:IGKC:cdr3L=TGCCAACAGGGTAATACGCTTCCTCGGACGTTC	Hchain: IGHV1-26:IGHD1-1:IGHJ2; Lchain: IGKV10-96:IGKJ1:IGKC	IGHV1-26	IGHD1-1	IGHJ2	IGHG2B	CARSPYYGSYFDYW	TGTGCAAGATCCCCTTACTACGGTAGCTACTTTGACTACTGG	IGKV10-96	None	IGKJ1	IGKC	CQQGNTLPRTF	TGCCAACAGGGTAATACGCTTCCTCGGACGTTC	462	171	291	1	288	109	179	1	IgG2b	12.3200677392041	7.57832345469941	1	1	expanded >1	expanded >1	VI
M2_bm_GTAGTCACACGGTTTA	1922	6158	SeuratProject	RA3_mouse_bcells_bm2	BM	M2	6158	1922	6	Hchain: IGHV1-26:IGHD1-1:IGHJ2:IGHG2B:cdr3H=TGTGCAAGATCCCCTTACTACGGTAGCTACTTTGACTACTGG; Lchain: IGKV10-96:IGKJ1:IGKC:cdr3L=TGCCAACAGGGTAATACGCTTCCTCGGACGTTC	Hchain: IGHV1-26:IGHD1-1:IGHJ2; Lchain: IGKV10-96:IGKJ1:IGKC	IGHV1-26	IGHD1-1	IGHJ2	IGHG2B	CARSPYYGSYFDYW	TGTGCAAGATCCCCTTACTACGGTAGCTACTTTGACTACTGG	IGKV10-96	None	IGKJ1	IGKC	CQQGNTLPRTF	TGCCAACAGGGTAATACGCTTCCTCGGACGTTC	462	171	291	1	288	109	179	1	IgG2b	12.3200677392041	7.57832345469941	1	1	expanded >1	expanded >1	VI
M2_bm_GTCGGGTGTTTGGCGC	1294	3048	SeuratProject	RA3_mouse_bcells_bm2	BM	M2	3048	1294	6	Hchain: IGHV1-26:IGHD1-1:IGHJ2:IGHG2B:cdr3H=TGTGCAAGATCCCCTTACTACGGTAGCTACTTTGACTACTGG; Lchain: IGKV10-96:IGKJ1:IGKC:cdr3L=TGCCAACAGGGTAATACGCTTCCTCGGACGTTC	Hchain: IGHV1-26:IGHD1-1:IGHJ2; Lchain: IGKV10-96:IGKJ1:IGKC	IGHV1-26	IGHD1-1	IGHJ2	IGHG2B	CARSPYYGSYFDYW	TGTGCAAGATCCCCTTACTACGGTAGCTACTTTGACTACTGG	IGKV10-96	None	IGKJ1	IGKC	CQQGNTLPRTF	TGCCAACAGGGTAATACGCTTCCTCGGACGTTC	462	171	291	1	288	109	179	1	IgG2b	12.3200677392041	7.57832345469941	1	1	expanded >1	expanded >1	VI
M2_bm_GTCGTAAGTCAGGACA	1648	5066	SeuratProject	RA3_mouse_bcells_bm2	BM	M2	5066	1648	6	Hchain: IGHV1-26:IGHD1-1:IGHJ2:IGHG2B:cdr3H=TGTGCAAGATCCCCTTACTACGGTAGCTACTTTGACTACTGG; Lchain: IGKV10-96:IGKJ1:IGKC:cdr3L=TGCCAACAGGGTAATACGCTTCCTCGGACGTTC	Hchain: IGHV1-26:IGHD1-1:IGHJ2; Lchain: IGKV10-96:IGKJ1:IGKC	IGHV1-26	IGHD1-1	IGHJ2	IGHG2B	CARSPYYGSYFDYW	TGTGCAAGATCCCCTTACTACGGTAGCTACTTTGACTACTGG	IGKV10-96	None	IGKJ1	IGKC	CQQGNTLPRTF	TGCCAACAGGGTAATACGCTTCCTCGGACGTTC	462	171	291	1	288	109	179	1	IgG2b	12.3200677392041	7.57832345469941	1	1	expanded >1	expanded >1	VI
M2_bm_GTGAAGGGTGTTGAGG	1814	6270	SeuratProject	RA3_mouse_bcells_bm2	BM	M2	6270	1814	6	Hchain: IGHV1-26:IGHD1-1:IGHJ2:IGHG2B:cdr3H=TGTGCAAGATCCCCTTACTACGGTAGCTACTTTGACTACTGG; Lchain: IGKV10-96:IGKJ1:IGKC:cdr3L=TGCCAACAGGGTAATACGCTTCCTCGGACGTTC	Hchain: IGHV1-26:IGHD1-1:IGHJ2; Lchain: IGKV10-96:IGKJ1:IGKC	IGHV1-26	IGHD1-1	IGHJ2	IGHG2B	CARSPYYGSYFDYW	TGTGCAAGATCCCCTTACTACGGTAGCTACTTTGACTACTGG	IGKV10-96	None	IGKJ1	IGKC	CQQGNTLPRTF	TGCCAACAGGGTAATACGCTTCCTCGGACGTTC	462	171	291	1	288	109	179	1	IgG2b	12.3200677392041	7.57832345469941	1	1	expanded >1	expanded >1	VI
M2_bm_GTGCATACAAAGGAAG	2371	9745	SeuratProject	RA3_mouse_bcells_bm2	BM	M2	9745	2371	6	Hchain: IGHV1-26:IGHD1-1:IGHJ2:IGHG2B:cdr3H=TGTGCAAGATCCCCTTACTACGGTAGCTACTTTGACTACTGG; Lchain: IGKV10-96:IGKJ1:IGKC:cdr3L=TGCCAACAGGGTAATACGCTTCCTCGGACGTTC	Hchain: IGHV1-26:IGHD1-1:IGHJ2; Lchain: IGKV10-96:IGKJ1:IGKC	IGHV1-26	IGHD1-1	IGHJ2	IGHG2B	CARSPYYGSYFDYW	TGTGCAAGATCCCCTTACTACGGTAGCTACTTTGACTACTGG	IGKV10-96	None	IGKJ1	IGKC	CQQGNTLPRTF	TGCCAACAGGGTAATACGCTTCCTCGGACGTTC	462	171	291	1	288	109	179	1	IgG2b	12.3200677392041	7.57832345469941	1	1	expanded >1	expanded >1	VI
M2_bm_GTTCATTGTATAGTAG	2208	6572	SeuratProject	RA3_mouse_bcells_bm2	BM	M2	6572	2208	6	Hchain: IGHV1-26:IGHD1-1:IGHJ2:IGHG2B:cdr3H=TGTGCAAGATCCCCTTACTACGGTAGCTACTTTGACTACTGG; Lchain: IGKV10-96:IGKJ1:IGKC:cdr3L=TGCCAACAGGGTAATACGCTTCCTCGGACGTTC	Hchain: IGHV1-26:IGHD1-1:IGHJ2; Lchain: IGKV10-96:IGKJ1:IGKC	IGHV1-26	IGHD1-1	IGHJ2	IGHG2B	CARSPYYGSYFDYW	TGTGCAAGATCCCCTTACTACGGTAGCTACTTTGACTACTGG	IGKV10-96	None	IGKJ1	IGKC	CQQGNTLPRTF	TGCCAACAGGGTAATACGCTTCCTCGGACGTTC	462	171	291	1	288	109	179	1	IgG2b	12.3200677392041	7.57832345469941	1	1	expanded >1	expanded >1	VI
M2_bm_TAAGCGTAGTGCGTGA	846	1820	SeuratProject	RA3_mouse_bcells_bm2	BM	M2	1820	846	2	Hchain: IGHV1-26:IGHD1-1:IGHJ2:IGHG2B:cdr3H=TGTGCAAGATCCCCTTACTACGGTAGCTACTTTGACTACTGG; Lchain: IGKV10-96:IGKJ1:IGKC:cdr3L=TGCCAACAGGGTAATACGCTTCCTCGGACGTTC	Hchain: IGHV1-26:IGHD1-1:IGHJ2; Lchain: IGKV10-96:IGKJ1:IGKC	IGHV1-26	IGHD1-1	IGHJ2	IGHG2B	CARSPYYGSYFDYW	TGTGCAAGATCCCCTTACTACGGTAGCTACTTTGACTACTGG	IGKV10-96	None	IGKJ1	IGKC	CQQGNTLPRTF	TGCCAACAGGGTAATACGCTTCCTCGGACGTTC	462	171	291	1	288	109	179	1	IgG2b	12.3200677392041	7.57832345469941	1	1	expanded >1	expanded >1	II
M2_bm_TACTCATAGTGATCGG	1609	4457	SeuratProject	RA3_mouse_bcells_bm2	BM	M2	4457	1609	6	Hchain: IGHV1-26:IGHD1-1:IGHJ2:IGHG2B:cdr3H=TGTGCAAGATCCCCTTACTACGGTAGCTACTTTGACTACTGG; Lchain: IGKV10-96:IGKJ1:IGKC:cdr3L=TGCCAACAGGGTAATACGCTTCCTCGGACGTTC	Hchain: IGHV1-26:IGHD1-1:IGHJ2; Lchain: IGKV10-96:IGKJ1:IGKC	IGHV1-26	IGHD1-1	IGHJ2	IGHG2B	CARSPYYGSYFDYW	TGTGCAAGATCCCCTTACTACGGTAGCTACTTTGACTACTGG	IGKV10-96	None	IGKJ1	IGKC	CQQGNTLPRTF	TGCCAACAGGGTAATACGCTTCCTCGGACGTTC	462	171	291	1	288	109	179	1	IgG2b	12.3200677392041	7.57832345469941	1	1	expanded >1	expanded >1	VI
M2_bm_TACTTGTAGGGCATGT	2340	7669	SeuratProject	RA3_mouse_bcells_bm2	BM	M2	7669	2340	6	Hchain: IGHV1-26:IGHD1-1:IGHJ2:IGHG2B:cdr3H=TGTGCAAGATCCCCTTACTACGGTAGCTACTTTGACTACTGG; Lchain: IGKV10-96:IGKJ1:IGKC:cdr3L=TGCCAACAGGGTAATACGCTTCCTCGGACGTTC	Hchain: IGHV1-26:IGHD1-1:IGHJ2; Lchain: IGKV10-96:IGKJ1:IGKC	IGHV1-26	IGHD1-1	IGHJ2	IGHG2B	CARSPYYGSYFDYW	TGTGCAAGATCCCCTTACTACGGTAGCTACTTTGACTACTGG	IGKV10-96	None	IGKJ1	IGKC	CQQGNTLPRTF	TGCCAACAGGGTAATACGCTTCCTCGGACGTTC	462	171	291	1	288	109	179	1	IgG2b	12.3200677392041	7.57832345469941	1	1	expanded >1	expanded >1	VI
M2_bm_TATCTCAGTCTCAACA	1737	5028	SeuratProject	RA3_mouse_bcells_bm2	BM	M2	5028	1737	6	Hchain: IGHV1-26:IGHD1-1:IGHJ2:IGHG2B:cdr3H=TGTGCAAGATCCCCTTACTACGGTAGCTACTTTGACTACTGG; Lchain: IGKV10-96:IGKJ1:IGKC:cdr3L=TGCCAACAGGGTAATACGCTTCCTCGGACGTTC	Hchain: IGHV1-26:IGHD1-1:IGHJ2; Lchain: IGKV10-96:IGKJ1:IGKC	IGHV1-26	IGHD1-1	IGHJ2	IGHG2B	CARSPYYGSYFDYW	TGTGCAAGATCCCCTTACTACGGTAGCTACTTTGACTACTGG	IGKV10-96	None	IGKJ1	IGKC	CQQGNTLPRTF	TGCCAACAGGGTAATACGCTTCCTCGGACGTTC	462	171	291	1	288	109	179	1	IgG2b	12.3200677392041	7.57832345469941	1	1	expanded >1	expanded >1	VI
M2_bm_TCAGATGCACACGCTG	1502	4003	SeuratProject	RA3_mouse_bcells_bm2	BM	M2	4003	1502	6	Hchain: IGHV1-26:IGHD1-1:IGHJ2:IGHG2B:cdr3H=TGTGCAAGATCCCCTTACTACGGTAGCTACTTTGACTACTGG; Lchain: IGKV10-96:IGKJ1:IGKC:cdr3L=TGCCAACAGGGTAATACGCTTCCTCGGACGTTC	Hchain: IGHV1-26:IGHD1-1:IGHJ2; Lchain: IGKV10-96:IGKJ1:IGKC	IGHV1-26	IGHD1-1	IGHJ2	IGHG2B	CARSPYYGSYFDYW	TGTGCAAGATCCCCTTACTACGGTAGCTACTTTGACTACTGG	IGKV10-96	None	IGKJ1	IGKC	CQQGNTLPRTF	TGCCAACAGGGTAATACGCTTCCTCGGACGTTC	462	171	291	1	288	109	179	1	IgG2b	12.3200677392041	7.57832345469941	1	1	expanded >1	expanded >1	VI
M2_bm_TCATTTGAGCTAGTTC	1302	3298	SeuratProject	RA3_mouse_bcells_bm2	BM	M2	3298	1302	6	Hchain: IGHV1-26:IGHD1-1:IGHJ2:IGHG2B:cdr3H=TGTGCAAGATCCCCTTACTACGGTAGCTACTTTGACTACTGG; Lchain: IGKV10-96:IGKJ1:IGKC:cdr3L=TGCCAACAGGGTAATACGCTTCCTCGGACGTTC	Hchain: IGHV1-26:IGHD1-1:IGHJ2; Lchain: IGKV10-96:IGKJ1:IGKC	IGHV1-26	IGHD1-1	IGHJ2	IGHG2B	CARSPYYGSYFDYW	TGTGCAAGATCCCCTTACTACGGTAGCTACTTTGACTACTGG	IGKV10-96	None	IGKJ1	IGKC	CQQGNTLPRTF	TGCCAACAGGGTAATACGCTTCCTCGGACGTTC	462	171	291	1	288	109	179	1	IgG2b	12.3200677392041	7.57832345469941	1	1	expanded >1	expanded >1	VI
M2_bm_TCCACACAGTACTTGC	3569	14942	SeuratProject	RA3_mouse_bcells_bm2	BM	M2	14942	3569	6	Hchain: IGHV1-26:IGHD1-1:IGHJ2:IGHG2B:cdr3H=TGTGCAAGATCCCCTTACTACGGTAGCTACTTTGACTACTGG; Lchain: IGKV10-96:IGKJ1:IGKC:cdr3L=TGCCAACAGGGTAATACGCTTCCTCGGACGTTC	Hchain: IGHV1-26:IGHD1-1:IGHJ2; Lchain: IGKV10-96:IGKJ1:IGKC	IGHV1-26	IGHD1-1	IGHJ2	IGHG2B	CARSPYYGSYFDYW	TGTGCAAGATCCCCTTACTACGGTAGCTACTTTGACTACTGG	IGKV10-96	None	IGKJ1	IGKC	CQQGNTLPRTF	TGCCAACAGGGTAATACGCTTCCTCGGACGTTC	462	171	291	1	288	109	179	1	IgG2b	12.3200677392041	7.57832345469941	1	1	expanded >1	expanded >1	VI
M2_bm_TCGAGGCGTGCTGTAT	1223	2725	SeuratProject	RA3_mouse_bcells_bm2	BM	M2	2725	1223	6	Hchain: IGHV1-26:IGHD1-1:IGHJ2:IGHG2B:cdr3H=TGTGCAAGATCCCCTTACTACGGTAGCTACTTTGACTACTGG; Lchain: IGKV10-96:IGKJ1:IGKC:cdr3L=TGCCAACAGGGTAATACGCTTCCTCGGACGTTC	Hchain: IGHV1-26:IGHD1-1:IGHJ2; Lchain: IGKV10-96:IGKJ1:IGKC	IGHV1-26	IGHD1-1	IGHJ2	IGHG2B	CARSPYYGSYFDYW	TGTGCAAGATCCCCTTACTACGGTAGCTACTTTGACTACTGG	IGKV10-96	None	IGKJ1	IGKC	CQQGNTLPRTF	TGCCAACAGGGTAATACGCTTCCTCGGACGTTC	462	171	291	1	288	109	179	1	IgG2b	12.3200677392041	7.57832345469941	1	1	expanded >1	expanded >1	VI
M2_bm_TCGGGACAGTGTACGG	2830	13210	SeuratProject	RA3_mouse_bcells_bm2	BM	M2	13210	2830	6	Hchain: IGHV1-26:IGHD1-1:IGHJ2:IGHG2B:cdr3H=TGTGCAAGATCCCCTTACTACGGTAGCTACTTTGACTACTGG; Lchain: IGKV10-96:IGKJ1:IGKC:cdr3L=TGCCAACAGGGTAATACGCTTCCTCGGACGTTC	Hchain: IGHV1-26:IGHD1-1:IGHJ2; Lchain: IGKV10-96:IGKJ1:IGKC	IGHV1-26	IGHD1-1	IGHJ2	IGHG2B	CARSPYYGSYFDYW	TGTGCAAGATCCCCTTACTACGGTAGCTACTTTGACTACTGG	IGKV10-96	None	IGKJ1	IGKC	CQQGNTLPRTF	TGCCAACAGGGTAATACGCTTCCTCGGACGTTC	462	171	291	1	288	109	179	1	IgG2b	12.3200677392041	7.57832345469941	1	1	expanded >1	expanded >1	VI
M2_bm_TCGTAGAGTAGGACAC	1991	6890	SeuratProject	RA3_mouse_bcells_bm2	BM	M2	6890	1991	6	Hchain: IGHV1-26:IGHD1-1:IGHJ2:IGHG2B:cdr3H=TGTGCAAGATCCCCTTACTACGGTAGCTACTTTGACTACTGG; Lchain: IGKV10-96:IGKJ1:IGKC:cdr3L=TGCCAACAGGGTAATACGCTTCCTCGGACGTTC	Hchain: IGHV1-26:IGHD1-1:IGHJ2; Lchain: IGKV10-96:IGKJ1:IGKC	IGHV1-26	IGHD1-1	IGHJ2	IGHG2B	CARSPYYGSYFDYW	TGTGCAAGATCCCCTTACTACGGTAGCTACTTTGACTACTGG	IGKV10-96	None	IGKJ1	IGKC	CQQGNTLPRTF	TGCCAACAGGGTAATACGCTTCCTCGGACGTTC	462	171	291	1	288	109	179	1	IgG2b	12.3200677392041	7.57832345469941	1	1	expanded >1	expanded >1	VI
M2_bm_TCTGGAACATGCGCAC	1207	2973	SeuratProject	RA3_mouse_bcells_bm2	BM	M2	2973	1207	6	Hchain: IGHV1-26:IGHD1-1:IGHJ2:IGHG2B:cdr3H=TGTGCAAGATCCCCTTACTACGGTAGCTACTTTGACTACTGG; Lchain: IGKV10-96:IGKJ1:IGKC:cdr3L=TGCCAACAGGGTAATACGCTTCCTCGGACGTTC	Hchain: IGHV1-26:IGHD1-1:IGHJ2; Lchain: IGKV10-96:IGKJ1:IGKC	IGHV1-26	IGHD1-1	IGHJ2	IGHG2B	CARSPYYGSYFDYW	TGTGCAAGATCCCCTTACTACGGTAGCTACTTTGACTACTGG	IGKV10-96	None	IGKJ1	IGKC	CQQGNTLPRTF	TGCCAACAGGGTAATACGCTTCCTCGGACGTTC	462	171	291	1	288	109	179	1	IgG2b	12.3200677392041	7.57832345469941	1	1	expanded >1	expanded >1	VI
M2_bm_TCTTCGGTCGTCACGG	1707	5164	SeuratProject	RA3_mouse_bcells_bm2	BM	M2	5164	1707	6	Hchain: IGHV1-26:IGHD1-1:IGHJ2:IGHG2B:cdr3H=TGTGCAAGATCCCCTTACTACGGTAGCTACTTTGACTACTGG; Lchain: IGKV10-96:IGKJ1:IGKC:cdr3L=TGCCAACAGGGTAATACGCTTCCTCGGACGTTC	Hchain: IGHV1-26:IGHD1-1:IGHJ2; Lchain: IGKV10-96:IGKJ1:IGKC	IGHV1-26	IGHD1-1	IGHJ2	IGHG2B	CARSPYYGSYFDYW	TGTGCAAGATCCCCTTACTACGGTAGCTACTTTGACTACTGG	IGKV10-96	None	IGKJ1	IGKC	CQQGNTLPRTF	TGCCAACAGGGTAATACGCTTCCTCGGACGTTC	462	171	291	1	288	109	179	1	IgG2b	12.3200677392041	7.57832345469941	1	1	expanded >1	expanded >1	VI
M2_bm_TGACAACTCCCTAACC	1284	3838	SeuratProject	RA3_mouse_bcells_bm2	BM	M2	3838	1284	6	Hchain: IGHV1-26:IGHD1-1:IGHJ2:IGHG2B:cdr3H=TGTGCAAGATCCCCTTACTACGGTAGCTACTTTGACTACTGG; Lchain: IGKV10-96:IGKJ1:IGKC:cdr3L=TGCCAACAGGGTAATACGCTTCCTCGGACGTTC	Hchain: IGHV1-26:IGHD1-1:IGHJ2; Lchain: IGKV10-96:IGKJ1:IGKC	IGHV1-26	IGHD1-1	IGHJ2	IGHG2B	CARSPYYGSYFDYW	TGTGCAAGATCCCCTTACTACGGTAGCTACTTTGACTACTGG	IGKV10-96	None	IGKJ1	IGKC	CQQGNTLPRTF	TGCCAACAGGGTAATACGCTTCCTCGGACGTTC	462	171	291	1	288	109	179	1	IgG2b	12.3200677392041	7.57832345469941	1	1	expanded >1	expanded >1	VI
M2_bm_TGAGCATGTTCCCGAG	3175	15345	SeuratProject	RA3_mouse_bcells_bm2	BM	M2	15345	3175	6	Hchain: IGHV1-26:IGHD1-1:IGHJ2:IGHG2B:cdr3H=TGTGCAAGATCCCCTTACTACGGTAGCTACTTTGACTACTGG; Lchain: IGKV10-96:IGKJ1:IGKC:cdr3L=TGCCAACAGGGTAATACGCTTCCTCGGACGTTC	Hchain: IGHV1-26:IGHD1-1:IGHJ2; Lchain: IGKV10-96:IGKJ1:IGKC	IGHV1-26	IGHD1-1	IGHJ2	IGHG2B	CARSPYYGSYFDYW	TGTGCAAGATCCCCTTACTACGGTAGCTACTTTGACTACTGG	IGKV10-96	None	IGKJ1	IGKC	CQQGNTLPRTF	TGCCAACAGGGTAATACGCTTCCTCGGACGTTC	462	171	291	1	288	109	179	1	IgG2b	12.3200677392041	7.57832345469941	1	1	expanded >1	expanded >1	VI
M2_bm_TGAGGGATCAGCTCGG	1407	4030	SeuratProject	RA3_mouse_bcells_bm2	BM	M2	4030	1407	6	Hchain: IGHV1-26:IGHD1-1:IGHJ2:IGHG2B:cdr3H=TGTGCAAGATCCCCTTACTACGGTAGCTACTTTGACTACTGG; Lchain: IGKV10-96:IGKJ1:IGKC:cdr3L=TGCCAACAGGGTAATACGCTTCCTCGGACGTTC	Hchain: IGHV1-26:IGHD1-1:IGHJ2; Lchain: IGKV10-96:IGKJ1:IGKC	IGHV1-26	IGHD1-1	IGHJ2	IGHG2B	CARSPYYGSYFDYW	TGTGCAAGATCCCCTTACTACGGTAGCTACTTTGACTACTGG	IGKV10-96	None	IGKJ1	IGKC	CQQGNTLPRTF	TGCCAACAGGGTAATACGCTTCCTCGGACGTTC	462	171	291	1	288	109	179	1	IgG2b	12.3200677392041	7.57832345469941	1	1	expanded >1	expanded >1	VI
M2_bm_TGATTTCGTAGCAAAT	1427	3603	SeuratProject	RA3_mouse_bcells_bm2	BM	M2	3603	1427	6	Hchain: IGHV1-26:IGHD1-1:IGHJ2:IGHG2B:cdr3H=TGTGCAAGATCCCCTTACTACGGTAGCTACTTTGACTACTGG; Lchain: IGKV10-96:IGKJ1:IGKC:cdr3L=TGCCAACAGGGTAATACGCTTCCTCGGACGTTC	Hchain: IGHV1-26:IGHD1-1:IGHJ2; Lchain: IGKV10-96:IGKJ1:IGKC	IGHV1-26	IGHD1-1	IGHJ2	IGHG2B	CARSPYYGSYFDYW	TGTGCAAGATCCCCTTACTACGGTAGCTACTTTGACTACTGG	IGKV10-96	None	IGKJ1	IGKC	CQQGNTLPRTF	TGCCAACAGGGTAATACGCTTCCTCGGACGTTC	462	171	291	1	288	109	179	1	IgG2b	12.3200677392041	7.57832345469941	1	1	expanded >1	expanded >1	VI
M2_bm_TGATTTCTCCGAGCCA	1381	3638	SeuratProject	RA3_mouse_bcells_bm2	BM	M2	3638	1381	6	Hchain: IGHV1-26:IGHD1-1:IGHJ2:IGHG2B:cdr3H=TGTGCAAGATCCCCTTACTACGGTAGCTACTTTGACTACTGG; Lchain: IGKV10-96:IGKJ1:IGKC:cdr3L=TGCCAACAGGGTAATACGCTTCCTCGGACGTTC	Hchain: IGHV1-26:IGHD1-1:IGHJ2; Lchain: IGKV10-96:IGKJ1:IGKC	IGHV1-26	IGHD1-1	IGHJ2	IGHG2B	CARSPYYGSYFDYW	TGTGCAAGATCCCCTTACTACGGTAGCTACTTTGACTACTGG	IGKV10-96	None	IGKJ1	IGKC	CQQGNTLPRTF	TGCCAACAGGGTAATACGCTTCCTCGGACGTTC	462	171	291	1	288	109	179	1	IgG2b	12.3200677392041	7.57832345469941	1	1	expanded >1	expanded >1	VI
M2_bm_TGCCCATGTGTGGCTC	1834	5599	SeuratProject	RA3_mouse_bcells_bm2	BM	M2	5599	1834	6	Hchain: IGHV1-26:IGHD1-1:IGHJ2:IGHG2B:cdr3H=TGTGCAAGATCCCCTTACTACGGTAGCTACTTTGACTACTGG; Lchain: IGKV10-96:IGKJ1:IGKC:cdr3L=TGCCAACAGGGTAATACGCTTCCTCGGACGTTC	Hchain: IGHV1-26:IGHD1-1:IGHJ2; Lchain: IGKV10-96:IGKJ1:IGKC	IGHV1-26	IGHD1-1	IGHJ2	IGHG2B	CARSPYYGSYFDYW	TGTGCAAGATCCCCTTACTACGGTAGCTACTTTGACTACTGG	IGKV10-96	None	IGKJ1	IGKC	CQQGNTLPRTF	TGCCAACAGGGTAATACGCTTCCTCGGACGTTC	462	171	291	1	288	109	179	1	IgG2b	12.3200677392041	7.57832345469941	1	1	expanded >1	expanded >1	VI
M2_bm_TGCGTGGAGACTAGAT	765	1642	SeuratProject	RA3_mouse_bcells_bm2	BM	M2	1642	765	6	Hchain: IGHV1-26:IGHD1-1:IGHJ2:IGHG2B:cdr3H=TGTGCAAGATCCCCTTACTACGGTAGCTACTTTGACTACTGG; Lchain: IGKV10-96:IGKJ1:IGKC:cdr3L=TGCCAACAGGGTAATACGCTTCCTCGGACGTTC	Hchain: IGHV1-26:IGHD1-1:IGHJ2; Lchain: IGKV10-96:IGKJ1:IGKC	IGHV1-26	IGHD1-1	IGHJ2	IGHG2B	CARSPYYGSYFDYW	TGTGCAAGATCCCCTTACTACGGTAGCTACTTTGACTACTGG	IGKV10-96	None	IGKJ1	IGKC	CQQGNTLPRTF	TGCCAACAGGGTAATACGCTTCCTCGGACGTTC	462	171	291	1	288	109	179	1	IgG2b	12.3200677392041	7.57832345469941	1	1	expanded >1	expanded >1	VI
M2_bm_TGGCCAGTCACTTCAT	1705	5651	SeuratProject	RA3_mouse_bcells_bm2	BM	M2	5651	1705	6	Hchain: IGHV1-26:IGHD1-1:IGHJ2:IGHG2B:cdr3H=TGTGCAAGATCCCCTTACTACGGTAGCTACTTTGACTACTGG; Lchain: IGKV10-96:IGKJ1:IGKC:cdr3L=TGCCAACAGGGTAATACGCTTCCTCGGACGTTC	Hchain: IGHV1-26:IGHD1-1:IGHJ2; Lchain: IGKV10-96:IGKJ1:IGKC	IGHV1-26	IGHD1-1	IGHJ2	IGHG2B	CARSPYYGSYFDYW	TGTGCAAGATCCCCTTACTACGGTAGCTACTTTGACTACTGG	IGKV10-96	None	IGKJ1	IGKC	CQQGNTLPRTF	TGCCAACAGGGTAATACGCTTCCTCGGACGTTC	462	171	291	1	288	109	179	1	IgG2b	12.3200677392041	7.57832345469941	1	1	expanded >1	expanded >1	VI
M2_bm_TGGTTAGAGGCATGGT	1856	6118	SeuratProject	RA3_mouse_bcells_bm2	BM	M2	6118	1856	6	Hchain: IGHV1-26:IGHD1-1:IGHJ2:IGHG2B:cdr3H=TGTGCAAGATCCCCTTACTACGGTAGCTACTTTGACTACTGG; Lchain: IGKV10-96:IGKJ1:IGKC:cdr3L=TGCCAACAGGGTAATACGCTTCCTCGGACGTTC	Hchain: IGHV1-26:IGHD1-1:IGHJ2; Lchain: IGKV10-96:IGKJ1:IGKC	IGHV1-26	IGHD1-1	IGHJ2	IGHG2B	CARSPYYGSYFDYW	TGTGCAAGATCCCCTTACTACGGTAGCTACTTTGACTACTGG	IGKV10-96	None	IGKJ1	IGKC	CQQGNTLPRTF	TGCCAACAGGGTAATACGCTTCCTCGGACGTTC	462	171	291	1	288	109	179	1	IgG2b	12.3200677392041	7.57832345469941	1	1	expanded >1	expanded >1	VI
M2_bm_TTAGTTCTCAGCGATT	1227	3152	SeuratProject	RA3_mouse_bcells_bm2	BM	M2	3152	1227	6	Hchain: IGHV1-26:IGHD1-1:IGHJ2:IGHG2B:cdr3H=TGTGCAAGATCCCCTTACTACGGTAGCTACTTTGACTACTGG; Lchain: IGKV10-96:IGKJ1:IGKC:cdr3L=TGCCAACAGGGTAATACGCTTCCTCGGACGTTC	Hchain: IGHV1-26:IGHD1-1:IGHJ2; Lchain: IGKV10-96:IGKJ1:IGKC	IGHV1-26	IGHD1-1	IGHJ2	IGHG2B	CARSPYYGSYFDYW	TGTGCAAGATCCCCTTACTACGGTAGCTACTTTGACTACTGG	IGKV10-96	None	IGKJ1	IGKC	CQQGNTLPRTF	TGCCAACAGGGTAATACGCTTCCTCGGACGTTC	462	171	291	1	288	109	179	1	IgG2b	12.3200677392041	7.57832345469941	1	1	expanded >1	expanded >1	VI
M2_bm_TTCGAAGTCACGATGT	2947	13599	SeuratProject	RA3_mouse_bcells_bm2	BM	M2	13599	2947	6	Hchain: IGHV1-26:IGHD1-1:IGHJ2:IGHG2B:cdr3H=TGTGCAAGATCCCCTTACTACGGTAGCTACTTTGACTACTGG; Lchain: IGKV10-96:IGKJ1:IGKC:cdr3L=TGCCAACAGGGTAATACGCTTCCTCGGACGTTC	Hchain: IGHV1-26:IGHD1-1:IGHJ2; Lchain: IGKV10-96:IGKJ1:IGKC	IGHV1-26	IGHD1-1	IGHJ2	IGHG2B	CARSPYYGSYFDYW	TGTGCAAGATCCCCTTACTACGGTAGCTACTTTGACTACTGG	IGKV10-96	None	IGKJ1	IGKC	CQQGNTLPRTF	TGCCAACAGGGTAATACGCTTCCTCGGACGTTC	462	171	291	1	288	109	179	1	IgG2b	12.3200677392041	7.57832345469941	1	1	expanded >1	expanded >1	VI
M2_bm_TTCGGTCTCAAACAAG	1697	5213	SeuratProject	RA3_mouse_bcells_bm2	BM	M2	5213	1697	6	Hchain: IGHV1-26:IGHD1-1:IGHJ2:IGHG2B:cdr3H=TGTGCAAGATCCCCTTACTACGGTAGCTACTTTGACTACTGG; Lchain: IGKV10-96:IGKJ1:IGKC:cdr3L=TGCCAACAGGGTAATACGCTTCCTCGGACGTTC	Hchain: IGHV1-26:IGHD1-1:IGHJ2; Lchain: IGKV10-96:IGKJ1:IGKC	IGHV1-26	IGHD1-1	IGHJ2	IGHG2B	CARSPYYGSYFDYW	TGTGCAAGATCCCCTTACTACGGTAGCTACTTTGACTACTGG	IGKV10-96	None	IGKJ1	IGKC	CQQGNTLPRTF	TGCCAACAGGGTAATACGCTTCCTCGGACGTTC	462	171	291	1	288	109	179	1	IgG2b	12.3200677392041	7.57832345469941	1	1	expanded >1	expanded >1	VI
M2_bm_TTGAACGAGATATACG	1364	3298	SeuratProject	RA3_mouse_bcells_bm2	BM	M2	3298	1364	6	Hchain: IGHV1-26:IGHD1-1:IGHJ2:IGHG2B:cdr3H=TGTGCAAGATCCCCTTACTACGGTAGCTACTTTGACTACTGG; Lchain: IGKV10-96:IGKJ1:IGKC:cdr3L=TGCCAACAGGGTAATACGCTTCCTCGGACGTTC	Hchain: IGHV1-26:IGHD1-1:IGHJ2; Lchain: IGKV10-96:IGKJ1:IGKC	IGHV1-26	IGHD1-1	IGHJ2	IGHG2B	CARSPYYGSYFDYW	TGTGCAAGATCCCCTTACTACGGTAGCTACTTTGACTACTGG	IGKV10-96	None	IGKJ1	IGKC	CQQGNTLPRTF	TGCCAACAGGGTAATACGCTTCCTCGGACGTTC	462	171	291	1	288	109	179	1	IgG2b	12.3200677392041	7.57832345469941	1	1	expanded >1	expanded >1	VI
M2_bm_TTGCGTCCAGTAAGCG	2503	9550	SeuratProject	RA3_mouse_bcells_bm2	BM	M2	9550	2503	6	Hchain: IGHV1-26:IGHD1-1:IGHJ2:IGHG2B:cdr3H=TGTGCAAGATCCCCTTACTACGGTAGCTACTTTGACTACTGG; Lchain: IGKV10-96:IGKJ1:IGKC:cdr3L=TGCCAACAGGGTAATACGCTTCCTCGGACGTTC	Hchain: IGHV1-26:IGHD1-1:IGHJ2; Lchain: IGKV10-96:IGKJ1:IGKC	IGHV1-26	IGHD1-1	IGHJ2	IGHG2B	CARSPYYGSYFDYW	TGTGCAAGATCCCCTTACTACGGTAGCTACTTTGACTACTGG	IGKV10-96	None	IGKJ1	IGKC	CQQGNTLPRTF	TGCCAACAGGGTAATACGCTTCCTCGGACGTTC	462	171	291	1	288	109	179	1	IgG2b	12.3200677392041	7.57832345469941	1	1	expanded >1	expanded >1	VI
M2_bm_TTTATGCGTGCTAGCC	2882	12599	SeuratProject	RA3_mouse_bcells_bm2	BM	M2	12599	2882	6	Hchain: IGHV1-26:IGHD1-1:IGHJ2:IGHG2B:cdr3H=TGTGCAAGATCCCCTTACTACGGTAGCTACTTTGACTACTGG; Lchain: IGKV10-96:IGKJ1:IGKC:cdr3L=TGCCAACAGGGTAATACGCTTCCTCGGACGTTC	Hchain: IGHV1-26:IGHD1-1:IGHJ2; Lchain: IGKV10-96:IGKJ1:IGKC	IGHV1-26	IGHD1-1	IGHJ2	IGHG2B	CARSPYYGSYFDYW	TGTGCAAGATCCCCTTACTACGGTAGCTACTTTGACTACTGG	IGKV10-96	None	IGKJ1	IGKC	CQQGNTLPRTF	TGCCAACAGGGTAATACGCTTCCTCGGACGTTC	462	171	291	1	288	109	179	1	IgG2b	12.3200677392041	7.57832345469941	1	1	expanded >1	expanded >1	VI
M2_spleen_AAACGGGAGTTGTAGA	693	1735	SeuratProject	RA1_mouse_bcells_spleen2	Spleen	M2	1735	693	6	Hchain: IGHV1-26:IGHD1-1:IGHJ2:IGHG2B:cdr3H=TGTGCAAGATCCCCTTACTACGGTAGCTACTTTGACTACTGG; Lchain: IGKV10-96:IGKJ1:IGKC:cdr3L=TGCCAACAGGGTAATACGCTTCCTCGGACGTTC	Hchain: IGHV1-26:IGHD1-1:IGHJ2; Lchain: IGKV10-96:IGKJ1:IGKC	IGHV1-26	IGHD1-1	IGHJ2	IGHG2B	CARSPYYGSYFDYW	TGTGCAAGATCCCCTTACTACGGTAGCTACTTTGACTACTGG	IGKV10-96	None	IGKJ1	IGKC	CQQGNTLPRTF	TGCCAACAGGGTAATACGCTTCCTCGGACGTTC	462	171	291	1	288	109	179	1	IgG2b	6.67186890362856	4.25282871634803	1	1	expanded >1	expanded >1	VI
M2_spleen_AAAGCAACACCCATGG	1651	5041	SeuratProject	RA1_mouse_bcells_spleen2	Spleen	M2	5041	1651	6	Hchain: IGHV1-26:IGHD1-1:IGHJ2:IGHG2B:cdr3H=TGTGCAAGATCCCCTTACTACGGTAGCTACTTTGACTACTGG; Lchain: IGKV10-96:IGKJ1:IGKC:cdr3L=TGCCAACAGGGTAATACGCTTCCTCGGACGTTC	Hchain: IGHV1-26:IGHD1-1:IGHJ2; Lchain: IGKV10-96:IGKJ1:IGKC	IGHV1-26	IGHD1-1	IGHJ2	IGHG2B	CARSPYYGSYFDYW	TGTGCAAGATCCCCTTACTACGGTAGCTACTTTGACTACTGG	IGKV10-96	None	IGKJ1	IGKC	CQQGNTLPRTF	TGCCAACAGGGTAATACGCTTCCTCGGACGTTC	462	171	291	1	288	109	179	1	IgG2b	6.67186890362856	4.25282871634803	1	1	expanded >1	expanded >1	VI
M2_spleen_AAAGCAATCTCGAGTA	2433	8349	SeuratProject	RA1_mouse_bcells_spleen2	Spleen	M2	8349	2433	6	Hchain: IGHV1-26:IGHD1-1:IGHJ2:IGHG2B:cdr3H=TGTGCAAGATCCCCTTACTACGGTAGCTACTTTGACTACTGG; Lchain: IGKV10-96:IGKJ1:IGKC:cdr3L=TGCCAACAGGGTAATACGCTTCCTCGGACGTTC	Hchain: IGHV1-26:IGHD1-1:IGHJ2; Lchain: IGKV10-96:IGKJ1:IGKC	IGHV1-26	IGHD1-1	IGHJ2	IGHG2B	CARSPYYGSYFDYW	TGTGCAAGATCCCCTTACTACGGTAGCTACTTTGACTACTGG	IGKV10-96	None	IGKJ1	IGKC	CQQGNTLPRTF	TGCCAACAGGGTAATACGCTTCCTCGGACGTTC	462	171	291	1	288	109	179	1	IgG2b	6.67186890362856	4.25282871634803	1	1	expanded >1	expanded >1	VI
M2_spleen_AACCGCGCAAGCTGAG	1395	4030	SeuratProject	RA1_mouse_bcells_spleen2	Spleen	M2	4030	1395	6	Hchain: IGHV1-26:IGHD1-1:IGHJ2:IGHG2B:cdr3H=TGTGCAAGATCCCCTTACTACGGTAGCTACTTTGACTACTGG; Lchain: IGKV10-96:IGKJ1:IGKC:cdr3L=TGCCAACAGGGTAATACGCTTCCTCGGACGTTC	Hchain: IGHV1-26:IGHD1-1:IGHJ2; Lchain: IGKV10-96:IGKJ1:IGKC	IGHV1-26	IGHD1-1	IGHJ2	IGHG2B	CARSPYYGSYFDYW	TGTGCAAGATCCCCTTACTACGGTAGCTACTTTGACTACTGG	IGKV10-96	None	IGKJ1	IGKC	CQQGNTLPRTF	TGCCAACAGGGTAATACGCTTCCTCGGACGTTC	462	171	291	1	288	109	179	1	IgG2b	6.67186890362856	4.25282871634803	1	1	expanded >1	expanded >1	VI
M2_spleen_AACGTTGAGACTGGGT	2019	5987	SeuratProject	RA1_mouse_bcells_spleen2	Spleen	M2	5987	2019	6	Hchain: IGHV1-26:IGHD1-1:IGHJ2:IGHG2B:cdr3H=TGTGCAAGATCCCCTTACTACGGTAGCTACTTTGACTACTGG; Lchain: IGKV10-96:IGKJ1:IGKC:cdr3L=TGCCAACAGGGTAATACGCTTCCTCGGACGTTC	Hchain: IGHV1-26:IGHD1-1:IGHJ2; Lchain: IGKV10-96:IGKJ1:IGKC	IGHV1-26	IGHD1-1	IGHJ2	IGHG2B	CARSPYYGSYFDYW	TGTGCAAGATCCCCTTACTACGGTAGCTACTTTGACTACTGG	IGKV10-96	None	IGKJ1	IGKC	CQQGNTLPRTF	TGCCAACAGGGTAATACGCTTCCTCGGACGTTC	462	171	291	1	288	109	179	1	IgG2b	6.67186890362856	4.25282871634803	1	1	expanded >1	expanded >1	VI
M2_spleen_AACTCAGGTCTACCTC	2598	9128	SeuratProject	RA1_mouse_bcells_spleen2	Spleen	M2	9128	2598	6	Hchain: IGHV1-26:IGHD1-1:IGHJ2:IGHG2B:cdr3H=TGTGCAAGATCCCCTTACTACGGTAGCTACTTTGACTACTGG; Lchain: IGKV10-96:IGKJ1:IGKC:cdr3L=TGCCAACAGGGTAATACGCTTCCTCGGACGTTC	Hchain: IGHV1-26:IGHD1-1:IGHJ2; Lchain: IGKV10-96:IGKJ1:IGKC	IGHV1-26	IGHD1-1	IGHJ2	IGHG2B	CARSPYYGSYFDYW	TGTGCAAGATCCCCTTACTACGGTAGCTACTTTGACTACTGG	IGKV10-96	None	IGKJ1	IGKC	CQQGNTLPRTF	TGCCAACAGGGTAATACGCTTCCTCGGACGTTC	462	171	291	1	288	109	179	1	IgG2b	6.67186890362856	4.25282871634803	1	1	expanded >1	expanded >1	VI
M2_spleen_AAGGAGCGTTTACTCT	1465	3722	SeuratProject	RA1_mouse_bcells_spleen2	Spleen	M2	3722	1465	4	Hchain: IGHV1-26:IGHD1-1:IGHJ2:IGHG2B:cdr3H=TGTGCAAGATCCCCTTACTACGGTAGCTACTTTGACTACTGG; Lchain: IGKV10-96:IGKJ1:IGKC:cdr3L=TGCCAACAGGGTAATACGCTTCCTCGGACGTTC	Hchain: IGHV1-26:IGHD1-1:IGHJ2; Lchain: IGKV10-96:IGKJ1:IGKC	IGHV1-26	IGHD1-1	IGHJ2	IGHG2B	CARSPYYGSYFDYW	TGTGCAAGATCCCCTTACTACGGTAGCTACTTTGACTACTGG	IGKV10-96	None	IGKJ1	IGKC	CQQGNTLPRTF	TGCCAACAGGGTAATACGCTTCCTCGGACGTTC	462	171	291	1	288	109	179	1	IgG2b	6.67186890362856	4.25282871634803	1	1	expanded >1	expanded >1	IV
M2_spleen_AAGGTTCCAAGCGCTC	2331	10292	SeuratProject	RA1_mouse_bcells_spleen2	Spleen	M2	10292	2331	6	Hchain: IGHV1-26:IGHD1-1:IGHJ2:IGHG2B:cdr3H=TGTGCAAGATCCCCTTACTACGGTAGCTACTTTGACTACTGG; Lchain: IGKV10-96:IGKJ1:IGKC:cdr3L=TGCCAACAGGGTAATACGCTTCCTCGGACGTTC	Hchain: IGHV1-26:IGHD1-1:IGHJ2; Lchain: IGKV10-96:IGKJ1:IGKC	IGHV1-26	IGHD1-1	IGHJ2	IGHG2B	CARSPYYGSYFDYW	TGTGCAAGATCCCCTTACTACGGTAGCTACTTTGACTACTGG	IGKV10-96	None	IGKJ1	IGKC	CQQGNTLPRTF	TGCCAACAGGGTAATACGCTTCCTCGGACGTTC	462	171	291	1	288	109	179	1	IgG2b	6.67186890362856	4.25282871634803	1	1	expanded >1	expanded >1	VI
M2_spleen_AATCCAGCATAGACTC	1974	5500	SeuratProject	RA1_mouse_bcells_spleen2	Spleen	M2	5500	1974	6	Hchain: IGHV1-26:IGHD1-1:IGHJ2:IGHG2B:cdr3H=TGTGCAAGATCCCCTTACTACGGTAGCTACTTTGACTACTGG; Lchain: IGKV10-96:IGKJ1:IGKC:cdr3L=TGCCAACAGGGTAATACGCTTCCTCGGACGTTC	Hchain: IGHV1-26:IGHD1-1:IGHJ2; Lchain: IGKV10-96:IGKJ1:IGKC	IGHV1-26	IGHD1-1	IGHJ2	IGHG2B	CARSPYYGSYFDYW	TGTGCAAGATCCCCTTACTACGGTAGCTACTTTGACTACTGG	IGKV10-96	None	IGKJ1	IGKC	CQQGNTLPRTF	TGCCAACAGGGTAATACGCTTCCTCGGACGTTC	462	171	291	1	288	109	179	1	IgG2b	6.67186890362856	4.25282871634803	1	1	expanded >1	expanded >1	VI
M2_spleen_ACACCCTCATCGTCGG	1835	5476	SeuratProject	RA1_mouse_bcells_spleen2	Spleen	M2	5476	1835	6	Hchain: IGHV1-26:IGHD1-1:IGHJ2:IGHG2B:cdr3H=TGTGCAAGATCCCCTTACTACGGTAGCTACTTTGACTACTGG; Lchain: IGKV10-96:IGKJ1:IGKC:cdr3L=TGCCAACAGGGTAATACGCTTCCTCGGACGTTC	Hchain: IGHV1-26:IGHD1-1:IGHJ2; Lchain: IGKV10-96:IGKJ1:IGKC	IGHV1-26	IGHD1-1	IGHJ2	IGHG2B	CARSPYYGSYFDYW	TGTGCAAGATCCCCTTACTACGGTAGCTACTTTGACTACTGG	IGKV10-96	None	IGKJ1	IGKC	CQQGNTLPRTF	TGCCAACAGGGTAATACGCTTCCTCGGACGTTC	462	171	291	1	288	109	179	1	IgG2b	6.67186890362856	4.25282871634803	1	1	expanded >1	expanded >1	VI
M2_spleen_ACACCGGGTTCGGCAC	2425	8199	SeuratProject	RA1_mouse_bcells_spleen2	Spleen	M2	8199	2425	6	Hchain: IGHV1-26:IGHD1-1:IGHJ2:IGHG2B:cdr3H=TGTGCAAGATCCCCTTACTACGGTAGCTACTTTGACTACTGG; Lchain: IGKV10-96:IGKJ1:IGKC:cdr3L=TGCCAACAGGGTAATACGCTTCCTCGGACGTTC	Hchain: IGHV1-26:IGHD1-1:IGHJ2; Lchain: IGKV10-96:IGKJ1:IGKC	IGHV1-26	IGHD1-1	IGHJ2	IGHG2B	CARSPYYGSYFDYW	TGTGCAAGATCCCCTTACTACGGTAGCTACTTTGACTACTGG	IGKV10-96	None	IGKJ1	IGKC	CQQGNTLPRTF	TGCCAACAGGGTAATACGCTTCCTCGGACGTTC	462	171	291	1	288	109	179	1	IgG2b	6.67186890362856	4.25282871634803	1	1	expanded >1	expanded >1	VI
M2_spleen_ACATCAGAGAATGTTG	1040	2457	SeuratProject	RA1_mouse_bcells_spleen2	Spleen	M2	2457	1040	6	Hchain: IGHV1-26:IGHD1-1:IGHJ2:IGHG2B:cdr3H=TGTGCAAGATCCCCTTACTACGGTAGCTACTTTGACTACTGG; Lchain: IGKV10-96:IGKJ1:IGKC:cdr3L=TGCCAACAGGGTAATACGCTTCCTCGGACGTTC	Hchain: IGHV1-26:IGHD1-1:IGHJ2; Lchain: IGKV10-96:IGKJ1:IGKC	IGHV1-26	IGHD1-1	IGHJ2	IGHG2B	CARSPYYGSYFDYW	TGTGCAAGATCCCCTTACTACGGTAGCTACTTTGACTACTGG	IGKV10-96	None	IGKJ1	IGKC	CQQGNTLPRTF	TGCCAACAGGGTAATACGCTTCCTCGGACGTTC	462	171	291	1	288	109	179	1	IgG2b	6.67186890362856	4.25282871634803	1	1	expanded >1	expanded >1	VI
M2_spleen_ACATGGTCAAGCTGAG	1829	5187	SeuratProject	RA1_mouse_bcells_spleen2	Spleen	M2	5187	1829	6	Hchain: IGHV1-26:IGHD1-1:IGHJ2:IGHG2B:cdr3H=TGTGCAAGATCCCCTTACTACGGTAGCTACTTTGACTACTGG; Lchain: IGKV10-96:IGKJ1:IGKC:cdr3L=TGCCAACAGGGTAATACGCTTCCTCGGACGTTC	Hchain: IGHV1-26:IGHD1-1:IGHJ2; Lchain: IGKV10-96:IGKJ1:IGKC	IGHV1-26	IGHD1-1	IGHJ2	IGHG2B	CARSPYYGSYFDYW	TGTGCAAGATCCCCTTACTACGGTAGCTACTTTGACTACTGG	IGKV10-96	None	IGKJ1	IGKC	CQQGNTLPRTF	TGCCAACAGGGTAATACGCTTCCTCGGACGTTC	462	171	291	1	288	109	179	1	IgG2b	6.67186890362856	4.25282871634803	1	1	expanded >1	expanded >1	VI
M2_spleen_ACCAGTAAGCTCTCGG	2390	8893	SeuratProject	RA1_mouse_bcells_spleen2	Spleen	M2	8893	2390	6	Hchain: IGHV1-26:IGHD1-1:IGHJ2:IGHG2B:cdr3H=TGTGCAAGATCCCCTTACTACGGTAGCTACTTTGACTACTGG; Lchain: IGKV10-96:IGKJ1:IGKC:cdr3L=TGCCAACAGGGTAATACGCTTCCTCGGACGTTC	Hchain: IGHV1-26:IGHD1-1:IGHJ2; Lchain: IGKV10-96:IGKJ1:IGKC	IGHV1-26	IGHD1-1	IGHJ2	IGHG2B	CARSPYYGSYFDYW	TGTGCAAGATCCCCTTACTACGGTAGCTACTTTGACTACTGG	IGKV10-96	None	IGKJ1	IGKC	CQQGNTLPRTF	TGCCAACAGGGTAATACGCTTCCTCGGACGTTC	462	171	291	1	288	109	179	1	IgG2b	6.67186890362856	4.25282871634803	1	1	expanded >1	expanded >1	VI
M2_spleen_ACGATGTGTACCGGCT	1601	4749	SeuratProject	RA1_mouse_bcells_spleen2	Spleen	M2	4749	1601	6	Hchain: IGHV1-26:IGHD1-1:IGHJ2:IGHG2B:cdr3H=TGTGCAAGATCCCCTTACTACGGTAGCTACTTTGACTACTGG; Lchain: IGKV10-96:IGKJ1:IGKC:cdr3L=TGCCAACAGGGTAATACGCTTCCTCGGACGTTC	Hchain: IGHV1-26:IGHD1-1:IGHJ2; Lchain: IGKV10-96:IGKJ1:IGKC	IGHV1-26	IGHD1-1	IGHJ2	IGHG2B	CARSPYYGSYFDYW	TGTGCAAGATCCCCTTACTACGGTAGCTACTTTGACTACTGG	IGKV10-96	None	IGKJ1	IGKC	CQQGNTLPRTF	TGCCAACAGGGTAATACGCTTCCTCGGACGTTC	462	171	291	1	288	109	179	1	IgG2b	6.67186890362856	4.25282871634803	1	1	expanded >1	expanded >1	VI
M2_spleen_ACGCCAGAGAATCTCC	1916	7730	SeuratProject	RA1_mouse_bcells_spleen2	Spleen	M2	7730	1916	6	Hchain: IGHV1-26:IGHD1-1:IGHJ2:IGHG2B:cdr3H=TGTGCAAGATCCCCTTACTACGGTAGCTACTTTGACTACTGG; Lchain: IGKV10-96:IGKJ1:IGKC:cdr3L=TGCCAACAGGGTAATACGCTTCCTCGGACGTTC	Hchain: IGHV1-26:IGHD1-1:IGHJ2; Lchain: IGKV10-96:IGKJ1:IGKC	IGHV1-26	IGHD1-1	IGHJ2	IGHG2B	CARSPYYGSYFDYW	TGTGCAAGATCCCCTTACTACGGTAGCTACTTTGACTACTGG	IGKV10-96	None	IGKJ1	IGKC	CQQGNTLPRTF	TGCCAACAGGGTAATACGCTTCCTCGGACGTTC	462	171	291	1	288	109	179	1	IgG2b	6.67186890362856	4.25282871634803	1	1	expanded >1	expanded >1	VI
M2_spleen_ACGTCAAAGATATGCA	3080	12117	SeuratProject	RA1_mouse_bcells_spleen2	Spleen	M2	12117	3080	6	Hchain: IGHV1-26:IGHD1-1:IGHJ2:IGHG2B:cdr3H=TGTGCAAGATCCCCTTACTACGGTAGCTACTTTGACTACTGG; Lchain: IGKV10-96:IGKJ1:IGKC:cdr3L=TGCCAACAGGGTAATACGCTTCCTCGGACGTTC	Hchain: IGHV1-26:IGHD1-1:IGHJ2; Lchain: IGKV10-96:IGKJ1:IGKC	IGHV1-26	IGHD1-1	IGHJ2	IGHG2B	CARSPYYGSYFDYW	TGTGCAAGATCCCCTTACTACGGTAGCTACTTTGACTACTGG	IGKV10-96	None	IGKJ1	IGKC	CQQGNTLPRTF	TGCCAACAGGGTAATACGCTTCCTCGGACGTTC	462	171	291	1	288	109	179	1	IgG2b	6.67186890362856	4.25282871634803	1	1	expanded >1	expanded >1	VI
M2_spleen_ACTGAACCATACGCTA	2079	8269	SeuratProject	RA1_mouse_bcells_spleen2	Spleen	M2	8269	2079	6	Hchain: IGHV1-26:IGHD1-1:IGHJ2:IGHG2B:cdr3H=TGTGCAAGATCCCCTTACTACGGTAGCTACTTTGACTACTGG; Lchain: IGKV10-96:IGKJ1:IGKC:cdr3L=TGCCAACAGGGTAATACGCTTCCTCGGACGTTC	Hchain: IGHV1-26:IGHD1-1:IGHJ2; Lchain: IGKV10-96:IGKJ1:IGKC	IGHV1-26	IGHD1-1	IGHJ2	IGHG2B	CARSPYYGSYFDYW	TGTGCAAGATCCCCTTACTACGGTAGCTACTTTGACTACTGG	IGKV10-96	None	IGKJ1	IGKC	CQQGNTLPRTF	TGCCAACAGGGTAATACGCTTCCTCGGACGTTC	462	171	291	1	288	109	179	1	IgG2b	6.67186890362856	4.25282871634803	1	1	expanded >1	expanded >1	VI
M2_spleen_ACTGAGTAGCGTGAGT	1410	3813	SeuratProject	RA1_mouse_bcells_spleen2	Spleen	M2	3813	1410	6	Hchain: IGHV1-26:IGHD1-1:IGHJ2:IGHG2B:cdr3H=TGTGCAAGATCCCCTTACTACGGTAGCTACTTTGACTACTGG; Lchain: IGKV10-96:IGKJ1:IGKC:cdr3L=TGCCAACAGGGTAATACGCTTCCTCGGACGTTC	Hchain: IGHV1-26:IGHD1-1:IGHJ2; Lchain: IGKV10-96:IGKJ1:IGKC	IGHV1-26	IGHD1-1	IGHJ2	IGHG2B	CARSPYYGSYFDYW	TGTGCAAGATCCCCTTACTACGGTAGCTACTTTGACTACTGG	IGKV10-96	None	IGKJ1	IGKC	CQQGNTLPRTF	TGCCAACAGGGTAATACGCTTCCTCGGACGTTC	462	171	291	1	288	109	179	1	IgG2b	6.67186890362856	4.25282871634803	1	1	expanded >1	expanded >1	VI
M2_spleen_ACTTACTAGCTTTGGT	964	2260	SeuratProject	RA1_mouse_bcells_spleen2	Spleen	M2	2260	964	6	Hchain: IGHV1-26:IGHD1-1:IGHJ2:IGHG2B:cdr3H=TGTGCAAGATCCCCTTACTACGGTAGCTACTTTGACTACTGG; Lchain: IGKV10-96:IGKJ1:IGKC:cdr3L=TGCCAACAGGGTAATACGCTTCCTCGGACGTTC	Hchain: IGHV1-26:IGHD1-1:IGHJ2; Lchain: IGKV10-96:IGKJ1:IGKC	IGHV1-26	IGHD1-1	IGHJ2	IGHG2B	CARSPYYGSYFDYW	TGTGCAAGATCCCCTTACTACGGTAGCTACTTTGACTACTGG	IGKV10-96	None	IGKJ1	IGKC	CQQGNTLPRTF	TGCCAACAGGGTAATACGCTTCCTCGGACGTTC	462	171	291	1	288	109	179	1	IgG2b	6.67186890362856	4.25282871634803	1	1	expanded >1	expanded >1	VI
M2_spleen_AGAGCTTAGGTGGGTT	2364	9062	SeuratProject	RA1_mouse_bcells_spleen2	Spleen	M2	9062	2364	6	Hchain: IGHV1-26:IGHD1-1:IGHJ2:IGHG2B:cdr3H=TGTGCAAGATCCCCTTACTACGGTAGCTACTTTGACTACTGG; Lchain: IGKV10-96:IGKJ1:IGKC:cdr3L=TGCCAACAGGGTAATACGCTTCCTCGGACGTTC	Hchain: IGHV1-26:IGHD1-1:IGHJ2; Lchain: IGKV10-96:IGKJ1:IGKC	IGHV1-26	IGHD1-1	IGHJ2	IGHG2B	CARSPYYGSYFDYW	TGTGCAAGATCCCCTTACTACGGTAGCTACTTTGACTACTGG	IGKV10-96	None	IGKJ1	IGKC	CQQGNTLPRTF	TGCCAACAGGGTAATACGCTTCCTCGGACGTTC	462	171	291	1	288	109	179	1	IgG2b	6.67186890362856	4.25282871634803	1	1	expanded >1	expanded >1	VI
M2_spleen_AGCCTAACACATGACT	1694	4617	SeuratProject	RA1_mouse_bcells_spleen2	Spleen	M2	4617	1694	6	Hchain: IGHV1-26:IGHD1-1:IGHJ2:IGHG2B:cdr3H=TGTGCAAGATCCCCTTACTACGGTAGCTACTTTGACTACTGG; Lchain: IGKV10-96:IGKJ1:IGKC:cdr3L=TGCCAACAGGGTAATACGCTTCCTCGGACGTTC	Hchain: IGHV1-26:IGHD1-1:IGHJ2; Lchain: IGKV10-96:IGKJ1:IGKC	IGHV1-26	IGHD1-1	IGHJ2	IGHG2B	CARSPYYGSYFDYW	TGTGCAAGATCCCCTTACTACGGTAGCTACTTTGACTACTGG	IGKV10-96	None	IGKJ1	IGKC	CQQGNTLPRTF	TGCCAACAGGGTAATACGCTTCCTCGGACGTTC	462	171	291	1	288	109	179	1	IgG2b	6.67186890362856	4.25282871634803	1	1	expanded >1	expanded >1	VI
M2_spleen_AGGGTGACAAGGTTTC	1240	3134	SeuratProject	RA1_mouse_bcells_spleen2	Spleen	M2	3134	1240	6	Hchain: IGHV1-26:IGHD1-1:IGHJ2:IGHG2B:cdr3H=TGTGCAAGATCCCCTTACTACGGTAGCTACTTTGACTACTGG; Lchain: IGKV10-96:IGKJ1:IGKC:cdr3L=TGCCAACAGGGTAATACGCTTCCTCGGACGTTC	Hchain: IGHV1-26:IGHD1-1:IGHJ2; Lchain: IGKV10-96:IGKJ1:IGKC	IGHV1-26	IGHD1-1	IGHJ2	IGHG2B	CARSPYYGSYFDYW	TGTGCAAGATCCCCTTACTACGGTAGCTACTTTGACTACTGG	IGKV10-96	None	IGKJ1	IGKC	CQQGNTLPRTF	TGCCAACAGGGTAATACGCTTCCTCGGACGTTC	462	171	291	1	288	109	179	1	IgG2b	6.67186890362856	4.25282871634803	1	1	expanded >1	expanded >1	VI
M2_spleen_AGGTCATCATTAACCG	2237	7962	SeuratProject	RA1_mouse_bcells_spleen2	Spleen	M2	7962	2237	6	Hchain: IGHV1-26:IGHD1-1:IGHJ2:IGHG2B:cdr3H=TGTGCAAGATCCCCTTACTACGGTAGCTACTTTGACTACTGG; Lchain: IGKV10-96:IGKJ1:IGKC:cdr3L=TGCCAACAGGGTAATACGCTTCCTCGGACGTTC	Hchain: IGHV1-26:IGHD1-1:IGHJ2; Lchain: IGKV10-96:IGKJ1:IGKC	IGHV1-26	IGHD1-1	IGHJ2	IGHG2B	CARSPYYGSYFDYW	TGTGCAAGATCCCCTTACTACGGTAGCTACTTTGACTACTGG	IGKV10-96	None	IGKJ1	IGKC	CQQGNTLPRTF	TGCCAACAGGGTAATACGCTTCCTCGGACGTTC	462	171	291	1	288	109	179	1	IgG2b	6.67186890362856	4.25282871634803	1	1	expanded >1	expanded >1	VI
M2_spleen_ATTACTCAGCGGATCA	1426	3891	SeuratProject	RA1_mouse_bcells_spleen2	Spleen	M2	3891	1426	6	Hchain: IGHV1-26:IGHD1-1:IGHJ2:IGHG2B:cdr3H=TGTGCAAGATCCCCTTACTACGGTAGCTACTTTGACTACTGG; Lchain: IGKV10-96:IGKJ1:IGKC:cdr3L=TGCCAACAGGGTAATACGCTTCCTCGGACGTTC	Hchain: IGHV1-26:IGHD1-1:IGHJ2; Lchain: IGKV10-96:IGKJ1:IGKC	IGHV1-26	IGHD1-1	IGHJ2	IGHG2B	CARSPYYGSYFDYW	TGTGCAAGATCCCCTTACTACGGTAGCTACTTTGACTACTGG	IGKV10-96	None	IGKJ1	IGKC	CQQGNTLPRTF	TGCCAACAGGGTAATACGCTTCCTCGGACGTTC	462	171	291	1	288	109	179	1	IgG2b	6.67186890362856	4.25282871634803	1	1	expanded >1	expanded >1	VI
M2_spleen_ATTACTCGTCAGAAGC	2237	9102	SeuratProject	RA1_mouse_bcells_spleen2	Spleen	M2	9102	2237	6	Hchain: IGHV1-26:IGHD1-1:IGHJ2:IGHG2B:cdr3H=TGTGCAAGATCCCCTTACTACGGTAGCTACTTTGACTACTGG; Lchain: IGKV10-96:IGKJ1:IGKC:cdr3L=TGCCAACAGGGTAATACGCTTCCTCGGACGTTC	Hchain: IGHV1-26:IGHD1-1:IGHJ2; Lchain: IGKV10-96:IGKJ1:IGKC	IGHV1-26	IGHD1-1	IGHJ2	IGHG2B	CARSPYYGSYFDYW	TGTGCAAGATCCCCTTACTACGGTAGCTACTTTGACTACTGG	IGKV10-96	None	IGKJ1	IGKC	CQQGNTLPRTF	TGCCAACAGGGTAATACGCTTCCTCGGACGTTC	462	171	291	1	288	109	179	1	IgG2b	6.67186890362856	4.25282871634803	1	1	expanded >1	expanded >1	VI
M2_spleen_CAACCTCCAAGTACCT	2723	10713	SeuratProject	RA1_mouse_bcells_spleen2	Spleen	M2	10713	2723	6	Hchain: IGHV1-26:IGHD1-1:IGHJ2:IGHG2B:cdr3H=TGTGCAAGATCCCCTTACTACGGTAGCTACTTTGACTACTGG; Lchain: IGKV10-96:IGKJ1:IGKC:cdr3L=TGCCAACAGGGTAATACGCTTCCTCGGACGTTC	Hchain: IGHV1-26:IGHD1-1:IGHJ2; Lchain: IGKV10-96:IGKJ1:IGKC	IGHV1-26	IGHD1-1	IGHJ2	IGHG2B	CARSPYYGSYFDYW	TGTGCAAGATCCCCTTACTACGGTAGCTACTTTGACTACTGG	IGKV10-96	None	IGKJ1	IGKC	CQQGNTLPRTF	TGCCAACAGGGTAATACGCTTCCTCGGACGTTC	462	171	291	1	288	109	179	1	IgG2b	6.67186890362856	4.25282871634803	1	1	expanded >1	expanded >1	VI
M2_spleen_CACAAACCAGCGTTCG	2120	7500	SeuratProject	RA1_mouse_bcells_spleen2	Spleen	M2	7500	2120	6	Hchain: IGHV1-26:IGHD1-1:IGHJ2:IGHG2B:cdr3H=TGTGCAAGATCCCCTTACTACGGTAGCTACTTTGACTACTGG; Lchain: IGKV10-96:IGKJ1:IGKC:cdr3L=TGCCAACAGGGTAATACGCTTCCTCGGACGTTC	Hchain: IGHV1-26:IGHD1-1:IGHJ2; Lchain: IGKV10-96:IGKJ1:IGKC	IGHV1-26	IGHD1-1	IGHJ2	IGHG2B	CARSPYYGSYFDYW	TGTGCAAGATCCCCTTACTACGGTAGCTACTTTGACTACTGG	IGKV10-96	None	IGKJ1	IGKC	CQQGNTLPRTF	TGCCAACAGGGTAATACGCTTCCTCGGACGTTC	462	171	291	1	288	109	179	1	IgG2b	6.67186890362856	4.25282871634803	1	1	expanded >1	expanded >1	VI
M2_spleen_CACAGTATCCGAACGC	1788	5574	SeuratProject	RA1_mouse_bcells_spleen2	Spleen	M2	5574	1788	6	Hchain: IGHV1-26:IGHD1-1:IGHJ2:IGHG2B:cdr3H=TGTGCAAGATCCCCTTACTACGGTAGCTACTTTGACTACTGG; Lchain: IGKV10-96:IGKJ1:IGKC:cdr3L=TGCCAACAGGGTAATACGCTTCCTCGGACGTTC	Hchain: IGHV1-26:IGHD1-1:IGHJ2; Lchain: IGKV10-96:IGKJ1:IGKC	IGHV1-26	IGHD1-1	IGHJ2	IGHG2B	CARSPYYGSYFDYW	TGTGCAAGATCCCCTTACTACGGTAGCTACTTTGACTACTGG	IGKV10-96	None	IGKJ1	IGKC	CQQGNTLPRTF	TGCCAACAGGGTAATACGCTTCCTCGGACGTTC	462	171	291	1	288	109	179	1	IgG2b	6.67186890362856	4.25282871634803	1	1	expanded >1	expanded >1	VI
M2_spleen_CACATTTAGGTACTCT	2544	7800	SeuratProject	RA1_mouse_bcells_spleen2	Spleen	M2	7800	2544	6	Hchain: IGHV1-26:IGHD1-1:IGHJ2:IGHG2B:cdr3H=TGTGCAAGATCCCCTTACTACGGTAGCTACTTTGACTACTGG; Lchain: IGKV10-96:IGKJ1:IGKC:cdr3L=TGCCAACAGGGTAATACGCTTCCTCGGACGTTC	Hchain: IGHV1-26:IGHD1-1:IGHJ2; Lchain: IGKV10-96:IGKJ1:IGKC	IGHV1-26	IGHD1-1	IGHJ2	IGHG2B	CARSPYYGSYFDYW	TGTGCAAGATCCCCTTACTACGGTAGCTACTTTGACTACTGG	IGKV10-96	None	IGKJ1	IGKC	CQQGNTLPRTF	TGCCAACAGGGTAATACGCTTCCTCGGACGTTC	462	171	291	1	288	109	179	1	IgG2b	6.67186890362856	4.25282871634803	1	1	expanded >1	expanded >1	VI
M2_spleen_CACCTTGTCACAAACC	2902	14484	SeuratProject	RA1_mouse_bcells_spleen2	Spleen	M2	14484	2902	6	Hchain: IGHV1-26:IGHD1-1:IGHJ2:IGHG2B:cdr3H=TGTGCAAGATCCCCTTACTACGGTAGCTACTTTGACTACTGG; Lchain: IGKV10-96:IGKJ1:IGKC:cdr3L=TGCCAACAGGGTAATACGCTTCCTCGGACGTTC	Hchain: IGHV1-26:IGHD1-1:IGHJ2; Lchain: IGKV10-96:IGKJ1:IGKC	IGHV1-26	IGHD1-1	IGHJ2	IGHG2B	CARSPYYGSYFDYW	TGTGCAAGATCCCCTTACTACGGTAGCTACTTTGACTACTGG	IGKV10-96	None	IGKJ1	IGKC	CQQGNTLPRTF	TGCCAACAGGGTAATACGCTTCCTCGGACGTTC	462	171	291	1	288	109	179	1	IgG2b	6.67186890362856	4.25282871634803	1	1	expanded >1	expanded >1	VI
M2_spleen_CAGAATCAGTTGCAGG	3491	20103	SeuratProject	RA1_mouse_bcells_spleen2	Spleen	M2	20103	3491	6	Hchain: IGHV1-26:IGHD1-1:IGHJ2:IGHG2B:cdr3H=TGTGCAAGATCCCCTTACTACGGTAGCTACTTTGACTACTGG; Lchain: IGKV10-96:IGKJ1:IGKC:cdr3L=TGCCAACAGGGTAATACGCTTCCTCGGACGTTC	Hchain: IGHV1-26:IGHD1-1:IGHJ2; Lchain: IGKV10-96:IGKJ1:IGKC	IGHV1-26	IGHD1-1	IGHJ2	IGHG2B	CARSPYYGSYFDYW	TGTGCAAGATCCCCTTACTACGGTAGCTACTTTGACTACTGG	IGKV10-96	None	IGKJ1	IGKC	CQQGNTLPRTF	TGCCAACAGGGTAATACGCTTCCTCGGACGTTC	462	171	291	1	288	109	179	1	IgG2b	6.67186890362856	4.25282871634803	1	1	expanded >1	expanded >1	VI
M2_spleen_CAGATCAAGGATGTAT	2467	9857	SeuratProject	RA1_mouse_bcells_spleen2	Spleen	M2	9857	2467	6	Hchain: IGHV1-26:IGHD1-1:IGHJ2:IGHG2B:cdr3H=TGTGCAAGATCCCCTTACTACGGTAGCTACTTTGACTACTGG; Lchain: IGKV10-96:IGKJ1:IGKC:cdr3L=TGCCAACAGGGTAATACGCTTCCTCGGACGTTC	Hchain: IGHV1-26:IGHD1-1:IGHJ2; Lchain: IGKV10-96:IGKJ1:IGKC	IGHV1-26	IGHD1-1	IGHJ2	IGHG2B	CARSPYYGSYFDYW	TGTGCAAGATCCCCTTACTACGGTAGCTACTTTGACTACTGG	IGKV10-96	None	IGKJ1	IGKC	CQQGNTLPRTF	TGCCAACAGGGTAATACGCTTCCTCGGACGTTC	462	171	291	1	288	109	179	1	IgG2b	6.67186890362856	4.25282871634803	1	1	expanded >1	expanded >1	VI
M2_spleen_CAGCAGCTCCAGTATG	1897	3529	SeuratProject	RA1_mouse_bcells_spleen2	Spleen	M2	3529	1897	6	Hchain: IGHV1-26:IGHD1-1:IGHJ2:IGHG2B:cdr3H=TGTGCAAGATCCCCTTACTACGGTAGCTACTTTGACTACTGG; Lchain: IGKV10-96:IGKJ1:IGKC:cdr3L=TGCCAACAGGGTAATACGCTTCCTCGGACGTTC	Hchain: IGHV1-26:IGHD1-1:IGHJ2; Lchain: IGKV10-96:IGKJ1:IGKC	IGHV1-26	IGHD1-1	IGHJ2	IGHG2B	CARSPYYGSYFDYW	TGTGCAAGATCCCCTTACTACGGTAGCTACTTTGACTACTGG	IGKV10-96	None	IGKJ1	IGKC	CQQGNTLPRTF	TGCCAACAGGGTAATACGCTTCCTCGGACGTTC	462	171	291	1	288	109	179	1	IgG2b	6.67186890362856	4.25282871634803	1	1	expanded >1	expanded >1	VI
M2_spleen_CAGCATAGTACTCTCC	2483	9178	SeuratProject	RA1_mouse_bcells_spleen2	Spleen	M2	9178	2483	6	Hchain: IGHV1-26:IGHD1-1:IGHJ2:IGHG2B:cdr3H=TGTGCAAGATCCCCTTACTACGGTAGCTACTTTGACTACTGG; Lchain: IGKV10-96:IGKJ1:IGKC:cdr3L=TGCCAACAGGGTAATACGCTTCCTCGGACGTTC	Hchain: IGHV1-26:IGHD1-1:IGHJ2; Lchain: IGKV10-96:IGKJ1:IGKC	IGHV1-26	IGHD1-1	IGHJ2	IGHG2B	CARSPYYGSYFDYW	TGTGCAAGATCCCCTTACTACGGTAGCTACTTTGACTACTGG	IGKV10-96	None	IGKJ1	IGKC	CQQGNTLPRTF	TGCCAACAGGGTAATACGCTTCCTCGGACGTTC	462	171	291	1	288	109	179	1	IgG2b	6.67186890362856	4.25282871634803	1	1	expanded >1	expanded >1	VI
M2_spleen_CAGGTGCGTCTGGTCG	1419	3696	SeuratProject	RA1_mouse_bcells_spleen2	Spleen	M2	3696	1419	6	Hchain: IGHV1-26:IGHD1-1:IGHJ2:IGHG2B:cdr3H=TGTGCAAGATCCCCTTACTACGGTAGCTACTTTGACTACTGG; Lchain: IGKV10-96:IGKJ1:IGKC:cdr3L=TGCCAACAGGGTAATACGCTTCCTCGGACGTTC	Hchain: IGHV1-26:IGHD1-1:IGHJ2; Lchain: IGKV10-96:IGKJ1:IGKC	IGHV1-26	IGHD1-1	IGHJ2	IGHG2B	CARSPYYGSYFDYW	TGTGCAAGATCCCCTTACTACGGTAGCTACTTTGACTACTGG	IGKV10-96	None	IGKJ1	IGKC	CQQGNTLPRTF	TGCCAACAGGGTAATACGCTTCCTCGGACGTTC	462	171	291	1	288	109	179	1	IgG2b	6.67186890362856	4.25282871634803	1	1	expanded >1	expanded >1	VI
M2_spleen_CAGTAACTCGGTGTCG	2027	7524	SeuratProject	RA1_mouse_bcells_spleen2	Spleen	M2	7524	2027	6	Hchain: IGHV1-26:IGHD1-1:IGHJ2:IGHG2B:cdr3H=TGTGCAAGATCCCCTTACTACGGTAGCTACTTTGACTACTGG; Lchain: IGKV10-96:IGKJ1:IGKC:cdr3L=TGCCAACAGGGTAATACGCTTCCTCGGACGTTC	Hchain: IGHV1-26:IGHD1-1:IGHJ2; Lchain: IGKV10-96:IGKJ1:IGKC	IGHV1-26	IGHD1-1	IGHJ2	IGHG2B	CARSPYYGSYFDYW	TGTGCAAGATCCCCTTACTACGGTAGCTACTTTGACTACTGG	IGKV10-96	None	IGKJ1	IGKC	CQQGNTLPRTF	TGCCAACAGGGTAATACGCTTCCTCGGACGTTC	462	171	291	1	288	109	179	1	IgG2b	6.67186890362856	4.25282871634803	1	1	expanded >1	expanded >1	VI
M2_spleen_CCAGCGAAGGGCTTCC	1892	5480	SeuratProject	RA1_mouse_bcells_spleen2	Spleen	M2	5480	1892	6	Hchain: IGHV1-26:IGHD1-1:IGHJ2:IGHG2B:cdr3H=TGTGCAAGATCCCCTTACTACGGTAGCTACTTTGACTACTGG; Lchain: IGKV10-96:IGKJ1:IGKC:cdr3L=TGCCAACAGGGTAATACGCTTCCTCGGACGTTC	Hchain: IGHV1-26:IGHD1-1:IGHJ2; Lchain: IGKV10-96:IGKJ1:IGKC	IGHV1-26	IGHD1-1	IGHJ2	IGHG2B	CARSPYYGSYFDYW	TGTGCAAGATCCCCTTACTACGGTAGCTACTTTGACTACTGG	IGKV10-96	None	IGKJ1	IGKC	CQQGNTLPRTF	TGCCAACAGGGTAATACGCTTCCTCGGACGTTC	462	171	291	1	288	109	179	1	IgG2b	6.67186890362856	4.25282871634803	1	1	expanded >1	expanded >1	VI
M2_spleen_CCTCTGACAGACGTAG	2172	7302	SeuratProject	RA1_mouse_bcells_spleen2	Spleen	M2	7302	2172	6	Hchain: IGHV1-26:IGHD1-1:IGHJ2:IGHG2B:cdr3H=TGTGCAAGATCCCCTTACTACGGTAGCTACTTTGACTACTGG; Lchain: IGKV10-96:IGKJ1:IGKC:cdr3L=TGCCAACAGGGTAATACGCTTCCTCGGACGTTC	Hchain: IGHV1-26:IGHD1-1:IGHJ2; Lchain: IGKV10-96:IGKJ1:IGKC	IGHV1-26	IGHD1-1	IGHJ2	IGHG2B	CARSPYYGSYFDYW	TGTGCAAGATCCCCTTACTACGGTAGCTACTTTGACTACTGG	IGKV10-96	None	IGKJ1	IGKC	CQQGNTLPRTF	TGCCAACAGGGTAATACGCTTCCTCGGACGTTC	462	171	291	1	288	109	179	1	IgG2b	6.67186890362856	4.25282871634803	1	1	expanded >1	expanded >1	VI
M2_spleen_CCTTCGACACACGCTG	1853	7026	SeuratProject	RA1_mouse_bcells_spleen2	Spleen	M2	7026	1853	6	Hchain: IGHV1-26:IGHD1-1:IGHJ2:IGHG2B:cdr3H=TGTGCAAGATCCCCTTACTACGGTAGCTACTTTGACTACTGG; Lchain: IGKV10-96:IGKJ1:IGKC:cdr3L=TGCCAACAGGGTAATACGCTTCCTCGGACGTTC	Hchain: IGHV1-26:IGHD1-1:IGHJ2; Lchain: IGKV10-96:IGKJ1:IGKC	IGHV1-26	IGHD1-1	IGHJ2	IGHG2B	CARSPYYGSYFDYW	TGTGCAAGATCCCCTTACTACGGTAGCTACTTTGACTACTGG	IGKV10-96	None	IGKJ1	IGKC	CQQGNTLPRTF	TGCCAACAGGGTAATACGCTTCCTCGGACGTTC	462	171	291	1	288	109	179	1	IgG2b	6.67186890362856	4.25282871634803	1	1	expanded >1	expanded >1	VI
M2_spleen_CGAATGTAGTGGTCCC	1215	3084	SeuratProject	RA1_mouse_bcells_spleen2	Spleen	M2	3084	1215	6	Hchain: IGHV1-26:IGHD1-1:IGHJ2:IGHG2B:cdr3H=TGTGCAAGATCCCCTTACTACGGTAGCTACTTTGACTACTGG; Lchain: IGKV10-96:IGKJ1:IGKC:cdr3L=TGCCAACAGGGTAATACGCTTCCTCGGACGTTC	Hchain: IGHV1-26:IGHD1-1:IGHJ2; Lchain: IGKV10-96:IGKJ1:IGKC	IGHV1-26	IGHD1-1	IGHJ2	IGHG2B	CARSPYYGSYFDYW	TGTGCAAGATCCCCTTACTACGGTAGCTACTTTGACTACTGG	IGKV10-96	None	IGKJ1	IGKC	CQQGNTLPRTF	TGCCAACAGGGTAATACGCTTCCTCGGACGTTC	462	171	291	1	288	109	179	1	IgG2b	6.67186890362856	4.25282871634803	1	1	expanded >1	expanded >1	VI
M2_spleen_CGAGAAGAGGTGTGGT	2269	7586	SeuratProject	RA1_mouse_bcells_spleen2	Spleen	M2	7586	2269	6	Hchain: IGHV1-26:IGHD1-1:IGHJ2:IGHG2B:cdr3H=TGTGCAAGATCCCCTTACTACGGTAGCTACTTTGACTACTGG; Lchain: IGKV10-96:IGKJ1:IGKC:cdr3L=TGCCAACAGGGTAATACGCTTCCTCGGACGTTC	Hchain: IGHV1-26:IGHD1-1:IGHJ2; Lchain: IGKV10-96:IGKJ1:IGKC	IGHV1-26	IGHD1-1	IGHJ2	IGHG2B	CARSPYYGSYFDYW	TGTGCAAGATCCCCTTACTACGGTAGCTACTTTGACTACTGG	IGKV10-96	None	IGKJ1	IGKC	CQQGNTLPRTF	TGCCAACAGGGTAATACGCTTCCTCGGACGTTC	462	171	291	1	288	109	179	1	IgG2b	6.67186890362856	4.25282871634803	1	1	expanded >1	expanded >1	VI
M2_spleen_CGATGGCGTCGCCATG	1125	2745	SeuratProject	RA1_mouse_bcells_spleen2	Spleen	M2	2745	1125	6	Hchain: IGHV1-26:IGHD1-1:IGHJ2:IGHG2B:cdr3H=TGTGCAAGATCCCCTTACTACGGTAGCTACTTTGACTACTGG; Lchain: IGKV10-96:IGKJ1:IGKC:cdr3L=TGCCAACAGGGTAATACGCTTCCTCGGACGTTC	Hchain: IGHV1-26:IGHD1-1:IGHJ2; Lchain: IGKV10-96:IGKJ1:IGKC	IGHV1-26	IGHD1-1	IGHJ2	IGHG2B	CARSPYYGSYFDYW	TGTGCAAGATCCCCTTACTACGGTAGCTACTTTGACTACTGG	IGKV10-96	None	IGKJ1	IGKC	CQQGNTLPRTF	TGCCAACAGGGTAATACGCTTCCTCGGACGTTC	462	171	291	1	288	109	179	1	IgG2b	6.67186890362856	4.25282871634803	1	1	expanded >1	expanded >1	VI
M2_spleen_CGATGTAAGAATGTTG	1608	4890	SeuratProject	RA1_mouse_bcells_spleen2	Spleen	M2	4890	1608	6	Hchain: IGHV1-26:IGHD1-1:IGHJ2:IGHG2B:cdr3H=TGTGCAAGATCCCCTTACTACGGTAGCTACTTTGACTACTGG; Lchain: IGKV10-96:IGKJ1:IGKC:cdr3L=TGCCAACAGGGTAATACGCTTCCTCGGACGTTC	Hchain: IGHV1-26:IGHD1-1:IGHJ2; Lchain: IGKV10-96:IGKJ1:IGKC	IGHV1-26	IGHD1-1	IGHJ2	IGHG2B	CARSPYYGSYFDYW	TGTGCAAGATCCCCTTACTACGGTAGCTACTTTGACTACTGG	IGKV10-96	None	IGKJ1	IGKC	CQQGNTLPRTF	TGCCAACAGGGTAATACGCTTCCTCGGACGTTC	462	171	291	1	288	109	179	1	IgG2b	6.67186890362856	4.25282871634803	1	1	expanded >1	expanded >1	VI
M2_spleen_CGCTGGAGTAGCGCTC	1657	4811	SeuratProject	RA1_mouse_bcells_spleen2	Spleen	M2	4811	1657	6	Hchain: IGHV1-26:IGHD1-1:IGHJ2:IGHG2B:cdr3H=TGTGCAAGATCCCCTTACTACGGTAGCTACTTTGACTACTGG; Lchain: IGKV10-96:IGKJ1:IGKC:cdr3L=TGCCAACAGGGTAATACGCTTCCTCGGACGTTC	Hchain: IGHV1-26:IGHD1-1:IGHJ2; Lchain: IGKV10-96:IGKJ1:IGKC	IGHV1-26	IGHD1-1	IGHJ2	IGHG2B	CARSPYYGSYFDYW	TGTGCAAGATCCCCTTACTACGGTAGCTACTTTGACTACTGG	IGKV10-96	None	IGKJ1	IGKC	CQQGNTLPRTF	TGCCAACAGGGTAATACGCTTCCTCGGACGTTC	462	171	291	1	288	109	179	1	IgG2b	6.67186890362856	4.25282871634803	1	1	expanded >1	expanded >1	VI
M2_spleen_CGGACGTAGTGGACGT	2646	11931	SeuratProject	RA1_mouse_bcells_spleen2	Spleen	M2	11931	2646	6	Hchain: IGHV1-26:IGHD1-1:IGHJ2:IGHG2B:cdr3H=TGTGCAAGATCCCCTTACTACGGTAGCTACTTTGACTACTGG; Lchain: IGKV10-96:IGKJ1:IGKC:cdr3L=TGCCAACAGGGTAATACGCTTCCTCGGACGTTC	Hchain: IGHV1-26:IGHD1-1:IGHJ2; Lchain: IGKV10-96:IGKJ1:IGKC	IGHV1-26	IGHD1-1	IGHJ2	IGHG2B	CARSPYYGSYFDYW	TGTGCAAGATCCCCTTACTACGGTAGCTACTTTGACTACTGG	IGKV10-96	None	IGKJ1	IGKC	CQQGNTLPRTF	TGCCAACAGGGTAATACGCTTCCTCGGACGTTC	462	171	291	1	288	109	179	1	IgG2b	6.67186890362856	4.25282871634803	1	1	expanded >1	expanded >1	VI
M2_spleen_CGTCTACAGCCGGTAA	1869	5869	SeuratProject	RA1_mouse_bcells_spleen2	Spleen	M2	5869	1869	6	Hchain: IGHV1-26:IGHD1-1:IGHJ2:IGHG2B:cdr3H=TGTGCAAGATCCCCTTACTACGGTAGCTACTTTGACTACTGG; Lchain: IGKV10-96:IGKJ1:IGKC:cdr3L=TGCCAACAGGGTAATACGCTTCCTCGGACGTTC	Hchain: IGHV1-26:IGHD1-1:IGHJ2; Lchain: IGKV10-96:IGKJ1:IGKC	IGHV1-26	IGHD1-1	IGHJ2	IGHG2B	CARSPYYGSYFDYW	TGTGCAAGATCCCCTTACTACGGTAGCTACTTTGACTACTGG	IGKV10-96	None	IGKJ1	IGKC	CQQGNTLPRTF	TGCCAACAGGGTAATACGCTTCCTCGGACGTTC	462	171	291	1	288	109	179	1	IgG2b	6.67186890362856	4.25282871634803	1	1	expanded >1	expanded >1	VI
M2_spleen_CGTTAGAAGCACCGTC	1458	4763	SeuratProject	RA1_mouse_bcells_spleen2	Spleen	M2	4763	1458	6	Hchain: IGHV1-26:IGHD1-1:IGHJ2:IGHG2B:cdr3H=TGTGCAAGATCCCCTTACTACGGTAGCTACTTTGACTACTGG; Lchain: IGKV10-96:IGKJ1:IGKC:cdr3L=TGCCAACAGGGTAATACGCTTCCTCGGACGTTC	Hchain: IGHV1-26:IGHD1-1:IGHJ2; Lchain: IGKV10-96:IGKJ1:IGKC	IGHV1-26	IGHD1-1	IGHJ2	IGHG2B	CARSPYYGSYFDYW	TGTGCAAGATCCCCTTACTACGGTAGCTACTTTGACTACTGG	IGKV10-96	None	IGKJ1	IGKC	CQQGNTLPRTF	TGCCAACAGGGTAATACGCTTCCTCGGACGTTC	462	171	291	1	288	109	179	1	IgG2b	6.67186890362856	4.25282871634803	1	1	expanded >1	expanded >1	VI
M2_spleen_CGTTAGACATGTTGAC	1356	3724	SeuratProject	RA1_mouse_bcells_spleen2	Spleen	M2	3724	1356	6	Hchain: IGHV1-26:IGHD1-1:IGHJ2:IGHG2B:cdr3H=TGTGCAAGATCCCCTTACTACGGTAGCTACTTTGACTACTGG; Lchain: IGKV10-96:IGKJ1:IGKC:cdr3L=TGCCAACAGGGTAATACGCTTCCTCGGACGTTC	Hchain: IGHV1-26:IGHD1-1:IGHJ2; Lchain: IGKV10-96:IGKJ1:IGKC	IGHV1-26	IGHD1-1	IGHJ2	IGHG2B	CARSPYYGSYFDYW	TGTGCAAGATCCCCTTACTACGGTAGCTACTTTGACTACTGG	IGKV10-96	None	IGKJ1	IGKC	CQQGNTLPRTF	TGCCAACAGGGTAATACGCTTCCTCGGACGTTC	462	171	291	1	288	109	179	1	IgG2b	6.67186890362856	4.25282871634803	1	1	expanded >1	expanded >1	VI
M2_spleen_CTAACTTTCTGATACG	2940	12516	SeuratProject	RA1_mouse_bcells_spleen2	Spleen	M2	12516	2940	6	Hchain: IGHV1-26:IGHD1-1:IGHJ2:IGHG2B:cdr3H=TGTGCAAGATCCCCTTACTACGGTAGCTACTTTGACTACTGG; Lchain: IGKV10-96:IGKJ1:IGKC:cdr3L=TGCCAACAGGGTAATACGCTTCCTCGGACGTTC	Hchain: IGHV1-26:IGHD1-1:IGHJ2; Lchain: IGKV10-96:IGKJ1:IGKC	IGHV1-26	IGHD1-1	IGHJ2	IGHG2B	CARSPYYGSYFDYW	TGTGCAAGATCCCCTTACTACGGTAGCTACTTTGACTACTGG	IGKV10-96	None	IGKJ1	IGKC	CQQGNTLPRTF	TGCCAACAGGGTAATACGCTTCCTCGGACGTTC	462	171	291	1	288	109	179	1	IgG2b	6.67186890362856	4.25282871634803	1	1	expanded >1	expanded >1	VI
M2_spleen_CTACATTAGACCTAGG	2061	6873	SeuratProject	RA1_mouse_bcells_spleen2	Spleen	M2	6873	2061	6	Hchain: IGHV1-26:IGHD1-1:IGHJ2:IGHG2B:cdr3H=TGTGCAAGATCCCCTTACTACGGTAGCTACTTTGACTACTGG; Lchain: IGKV10-96:IGKJ1:IGKC:cdr3L=TGCCAACAGGGTAATACGCTTCCTCGGACGTTC	Hchain: IGHV1-26:IGHD1-1:IGHJ2; Lchain: IGKV10-96:IGKJ1:IGKC	IGHV1-26	IGHD1-1	IGHJ2	IGHG2B	CARSPYYGSYFDYW	TGTGCAAGATCCCCTTACTACGGTAGCTACTTTGACTACTGG	IGKV10-96	None	IGKJ1	IGKC	CQQGNTLPRTF	TGCCAACAGGGTAATACGCTTCCTCGGACGTTC	462	171	291	1	288	109	179	1	IgG2b	6.67186890362856	4.25282871634803	1	1	expanded >1	expanded >1	VI
M2_spleen_CTAGCCTCAAAGAATC	1467	4323	SeuratProject	RA1_mouse_bcells_spleen2	Spleen	M2	4323	1467	6	Hchain: IGHV1-26:IGHD1-1:IGHJ2:IGHG2B:cdr3H=TGTGCAAGATCCCCTTACTACGGTAGCTACTTTGACTACTGG; Lchain: IGKV10-96:IGKJ1:IGKC:cdr3L=TGCCAACAGGGTAATACGCTTCCTCGGACGTTC	Hchain: IGHV1-26:IGHD1-1:IGHJ2; Lchain: IGKV10-96:IGKJ1:IGKC	IGHV1-26	IGHD1-1	IGHJ2	IGHG2B	CARSPYYGSYFDYW	TGTGCAAGATCCCCTTACTACGGTAGCTACTTTGACTACTGG	IGKV10-96	None	IGKJ1	IGKC	CQQGNTLPRTF	TGCCAACAGGGTAATACGCTTCCTCGGACGTTC	462	171	291	1	288	109	179	1	IgG2b	6.67186890362856	4.25282871634803	1	1	expanded >1	expanded >1	VI
M2_spleen_CTGATAGGTTTGACTG	2306	9466	SeuratProject	RA1_mouse_bcells_spleen2	Spleen	M2	9466	2306	6	Hchain: IGHV1-26:IGHD1-1:IGHJ2:IGHG2B:cdr3H=TGTGCAAGATCCCCTTACTACGGTAGCTACTTTGACTACTGG; Lchain: IGKV10-96:IGKJ1:IGKC:cdr3L=TGCCAACAGGGTAATACGCTTCCTCGGACGTTC	Hchain: IGHV1-26:IGHD1-1:IGHJ2; Lchain: IGKV10-96:IGKJ1:IGKC	IGHV1-26	IGHD1-1	IGHJ2	IGHG2B	CARSPYYGSYFDYW	TGTGCAAGATCCCCTTACTACGGTAGCTACTTTGACTACTGG	IGKV10-96	None	IGKJ1	IGKC	CQQGNTLPRTF	TGCCAACAGGGTAATACGCTTCCTCGGACGTTC	462	171	291	1	288	109	179	1	IgG2b	6.67186890362856	4.25282871634803	1	1	expanded >1	expanded >1	VI
M2_spleen_CTGCCTACAGATCGGA	1393	3821	SeuratProject	RA1_mouse_bcells_spleen2	Spleen	M2	3821	1393	6	Hchain: IGHV1-26:IGHD1-1:IGHJ2:IGHG2B:cdr3H=TGTGCAAGATCCCCTTACTACGGTAGCTACTTTGACTACTGG; Lchain: IGKV10-96:IGKJ1:IGKC:cdr3L=TGCCAACAGGGTAATACGCTTCCTCGGACGTTC	Hchain: IGHV1-26:IGHD1-1:IGHJ2; Lchain: IGKV10-96:IGKJ1:IGKC	IGHV1-26	IGHD1-1	IGHJ2	IGHG2B	CARSPYYGSYFDYW	TGTGCAAGATCCCCTTACTACGGTAGCTACTTTGACTACTGG	IGKV10-96	None	IGKJ1	IGKC	CQQGNTLPRTF	TGCCAACAGGGTAATACGCTTCCTCGGACGTTC	462	171	291	1	288	109	179	1	IgG2b	6.67186890362856	4.25282871634803	1	1	expanded >1	expanded >1	VI
M2_spleen_CTGTTTATCTGTCTAT	2489	8590	SeuratProject	RA1_mouse_bcells_spleen2	Spleen	M2	8590	2489	6	Hchain: IGHV1-26:IGHD1-1:IGHJ2:IGHG2B:cdr3H=TGTGCAAGATCCCCTTACTACGGTAGCTACTTTGACTACTGG; Lchain: IGKV10-96:IGKJ1:IGKC:cdr3L=TGCCAACAGGGTAATACGCTTCCTCGGACGTTC	Hchain: IGHV1-26:IGHD1-1:IGHJ2; Lchain: IGKV10-96:IGKJ1:IGKC	IGHV1-26	IGHD1-1	IGHJ2	IGHG2B	CARSPYYGSYFDYW	TGTGCAAGATCCCCTTACTACGGTAGCTACTTTGACTACTGG	IGKV10-96	None	IGKJ1	IGKC	CQQGNTLPRTF	TGCCAACAGGGTAATACGCTTCCTCGGACGTTC	462	171	291	1	288	109	179	1	IgG2b	6.67186890362856	4.25282871634803	1	1	expanded >1	expanded >1	VI
M2_spleen_GAACGGACAGCCAATT	1913	4296	SeuratProject	RA1_mouse_bcells_spleen2	Spleen	M2	4296	1913	6	Hchain: IGHV1-26:IGHD1-1:IGHJ2:IGHG2B:cdr3H=TGTGCAAGATCCCCTTACTACGGTAGCTACTTTGACTACTGG; Lchain: IGKV10-96:IGKJ1:IGKC:cdr3L=TGCCAACAGGGTAATACGCTTCCTCGGACGTTC	Hchain: IGHV1-26:IGHD1-1:IGHJ2; Lchain: IGKV10-96:IGKJ1:IGKC	IGHV1-26	IGHD1-1	IGHJ2	IGHG2B	CARSPYYGSYFDYW	TGTGCAAGATCCCCTTACTACGGTAGCTACTTTGACTACTGG	IGKV10-96	None	IGKJ1	IGKC	CQQGNTLPRTF	TGCCAACAGGGTAATACGCTTCCTCGGACGTTC	462	171	291	1	288	109	179	1	IgG2b	6.67186890362856	4.25282871634803	1	1	expanded >1	expanded >1	VI
M2_spleen_GAACGGAGTGTGACCC	1133	2505	SeuratProject	RA1_mouse_bcells_spleen2	Spleen	M2	2505	1133	6	Hchain: IGHV1-26:IGHD1-1:IGHJ2:IGHG2B:cdr3H=TGTGCAAGATCCCCTTACTACGGTAGCTACTTTGACTACTGG; Lchain: IGKV10-96:IGKJ1:IGKC:cdr3L=TGCCAACAGGGTAATACGCTTCCTCGGACGTTC	Hchain: IGHV1-26:IGHD1-1:IGHJ2; Lchain: IGKV10-96:IGKJ1:IGKC	IGHV1-26	IGHD1-1	IGHJ2	IGHG2B	CARSPYYGSYFDYW	TGTGCAAGATCCCCTTACTACGGTAGCTACTTTGACTACTGG	IGKV10-96	None	IGKJ1	IGKC	CQQGNTLPRTF	TGCCAACAGGGTAATACGCTTCCTCGGACGTTC	462	171	291	1	288	109	179	1	IgG2b	6.67186890362856	4.25282871634803	1	1	expanded >1	expanded >1	VI
M2_spleen_GACAGAGAGTGAAGTT	1756	5295	SeuratProject	RA1_mouse_bcells_spleen2	Spleen	M2	5295	1756	6	Hchain: IGHV1-26:IGHD1-1:IGHJ2:IGHG2B:cdr3H=TGTGCAAGATCCCCTTACTACGGTAGCTACTTTGACTACTGG; Lchain: IGKV10-96:IGKJ1:IGKC:cdr3L=TGCCAACAGGGTAATACGCTTCCTCGGACGTTC	Hchain: IGHV1-26:IGHD1-1:IGHJ2; Lchain: IGKV10-96:IGKJ1:IGKC	IGHV1-26	IGHD1-1	IGHJ2	IGHG2B	CARSPYYGSYFDYW	TGTGCAAGATCCCCTTACTACGGTAGCTACTTTGACTACTGG	IGKV10-96	None	IGKJ1	IGKC	CQQGNTLPRTF	TGCCAACAGGGTAATACGCTTCCTCGGACGTTC	462	171	291	1	288	109	179	1	IgG2b	6.67186890362856	4.25282871634803	1	1	expanded >1	expanded >1	VI
M2_spleen_GACAGAGGTGGGTATG	2128	8155	SeuratProject	RA1_mouse_bcells_spleen2	Spleen	M2	8155	2128	6	Hchain: IGHV1-26:IGHD1-1:IGHJ2:IGHG2B:cdr3H=TGTGCAAGATCCCCTTACTACGGTAGCTACTTTGACTACTGG; Lchain: IGKV10-96:IGKJ1:IGKC:cdr3L=TGCCAACAGGGTAATACGCTTCCTCGGACGTTC	Hchain: IGHV1-26:IGHD1-1:IGHJ2; Lchain: IGKV10-96:IGKJ1:IGKC	IGHV1-26	IGHD1-1	IGHJ2	IGHG2B	CARSPYYGSYFDYW	TGTGCAAGATCCCCTTACTACGGTAGCTACTTTGACTACTGG	IGKV10-96	None	IGKJ1	IGKC	CQQGNTLPRTF	TGCCAACAGGGTAATACGCTTCCTCGGACGTTC	462	171	291	1	288	109	179	1	IgG2b	6.67186890362856	4.25282871634803	1	1	expanded >1	expanded >1	VI
M2_spleen_GACGGCTCAGCCACCA	2294	9122	SeuratProject	RA1_mouse_bcells_spleen2	Spleen	M2	9122	2294	6	Hchain: IGHV1-26:IGHD1-1:IGHJ2:IGHG2B:cdr3H=TGTGCAAGATCCCCTTACTACGGTAGCTACTTTGACTACTGG; Lchain: IGKV10-96:IGKJ1:IGKC:cdr3L=TGCCAACAGGGTAATACGCTTCCTCGGACGTTC	Hchain: IGHV1-26:IGHD1-1:IGHJ2; Lchain: IGKV10-96:IGKJ1:IGKC	IGHV1-26	IGHD1-1	IGHJ2	IGHG2B	CARSPYYGSYFDYW	TGTGCAAGATCCCCTTACTACGGTAGCTACTTTGACTACTGG	IGKV10-96	None	IGKJ1	IGKC	CQQGNTLPRTF	TGCCAACAGGGTAATACGCTTCCTCGGACGTTC	462	171	291	1	288	109	179	1	IgG2b	6.67186890362856	4.25282871634803	1	1	expanded >1	expanded >1	VI
M2_spleen_GACTGCGCATTCCTGC	1543	4235	SeuratProject	RA1_mouse_bcells_spleen2	Spleen	M2	4235	1543	6	Hchain: IGHV1-26:IGHD1-1:IGHJ2:IGHG2B:cdr3H=TGTGCAAGATCCCCTTACTACGGTAGCTACTTTGACTACTGG; Lchain: IGKV10-96:IGKJ1:IGKC:cdr3L=TGCCAACAGGGTAATACGCTTCCTCGGACGTTC	Hchain: IGHV1-26:IGHD1-1:IGHJ2; Lchain: IGKV10-96:IGKJ1:IGKC	IGHV1-26	IGHD1-1	IGHJ2	IGHG2B	CARSPYYGSYFDYW	TGTGCAAGATCCCCTTACTACGGTAGCTACTTTGACTACTGG	IGKV10-96	None	IGKJ1	IGKC	CQQGNTLPRTF	TGCCAACAGGGTAATACGCTTCCTCGGACGTTC	462	171	291	1	288	109	179	1	IgG2b	6.67186890362856	4.25282871634803	1	1	expanded >1	expanded >1	VI
M2_spleen_GACTGCGTCTAGAGTC	2054	7174	SeuratProject	RA1_mouse_bcells_spleen2	Spleen	M2	7174	2054	6	Hchain: IGHV1-26:IGHD1-1:IGHJ2:IGHG2B:cdr3H=TGTGCAAGATCCCCTTACTACGGTAGCTACTTTGACTACTGG; Lchain: IGKV10-96:IGKJ1:IGKC:cdr3L=TGCCAACAGGGTAATACGCTTCCTCGGACGTTC	Hchain: IGHV1-26:IGHD1-1:IGHJ2; Lchain: IGKV10-96:IGKJ1:IGKC	IGHV1-26	IGHD1-1	IGHJ2	IGHG2B	CARSPYYGSYFDYW	TGTGCAAGATCCCCTTACTACGGTAGCTACTTTGACTACTGG	IGKV10-96	None	IGKJ1	IGKC	CQQGNTLPRTF	TGCCAACAGGGTAATACGCTTCCTCGGACGTTC	462	171	291	1	288	109	179	1	IgG2b	6.67186890362856	4.25282871634803	1	1	expanded >1	expanded >1	VI
M2_spleen_GATGCTACACCGGAAA	1588	4620	SeuratProject	RA1_mouse_bcells_spleen2	Spleen	M2	4620	1588	6	Hchain: IGHV1-26:IGHD1-1:IGHJ2:IGHG2B:cdr3H=TGTGCAAGATCCCCTTACTACGGTAGCTACTTTGACTACTGG; Lchain: IGKV10-96:IGKJ1:IGKC:cdr3L=TGCCAACAGGGTAATACGCTTCCTCGGACGTTC	Hchain: IGHV1-26:IGHD1-1:IGHJ2; Lchain: IGKV10-96:IGKJ1:IGKC	IGHV1-26	IGHD1-1	IGHJ2	IGHG2B	CARSPYYGSYFDYW	TGTGCAAGATCCCCTTACTACGGTAGCTACTTTGACTACTGG	IGKV10-96	None	IGKJ1	IGKC	CQQGNTLPRTF	TGCCAACAGGGTAATACGCTTCCTCGGACGTTC	462	171	291	1	288	109	179	1	IgG2b	6.67186890362856	4.25282871634803	1	1	expanded >1	expanded >1	VI
M2_spleen_GATTCAGGTCGAGTTT	2606	11022	SeuratProject	RA1_mouse_bcells_spleen2	Spleen	M2	11022	2606	6	Hchain: IGHV1-26:IGHD1-1:IGHJ2:IGHG2B:cdr3H=TGTGCAAGATCCCCTTACTACGGTAGCTACTTTGACTACTGG; Lchain: IGKV10-96:IGKJ1:IGKC:cdr3L=TGCCAACAGGGTAATACGCTTCCTCGGACGTTC	Hchain: IGHV1-26:IGHD1-1:IGHJ2; Lchain: IGKV10-96:IGKJ1:IGKC	IGHV1-26	IGHD1-1	IGHJ2	IGHG2B	CARSPYYGSYFDYW	TGTGCAAGATCCCCTTACTACGGTAGCTACTTTGACTACTGG	IGKV10-96	None	IGKJ1	IGKC	CQQGNTLPRTF	TGCCAACAGGGTAATACGCTTCCTCGGACGTTC	462	171	291	1	288	109	179	1	IgG2b	6.67186890362856	4.25282871634803	1	1	expanded >1	expanded >1	VI
M2_spleen_GCCAAATTCTGCTTGC	3124	14031	SeuratProject	RA1_mouse_bcells_spleen2	Spleen	M2	14031	3124	6	Hchain: IGHV1-26:IGHD1-1:IGHJ2:IGHG2B:cdr3H=TGTGCAAGATCCCCTTACTACGGTAGCTACTTTGACTACTGG; Lchain: IGKV10-96:IGKJ1:IGKC:cdr3L=TGCCAACAGGGTAATACGCTTCCTCGGACGTTC	Hchain: IGHV1-26:IGHD1-1:IGHJ2; Lchain: IGKV10-96:IGKJ1:IGKC	IGHV1-26	IGHD1-1	IGHJ2	IGHG2B	CARSPYYGSYFDYW	TGTGCAAGATCCCCTTACTACGGTAGCTACTTTGACTACTGG	IGKV10-96	None	IGKJ1	IGKC	CQQGNTLPRTF	TGCCAACAGGGTAATACGCTTCCTCGGACGTTC	462	171	291	1	288	109	179	1	IgG2b	6.67186890362856	4.25282871634803	1	1	expanded >1	expanded >1	VI
M2_spleen_GCGACCAAGTGGCACA	2248	10353	SeuratProject	RA1_mouse_bcells_spleen2	Spleen	M2	10353	2248	6	Hchain: IGHV1-26:IGHD1-1:IGHJ2:IGHG2B:cdr3H=TGTGCAAGATCCCCTTACTACGGTAGCTACTTTGACTACTGG; Lchain: IGKV10-96:IGKJ1:IGKC:cdr3L=TGCCAACAGGGTAATACGCTTCCTCGGACGTTC	Hchain: IGHV1-26:IGHD1-1:IGHJ2; Lchain: IGKV10-96:IGKJ1:IGKC	IGHV1-26	IGHD1-1	IGHJ2	IGHG2B	CARSPYYGSYFDYW	TGTGCAAGATCCCCTTACTACGGTAGCTACTTTGACTACTGG	IGKV10-96	None	IGKJ1	IGKC	CQQGNTLPRTF	TGCCAACAGGGTAATACGCTTCCTCGGACGTTC	462	171	291	1	288	109	179	1	IgG2b	6.67186890362856	4.25282871634803	1	1	expanded >1	expanded >1	VI
M2_spleen_GCGAGAATCATCATTC	1057	2264	SeuratProject	RA1_mouse_bcells_spleen2	Spleen	M2	2264	1057	6	Hchain: IGHV1-26:IGHD1-1:IGHJ2:IGHG2B:cdr3H=TGTGCAAGATCCCCTTACTACGGTAGCTACTTTGACTACTGG; Lchain: IGKV10-96:IGKJ1:IGKC:cdr3L=TGCCAACAGGGTAATACGCTTCCTCGGACGTTC	Hchain: IGHV1-26:IGHD1-1:IGHJ2; Lchain: IGKV10-96:IGKJ1:IGKC	IGHV1-26	IGHD1-1	IGHJ2	IGHG2B	CARSPYYGSYFDYW	TGTGCAAGATCCCCTTACTACGGTAGCTACTTTGACTACTGG	IGKV10-96	None	IGKJ1	IGKC	CQQGNTLPRTF	TGCCAACAGGGTAATACGCTTCCTCGGACGTTC	462	171	291	1	288	109	179	1	IgG2b	6.67186890362856	4.25282871634803	1	1	expanded >1	expanded >1	VI
M2_spleen_GCTGCAGGTTGGTAAA	1512	4414	SeuratProject	RA1_mouse_bcells_spleen2	Spleen	M2	4414	1512	6	Hchain: IGHV1-26:IGHD1-1:IGHJ2:IGHG2B:cdr3H=TGTGCAAGATCCCCTTACTACGGTAGCTACTTTGACTACTGG; Lchain: IGKV10-96:IGKJ1:IGKC:cdr3L=TGCCAACAGGGTAATACGCTTCCTCGGACGTTC	Hchain: IGHV1-26:IGHD1-1:IGHJ2; Lchain: IGKV10-96:IGKJ1:IGKC	IGHV1-26	IGHD1-1	IGHJ2	IGHG2B	CARSPYYGSYFDYW	TGTGCAAGATCCCCTTACTACGGTAGCTACTTTGACTACTGG	IGKV10-96	None	IGKJ1	IGKC	CQQGNTLPRTF	TGCCAACAGGGTAATACGCTTCCTCGGACGTTC	462	171	291	1	288	109	179	1	IgG2b	6.67186890362856	4.25282871634803	1	1	expanded >1	expanded >1	VI
M2_spleen_GGAATAACAATCCAAC	2132	6110	SeuratProject	RA1_mouse_bcells_spleen2	Spleen	M2	6110	2132	6	Hchain: IGHV1-26:IGHD1-1:IGHJ2:IGHG2B:cdr3H=TGTGCAAGATCCCCTTACTACGGTAGCTACTTTGACTACTGG; Lchain: IGKV10-96:IGKJ1:IGKC:cdr3L=TGCCAACAGGGTAATACGCTTCCTCGGACGTTC	Hchain: IGHV1-26:IGHD1-1:IGHJ2; Lchain: IGKV10-96:IGKJ1:IGKC	IGHV1-26	IGHD1-1	IGHJ2	IGHG2B	CARSPYYGSYFDYW	TGTGCAAGATCCCCTTACTACGGTAGCTACTTTGACTACTGG	IGKV10-96	None	IGKJ1	IGKC	CQQGNTLPRTF	TGCCAACAGGGTAATACGCTTCCTCGGACGTTC	462	171	291	1	288	109	179	1	IgG2b	6.67186890362856	4.25282871634803	1	1	expanded >1	expanded >1	VI
M2_spleen_GGACATTGTACCGGCT	1837	5667	SeuratProject	RA1_mouse_bcells_spleen2	Spleen	M2	5667	1837	6	Hchain: IGHV1-26:IGHD1-1:IGHJ2:IGHG2B:cdr3H=TGTGCAAGATCCCCTTACTACGGTAGCTACTTTGACTACTGG; Lchain: IGKV10-96:IGKJ1:IGKC:cdr3L=TGCCAACAGGGTAATACGCTTCCTCGGACGTTC	Hchain: IGHV1-26:IGHD1-1:IGHJ2; Lchain: IGKV10-96:IGKJ1:IGKC	IGHV1-26	IGHD1-1	IGHJ2	IGHG2B	CARSPYYGSYFDYW	TGTGCAAGATCCCCTTACTACGGTAGCTACTTTGACTACTGG	IGKV10-96	None	IGKJ1	IGKC	CQQGNTLPRTF	TGCCAACAGGGTAATACGCTTCCTCGGACGTTC	462	171	291	1	288	109	179	1	IgG2b	6.67186890362856	4.25282871634803	1	1	expanded >1	expanded >1	VI
M2_spleen_GGATGTTAGATGGCGT	1139	2811	SeuratProject	RA1_mouse_bcells_spleen2	Spleen	M2	2811	1139	6	Hchain: IGHV1-26:IGHD1-1:IGHJ2:IGHG2B:cdr3H=TGTGCAAGATCCCCTTACTACGGTAGCTACTTTGACTACTGG; Lchain: IGKV10-96:IGKJ1:IGKC:cdr3L=TGCCAACAGGGTAATACGCTTCCTCGGACGTTC	Hchain: IGHV1-26:IGHD1-1:IGHJ2; Lchain: IGKV10-96:IGKJ1:IGKC	IGHV1-26	IGHD1-1	IGHJ2	IGHG2B	CARSPYYGSYFDYW	TGTGCAAGATCCCCTTACTACGGTAGCTACTTTGACTACTGG	IGKV10-96	None	IGKJ1	IGKC	CQQGNTLPRTF	TGCCAACAGGGTAATACGCTTCCTCGGACGTTC	462	171	291	1	288	109	179	1	IgG2b	6.67186890362856	4.25282871634803	1	1	expanded >1	expanded >1	VI
M2_spleen_GGCTCGAAGTGAACGC	1908	6268	SeuratProject	RA1_mouse_bcells_spleen2	Spleen	M2	6268	1908	6	Hchain: IGHV1-26:IGHD1-1:IGHJ2:IGHG2B:cdr3H=TGTGCAAGATCCCCTTACTACGGTAGCTACTTTGACTACTGG; Lchain: IGKV10-96:IGKJ1:IGKC:cdr3L=TGCCAACAGGGTAATACGCTTCCTCGGACGTTC	Hchain: IGHV1-26:IGHD1-1:IGHJ2; Lchain: IGKV10-96:IGKJ1:IGKC	IGHV1-26	IGHD1-1	IGHJ2	IGHG2B	CARSPYYGSYFDYW	TGTGCAAGATCCCCTTACTACGGTAGCTACTTTGACTACTGG	IGKV10-96	None	IGKJ1	IGKC	CQQGNTLPRTF	TGCCAACAGGGTAATACGCTTCCTCGGACGTTC	462	171	291	1	288	109	179	1	IgG2b	6.67186890362856	4.25282871634803	1	1	expanded >1	expanded >1	VI
M2_spleen_GGGATGACACTTAAGC	1715	4589	SeuratProject	RA1_mouse_bcells_spleen2	Spleen	M2	4589	1715	6	Hchain: IGHV1-26:IGHD1-1:IGHJ2:IGHG2B:cdr3H=TGTGCAAGATCCCCTTACTACGGTAGCTACTTTGACTACTGG; Lchain: IGKV10-96:IGKJ1:IGKC:cdr3L=TGCCAACAGGGTAATACGCTTCCTCGGACGTTC	Hchain: IGHV1-26:IGHD1-1:IGHJ2; Lchain: IGKV10-96:IGKJ1:IGKC	IGHV1-26	IGHD1-1	IGHJ2	IGHG2B	CARSPYYGSYFDYW	TGTGCAAGATCCCCTTACTACGGTAGCTACTTTGACTACTGG	IGKV10-96	None	IGKJ1	IGKC	CQQGNTLPRTF	TGCCAACAGGGTAATACGCTTCCTCGGACGTTC	462	171	291	1	288	109	179	1	IgG2b	6.67186890362856	4.25282871634803	1	1	expanded >1	expanded >1	VI
M2_spleen_GGGCACTCAGAAGCAC	1499	3953	SeuratProject	RA1_mouse_bcells_spleen2	Spleen	M2	3953	1499	6	Hchain: IGHV1-26:IGHD1-1:IGHJ2:IGHG2B:cdr3H=TGTGCAAGATCCCCTTACTACGGTAGCTACTTTGACTACTGG; Lchain: IGKV10-96:IGKJ1:IGKC:cdr3L=TGCCAACAGGGTAATACGCTTCCTCGGACGTTC	Hchain: IGHV1-26:IGHD1-1:IGHJ2; Lchain: IGKV10-96:IGKJ1:IGKC	IGHV1-26	IGHD1-1	IGHJ2	IGHG2B	CARSPYYGSYFDYW	TGTGCAAGATCCCCTTACTACGGTAGCTACTTTGACTACTGG	IGKV10-96	None	IGKJ1	IGKC	CQQGNTLPRTF	TGCCAACAGGGTAATACGCTTCCTCGGACGTTC	462	171	291	1	288	109	179	1	IgG2b	6.67186890362856	4.25282871634803	1	1	expanded >1	expanded >1	VI
M2_spleen_GGGCATCAGTCGAGTG	1723	5138	SeuratProject	RA1_mouse_bcells_spleen2	Spleen	M2	5138	1723	6	Hchain: IGHV1-26:IGHD1-1:IGHJ2:IGHG2B:cdr3H=TGTGCAAGATCCCCTTACTACGGTAGCTACTTTGACTACTGG; Lchain: IGKV10-96:IGKJ1:IGKC:cdr3L=TGCCAACAGGGTAATACGCTTCCTCGGACGTTC	Hchain: IGHV1-26:IGHD1-1:IGHJ2; Lchain: IGKV10-96:IGKJ1:IGKC	IGHV1-26	IGHD1-1	IGHJ2	IGHG2B	CARSPYYGSYFDYW	TGTGCAAGATCCCCTTACTACGGTAGCTACTTTGACTACTGG	IGKV10-96	None	IGKJ1	IGKC	CQQGNTLPRTF	TGCCAACAGGGTAATACGCTTCCTCGGACGTTC	462	171	291	1	288	109	179	1	IgG2b	6.67186890362856	4.25282871634803	1	1	expanded >1	expanded >1	VI
M2_spleen_GTAACGTCAGGTCCAC	2486	9236	SeuratProject	RA1_mouse_bcells_spleen2	Spleen	M2	9236	2486	6	Hchain: IGHV1-26:IGHD1-1:IGHJ2:IGHG2B:cdr3H=TGTGCAAGATCCCCTTACTACGGTAGCTACTTTGACTACTGG; Lchain: IGKV10-96:IGKJ1:IGKC:cdr3L=TGCCAACAGGGTAATACGCTTCCTCGGACGTTC	Hchain: IGHV1-26:IGHD1-1:IGHJ2; Lchain: IGKV10-96:IGKJ1:IGKC	IGHV1-26	IGHD1-1	IGHJ2	IGHG2B	CARSPYYGSYFDYW	TGTGCAAGATCCCCTTACTACGGTAGCTACTTTGACTACTGG	IGKV10-96	None	IGKJ1	IGKC	CQQGNTLPRTF	TGCCAACAGGGTAATACGCTTCCTCGGACGTTC	462	171	291	1	288	109	179	1	IgG2b	6.67186890362856	4.25282871634803	1	1	expanded >1	expanded >1	VI
M2_spleen_GTATTCTCAGTAGAGC	1545	4401	SeuratProject	RA1_mouse_bcells_spleen2	Spleen	M2	4401	1545	6	Hchain: IGHV1-26:IGHD1-1:IGHJ2:IGHG2B:cdr3H=TGTGCAAGATCCCCTTACTACGGTAGCTACTTTGACTACTGG; Lchain: IGKV10-96:IGKJ1:IGKC:cdr3L=TGCCAACAGGGTAATACGCTTCCTCGGACGTTC	Hchain: IGHV1-26:IGHD1-1:IGHJ2; Lchain: IGKV10-96:IGKJ1:IGKC	IGHV1-26	IGHD1-1	IGHJ2	IGHG2B	CARSPYYGSYFDYW	TGTGCAAGATCCCCTTACTACGGTAGCTACTTTGACTACTGG	IGKV10-96	None	IGKJ1	IGKC	CQQGNTLPRTF	TGCCAACAGGGTAATACGCTTCCTCGGACGTTC	462	171	291	1	288	109	179	1	IgG2b	6.67186890362856	4.25282871634803	1	1	expanded >1	expanded >1	VI
M2_spleen_GTCTCGTAGGCCCGTT	1857	6994	SeuratProject	RA1_mouse_bcells_spleen2	Spleen	M2	6994	1857	6	Hchain: IGHV1-26:IGHD1-1:IGHJ2:IGHG2B:cdr3H=TGTGCAAGATCCCCTTACTACGGTAGCTACTTTGACTACTGG; Lchain: IGKV10-96:IGKJ1:IGKC:cdr3L=TGCCAACAGGGTAATACGCTTCCTCGGACGTTC	Hchain: IGHV1-26:IGHD1-1:IGHJ2; Lchain: IGKV10-96:IGKJ1:IGKC	IGHV1-26	IGHD1-1	IGHJ2	IGHG2B	CARSPYYGSYFDYW	TGTGCAAGATCCCCTTACTACGGTAGCTACTTTGACTACTGG	IGKV10-96	None	IGKJ1	IGKC	CQQGNTLPRTF	TGCCAACAGGGTAATACGCTTCCTCGGACGTTC	462	171	291	1	288	109	179	1	IgG2b	6.67186890362856	4.25282871634803	1	1	expanded >1	expanded >1	VI
M2_spleen_GTCTTCGGTCGGGTCT	2446	10205	SeuratProject	RA1_mouse_bcells_spleen2	Spleen	M2	10205	2446	6	Hchain: IGHV1-26:IGHD1-1:IGHJ2:IGHG2B:cdr3H=TGTGCAAGATCCCCTTACTACGGTAGCTACTTTGACTACTGG; Lchain: IGKV10-96:IGKJ1:IGKC:cdr3L=TGCCAACAGGGTAATACGCTTCCTCGGACGTTC	Hchain: IGHV1-26:IGHD1-1:IGHJ2; Lchain: IGKV10-96:IGKJ1:IGKC	IGHV1-26	IGHD1-1	IGHJ2	IGHG2B	CARSPYYGSYFDYW	TGTGCAAGATCCCCTTACTACGGTAGCTACTTTGACTACTGG	IGKV10-96	None	IGKJ1	IGKC	CQQGNTLPRTF	TGCCAACAGGGTAATACGCTTCCTCGGACGTTC	462	171	291	1	288	109	179	1	IgG2b	6.67186890362856	4.25282871634803	1	1	expanded >1	expanded >1	VI
M2_spleen_GTGCATATCTCCAGGG	1876	5935	SeuratProject	RA1_mouse_bcells_spleen2	Spleen	M2	5935	1876	6	Hchain: IGHV1-26:IGHD1-1:IGHJ2:IGHG2B:cdr3H=TGTGCAAGATCCCCTTACTACGGTAGCTACTTTGACTACTGG; Lchain: IGKV10-96:IGKJ1:IGKC:cdr3L=TGCCAACAGGGTAATACGCTTCCTCGGACGTTC	Hchain: IGHV1-26:IGHD1-1:IGHJ2; Lchain: IGKV10-96:IGKJ1:IGKC	IGHV1-26	IGHD1-1	IGHJ2	IGHG2B	CARSPYYGSYFDYW	TGTGCAAGATCCCCTTACTACGGTAGCTACTTTGACTACTGG	IGKV10-96	None	IGKJ1	IGKC	CQQGNTLPRTF	TGCCAACAGGGTAATACGCTTCCTCGGACGTTC	462	171	291	1	288	109	179	1	IgG2b	6.67186890362856	4.25282871634803	1	1	expanded >1	expanded >1	VI
M2_spleen_TACTTGTCAGACGCCT	2190	7994	SeuratProject	RA1_mouse_bcells_spleen2	Spleen	M2	7994	2190	6	Hchain: IGHV1-26:IGHD1-1:IGHJ2:IGHG2B:cdr3H=TGTGCAAGATCCCCTTACTACGGTAGCTACTTTGACTACTGG; Lchain: IGKV10-96:IGKJ1:IGKC:cdr3L=TGCCAACAGGGTAATACGCTTCCTCGGACGTTC	Hchain: IGHV1-26:IGHD1-1:IGHJ2; Lchain: IGKV10-96:IGKJ1:IGKC	IGHV1-26	IGHD1-1	IGHJ2	IGHG2B	CARSPYYGSYFDYW	TGTGCAAGATCCCCTTACTACGGTAGCTACTTTGACTACTGG	IGKV10-96	None	IGKJ1	IGKC	CQQGNTLPRTF	TGCCAACAGGGTAATACGCTTCCTCGGACGTTC	462	171	291	1	288	109	179	1	IgG2b	6.67186890362856	4.25282871634803	1	1	expanded >1	expanded >1	VI
M2_spleen_TACTTGTGTAACGTTC	2104	7330	SeuratProject	RA1_mouse_bcells_spleen2	Spleen	M2	7330	2104	6	Hchain: IGHV1-26:IGHD1-1:IGHJ2:IGHG2B:cdr3H=TGTGCAAGATCCCCTTACTACGGTAGCTACTTTGACTACTGG; Lchain: IGKV10-96:IGKJ1:IGKC:cdr3L=TGCCAACAGGGTAATACGCTTCCTCGGACGTTC	Hchain: IGHV1-26:IGHD1-1:IGHJ2; Lchain: IGKV10-96:IGKJ1:IGKC	IGHV1-26	IGHD1-1	IGHJ2	IGHG2B	CARSPYYGSYFDYW	TGTGCAAGATCCCCTTACTACGGTAGCTACTTTGACTACTGG	IGKV10-96	None	IGKJ1	IGKC	CQQGNTLPRTF	TGCCAACAGGGTAATACGCTTCCTCGGACGTTC	462	171	291	1	288	109	179	1	IgG2b	6.67186890362856	4.25282871634803	1	1	expanded >1	expanded >1	VI
M2_spleen_TACTTGTTCAACACCA	1696	4637	SeuratProject	RA1_mouse_bcells_spleen2	Spleen	M2	4637	1696	6	Hchain: IGHV1-26:IGHD1-1:IGHJ2:IGHG2B:cdr3H=TGTGCAAGATCCCCTTACTACGGTAGCTACTTTGACTACTGG; Lchain: IGKV10-96:IGKJ1:IGKC:cdr3L=TGCCAACAGGGTAATACGCTTCCTCGGACGTTC	Hchain: IGHV1-26:IGHD1-1:IGHJ2; Lchain: IGKV10-96:IGKJ1:IGKC	IGHV1-26	IGHD1-1	IGHJ2	IGHG2B	CARSPYYGSYFDYW	TGTGCAAGATCCCCTTACTACGGTAGCTACTTTGACTACTGG	IGKV10-96	None	IGKJ1	IGKC	CQQGNTLPRTF	TGCCAACAGGGTAATACGCTTCCTCGGACGTTC	462	171	291	1	288	109	179	1	IgG2b	6.67186890362856	4.25282871634803	1	1	expanded >1	expanded >1	VI
M2_spleen_TAGTGGTCACCGTTGG	855	2277	SeuratProject	RA1_mouse_bcells_spleen2	Spleen	M2	2277	855	6	Hchain: IGHV1-26:IGHD1-1:IGHJ2:IGHG2B:cdr3H=TGTGCAAGATCCCCTTACTACGGTAGCTACTTTGACTACTGG; Lchain: IGKV10-96:IGKJ1:IGKC:cdr3L=TGCCAACAGGGTAATACGCTTCCTCGGACGTTC	Hchain: IGHV1-26:IGHD1-1:IGHJ2; Lchain: IGKV10-96:IGKJ1:IGKC	IGHV1-26	IGHD1-1	IGHJ2	IGHG2B	CARSPYYGSYFDYW	TGTGCAAGATCCCCTTACTACGGTAGCTACTTTGACTACTGG	IGKV10-96	None	IGKJ1	IGKC	CQQGNTLPRTF	TGCCAACAGGGTAATACGCTTCCTCGGACGTTC	462	171	291	1	288	109	179	1	IgG2b	6.67186890362856	4.25282871634803	1	1	expanded >1	expanded >1	VI
M2_spleen_TCAACGACAAAGGCGT	1115	2780	SeuratProject	RA1_mouse_bcells_spleen2	Spleen	M2	2780	1115	6	Hchain: IGHV1-26:IGHD1-1:IGHJ2:IGHG2B:cdr3H=TGTGCAAGATCCCCTTACTACGGTAGCTACTTTGACTACTGG; Lchain: IGKV10-96:IGKJ1:IGKC:cdr3L=TGCCAACAGGGTAATACGCTTCCTCGGACGTTC	Hchain: IGHV1-26:IGHD1-1:IGHJ2; Lchain: IGKV10-96:IGKJ1:IGKC	IGHV1-26	IGHD1-1	IGHJ2	IGHG2B	CARSPYYGSYFDYW	TGTGCAAGATCCCCTTACTACGGTAGCTACTTTGACTACTGG	IGKV10-96	None	IGKJ1	IGKC	CQQGNTLPRTF	TGCCAACAGGGTAATACGCTTCCTCGGACGTTC	462	171	291	1	288	109	179	1	IgG2b	6.67186890362856	4.25282871634803	1	1	expanded >1	expanded >1	VI
M2_spleen_TCGCGTTGTGATGATA	1468	4009	SeuratProject	RA1_mouse_bcells_spleen2	Spleen	M2	4009	1468	6	Hchain: IGHV1-26:IGHD1-1:IGHJ2:IGHG2B:cdr3H=TGTGCAAGATCCCCTTACTACGGTAGCTACTTTGACTACTGG; Lchain: IGKV10-96:IGKJ1:IGKC:cdr3L=TGCCAACAGGGTAATACGCTTCCTCGGACGTTC	Hchain: IGHV1-26:IGHD1-1:IGHJ2; Lchain: IGKV10-96:IGKJ1:IGKC	IGHV1-26	IGHD1-1	IGHJ2	IGHG2B	CARSPYYGSYFDYW	TGTGCAAGATCCCCTTACTACGGTAGCTACTTTGACTACTGG	IGKV10-96	None	IGKJ1	IGKC	CQQGNTLPRTF	TGCCAACAGGGTAATACGCTTCCTCGGACGTTC	462	171	291	1	288	109	179	1	IgG2b	6.67186890362856	4.25282871634803	1	1	expanded >1	expanded >1	VI
M2_spleen_TCTCATAAGCAATATG	1540	4245	SeuratProject	RA1_mouse_bcells_spleen2	Spleen	M2	4245	1540	6	Hchain: IGHV1-26:IGHD1-1:IGHJ2:IGHG2B:cdr3H=TGTGCAAGATCCCCTTACTACGGTAGCTACTTTGACTACTGG; Lchain: IGKV10-96:IGKJ1:IGKC:cdr3L=TGCCAACAGGGTAATACGCTTCCTCGGACGTTC	Hchain: IGHV1-26:IGHD1-1:IGHJ2; Lchain: IGKV10-96:IGKJ1:IGKC	IGHV1-26	IGHD1-1	IGHJ2	IGHG2B	CARSPYYGSYFDYW	TGTGCAAGATCCCCTTACTACGGTAGCTACTTTGACTACTGG	IGKV10-96	None	IGKJ1	IGKC	CQQGNTLPRTF	TGCCAACAGGGTAATACGCTTCCTCGGACGTTC	462	171	291	1	288	109	179	1	IgG2b	6.67186890362856	4.25282871634803	1	1	expanded >1	expanded >1	VI
M2_spleen_TGACTTTCAAGGTTTC	1851	6539	SeuratProject	RA1_mouse_bcells_spleen2	Spleen	M2	6539	1851	6	Hchain: IGHV1-26:IGHD1-1:IGHJ2:IGHG2B:cdr3H=TGTGCAAGATCCCCTTACTACGGTAGCTACTTTGACTACTGG; Lchain: IGKV10-96:IGKJ1:IGKC:cdr3L=TGCCAACAGGGTAATACGCTTCCTCGGACGTTC	Hchain: IGHV1-26:IGHD1-1:IGHJ2; Lchain: IGKV10-96:IGKJ1:IGKC	IGHV1-26	IGHD1-1	IGHJ2	IGHG2B	CARSPYYGSYFDYW	TGTGCAAGATCCCCTTACTACGGTAGCTACTTTGACTACTGG	IGKV10-96	None	IGKJ1	IGKC	CQQGNTLPRTF	TGCCAACAGGGTAATACGCTTCCTCGGACGTTC	462	171	291	1	288	109	179	1	IgG2b	6.67186890362856	4.25282871634803	1	1	expanded >1	expanded >1	VI
M2_spleen_TGAGAGGTCATAACCG	2063	7619	SeuratProject	RA1_mouse_bcells_spleen2	Spleen	M2	7619	2063	6	Hchain: IGHV1-26:IGHD1-1:IGHJ2:IGHG2B:cdr3H=TGTGCAAGATCCCCTTACTACGGTAGCTACTTTGACTACTGG; Lchain: IGKV10-96:IGKJ1:IGKC:cdr3L=TGCCAACAGGGTAATACGCTTCCTCGGACGTTC	Hchain: IGHV1-26:IGHD1-1:IGHJ2; Lchain: IGKV10-96:IGKJ1:IGKC	IGHV1-26	IGHD1-1	IGHJ2	IGHG2B	CARSPYYGSYFDYW	TGTGCAAGATCCCCTTACTACGGTAGCTACTTTGACTACTGG	IGKV10-96	None	IGKJ1	IGKC	CQQGNTLPRTF	TGCCAACAGGGTAATACGCTTCCTCGGACGTTC	462	171	291	1	288	109	179	1	IgG2b	6.67186890362856	4.25282871634803	1	1	expanded >1	expanded >1	VI
M2_spleen_TGCCAAACAAGACGTG	1948	6511	SeuratProject	RA1_mouse_bcells_spleen2	Spleen	M2	6511	1948	6	Hchain: IGHV1-26:IGHD1-1:IGHJ2:IGHG2B:cdr3H=TGTGCAAGATCCCCTTACTACGGTAGCTACTTTGACTACTGG; Lchain: IGKV10-96:IGKJ1:IGKC:cdr3L=TGCCAACAGGGTAATACGCTTCCTCGGACGTTC	Hchain: IGHV1-26:IGHD1-1:IGHJ2; Lchain: IGKV10-96:IGKJ1:IGKC	IGHV1-26	IGHD1-1	IGHJ2	IGHG2B	CARSPYYGSYFDYW	TGTGCAAGATCCCCTTACTACGGTAGCTACTTTGACTACTGG	IGKV10-96	None	IGKJ1	IGKC	CQQGNTLPRTF	TGCCAACAGGGTAATACGCTTCCTCGGACGTTC	462	171	291	1	288	109	179	1	IgG2b	6.67186890362856	4.25282871634803	1	1	expanded >1	expanded >1	VI
M2_spleen_TGCGGGTTCGCCTGTT	1535	4098	SeuratProject	RA1_mouse_bcells_spleen2	Spleen	M2	4098	1535	6	Hchain: IGHV1-26:IGHD1-1:IGHJ2:IGHG2B:cdr3H=TGTGCAAGATCCCCTTACTACGGTAGCTACTTTGACTACTGG; Lchain: IGKV10-96:IGKJ1:IGKC:cdr3L=TGCCAACAGGGTAATACGCTTCCTCGGACGTTC	Hchain: IGHV1-26:IGHD1-1:IGHJ2; Lchain: IGKV10-96:IGKJ1:IGKC	IGHV1-26	IGHD1-1	IGHJ2	IGHG2B	CARSPYYGSYFDYW	TGTGCAAGATCCCCTTACTACGGTAGCTACTTTGACTACTGG	IGKV10-96	None	IGKJ1	IGKC	CQQGNTLPRTF	TGCCAACAGGGTAATACGCTTCCTCGGACGTTC	462	171	291	1	288	109	179	1	IgG2b	6.67186890362856	4.25282871634803	1	1	expanded >1	expanded >1	VI
M2_spleen_TGCTGCTAGCTGCCCA	1847	6165	SeuratProject	RA1_mouse_bcells_spleen2	Spleen	M2	6165	1847	6	Hchain: IGHV1-26:IGHD1-1:IGHJ2:IGHG2B:cdr3H=TGTGCAAGATCCCCTTACTACGGTAGCTACTTTGACTACTGG; Lchain: IGKV10-96:IGKJ1:IGKC:cdr3L=TGCCAACAGGGTAATACGCTTCCTCGGACGTTC	Hchain: IGHV1-26:IGHD1-1:IGHJ2; Lchain: IGKV10-96:IGKJ1:IGKC	IGHV1-26	IGHD1-1	IGHJ2	IGHG2B	CARSPYYGSYFDYW	TGTGCAAGATCCCCTTACTACGGTAGCTACTTTGACTACTGG	IGKV10-96	None	IGKJ1	IGKC	CQQGNTLPRTF	TGCCAACAGGGTAATACGCTTCCTCGGACGTTC	462	171	291	1	288	109	179	1	IgG2b	6.67186890362856	4.25282871634803	1	1	expanded >1	expanded >1	VI
M2_spleen_TGGTTAGTCCCAACGG	2130	6571	SeuratProject	RA1_mouse_bcells_spleen2	Spleen	M2	6571	2130	6	Hchain: IGHV1-26:IGHD1-1:IGHJ2:IGHG2B:cdr3H=TGTGCAAGATCCCCTTACTACGGTAGCTACTTTGACTACTGG; Lchain: IGKV10-96:IGKJ1:IGKC:cdr3L=TGCCAACAGGGTAATACGCTTCCTCGGACGTTC	Hchain: IGHV1-26:IGHD1-1:IGHJ2; Lchain: IGKV10-96:IGKJ1:IGKC	IGHV1-26	IGHD1-1	IGHJ2	IGHG2B	CARSPYYGSYFDYW	TGTGCAAGATCCCCTTACTACGGTAGCTACTTTGACTACTGG	IGKV10-96	None	IGKJ1	IGKC	CQQGNTLPRTF	TGCCAACAGGGTAATACGCTTCCTCGGACGTTC	462	171	291	1	288	109	179	1	IgG2b	6.67186890362856	4.25282871634803	1	1	expanded >1	expanded >1	VI
M2_spleen_TGTGTTTAGAGCTGGT	1569	4683	SeuratProject	RA1_mouse_bcells_spleen2	Spleen	M2	4683	1569	6	Hchain: IGHV1-26:IGHD1-1:IGHJ2:IGHG2B:cdr3H=TGTGCAAGATCCCCTTACTACGGTAGCTACTTTGACTACTGG; Lchain: IGKV10-96:IGKJ1:IGKC:cdr3L=TGCCAACAGGGTAATACGCTTCCTCGGACGTTC	Hchain: IGHV1-26:IGHD1-1:IGHJ2; Lchain: IGKV10-96:IGKJ1:IGKC	IGHV1-26	IGHD1-1	IGHJ2	IGHG2B	CARSPYYGSYFDYW	TGTGCAAGATCCCCTTACTACGGTAGCTACTTTGACTACTGG	IGKV10-96	None	IGKJ1	IGKC	CQQGNTLPRTF	TGCCAACAGGGTAATACGCTTCCTCGGACGTTC	462	171	291	1	288	109	179	1	IgG2b	6.67186890362856	4.25282871634803	1	1	expanded >1	expanded >1	VI
M2_spleen_TGTTCCGGTGTCGCTG	1547	4063	SeuratProject	RA1_mouse_bcells_spleen2	Spleen	M2	4063	1547	6	Hchain: IGHV1-26:IGHD1-1:IGHJ2:IGHG2B:cdr3H=TGTGCAAGATCCCCTTACTACGGTAGCTACTTTGACTACTGG; Lchain: IGKV10-96:IGKJ1:IGKC:cdr3L=TGCCAACAGGGTAATACGCTTCCTCGGACGTTC	Hchain: IGHV1-26:IGHD1-1:IGHJ2; Lchain: IGKV10-96:IGKJ1:IGKC	IGHV1-26	IGHD1-1	IGHJ2	IGHG2B	CARSPYYGSYFDYW	TGTGCAAGATCCCCTTACTACGGTAGCTACTTTGACTACTGG	IGKV10-96	None	IGKJ1	IGKC	CQQGNTLPRTF	TGCCAACAGGGTAATACGCTTCCTCGGACGTTC	462	171	291	1	288	109	179	1	IgG2b	6.67186890362856	4.25282871634803	1	1	expanded >1	expanded >1	VI
M2_spleen_TTAACTCTCTTGTACT	2255	7279	SeuratProject	RA1_mouse_bcells_spleen2	Spleen	M2	7279	2255	6	Hchain: IGHV1-26:IGHD1-1:IGHJ2:IGHG2B:cdr3H=TGTGCAAGATCCCCTTACTACGGTAGCTACTTTGACTACTGG; Lchain: IGKV10-96:IGKJ1:IGKC:cdr3L=TGCCAACAGGGTAATACGCTTCCTCGGACGTTC	Hchain: IGHV1-26:IGHD1-1:IGHJ2; Lchain: IGKV10-96:IGKJ1:IGKC	IGHV1-26	IGHD1-1	IGHJ2	IGHG2B	CARSPYYGSYFDYW	TGTGCAAGATCCCCTTACTACGGTAGCTACTTTGACTACTGG	IGKV10-96	None	IGKJ1	IGKC	CQQGNTLPRTF	TGCCAACAGGGTAATACGCTTCCTCGGACGTTC	462	171	291	1	288	109	179	1	IgG2b	6.67186890362856	4.25282871634803	1	1	expanded >1	expanded >1	VI
M2_spleen_TTAGTTCCACATTTCT	1748	4832	SeuratProject	RA1_mouse_bcells_spleen2	Spleen	M2	4832	1748	6	Hchain: IGHV1-26:IGHD1-1:IGHJ2:IGHG2B:cdr3H=TGTGCAAGATCCCCTTACTACGGTAGCTACTTTGACTACTGG; Lchain: IGKV10-96:IGKJ1:IGKC:cdr3L=TGCCAACAGGGTAATACGCTTCCTCGGACGTTC	Hchain: IGHV1-26:IGHD1-1:IGHJ2; Lchain: IGKV10-96:IGKJ1:IGKC	IGHV1-26	IGHD1-1	IGHJ2	IGHG2B	CARSPYYGSYFDYW	TGTGCAAGATCCCCTTACTACGGTAGCTACTTTGACTACTGG	IGKV10-96	None	IGKJ1	IGKC	CQQGNTLPRTF	TGCCAACAGGGTAATACGCTTCCTCGGACGTTC	462	171	291	1	288	109	179	1	IgG2b	6.67186890362856	4.25282871634803	1	1	expanded >1	expanded >1	VI
M2_spleen_TTCCCAGAGACGCTTT	1957	6016	SeuratProject	RA1_mouse_bcells_spleen2	Spleen	M2	6016	1957	6	Hchain: IGHV1-26:IGHD1-1:IGHJ2:IGHG2B:cdr3H=TGTGCAAGATCCCCTTACTACGGTAGCTACTTTGACTACTGG; Lchain: IGKV10-96:IGKJ1:IGKC:cdr3L=TGCCAACAGGGTAATACGCTTCCTCGGACGTTC	Hchain: IGHV1-26:IGHD1-1:IGHJ2; Lchain: IGKV10-96:IGKJ1:IGKC	IGHV1-26	IGHD1-1	IGHJ2	IGHG2B	CARSPYYGSYFDYW	TGTGCAAGATCCCCTTACTACGGTAGCTACTTTGACTACTGG	IGKV10-96	None	IGKJ1	IGKC	CQQGNTLPRTF	TGCCAACAGGGTAATACGCTTCCTCGGACGTTC	462	171	291	1	288	109	179	1	IgG2b	6.67186890362856	4.25282871634803	1	1	expanded >1	expanded >1	VI
M2_spleen_TTGAACGAGTGAACAT	1401	3757	SeuratProject	RA1_mouse_bcells_spleen2	Spleen	M2	3757	1401	6	Hchain: IGHV1-26:IGHD1-1:IGHJ2:IGHG2B:cdr3H=TGTGCAAGATCCCCTTACTACGGTAGCTACTTTGACTACTGG; Lchain: IGKV10-96:IGKJ1:IGKC:cdr3L=TGCCAACAGGGTAATACGCTTCCTCGGACGTTC	Hchain: IGHV1-26:IGHD1-1:IGHJ2; Lchain: IGKV10-96:IGKJ1:IGKC	IGHV1-26	IGHD1-1	IGHJ2	IGHG2B	CARSPYYGSYFDYW	TGTGCAAGATCCCCTTACTACGGTAGCTACTTTGACTACTGG	IGKV10-96	None	IGKJ1	IGKC	CQQGNTLPRTF	TGCCAACAGGGTAATACGCTTCCTCGGACGTTC	462	171	291	1	288	109	179	1	IgG2b	6.67186890362856	4.25282871634803	1	1	expanded >1	expanded >1	VI
M2_spleen_TTTGCGCCATCACGAT	2387	8807	SeuratProject	RA1_mouse_bcells_spleen2	Spleen	M2	8807	2387	6	Hchain: IGHV1-26:IGHD1-1:IGHJ2:IGHG2B:cdr3H=TGTGCAAGATCCCCTTACTACGGTAGCTACTTTGACTACTGG; Lchain: IGKV10-96:IGKJ1:IGKC:cdr3L=TGCCAACAGGGTAATACGCTTCCTCGGACGTTC	Hchain: IGHV1-26:IGHD1-1:IGHJ2; Lchain: IGKV10-96:IGKJ1:IGKC	IGHV1-26	IGHD1-1	IGHJ2	IGHG2B	CARSPYYGSYFDYW	TGTGCAAGATCCCCTTACTACGGTAGCTACTTTGACTACTGG	IGKV10-96	None	IGKJ1	IGKC	CQQGNTLPRTF	TGCCAACAGGGTAATACGCTTCCTCGGACGTTC	462	171	291	1	288	109	179	1	IgG2b	6.67186890362856	4.25282871634803	1	1	expanded >1	expanded >1	VI
M2_spleen_TTTGTCACAATCGAAA	1695	5148	SeuratProject	RA1_mouse_bcells_spleen2	Spleen	M2	5148	1695	6	Hchain: IGHV1-26:IGHD1-1:IGHJ2:IGHG2B:cdr3H=TGTGCAAGATCCCCTTACTACGGTAGCTACTTTGACTACTGG; Lchain: IGKV10-96:IGKJ1:IGKC:cdr3L=TGCCAACAGGGTAATACGCTTCCTCGGACGTTC	Hchain: IGHV1-26:IGHD1-1:IGHJ2; Lchain: IGKV10-96:IGKJ1:IGKC	IGHV1-26	IGHD1-1	IGHJ2	IGHG2B	CARSPYYGSYFDYW	TGTGCAAGATCCCCTTACTACGGTAGCTACTTTGACTACTGG	IGKV10-96	None	IGKJ1	IGKC	CQQGNTLPRTF	TGCCAACAGGGTAATACGCTTCCTCGGACGTTC	462	171	291	1	288	109	179	1	IgG2b	6.67186890362856	4.25282871634803	1	1	expanded >1	expanded >1	VI
M3_BM_AACTCCCCAGTACACT	2001	6304	SeuratProject	RA4_mouse_bcells_bm3	BM	M1	6304	2001	5	Hchain: IGHV1-53:IGHD2-4:IGHJ2:IGHG1:cdr3H=TGTGCAAGAGATGATTACTCCTACTGG; Lchain: IGKV5-43:IGKJ1:IGKC:cdr3L=TGTCAACAGAGTAACAGCTGGCCGTGGACGTTC	Hchain: IGHV1-53:IGHD2-4:IGHJ2; Lchain: IGKV5-43:IGKJ1:IGKC	IGHV1-53	IGHD2-4	IGHJ2	IGHG1	CARDDYSYW	TGTGCAAGAGATGATTACTCCTACTGG	IGKV5-43	None	IGKJ1	IGKC	CQQSNSWPWTF	TGTCAACAGAGTAACAGCTGGCCGTGGACGTTC	92	49	43	2	43	19	24	1	IgG1	4.16263310745402	2.32333010648596	1	2	expanded >1	expanded >1	V
M3_BM_AGGCCGTGTACAAGTA	1610	5166	SeuratProject	RA4_mouse_bcells_bm3	BM	M1	5166	1610	5	Hchain: IGHV1-53:IGHD2-4:IGHJ2:IGHG1:cdr3H=TGTGCAAGAGATGATTACTCCTACTGG; Lchain: IGKV5-43:IGKJ1:IGKC:cdr3L=TGTCAACAGAGTAACAGCTGGCCGTGGACGTTC	Hchain: IGHV1-53:IGHD2-4:IGHJ2; Lchain: IGKV5-43:IGKJ1:IGKC	IGHV1-53	IGHD2-4	IGHJ2	IGHG1	CARDDYSYW	TGTGCAAGAGATGATTACTCCTACTGG	IGKV5-43	None	IGKJ1	IGKC	CQQSNSWPWTF	TGTCAACAGAGTAACAGCTGGCCGTGGACGTTC	92	49	43	2	43	19	24	1	IgG1	4.16263310745402	2.32333010648596	1	2	expanded >1	expanded >1	V
M3_BM_AGTCTTTGTCAGAATA	1800	4885	SeuratProject	RA4_mouse_bcells_bm3	BM	M1	4885	1800	5	Hchain: IGHV1-53:IGHD2-4:IGHJ2:IGHG1:cdr3H=TGTGCAAGAGATGATTACTCCTACTGG; Lchain: IGKV5-43:IGKJ1:IGKC:cdr3L=TGTCAACAGAGTAACAGCTGGCCGTGGACGTTC	Hchain: IGHV1-53:IGHD2-4:IGHJ2; Lchain: IGKV5-43:IGKJ1:IGKC	IGHV1-53	IGHD2-4	IGHJ2	IGHG1	CARDDYSYW	TGTGCAAGAGATGATTACTCCTACTGG	IGKV5-43	None	IGKJ1	IGKC	CQQSNSWPWTF	TGTCAACAGAGTAACAGCTGGCCGTGGACGTTC	92	49	43	2	43	19	24	1	IgG1	4.16263310745402	2.32333010648596	1	2	expanded >1	expanded >1	V
M3_BM_CCACCTAGTATAGGGC	2003	6455	SeuratProject	RA4_mouse_bcells_bm3	BM	M1	6455	2003	3	Hchain: IGHV1-53:IGHD2-4:IGHJ2:IGHG1:cdr3H=TGTGCAAGAGATGATTACTCCTACTGG; Lchain: IGKV5-43:IGKJ1:IGKC:cdr3L=TGTCAACAGAGTAACAGCTGGCCGTGGACGTTC	Hchain: IGHV1-53:IGHD2-4:IGHJ2; Lchain: IGKV5-43:IGKJ1:IGKC	IGHV1-53	IGHD2-4	IGHJ2	IGHG1	CARDDYSYW	TGTGCAAGAGATGATTACTCCTACTGG	IGKV5-43	None	IGKJ1	IGKC	CQQSNSWPWTF	TGTCAACAGAGTAACAGCTGGCCGTGGACGTTC	92	49	43	2	43	19	24	1	IgG1	4.16263310745402	2.32333010648596	1	2	expanded >1	expanded >1	III
M3_BM_CCTAAAGTCGTACGGC	1502	4259	SeuratProject	RA4_mouse_bcells_bm3	BM	M1	4259	1502	5	Hchain: IGHV1-53:IGHD2-4:IGHJ2:IGHG1:cdr3H=TGTGCAAGAGATGATTACTCCTACTGG; Lchain: IGKV5-43:IGKJ1:IGKC:cdr3L=TGTCAACAGAGTAACAGCTGGCCGTGGACGTTC	Hchain: IGHV1-53:IGHD2-4:IGHJ2; Lchain: IGKV5-43:IGKJ1:IGKC	IGHV1-53	IGHD2-4	IGHJ2	IGHG1	CARDDYSYW	TGTGCAAGAGATGATTACTCCTACTGG	IGKV5-43	None	IGKJ1	IGKC	CQQSNSWPWTF	TGTCAACAGAGTAACAGCTGGCCGTGGACGTTC	92	49	43	2	43	19	24	1	IgG1	4.16263310745402	2.32333010648596	1	2	expanded >1	expanded >1	V
M3_BM_CGATTGAAGGGTATCG	1770	5712	SeuratProject	RA4_mouse_bcells_bm3	BM	M1	5712	1770	5	Hchain: IGHV1-53:IGHD2-4:IGHJ2:IGHG1:cdr3H=TGTGCAAGAGATGATTACTCCTACTGG; Lchain: IGKV5-43:IGKJ1:IGKC:cdr3L=TGTCAACAGAGTAACAGCTGGCCGTGGACGTTC	Hchain: IGHV1-53:IGHD2-4:IGHJ2; Lchain: IGKV5-43:IGKJ1:IGKC	IGHV1-53	IGHD2-4	IGHJ2	IGHG1	CARDDYSYW	TGTGCAAGAGATGATTACTCCTACTGG	IGKV5-43	None	IGKJ1	IGKC	CQQSNSWPWTF	TGTCAACAGAGTAACAGCTGGCCGTGGACGTTC	92	49	43	2	43	19	24	1	IgG1	4.16263310745402	2.32333010648596	1	2	expanded >1	expanded >1	V
M3_BM_CGGTTAACACCGCTAG	1759	5273	SeuratProject	RA4_mouse_bcells_bm3	BM	M1	5273	1759	3	Hchain: IGHV1-53:IGHD2-4:IGHJ2:IGHG1:cdr3H=TGTGCAAGAGATGATTACTCCTACTGG; Lchain: IGKV5-43:IGKJ1:IGKC:cdr3L=TGTCAACAGAGTAACAGCTGGCCGTGGACGTTC	Hchain: IGHV1-53:IGHD2-4:IGHJ2; Lchain: IGKV5-43:IGKJ1:IGKC	IGHV1-53	IGHD2-4	IGHJ2	IGHG1	CARDDYSYW	TGTGCAAGAGATGATTACTCCTACTGG	IGKV5-43	None	IGKJ1	IGKC	CQQSNSWPWTF	TGTCAACAGAGTAACAGCTGGCCGTGGACGTTC	92	49	43	2	43	19	24	1	IgG1	4.16263310745402	2.32333010648596	1	2	expanded >1	expanded >1	III
M3_BM_CGTCTACCACTTCGAA	1831	5725	SeuratProject	RA4_mouse_bcells_bm3	BM	M1	5725	1831	5	Hchain: IGHV1-53:IGHD2-4:IGHJ2:IGHG1:cdr3H=TGTGCAAGAGATGATTACTCCTACTGG; Lchain: IGKV5-43:IGKJ1:IGKC:cdr3L=TGTCAACAGAGTAACAGCTGGCCGTGGACGTTC	Hchain: IGHV1-53:IGHD2-4:IGHJ2; Lchain: IGKV5-43:IGKJ1:IGKC	IGHV1-53	IGHD2-4	IGHJ2	IGHG1	CARDDYSYW	TGTGCAAGAGATGATTACTCCTACTGG	IGKV5-43	None	IGKJ1	IGKC	CQQSNSWPWTF	TGTCAACAGAGTAACAGCTGGCCGTGGACGTTC	92	49	43	2	43	19	24	1	IgG1	4.16263310745402	2.32333010648596	1	2	expanded >1	expanded >1	V
M3_BM_CTACATTTCGCCAGCA	1919	5883	SeuratProject	RA4_mouse_bcells_bm3	BM	M1	5883	1919	3	Hchain: IGHV1-53:IGHD2-4:IGHJ2:IGHG1:cdr3H=TGTGCAAGAGATGATTACTCCTACTGG; Lchain: IGKV5-43:IGKJ1:IGKC:cdr3L=TGTCAACAGAGTAACAGCTGGCCGTGGACGTTC	Hchain: IGHV1-53:IGHD2-4:IGHJ2; Lchain: IGKV5-43:IGKJ1:IGKC	IGHV1-53	IGHD2-4	IGHJ2	IGHG1	CARDDYSYW	TGTGCAAGAGATGATTACTCCTACTGG	IGKV5-43	None	IGKJ1	IGKC	CQQSNSWPWTF	TGTCAACAGAGTAACAGCTGGCCGTGGACGTTC	92	49	43	2	43	19	24	1	IgG1	4.16263310745402	2.32333010648596	1	2	expanded >1	expanded >1	III
M3_BM_CTAGTGATCCACTCCA	1843	5590	SeuratProject	RA4_mouse_bcells_bm3	BM	M1	5590	1843	5	Hchain: IGHV1-53:IGHD2-4:IGHJ2:IGHG1:cdr3H=TGTGCAAGAGATGATTACTCCTACTGG; Lchain: IGKV5-43:IGKJ1:IGKC:cdr3L=TGTCAACAGAGTAACAGCTGGCCGTGGACGTTC	Hchain: IGHV1-53:IGHD2-4:IGHJ2; Lchain: IGKV5-43:IGKJ1:IGKC	IGHV1-53	IGHD2-4	IGHJ2	IGHG1	CARDDYSYW	TGTGCAAGAGATGATTACTCCTACTGG	IGKV5-43	None	IGKJ1	IGKC	CQQSNSWPWTF	TGTCAACAGAGTAACAGCTGGCCGTGGACGTTC	92	49	43	2	43	19	24	1	IgG1	4.16263310745402	2.32333010648596	1	2	expanded >1	expanded >1	V
M3_BM_CTCGAAAGTTTCGCTC	1728	5129	SeuratProject	RA4_mouse_bcells_bm3	BM	M1	5129	1728	5	Hchain: IGHV1-53:IGHD2-4:IGHJ2:IGHG1:cdr3H=TGTGCAAGAGATGATTACTCCTACTGG; Lchain: IGKV5-43:IGKJ1:IGKC:cdr3L=TGTCAACAGAGTAACAGCTGGCCGTGGACGTTC	Hchain: IGHV1-53:IGHD2-4:IGHJ2; Lchain: IGKV5-43:IGKJ1:IGKC	IGHV1-53	IGHD2-4	IGHJ2	IGHG1	CARDDYSYW	TGTGCAAGAGATGATTACTCCTACTGG	IGKV5-43	None	IGKJ1	IGKC	CQQSNSWPWTF	TGTCAACAGAGTAACAGCTGGCCGTGGACGTTC	92	49	43	2	43	19	24	1	IgG1	4.16263310745402	2.32333010648596	1	2	expanded >1	expanded >1	V
M3_BM_GCGCAACCAAGGTTTC	1741	5215	SeuratProject	RA4_mouse_bcells_bm3	BM	M1	5215	1741	3	Hchain: IGHV1-53:IGHD2-4:IGHJ2:IGHG1:cdr3H=TGTGCAAGAGATGATTACTCCTACTGG; Lchain: IGKV5-43:IGKJ1:IGKC:cdr3L=TGTCAACAGAGTAACAGCTGGCCGTGGACGTTC	Hchain: IGHV1-53:IGHD2-4:IGHJ2; Lchain: IGKV5-43:IGKJ1:IGKC	IGHV1-53	IGHD2-4	IGHJ2	IGHG1	CARDDYSYW	TGTGCAAGAGATGATTACTCCTACTGG	IGKV5-43	None	IGKJ1	IGKC	CQQSNSWPWTF	TGTCAACAGAGTAACAGCTGGCCGTGGACGTTC	92	49	43	2	43	19	24	1	IgG1	4.16263310745402	2.32333010648596	1	2	expanded >1	expanded >1	III
M3_BM_GGACATTGTGCCTTGG	1386	3805	SeuratProject	RA4_mouse_bcells_bm3	BM	M1	3805	1386	5	Hchain: IGHV1-53:IGHD2-4:IGHJ2:IGHG1:cdr3H=TGTGCAAGAGATGATTACTCCTACTGG; Lchain: IGKV5-43:IGKJ1:IGKC:cdr3L=TGTCAACAGAGTAACAGCTGGCCGTGGACGTTC	Hchain: IGHV1-53:IGHD2-4:IGHJ2; Lchain: IGKV5-43:IGKJ1:IGKC	IGHV1-53	IGHD2-4	IGHJ2	IGHG1	CARDDYSYW	TGTGCAAGAGATGATTACTCCTACTGG	IGKV5-43	None	IGKJ1	IGKC	CQQSNSWPWTF	TGTCAACAGAGTAACAGCTGGCCGTGGACGTTC	92	49	43	2	43	19	24	1	IgG1	4.16263310745402	2.32333010648596	1	2	expanded >1	expanded >1	V
M3_BM_GTAGTCATCAAGGTAA	1668	4612	SeuratProject	RA4_mouse_bcells_bm3	BM	M1	4612	1668	5	Hchain: IGHV1-53:IGHD2-4:IGHJ2:IGHG1:cdr3H=TGTGCAAGAGATGATTACTCCTACTGG; Lchain: IGKV5-43:IGKJ1:IGKC:cdr3L=TGTCAACAGAGTAACAGCTGGCCGTGGACGTTC	Hchain: IGHV1-53:IGHD2-4:IGHJ2; Lchain: IGKV5-43:IGKJ1:IGKC	IGHV1-53	IGHD2-4	IGHJ2	IGHG1	CARDDYSYW	TGTGCAAGAGATGATTACTCCTACTGG	IGKV5-43	None	IGKJ1	IGKC	CQQSNSWPWTF	TGTCAACAGAGTAACAGCTGGCCGTGGACGTTC	92	49	43	2	43	19	24	1	IgG1	4.16263310745402	2.32333010648596	1	2	expanded >1	expanded >1	V
M3_BM_GTGGGTCAGGCATGGT	1714	5134	SeuratProject	RA4_mouse_bcells_bm3	BM	M1	5134	1714	5	Hchain: IGHV1-53:IGHD2-4:IGHJ2:IGHG1:cdr3H=TGTGCAAGAGATGATTACTCCTACTGG; Lchain: IGKV5-43:IGKJ1:IGKC:cdr3L=TGTCAACAGAGTAACAGCTGGCCGTGGACGTTC	Hchain: IGHV1-53:IGHD2-4:IGHJ2; Lchain: IGKV5-43:IGKJ1:IGKC	IGHV1-53	IGHD2-4	IGHJ2	IGHG1	CARDDYSYW	TGTGCAAGAGATGATTACTCCTACTGG	IGKV5-43	None	IGKJ1	IGKC	CQQSNSWPWTF	TGTCAACAGAGTAACAGCTGGCCGTGGACGTTC	92	49	43	2	43	19	24	1	IgG1	4.16263310745402	2.32333010648596	1	2	expanded >1	expanded >1	V
M3_BM_TACAGTGCAGCATGAG	1596	4260	SeuratProject	RA4_mouse_bcells_bm3	BM	M1	4260	1596	5	Hchain: IGHV1-53:IGHD2-4:IGHJ2:IGHG1:cdr3H=TGTGCAAGAGATGATTACTCCTACTGG; Lchain: IGKV5-43:IGKJ1:IGKC:cdr3L=TGTCAACAGAGTAACAGCTGGCCGTGGACGTTC	Hchain: IGHV1-53:IGHD2-4:IGHJ2; Lchain: IGKV5-43:IGKJ1:IGKC	IGHV1-53	IGHD2-4	IGHJ2	IGHG1	CARDDYSYW	TGTGCAAGAGATGATTACTCCTACTGG	IGKV5-43	None	IGKJ1	IGKC	CQQSNSWPWTF	TGTCAACAGAGTAACAGCTGGCCGTGGACGTTC	92	49	43	2	43	19	24	1	IgG1	4.16263310745402	2.32333010648596	1	2	expanded >1	expanded >1	V
M3_BM_TAGTGGTCATCAGTAC	1781	5234	SeuratProject	RA4_mouse_bcells_bm3	BM	M1	5234	1781	5	Hchain: IGHV1-53:IGHD2-4:IGHJ2:IGHG1:cdr3H=TGTGCAAGAGATGATTACTCCTACTGG; Lchain: IGKV5-43:IGKJ1:IGKC:cdr3L=TGTCAACAGAGTAACAGCTGGCCGTGGACGTTC	Hchain: IGHV1-53:IGHD2-4:IGHJ2; Lchain: IGKV5-43:IGKJ1:IGKC	IGHV1-53	IGHD2-4	IGHJ2	IGHG1	CARDDYSYW	TGTGCAAGAGATGATTACTCCTACTGG	IGKV5-43	None	IGKJ1	IGKC	CQQSNSWPWTF	TGTCAACAGAGTAACAGCTGGCCGTGGACGTTC	92	49	43	2	43	19	24	1	IgG1	4.16263310745402	2.32333010648596	1	2	expanded >1	expanded >1	V
M3_BM_TCACGAATCAGAGGTG	1724	4336	SeuratProject	RA4_mouse_bcells_bm3	BM	M1	4336	1724	5	Hchain: IGHV1-53:IGHD2-4:IGHJ2:IGHG1:cdr3H=TGTGCAAGAGATGATTACTCCTACTGG; Lchain: IGKV5-43:IGKJ1:IGKC:cdr3L=TGTCAACAGAGTAACAGCTGGCCGTGGACGTTC	Hchain: IGHV1-53:IGHD2-4:IGHJ2; Lchain: IGKV5-43:IGKJ1:IGKC	IGHV1-53	IGHD2-4	IGHJ2	IGHG1	CARDDYSYW	TGTGCAAGAGATGATTACTCCTACTGG	IGKV5-43	None	IGKJ1	IGKC	CQQSNSWPWTF	TGTCAACAGAGTAACAGCTGGCCGTGGACGTTC	92	49	43	2	43	19	24	1	IgG1	4.16263310745402	2.32333010648596	1	2	expanded >1	expanded >1	V
M3_BM_TCAGGATTCTTGTATC	1580	4136	SeuratProject	RA4_mouse_bcells_bm3	BM	M1	4136	1580	5	Hchain: IGHV1-53:IGHD2-4:IGHJ2:IGHG1:cdr3H=TGTGCAAGAGATGATTACTCCTACTGG; Lchain: IGKV5-43:IGKJ1:IGKC:cdr3L=TGTCAACAGAGTAACAGCTGGCCGTGGACGTTC	Hchain: IGHV1-53:IGHD2-4:IGHJ2; Lchain: IGKV5-43:IGKJ1:IGKC	IGHV1-53	IGHD2-4	IGHJ2	IGHG1	CARDDYSYW	TGTGCAAGAGATGATTACTCCTACTGG	IGKV5-43	None	IGKJ1	IGKC	CQQSNSWPWTF	TGTCAACAGAGTAACAGCTGGCCGTGGACGTTC	92	49	43	2	43	19	24	1	IgG1	4.16263310745402	2.32333010648596	1	2	expanded >1	expanded >1	V
M3_spleen_AACACGTCATGGTTGT	1638	4213	SeuratProject	RA2_mouse_bcells_spleen3	Spleen	M1	4213	1638	5	Hchain: IGHV1-53:IGHD2-4:IGHJ2:IGHG1:cdr3H=TGTGCAAGAGATGATTACTCCTACTGG; Lchain: IGKV5-43:IGKJ1:IGKC:cdr3L=TGTCAACAGAGTAACAGCTGGCCGTGGACGTTC	Hchain: IGHV1-53:IGHD2-4:IGHJ2; Lchain: IGKV5-43:IGKJ1:IGKC	IGHV1-53	IGHD2-4	IGHJ2	IGHG1	CARDDYSYW	TGTGCAAGAGATGATTACTCCTACTGG	IGKV5-43	None	IGKJ1	IGKC	CQQSNSWPWTF	TGTCAACAGAGTAACAGCTGGCCGTGGACGTTC	92	49	43	2	43	19	24	1	IgG1	1.97979797979798	0.767676767676768	1	2	expanded >1	expanded >1	V
M3_spleen_ACGAGGATCTGCGGCA	1438	3845	SeuratProject	RA2_mouse_bcells_spleen3	Spleen	M1	3845	1438	3	Hchain: IGHV1-53:IGHD2-4:IGHJ2:IGHG1:cdr3H=TGTGCAAGAGATGATTACTCCTACTGG; Lchain: IGKV5-43:IGKJ1:IGKC:cdr3L=TGTCAACAGAGTAACAGCTGGCCGTGGACGTTC	Hchain: IGHV1-53:IGHD2-4:IGHJ2; Lchain: IGKV5-43:IGKJ1:IGKC	IGHV1-53	IGHD2-4	IGHJ2	IGHG1	CARDDYSYW	TGTGCAAGAGATGATTACTCCTACTGG	IGKV5-43	None	IGKJ1	IGKC	CQQSNSWPWTF	TGTCAACAGAGTAACAGCTGGCCGTGGACGTTC	92	49	43	2	43	19	24	1	IgG1	1.97979797979798	0.767676767676768	1	2	expanded >1	expanded >1	III
M3_spleen_ACGCCAGTCGATCCCT	927	2820	SeuratProject	RA2_mouse_bcells_spleen3	Spleen	M1	2820	927	3	Hchain: IGHV1-53:IGHD2-4:IGHJ2:IGHG1:cdr3H=TGTGCAAGAGATGATTACTCCTACTGG; Lchain: IGKV5-43:IGKJ1:IGKC:cdr3L=TGTCAACAGAGTAACAGCTGGCCGTGGACGTTC	Hchain: IGHV1-53:IGHD2-4:IGHJ2; Lchain: IGKV5-43:IGKJ1:IGKC	IGHV1-53	IGHD2-4	IGHJ2	IGHG1	CARDDYSYW	TGTGCAAGAGATGATTACTCCTACTGG	IGKV5-43	None	IGKJ1	IGKC	CQQSNSWPWTF	TGTCAACAGAGTAACAGCTGGCCGTGGACGTTC	92	49	43	2	43	19	24	1	IgG1	1.97979797979798	0.767676767676768	1	2	expanded >1	expanded >1	III
M3_spleen_AGACGTTGTGCCTTGG	1224	3023	SeuratProject	RA2_mouse_bcells_spleen3	Spleen	M1	3023	1224	5	Hchain: IGHV1-53:IGHD2-4:IGHJ2:IGHG1:cdr3H=TGTGCAAGAGATGATTACTCCTACTGG; Lchain: IGKV5-43:IGKJ1:IGKC:cdr3L=TGTCAACAGAGTAACAGCTGGCCGTGGACGTTC	Hchain: IGHV1-53:IGHD2-4:IGHJ2; Lchain: IGKV5-43:IGKJ1:IGKC	IGHV1-53	IGHD2-4	IGHJ2	IGHG1	CARDDYSYW	TGTGCAAGAGATGATTACTCCTACTGG	IGKV5-43	None	IGKJ1	IGKC	CQQSNSWPWTF	TGTCAACAGAGTAACAGCTGGCCGTGGACGTTC	92	49	43	2	43	19	24	1	IgG1	1.97979797979798	0.767676767676768	1	2	expanded >1	expanded >1	V
M3_spleen_AGATTGCTCTAACTGG	1738	4763	SeuratProject	RA2_mouse_bcells_spleen3	Spleen	M1	4763	1738	3	Hchain: IGHV1-53:IGHD2-4:IGHJ2:IGHG1:cdr3H=TGTGCAAGAGATGATTACTCCTACTGG; Lchain: IGKV5-43:IGKJ1:IGKC:cdr3L=TGTCAACAGAGTAACAGCTGGCCGTGGACGTTC	Hchain: IGHV1-53:IGHD2-4:IGHJ2; Lchain: IGKV5-43:IGKJ1:IGKC	IGHV1-53	IGHD2-4	IGHJ2	IGHG1	CARDDYSYW	TGTGCAAGAGATGATTACTCCTACTGG	IGKV5-43	None	IGKJ1	IGKC	CQQSNSWPWTF	TGTCAACAGAGTAACAGCTGGCCGTGGACGTTC	92	49	43	2	43	19	24	1	IgG1	1.97979797979798	0.767676767676768	1	2	expanded >1	expanded >1	III
M3_spleen_CGCTATCGTTGAGGTG	2075	6186	SeuratProject	RA2_mouse_bcells_spleen3	Spleen	M1	6186	2075	3	Hchain: IGHV1-53:IGHD2-4:IGHJ2:IGHG1:cdr3H=TGTGCAAGAGATGATTACTCCTACTGG; Lchain: IGKV5-43:IGKJ1:IGKC:cdr3L=TGTCAACAGAGTAACAGCTGGCCGTGGACGTTC	Hchain: IGHV1-53:IGHD2-4:IGHJ2; Lchain: IGKV5-43:IGKJ1:IGKC	IGHV1-53	IGHD2-4	IGHJ2	IGHG1	CARDDYSYW	TGTGCAAGAGATGATTACTCCTACTGG	IGKV5-43	None	IGKJ1	IGKC	CQQSNSWPWTF	TGTCAACAGAGTAACAGCTGGCCGTGGACGTTC	92	49	43	2	43	19	24	1	IgG1	1.97979797979798	0.767676767676768	1	2	expanded >1	expanded >1	III
M3_spleen_CTGCGGATCTGTTTGT	1351	3345	SeuratProject	RA2_mouse_bcells_spleen3	Spleen	M1	3345	1351	3	Hchain: IGHV1-53:IGHD2-4:IGHJ2:IGHG1:cdr3H=TGTGCAAGAGATGATTACTCCTACTGG; Lchain: IGKV5-43:IGKJ1:IGKC:cdr3L=TGTCAACAGAGTAACAGCTGGCCGTGGACGTTC	Hchain: IGHV1-53:IGHD2-4:IGHJ2; Lchain: IGKV5-43:IGKJ1:IGKC	IGHV1-53	IGHD2-4	IGHJ2	IGHG1	CARDDYSYW	TGTGCAAGAGATGATTACTCCTACTGG	IGKV5-43	None	IGKJ1	IGKC	CQQSNSWPWTF	TGTCAACAGAGTAACAGCTGGCCGTGGACGTTC	92	49	43	2	43	19	24	1	IgG1	1.97979797979798	0.767676767676768	1	2	expanded >1	expanded >1	III
M3_spleen_GAAACTCGTGAAATCA	1420	3668	SeuratProject	RA2_mouse_bcells_spleen3	Spleen	M1	3668	1420	1	Hchain: IGHV1-53:IGHD2-4:IGHJ2:IGHG1:cdr3H=TGTGCAAGAGATGATTACTCCTACTGG; Lchain: IGKV5-43:IGKJ1:IGKC:cdr3L=TGTCAACAGAGTAACAGCTGGCCGTGGACGTTC	Hchain: IGHV1-53:IGHD2-4:IGHJ2; Lchain: IGKV5-43:IGKJ1:IGKC	IGHV1-53	IGHD2-4	IGHJ2	IGHG1	CARDDYSYW	TGTGCAAGAGATGATTACTCCTACTGG	IGKV5-43	None	IGKJ1	IGKC	CQQSNSWPWTF	TGTCAACAGAGTAACAGCTGGCCGTGGACGTTC	92	49	43	2	43	19	24	1	IgG1	1.97979797979798	0.767676767676768	1	2	expanded >1	expanded >1	I
M3_spleen_GAAACTCTCAAGGTAA	1675	4946	SeuratProject	RA2_mouse_bcells_spleen3	Spleen	M1	4946	1675	3	Hchain: IGHV1-53:IGHD2-4:IGHJ2:IGHG1:cdr3H=TGTGCAAGAGATGATTACTCCTACTGG; Lchain: IGKV5-43:IGKJ1:IGKC:cdr3L=TGTCAACAGAGTAACAGCTGGCCGTGGACGTTC	Hchain: IGHV1-53:IGHD2-4:IGHJ2; Lchain: IGKV5-43:IGKJ1:IGKC	IGHV1-53	IGHD2-4	IGHJ2	IGHG1	CARDDYSYW	TGTGCAAGAGATGATTACTCCTACTGG	IGKV5-43	None	IGKJ1	IGKC	CQQSNSWPWTF	TGTCAACAGAGTAACAGCTGGCCGTGGACGTTC	92	49	43	2	43	19	24	1	IgG1	1.97979797979798	0.767676767676768	1	2	expanded >1	expanded >1	III
M3_spleen_GACACGCCACAGACAG	1535	4362	SeuratProject	RA2_mouse_bcells_spleen3	Spleen	M1	4362	1535	5	Hchain: IGHV1-53:IGHD2-4:IGHJ2:IGHG1:cdr3H=TGTGCAAGAGATGATTACTCCTACTGG; Lchain: IGKV5-43:IGKJ1:IGKC:cdr3L=TGTCAACAGAGTAACAGCTGGCCGTGGACGTTC	Hchain: IGHV1-53:IGHD2-4:IGHJ2; Lchain: IGKV5-43:IGKJ1:IGKC	IGHV1-53	IGHD2-4	IGHJ2	IGHG1	CARDDYSYW	TGTGCAAGAGATGATTACTCCTACTGG	IGKV5-43	None	IGKJ1	IGKC	CQQSNSWPWTF	TGTCAACAGAGTAACAGCTGGCCGTGGACGTTC	92	49	43	2	43	19	24	1	IgG1	1.97979797979798	0.767676767676768	1	2	expanded >1	expanded >1	V
M3_spleen_GACGTGCCATGCCACG	1362	3894	SeuratProject	RA2_mouse_bcells_spleen3	Spleen	M1	3894	1362	4	Hchain: IGHV1-53:IGHD2-4:IGHJ2:IGHG1:cdr3H=TGTGCAAGAGATGATTACTCCTACTGG; Lchain: IGKV5-43:IGKJ1:IGKC:cdr3L=TGTCAACAGAGTAACAGCTGGCCGTGGACGTTC	Hchain: IGHV1-53:IGHD2-4:IGHJ2; Lchain: IGKV5-43:IGKJ1:IGKC	IGHV1-53	IGHD2-4	IGHJ2	IGHG1	CARDDYSYW	TGTGCAAGAGATGATTACTCCTACTGG	IGKV5-43	None	IGKJ1	IGKC	CQQSNSWPWTF	TGTCAACAGAGTAACAGCTGGCCGTGGACGTTC	92	49	43	2	43	19	24	1	IgG1	1.97979797979798	0.767676767676768	1	2	expanded >1	expanded >1	IV
M3_spleen_GATCTAGAGCTAGCCC	1596	4215	SeuratProject	RA2_mouse_bcells_spleen3	Spleen	M1	4215	1596	3	Hchain: IGHV1-53:IGHD2-4:IGHJ2:IGHG1:cdr3H=TGTGCAAGAGATGATTACTCCTACTGG; Lchain: IGKV5-43:IGKJ1:IGKC:cdr3L=TGTCAACAGAGTAACAGCTGGCCGTGGACGTTC	Hchain: IGHV1-53:IGHD2-4:IGHJ2; Lchain: IGKV5-43:IGKJ1:IGKC	IGHV1-53	IGHD2-4	IGHJ2	IGHG1	CARDDYSYW	TGTGCAAGAGATGATTACTCCTACTGG	IGKV5-43	None	IGKJ1	IGKC	CQQSNSWPWTF	TGTCAACAGAGTAACAGCTGGCCGTGGACGTTC	92	49	43	2	43	19	24	1	IgG1	1.97979797979798	0.767676767676768	1	2	expanded >1	expanded >1	III
M3_spleen_GCCTCTAGTGACAAAT	1834	4504	SeuratProject	RA2_mouse_bcells_spleen3	Spleen	M1	4504	1834	3	Hchain: IGHV1-53:IGHD2-4:IGHJ2:IGHG1:cdr3H=TGTGCAAGAGATGATTACTCCTACTGG; Lchain: IGKV5-43:IGKJ1:IGKC:cdr3L=TGTCAACAGAGTAACAGCTGGCCGTGGACGTTC	Hchain: IGHV1-53:IGHD2-4:IGHJ2; Lchain: IGKV5-43:IGKJ1:IGKC	IGHV1-53	IGHD2-4	IGHJ2	IGHG1	CARDDYSYW	TGTGCAAGAGATGATTACTCCTACTGG	IGKV5-43	None	IGKJ1	IGKC	CQQSNSWPWTF	TGTCAACAGAGTAACAGCTGGCCGTGGACGTTC	92	49	43	2	43	19	24	1	IgG1	1.97979797979798	0.767676767676768	1	2	expanded >1	expanded >1	III
M3_spleen_GGTGAAGCAGCTTAAC	961	2917	SeuratProject	RA2_mouse_bcells_spleen3	Spleen	M1	2917	961	3	Hchain: IGHV1-53:IGHD2-4:IGHJ2:IGHG1:cdr3H=TGTGCAAGAGATGATTACTCCTACTGG; Lchain: IGKV5-43:IGKJ1:IGKC:cdr3L=TGTCAACAGAGTAACAGCTGGCCGTGGACGTTC	Hchain: IGHV1-53:IGHD2-4:IGHJ2; Lchain: IGKV5-43:IGKJ1:IGKC	IGHV1-53	IGHD2-4	IGHJ2	IGHG1	CARDDYSYW	TGTGCAAGAGATGATTACTCCTACTGG	IGKV5-43	None	IGKJ1	IGKC	CQQSNSWPWTF	TGTCAACAGAGTAACAGCTGGCCGTGGACGTTC	92	49	43	2	43	19	24	1	IgG1	1.97979797979798	0.767676767676768	1	2	expanded >1	expanded >1	III
M3_spleen_TATGCCCCAAGTACCT	1764	4767	SeuratProject	RA2_mouse_bcells_spleen3	Spleen	M1	4767	1764	3	Hchain: IGHV1-53:IGHD2-4:IGHJ2:IGHG1:cdr3H=TGTGCAAGAGATGATTACTCCTACTGG; Lchain: IGKV5-43:IGKJ1:IGKC:cdr3L=TGTCAACAGAGTAACAGCTGGCCGTGGACGTTC	Hchain: IGHV1-53:IGHD2-4:IGHJ2; Lchain: IGKV5-43:IGKJ1:IGKC	IGHV1-53	IGHD2-4	IGHJ2	IGHG1	CARDDYSYW	TGTGCAAGAGATGATTACTCCTACTGG	IGKV5-43	None	IGKJ1	IGKC	CQQSNSWPWTF	TGTCAACAGAGTAACAGCTGGCCGTGGACGTTC	92	49	43	2	43	19	24	1	IgG1	1.97979797979798	0.767676767676768	1	2	expanded >1	expanded >1	III
M3_spleen_TTATGCTAGTGAATTG	1459	3561	SeuratProject	RA2_mouse_bcells_spleen3	Spleen	M1	3561	1459	3	Hchain: IGHV1-53:IGHD2-4:IGHJ2:IGHG1:cdr3H=TGTGCAAGAGATGATTACTCCTACTGG; Lchain: IGKV5-43:IGKJ1:IGKC:cdr3L=TGTCAACAGAGTAACAGCTGGCCGTGGACGTTC	Hchain: IGHV1-53:IGHD2-4:IGHJ2; Lchain: IGKV5-43:IGKJ1:IGKC	IGHV1-53	IGHD2-4	IGHJ2	IGHG1	CARDDYSYW	TGTGCAAGAGATGATTACTCCTACTGG	IGKV5-43	None	IGKJ1	IGKC	CQQSNSWPWTF	TGTCAACAGAGTAACAGCTGGCCGTGGACGTTC	92	49	43	2	43	19	24	1	IgG1	1.97979797979798	0.767676767676768	1	2	expanded >1	expanded >1	III
M3_spleen_TTGTAGGAGATGAGAG	1407	3091	SeuratProject	RA2_mouse_bcells_spleen3	Spleen	M1	3091	1407	5	Hchain: IGHV1-53:IGHD2-4:IGHJ2:IGHG1:cdr3H=TGTGCAAGAGATGATTACTCCTACTGG; Lchain: IGKV5-43:IGKJ1:IGKC:cdr3L=TGTCAACAGAGTAACAGCTGGCCGTGGACGTTC	Hchain: IGHV1-53:IGHD2-4:IGHJ2; Lchain: IGKV5-43:IGKJ1:IGKC	IGHV1-53	IGHD2-4	IGHJ2	IGHG1	CARDDYSYW	TGTGCAAGAGATGATTACTCCTACTGG	IGKV5-43	None	IGKJ1	IGKC	CQQSNSWPWTF	TGTCAACAGAGTAACAGCTGGCCGTGGACGTTC	92	49	43	2	43	19	24	1	IgG1	1.97979797979798	0.767676767676768	1	2	expanded >1	expanded >1	V
M2_bm_ACACCGGCACCTTGTC	2655	10064	SeuratProject	RA3_mouse_bcells_bm2	BM	M2	10064	2655	6	Hchain: IGHV1-26:IGHD1-1:IGHJ2:IGHG2C:cdr3H=TGTGCAAGATCCCCTTACTACGGTAGCTACTTTGACTACTGG; Lchain: IGKV10-96:IGKJ1:IGKC:cdr3L=TGCCAACAGGGTAATACGCTTCCTCGGACGTTC	Hchain: IGHV1-26:IGHD1-1:IGHJ2; Lchain: IGKV10-96:IGKJ1:IGKC	IGHV1-26	IGHD1-1	IGHJ2	IGHG2C	CARSPYYGSYFDYW	TGTGCAAGATCCCCTTACTACGGTAGCTACTTTGACTACTGG	IGKV10-96	None	IGKJ1	IGKC	CQQGNTLPRTF	TGCCAACAGGGTAATACGCTTCCTCGGACGTTC	462	171	291	1	120	39	81	2	IgG2c	12.3200677392041	3.42929720575783	2	1	expanded >1	expanded >1	VI
M2_bm_ACCAGTAGTTGTGGCC	1232	2955	SeuratProject	RA3_mouse_bcells_bm2	BM	M2	2955	1232	6	Hchain: IGHV1-26:IGHD1-1:IGHJ2:IGHG2C:cdr3H=TGTGCAAGATCCCCTTACTACGGTAGCTACTTTGACTACTGG; Lchain: IGKV10-96:IGKJ1:IGKC:cdr3L=TGCCAACAGGGTAATACGCTTCCTCGGACGTTC	Hchain: IGHV1-26:IGHD1-1:IGHJ2; Lchain: IGKV10-96:IGKJ1:IGKC	IGHV1-26	IGHD1-1	IGHJ2	IGHG2C	CARSPYYGSYFDYW	TGTGCAAGATCCCCTTACTACGGTAGCTACTTTGACTACTGG	IGKV10-96	None	IGKJ1	IGKC	CQQGNTLPRTF	TGCCAACAGGGTAATACGCTTCCTCGGACGTTC	462	171	291	1	120	39	81	2	IgG2c	12.3200677392041	3.42929720575783	2	1	expanded >1	expanded >1	VI
M2_bm_ACGCAGCTCGTACGGC	1112	3008	SeuratProject	RA3_mouse_bcells_bm2	BM	M2	3008	1112	6	Hchain: IGHV1-26:IGHD1-1:IGHJ2:IGHG2C:cdr3H=TGTGCAAGATCCCCTTACTACGGTAGCTACTTTGACTACTGG; Lchain: IGKV10-96:IGKJ1:IGKC:cdr3L=TGCCAACAGGGTAATACGCTTCCTCGGACGTTC	Hchain: IGHV1-26:IGHD1-1:IGHJ2; Lchain: IGKV10-96:IGKJ1:IGKC	IGHV1-26	IGHD1-1	IGHJ2	IGHG2C	CARSPYYGSYFDYW	TGTGCAAGATCCCCTTACTACGGTAGCTACTTTGACTACTGG	IGKV10-96	None	IGKJ1	IGKC	CQQGNTLPRTF	TGCCAACAGGGTAATACGCTTCCTCGGACGTTC	462	171	291	1	120	39	81	2	IgG2c	12.3200677392041	3.42929720575783	2	1	expanded >1	expanded >1	VI
M2_bm_ACGGCCACAGGGAGAG	1117	2937	SeuratProject	RA3_mouse_bcells_bm2	BM	M2	2937	1117	6	Hchain: IGHV1-26:IGHD1-1:IGHJ2:IGHG2C:cdr3H=TGTGCAAGATCCCCTTACTACGGTAGCTACTTTGACTACTGG; Lchain: IGKV10-96:IGKJ1:IGKC:cdr3L=TGCCAACAGGGTAATACGCTTCCTCGGACGTTC	Hchain: IGHV1-26:IGHD1-1:IGHJ2; Lchain: IGKV10-96:IGKJ1:IGKC	IGHV1-26	IGHD1-1	IGHJ2	IGHG2C	CARSPYYGSYFDYW	TGTGCAAGATCCCCTTACTACGGTAGCTACTTTGACTACTGG	IGKV10-96	None	IGKJ1	IGKC	CQQGNTLPRTF	TGCCAACAGGGTAATACGCTTCCTCGGACGTTC	462	171	291	1	120	39	81	2	IgG2c	12.3200677392041	3.42929720575783	2	1	expanded >1	expanded >1	VI
M2_bm_ACGGCCATCCAAGCCG	2112	7861	SeuratProject	RA3_mouse_bcells_bm2	BM	M2	7861	2112	6	Hchain: IGHV1-26:IGHD1-1:IGHJ2:IGHG2C:cdr3H=TGTGCAAGATCCCCTTACTACGGTAGCTACTTTGACTACTGG; Lchain: IGKV10-96:IGKJ1:IGKC:cdr3L=TGCCAACAGGGTAATACGCTTCCTCGGACGTTC	Hchain: IGHV1-26:IGHD1-1:IGHJ2; Lchain: IGKV10-96:IGKJ1:IGKC	IGHV1-26	IGHD1-1	IGHJ2	IGHG2C	CARSPYYGSYFDYW	TGTGCAAGATCCCCTTACTACGGTAGCTACTTTGACTACTGG	IGKV10-96	None	IGKJ1	IGKC	CQQGNTLPRTF	TGCCAACAGGGTAATACGCTTCCTCGGACGTTC	462	171	291	1	120	39	81	2	IgG2c	12.3200677392041	3.42929720575783	2	1	expanded >1	expanded >1	VI
M2_bm_ACTTACTTCGACCAGC	2222	7255	SeuratProject	RA3_mouse_bcells_bm2	BM	M2	7255	2222	6	Hchain: IGHV1-26:IGHD1-1:IGHJ2:IGHG2C:cdr3H=TGTGCAAGATCCCCTTACTACGGTAGCTACTTTGACTACTGG; Lchain: IGKV10-96:IGKJ1:IGKC:cdr3L=TGCCAACAGGGTAATACGCTTCCTCGGACGTTC	Hchain: IGHV1-26:IGHD1-1:IGHJ2; Lchain: IGKV10-96:IGKJ1:IGKC	IGHV1-26	IGHD1-1	IGHJ2	IGHG2C	CARSPYYGSYFDYW	TGTGCAAGATCCCCTTACTACGGTAGCTACTTTGACTACTGG	IGKV10-96	None	IGKJ1	IGKC	CQQGNTLPRTF	TGCCAACAGGGTAATACGCTTCCTCGGACGTTC	462	171	291	1	120	39	81	2	IgG2c	12.3200677392041	3.42929720575783	2	1	expanded >1	expanded >1	VI
M2_bm_AGAGTGGCACGGCGTT	1437	4244	SeuratProject	RA3_mouse_bcells_bm2	BM	M2	4244	1437	2	Hchain: IGHV1-26:IGHD1-1:IGHJ2:IGHG2C:cdr3H=TGTGCAAGATCCCCTTACTACGGTAGCTACTTTGACTACTGG; Lchain: IGKV10-96:IGKJ1:IGKC:cdr3L=TGCCAACAGGGTAATACGCTTCCTCGGACGTTC	Hchain: IGHV1-26:IGHD1-1:IGHJ2; Lchain: IGKV10-96:IGKJ1:IGKC	IGHV1-26	IGHD1-1	IGHJ2	IGHG2C	CARSPYYGSYFDYW	TGTGCAAGATCCCCTTACTACGGTAGCTACTTTGACTACTGG	IGKV10-96	None	IGKJ1	IGKC	CQQGNTLPRTF	TGCCAACAGGGTAATACGCTTCCTCGGACGTTC	462	171	291	1	120	39	81	2	IgG2c	12.3200677392041	3.42929720575783	2	1	expanded >1	expanded >1	II
M2_bm_AGATCTGCACCGATAT	1757	5379	SeuratProject	RA3_mouse_bcells_bm2	BM	M2	5379	1757	6	Hchain: IGHV1-26:IGHD1-1:IGHJ2:IGHG2C:cdr3H=TGTGCAAGATCCCCTTACTACGGTAGCTACTTTGACTACTGG; Lchain: IGKV10-96:IGKJ1:IGKC:cdr3L=TGCCAACAGGGTAATACGCTTCCTCGGACGTTC	Hchain: IGHV1-26:IGHD1-1:IGHJ2; Lchain: IGKV10-96:IGKJ1:IGKC	IGHV1-26	IGHD1-1	IGHJ2	IGHG2C	CARSPYYGSYFDYW	TGTGCAAGATCCCCTTACTACGGTAGCTACTTTGACTACTGG	IGKV10-96	None	IGKJ1	IGKC	CQQGNTLPRTF	TGCCAACAGGGTAATACGCTTCCTCGGACGTTC	462	171	291	1	120	39	81	2	IgG2c	12.3200677392041	3.42929720575783	2	1	expanded >1	expanded >1	VI
M2_bm_AGATCTGCATCGGTTA	1298	3263	SeuratProject	RA3_mouse_bcells_bm2	BM	M2	3263	1298	6	Hchain: IGHV1-26:IGHD1-1:IGHJ2:IGHG2C:cdr3H=TGTGCAAGATCCCCTTACTACGGTAGCTACTTTGACTACTGG; Lchain: IGKV10-96:IGKJ1:IGKC:cdr3L=TGCCAACAGGGTAATACGCTTCCTCGGACGTTC	Hchain: IGHV1-26:IGHD1-1:IGHJ2; Lchain: IGKV10-96:IGKJ1:IGKC	IGHV1-26	IGHD1-1	IGHJ2	IGHG2C	CARSPYYGSYFDYW	TGTGCAAGATCCCCTTACTACGGTAGCTACTTTGACTACTGG	IGKV10-96	None	IGKJ1	IGKC	CQQGNTLPRTF	TGCCAACAGGGTAATACGCTTCCTCGGACGTTC	462	171	291	1	120	39	81	2	IgG2c	12.3200677392041	3.42929720575783	2	1	expanded >1	expanded >1	VI
M2_bm_AGCTCTCTCTGGGCCA	1568	4063	SeuratProject	RA3_mouse_bcells_bm2	BM	M2	4063	1568	6	Hchain: IGHV1-26:IGHD1-1:IGHJ2:IGHG2C:cdr3H=TGTGCAAGATCCCCTTACTACGGTAGCTACTTTGACTACTGG; Lchain: IGKV10-96:IGKJ1:IGKC:cdr3L=TGCCAACAGGGTAATACGCTTCCTCGGACGTTC	Hchain: IGHV1-26:IGHD1-1:IGHJ2; Lchain: IGKV10-96:IGKJ1:IGKC	IGHV1-26	IGHD1-1	IGHJ2	IGHG2C	CARSPYYGSYFDYW	TGTGCAAGATCCCCTTACTACGGTAGCTACTTTGACTACTGG	IGKV10-96	None	IGKJ1	IGKC	CQQGNTLPRTF	TGCCAACAGGGTAATACGCTTCCTCGGACGTTC	462	171	291	1	120	39	81	2	IgG2c	12.3200677392041	3.42929720575783	2	1	expanded >1	expanded >1	VI
M2_bm_AGGCCACCACGACTCG	1657	5623	SeuratProject	RA3_mouse_bcells_bm2	BM	M2	5623	1657	6	Hchain: IGHV1-26:IGHD1-1:IGHJ2:IGHG2C:cdr3H=TGTGCAAGATCCCCTTACTACGGTAGCTACTTTGACTACTGG; Lchain: IGKV10-96:IGKJ1:IGKC:cdr3L=TGCCAACAGGGTAATACGCTTCCTCGGACGTTC	Hchain: IGHV1-26:IGHD1-1:IGHJ2; Lchain: IGKV10-96:IGKJ1:IGKC	IGHV1-26	IGHD1-1	IGHJ2	IGHG2C	CARSPYYGSYFDYW	TGTGCAAGATCCCCTTACTACGGTAGCTACTTTGACTACTGG	IGKV10-96	None	IGKJ1	IGKC	CQQGNTLPRTF	TGCCAACAGGGTAATACGCTTCCTCGGACGTTC	462	171	291	1	120	39	81	2	IgG2c	12.3200677392041	3.42929720575783	2	1	expanded >1	expanded >1	VI
M2_bm_AGGTCATTCGGTTAAC	1352	3581	SeuratProject	RA3_mouse_bcells_bm2	BM	M2	3581	1352	6	Hchain: IGHV1-26:IGHD1-1:IGHJ2:IGHG2C:cdr3H=TGTGCAAGATCCCCTTACTACGGTAGCTACTTTGACTACTGG; Lchain: IGKV10-96:IGKJ1:IGKC:cdr3L=TGCCAACAGGGTAATACGCTTCCTCGGACGTTC	Hchain: IGHV1-26:IGHD1-1:IGHJ2; Lchain: IGKV10-96:IGKJ1:IGKC	IGHV1-26	IGHD1-1	IGHJ2	IGHG2C	CARSPYYGSYFDYW	TGTGCAAGATCCCCTTACTACGGTAGCTACTTTGACTACTGG	IGKV10-96	None	IGKJ1	IGKC	CQQGNTLPRTF	TGCCAACAGGGTAATACGCTTCCTCGGACGTTC	462	171	291	1	120	39	81	2	IgG2c	12.3200677392041	3.42929720575783	2	1	expanded >1	expanded >1	VI
M2_bm_AGTGAGGTCGGCATCG	1792	5678	SeuratProject	RA3_mouse_bcells_bm2	BM	M2	5678	1792	6	Hchain: IGHV1-26:IGHD1-1:IGHJ2:IGHG2C:cdr3H=TGTGCAAGATCCCCTTACTACGGTAGCTACTTTGACTACTGG; Lchain: IGKV10-96:IGKJ1:IGKC:cdr3L=TGCCAACAGGGTAATACGCTTCCTCGGACGTTC	Hchain: IGHV1-26:IGHD1-1:IGHJ2; Lchain: IGKV10-96:IGKJ1:IGKC	IGHV1-26	IGHD1-1	IGHJ2	IGHG2C	CARSPYYGSYFDYW	TGTGCAAGATCCCCTTACTACGGTAGCTACTTTGACTACTGG	IGKV10-96	None	IGKJ1	IGKC	CQQGNTLPRTF	TGCCAACAGGGTAATACGCTTCCTCGGACGTTC	462	171	291	1	120	39	81	2	IgG2c	12.3200677392041	3.42929720575783	2	1	expanded >1	expanded >1	VI
M2_bm_ATCTACTCAAGACGTG	1628	4646	SeuratProject	RA3_mouse_bcells_bm2	BM	M2	4646	1628	6	Hchain: IGHV1-26:IGHD1-1:IGHJ2:IGHG2C:cdr3H=TGTGCAAGATCCCCTTACTACGGTAGCTACTTTGACTACTGG; Lchain: IGKV10-96:IGKJ1:IGKC:cdr3L=TGCCAACAGGGTAATACGCTTCCTCGGACGTTC	Hchain: IGHV1-26:IGHD1-1:IGHJ2; Lchain: IGKV10-96:IGKJ1:IGKC	IGHV1-26	IGHD1-1	IGHJ2	IGHG2C	CARSPYYGSYFDYW	TGTGCAAGATCCCCTTACTACGGTAGCTACTTTGACTACTGG	IGKV10-96	None	IGKJ1	IGKC	CQQGNTLPRTF	TGCCAACAGGGTAATACGCTTCCTCGGACGTTC	462	171	291	1	120	39	81	2	IgG2c	12.3200677392041	3.42929720575783	2	1	expanded >1	expanded >1	VI
M2_bm_ATTGGACTCCGCTGTT	1176	2729	SeuratProject	RA3_mouse_bcells_bm2	BM	M2	2729	1176	6	Hchain: IGHV1-26:IGHD1-1:IGHJ2:IGHG2C:cdr3H=TGTGCAAGATCCCCTTACTACGGTAGCTACTTTGACTACTGG; Lchain: IGKV10-96:IGKJ1:IGKC:cdr3L=TGCCAACAGGGTAATACGCTTCCTCGGACGTTC	Hchain: IGHV1-26:IGHD1-1:IGHJ2; Lchain: IGKV10-96:IGKJ1:IGKC	IGHV1-26	IGHD1-1	IGHJ2	IGHG2C	CARSPYYGSYFDYW	TGTGCAAGATCCCCTTACTACGGTAGCTACTTTGACTACTGG	IGKV10-96	None	IGKJ1	IGKC	CQQGNTLPRTF	TGCCAACAGGGTAATACGCTTCCTCGGACGTTC	462	171	291	1	120	39	81	2	IgG2c	12.3200677392041	3.42929720575783	2	1	expanded >1	expanded >1	VI
M2_bm_CAACCAAGTAACGTTC	1583	3983	SeuratProject	RA3_mouse_bcells_bm2	BM	M2	3983	1583	6	Hchain: IGHV1-26:IGHD1-1:IGHJ2:IGHG2C:cdr3H=TGTGCAAGATCCCCTTACTACGGTAGCTACTTTGACTACTGG; Lchain: IGKV10-96:IGKJ1:IGKC:cdr3L=TGCCAACAGGGTAATACGCTTCCTCGGACGTTC	Hchain: IGHV1-26:IGHD1-1:IGHJ2; Lchain: IGKV10-96:IGKJ1:IGKC	IGHV1-26	IGHD1-1	IGHJ2	IGHG2C	CARSPYYGSYFDYW	TGTGCAAGATCCCCTTACTACGGTAGCTACTTTGACTACTGG	IGKV10-96	None	IGKJ1	IGKC	CQQGNTLPRTF	TGCCAACAGGGTAATACGCTTCCTCGGACGTTC	462	171	291	1	120	39	81	2	IgG2c	12.3200677392041	3.42929720575783	2	1	expanded >1	expanded >1	VI
M2_bm_CACAGGCAGCGAAGGG	1443	3676	SeuratProject	RA3_mouse_bcells_bm2	BM	M2	3676	1443	6	Hchain: IGHV1-26:IGHD1-1:IGHJ2:IGHG2C:cdr3H=TGTGCAAGATCCCCTTACTACGGTAGCTACTTTGACTACTGG; Lchain: IGKV10-96:IGKJ1:IGKC:cdr3L=TGCCAACAGGGTAATACGCTTCCTCGGACGTTC	Hchain: IGHV1-26:IGHD1-1:IGHJ2; Lchain: IGKV10-96:IGKJ1:IGKC	IGHV1-26	IGHD1-1	IGHJ2	IGHG2C	CARSPYYGSYFDYW	TGTGCAAGATCCCCTTACTACGGTAGCTACTTTGACTACTGG	IGKV10-96	None	IGKJ1	IGKC	CQQGNTLPRTF	TGCCAACAGGGTAATACGCTTCCTCGGACGTTC	462	171	291	1	120	39	81	2	IgG2c	12.3200677392041	3.42929720575783	2	1	expanded >1	expanded >1	VI
M2_bm_CACAGTACATGGTAGG	1798	4507	SeuratProject	RA3_mouse_bcells_bm2	BM	M2	4507	1798	6	Hchain: IGHV1-26:IGHD1-1:IGHJ2:IGHG2C:cdr3H=TGTGCAAGATCCCCTTACTACGGTAGCTACTTTGACTACTGG; Lchain: IGKV10-96:IGKJ1:IGKC:cdr3L=TGCCAACAGGGTAATACGCTTCCTCGGACGTTC	Hchain: IGHV1-26:IGHD1-1:IGHJ2; Lchain: IGKV10-96:IGKJ1:IGKC	IGHV1-26	IGHD1-1	IGHJ2	IGHG2C	CARSPYYGSYFDYW	TGTGCAAGATCCCCTTACTACGGTAGCTACTTTGACTACTGG	IGKV10-96	None	IGKJ1	IGKC	CQQGNTLPRTF	TGCCAACAGGGTAATACGCTTCCTCGGACGTTC	462	171	291	1	120	39	81	2	IgG2c	12.3200677392041	3.42929720575783	2	1	expanded >1	expanded >1	VI
M2_bm_CACTCCACAGTAGAGC	1912	5404	SeuratProject	RA3_mouse_bcells_bm2	BM	M2	5404	1912	6	Hchain: IGHV1-26:IGHD1-1:IGHJ2:IGHG2C:cdr3H=TGTGCAAGATCCCCTTACTACGGTAGCTACTTTGACTACTGG; Lchain: IGKV10-96:IGKJ1:IGKC:cdr3L=TGCCAACAGGGTAATACGCTTCCTCGGACGTTC	Hchain: IGHV1-26:IGHD1-1:IGHJ2; Lchain: IGKV10-96:IGKJ1:IGKC	IGHV1-26	IGHD1-1	IGHJ2	IGHG2C	CARSPYYGSYFDYW	TGTGCAAGATCCCCTTACTACGGTAGCTACTTTGACTACTGG	IGKV10-96	None	IGKJ1	IGKC	CQQGNTLPRTF	TGCCAACAGGGTAATACGCTTCCTCGGACGTTC	462	171	291	1	120	39	81	2	IgG2c	12.3200677392041	3.42929720575783	2	1	expanded >1	expanded >1	VI
M2_bm_CAGAATCTCGGTTAAC	2271	9081	SeuratProject	RA3_mouse_bcells_bm2	BM	M2	9081	2271	6	Hchain: IGHV1-26:IGHD1-1:IGHJ2:IGHG2C:cdr3H=TGTGCAAGATCCCCTTACTACGGTAGCTACTTTGACTACTGG; Lchain: IGKV10-96:IGKJ1:IGKC:cdr3L=TGCCAACAGGGTAATACGCTTCCTCGGACGTTC	Hchain: IGHV1-26:IGHD1-1:IGHJ2; Lchain: IGKV10-96:IGKJ1:IGKC	IGHV1-26	IGHD1-1	IGHJ2	IGHG2C	CARSPYYGSYFDYW	TGTGCAAGATCCCCTTACTACGGTAGCTACTTTGACTACTGG	IGKV10-96	None	IGKJ1	IGKC	CQQGNTLPRTF	TGCCAACAGGGTAATACGCTTCCTCGGACGTTC	462	171	291	1	120	39	81	2	IgG2c	12.3200677392041	3.42929720575783	2	1	expanded >1	expanded >1	VI
M2_bm_CAGCGACGTTGTCTTT	2283	12077	SeuratProject	RA3_mouse_bcells_bm2	BM	M2	12077	2283	6	Hchain: IGHV1-26:IGHD1-1:IGHJ2:IGHG2C:cdr3H=TGTGCAAGATCCCCTTACTACGGTAGCTACTTTGACTACTGG; Lchain: IGKV10-96:IGKJ1:IGKC:cdr3L=TGCCAACAGGGTAATACGCTTCCTCGGACGTTC	Hchain: IGHV1-26:IGHD1-1:IGHJ2; Lchain: IGKV10-96:IGKJ1:IGKC	IGHV1-26	IGHD1-1	IGHJ2	IGHG2C	CARSPYYGSYFDYW	TGTGCAAGATCCCCTTACTACGGTAGCTACTTTGACTACTGG	IGKV10-96	None	IGKJ1	IGKC	CQQGNTLPRTF	TGCCAACAGGGTAATACGCTTCCTCGGACGTTC	462	171	291	1	120	39	81	2	IgG2c	12.3200677392041	3.42929720575783	2	1	expanded >1	expanded >1	VI
M2_bm_CCGGTAGTCGAGGTAG	2132	6238	SeuratProject	RA3_mouse_bcells_bm2	BM	M2	6238	2132	6	Hchain: IGHV1-26:IGHD1-1:IGHJ2:IGHG2C:cdr3H=TGTGCAAGATCCCCTTACTACGGTAGCTACTTTGACTACTGG; Lchain: IGKV10-96:IGKJ1:IGKC:cdr3L=TGCCAACAGGGTAATACGCTTCCTCGGACGTTC	Hchain: IGHV1-26:IGHD1-1:IGHJ2; Lchain: IGKV10-96:IGKJ1:IGKC	IGHV1-26	IGHD1-1	IGHJ2	IGHG2C	CARSPYYGSYFDYW	TGTGCAAGATCCCCTTACTACGGTAGCTACTTTGACTACTGG	IGKV10-96	None	IGKJ1	IGKC	CQQGNTLPRTF	TGCCAACAGGGTAATACGCTTCCTCGGACGTTC	462	171	291	1	120	39	81	2	IgG2c	12.3200677392041	3.42929720575783	2	1	expanded >1	expanded >1	VI
M2_bm_CCGTACTGTAGAAAGG	1235	3122	SeuratProject	RA3_mouse_bcells_bm2	BM	M2	3122	1235	6	Hchain: IGHV1-26:IGHD1-1:IGHJ2:IGHG2C:cdr3H=TGTGCAAGATCCCCTTACTACGGTAGCTACTTTGACTACTGG; Lchain: IGKV10-96:IGKJ1:IGKC:cdr3L=TGCCAACAGGGTAATACGCTTCCTCGGACGTTC	Hchain: IGHV1-26:IGHD1-1:IGHJ2; Lchain: IGKV10-96:IGKJ1:IGKC	IGHV1-26	IGHD1-1	IGHJ2	IGHG2C	CARSPYYGSYFDYW	TGTGCAAGATCCCCTTACTACGGTAGCTACTTTGACTACTGG	IGKV10-96	None	IGKJ1	IGKC	CQQGNTLPRTF	TGCCAACAGGGTAATACGCTTCCTCGGACGTTC	462	171	291	1	120	39	81	2	IgG2c	12.3200677392041	3.42929720575783	2	1	expanded >1	expanded >1	VI
M2_bm_CCTACCACAAGCCCAC	2692	10288	SeuratProject	RA3_mouse_bcells_bm2	BM	M2	10288	2692	6	Hchain: IGHV1-26:IGHD1-1:IGHJ2:IGHG2C:cdr3H=TGTGCAAGATCCCCTTACTACGGTAGCTACTTTGACTACTGG; Lchain: IGKV10-96:IGKJ1:IGKC:cdr3L=TGCCAACAGGGTAATACGCTTCCTCGGACGTTC	Hchain: IGHV1-26:IGHD1-1:IGHJ2; Lchain: IGKV10-96:IGKJ1:IGKC	IGHV1-26	IGHD1-1	IGHJ2	IGHG2C	CARSPYYGSYFDYW	TGTGCAAGATCCCCTTACTACGGTAGCTACTTTGACTACTGG	IGKV10-96	None	IGKJ1	IGKC	CQQGNTLPRTF	TGCCAACAGGGTAATACGCTTCCTCGGACGTTC	462	171	291	1	120	39	81	2	IgG2c	12.3200677392041	3.42929720575783	2	1	expanded >1	expanded >1	VI
M2_bm_CCTACCATCTTCTGGC	1457	4327	SeuratProject	RA3_mouse_bcells_bm2	BM	M2	4327	1457	6	Hchain: IGHV1-26:IGHD1-1:IGHJ2:IGHG2C:cdr3H=TGTGCAAGATCCCCTTACTACGGTAGCTACTTTGACTACTGG; Lchain: IGKV10-96:IGKJ1:IGKC:cdr3L=TGCCAACAGGGTAATACGCTTCCTCGGACGTTC	Hchain: IGHV1-26:IGHD1-1:IGHJ2; Lchain: IGKV10-96:IGKJ1:IGKC	IGHV1-26	IGHD1-1	IGHJ2	IGHG2C	CARSPYYGSYFDYW	TGTGCAAGATCCCCTTACTACGGTAGCTACTTTGACTACTGG	IGKV10-96	None	IGKJ1	IGKC	CQQGNTLPRTF	TGCCAACAGGGTAATACGCTTCCTCGGACGTTC	462	171	291	1	120	39	81	2	IgG2c	12.3200677392041	3.42929720575783	2	1	expanded >1	expanded >1	VI
M2_bm_CCTTCCCAGGGTTTCT	1639	4969	SeuratProject	RA3_mouse_bcells_bm2	BM	M2	4969	1639	6	Hchain: IGHV1-26:IGHD1-1:IGHJ2:IGHG2C:cdr3H=TGTGCAAGATCCCCTTACTACGGTAGCTACTTTGACTACTGG; Lchain: IGKV10-96:IGKJ1:IGKC:cdr3L=TGCCAACAGGGTAATACGCTTCCTCGGACGTTC	Hchain: IGHV1-26:IGHD1-1:IGHJ2; Lchain: IGKV10-96:IGKJ1:IGKC	IGHV1-26	IGHD1-1	IGHJ2	IGHG2C	CARSPYYGSYFDYW	TGTGCAAGATCCCCTTACTACGGTAGCTACTTTGACTACTGG	IGKV10-96	None	IGKJ1	IGKC	CQQGNTLPRTF	TGCCAACAGGGTAATACGCTTCCTCGGACGTTC	462	171	291	1	120	39	81	2	IgG2c	12.3200677392041	3.42929720575783	2	1	expanded >1	expanded >1	VI
M2_bm_CGTAGCGCAATGTTGC	1340	3447	SeuratProject	RA3_mouse_bcells_bm2	BM	M2	3447	1340	6	Hchain: IGHV1-26:IGHD1-1:IGHJ2:IGHG2C:cdr3H=TGTGCAAGATCCCCTTACTACGGTAGCTACTTTGACTACTGG; Lchain: IGKV10-96:IGKJ1:IGKC:cdr3L=TGCCAACAGGGTAATACGCTTCCTCGGACGTTC	Hchain: IGHV1-26:IGHD1-1:IGHJ2; Lchain: IGKV10-96:IGKJ1:IGKC	IGHV1-26	IGHD1-1	IGHJ2	IGHG2C	CARSPYYGSYFDYW	TGTGCAAGATCCCCTTACTACGGTAGCTACTTTGACTACTGG	IGKV10-96	None	IGKJ1	IGKC	CQQGNTLPRTF	TGCCAACAGGGTAATACGCTTCCTCGGACGTTC	462	171	291	1	120	39	81	2	IgG2c	12.3200677392041	3.42929720575783	2	1	expanded >1	expanded >1	VI
M2_bm_CGTAGGCTCAGTTAGC	919	2097	SeuratProject	RA3_mouse_bcells_bm2	BM	M2	2097	919	6	Hchain: IGHV1-26:IGHD1-1:IGHJ2:IGHG2C:cdr3H=TGTGCAAGATCCCCTTACTACGGTAGCTACTTTGACTACTGG; Lchain: IGKV10-96:IGKJ1:IGKC:cdr3L=TGCCAACAGGGTAATACGCTTCCTCGGACGTTC	Hchain: IGHV1-26:IGHD1-1:IGHJ2; Lchain: IGKV10-96:IGKJ1:IGKC	IGHV1-26	IGHD1-1	IGHJ2	IGHG2C	CARSPYYGSYFDYW	TGTGCAAGATCCCCTTACTACGGTAGCTACTTTGACTACTGG	IGKV10-96	None	IGKJ1	IGKC	CQQGNTLPRTF	TGCCAACAGGGTAATACGCTTCCTCGGACGTTC	462	171	291	1	120	39	81	2	IgG2c	12.3200677392041	3.42929720575783	2	1	expanded >1	expanded >1	VI
M2_bm_CGTGTCTGTGAGGGTT	1623	4772	SeuratProject	RA3_mouse_bcells_bm2	BM	M2	4772	1623	2	Hchain: IGHV1-26:IGHD1-1:IGHJ2:IGHG2C:cdr3H=TGTGCAAGATCCCCTTACTACGGTAGCTACTTTGACTACTGG; Lchain: IGKV10-96:IGKJ1:IGKC:cdr3L=TGCCAACAGGGTAATACGCTTCCTCGGACGTTC	Hchain: IGHV1-26:IGHD1-1:IGHJ2; Lchain: IGKV10-96:IGKJ1:IGKC	IGHV1-26	IGHD1-1	IGHJ2	IGHG2C	CARSPYYGSYFDYW	TGTGCAAGATCCCCTTACTACGGTAGCTACTTTGACTACTGG	IGKV10-96	None	IGKJ1	IGKC	CQQGNTLPRTF	TGCCAACAGGGTAATACGCTTCCTCGGACGTTC	462	171	291	1	120	39	81	2	IgG2c	12.3200677392041	3.42929720575783	2	1	expanded >1	expanded >1	II
M2_bm_CTACATTAGTTGTAGA	1574	4138	SeuratProject	RA3_mouse_bcells_bm2	BM	M2	4138	1574	6	Hchain: IGHV1-26:IGHD1-1:IGHJ2:IGHG2C:cdr3H=TGTGCAAGATCCCCTTACTACGGTAGCTACTTTGACTACTGG; Lchain: IGKV10-96:IGKJ1:IGKC:cdr3L=TGCCAACAGGGTAATACGCTTCCTCGGACGTTC	Hchain: IGHV1-26:IGHD1-1:IGHJ2; Lchain: IGKV10-96:IGKJ1:IGKC	IGHV1-26	IGHD1-1	IGHJ2	IGHG2C	CARSPYYGSYFDYW	TGTGCAAGATCCCCTTACTACGGTAGCTACTTTGACTACTGG	IGKV10-96	None	IGKJ1	IGKC	CQQGNTLPRTF	TGCCAACAGGGTAATACGCTTCCTCGGACGTTC	462	171	291	1	120	39	81	2	IgG2c	12.3200677392041	3.42929720575783	2	1	expanded >1	expanded >1	VI
M2_bm_CTACGTCCATGAAGTA	3120	13224	SeuratProject	RA3_mouse_bcells_bm2	BM	M2	13224	3120	6	Hchain: IGHV1-26:IGHD1-1:IGHJ2:IGHG2C:cdr3H=TGTGCAAGATCCCCTTACTACGGTAGCTACTTTGACTACTGG; Lchain: IGKV10-96:IGKJ1:IGKC:cdr3L=TGCCAACAGGGTAATACGCTTCCTCGGACGTTC	Hchain: IGHV1-26:IGHD1-1:IGHJ2; Lchain: IGKV10-96:IGKJ1:IGKC	IGHV1-26	IGHD1-1	IGHJ2	IGHG2C	CARSPYYGSYFDYW	TGTGCAAGATCCCCTTACTACGGTAGCTACTTTGACTACTGG	IGKV10-96	None	IGKJ1	IGKC	CQQGNTLPRTF	TGCCAACAGGGTAATACGCTTCCTCGGACGTTC	462	171	291	1	120	39	81	2	IgG2c	12.3200677392041	3.42929720575783	2	1	expanded >1	expanded >1	VI
M2_bm_CTGATAGTCAGGTTCA	2216	6589	SeuratProject	RA3_mouse_bcells_bm2	BM	M2	6589	2216	6	Hchain: IGHV1-26:IGHD1-1:IGHJ2:IGHG2C:cdr3H=TGTGCAAGATCCCCTTACTACGGTAGCTACTTTGACTACTGG; Lchain: IGKV10-96:IGKJ1:IGKC:cdr3L=TGCCAACAGGGTAATACGCTTCCTCGGACGTTC	Hchain: IGHV1-26:IGHD1-1:IGHJ2; Lchain: IGKV10-96:IGKJ1:IGKC	IGHV1-26	IGHD1-1	IGHJ2	IGHG2C	CARSPYYGSYFDYW	TGTGCAAGATCCCCTTACTACGGTAGCTACTTTGACTACTGG	IGKV10-96	None	IGKJ1	IGKC	CQQGNTLPRTF	TGCCAACAGGGTAATACGCTTCCTCGGACGTTC	462	171	291	1	120	39	81	2	IgG2c	12.3200677392041	3.42929720575783	2	1	expanded >1	expanded >1	VI
M2_bm_CTGCGGAGTCATGCAT	2308	7339	SeuratProject	RA3_mouse_bcells_bm2	BM	M2	7339	2308	6	Hchain: IGHV1-26:IGHD1-1:IGHJ2:IGHG2C:cdr3H=TGTGCAAGATCCCCTTACTACGGTAGCTACTTTGACTACTGG; Lchain: IGKV10-96:IGKJ1:IGKC:cdr3L=TGCCAACAGGGTAATACGCTTCCTCGGACGTTC	Hchain: IGHV1-26:IGHD1-1:IGHJ2; Lchain: IGKV10-96:IGKJ1:IGKC	IGHV1-26	IGHD1-1	IGHJ2	IGHG2C	CARSPYYGSYFDYW	TGTGCAAGATCCCCTTACTACGGTAGCTACTTTGACTACTGG	IGKV10-96	None	IGKJ1	IGKC	CQQGNTLPRTF	TGCCAACAGGGTAATACGCTTCCTCGGACGTTC	462	171	291	1	120	39	81	2	IgG2c	12.3200677392041	3.42929720575783	2	1	expanded >1	expanded >1	VI
M2_bm_CTGTTTATCTAACCGA	2781	10044	SeuratProject	RA3_mouse_bcells_bm2	BM	M2	10044	2781	6	Hchain: IGHV1-26:IGHD1-1:IGHJ2:IGHG2C:cdr3H=TGTGCAAGATCCCCTTACTACGGTAGCTACTTTGACTACTGG; Lchain: IGKV10-96:IGKJ1:IGKC:cdr3L=TGCCAACAGGGTAATACGCTTCCTCGGACGTTC	Hchain: IGHV1-26:IGHD1-1:IGHJ2; Lchain: IGKV10-96:IGKJ1:IGKC	IGHV1-26	IGHD1-1	IGHJ2	IGHG2C	CARSPYYGSYFDYW	TGTGCAAGATCCCCTTACTACGGTAGCTACTTTGACTACTGG	IGKV10-96	None	IGKJ1	IGKC	CQQGNTLPRTF	TGCCAACAGGGTAATACGCTTCCTCGGACGTTC	462	171	291	1	120	39	81	2	IgG2c	12.3200677392041	3.42929720575783	2	1	expanded >1	expanded >1	VI
M2_bm_CTTCTCTAGTTTCCTT	1883	5262	SeuratProject	RA3_mouse_bcells_bm2	BM	M2	5262	1883	6	Hchain: IGHV1-26:IGHD1-1:IGHJ2:IGHG2C:cdr3H=TGTGCAAGATCCCCTTACTACGGTAGCTACTTTGACTACTGG; Lchain: IGKV10-96:IGKJ1:IGKC:cdr3L=TGCCAACAGGGTAATACGCTTCCTCGGACGTTC	Hchain: IGHV1-26:IGHD1-1:IGHJ2; Lchain: IGKV10-96:IGKJ1:IGKC	IGHV1-26	IGHD1-1	IGHJ2	IGHG2C	CARSPYYGSYFDYW	TGTGCAAGATCCCCTTACTACGGTAGCTACTTTGACTACTGG	IGKV10-96	None	IGKJ1	IGKC	CQQGNTLPRTF	TGCCAACAGGGTAATACGCTTCCTCGGACGTTC	462	171	291	1	120	39	81	2	IgG2c	12.3200677392041	3.42929720575783	2	1	expanded >1	expanded >1	VI
M2_bm_CTTTGCGCAATGGACG	1424	3867	SeuratProject	RA3_mouse_bcells_bm2	BM	M2	3867	1424	6	Hchain: IGHV1-26:IGHD1-1:IGHJ2:IGHG2C:cdr3H=TGTGCAAGATCCCCTTACTACGGTAGCTACTTTGACTACTGG; Lchain: IGKV10-96:IGKJ1:IGKC:cdr3L=TGCCAACAGGGTAATACGCTTCCTCGGACGTTC	Hchain: IGHV1-26:IGHD1-1:IGHJ2; Lchain: IGKV10-96:IGKJ1:IGKC	IGHV1-26	IGHD1-1	IGHJ2	IGHG2C	CARSPYYGSYFDYW	TGTGCAAGATCCCCTTACTACGGTAGCTACTTTGACTACTGG	IGKV10-96	None	IGKJ1	IGKC	CQQGNTLPRTF	TGCCAACAGGGTAATACGCTTCCTCGGACGTTC	462	171	291	1	120	39	81	2	IgG2c	12.3200677392041	3.42929720575783	2	1	expanded >1	expanded >1	VI
M2_bm_GAAGCAGAGCAATCTC	2050	6416	SeuratProject	RA3_mouse_bcells_bm2	BM	M2	6416	2050	6	Hchain: IGHV1-26:IGHD1-1:IGHJ2:IGHG2C:cdr3H=TGTGCAAGATCCCCTTACTACGGTAGCTACTTTGACTACTGG; Lchain: IGKV10-96:IGKJ1:IGKC:cdr3L=TGCCAACAGGGTAATACGCTTCCTCGGACGTTC	Hchain: IGHV1-26:IGHD1-1:IGHJ2; Lchain: IGKV10-96:IGKJ1:IGKC	IGHV1-26	IGHD1-1	IGHJ2	IGHG2C	CARSPYYGSYFDYW	TGTGCAAGATCCCCTTACTACGGTAGCTACTTTGACTACTGG	IGKV10-96	None	IGKJ1	IGKC	CQQGNTLPRTF	TGCCAACAGGGTAATACGCTTCCTCGGACGTTC	462	171	291	1	120	39	81	2	IgG2c	12.3200677392041	3.42929720575783	2	1	expanded >1	expanded >1	VI
M2_bm_GAATAAGCAAGTTCTG	1770	5383	SeuratProject	RA3_mouse_bcells_bm2	BM	M2	5383	1770	6	Hchain: IGHV1-26:IGHD1-1:IGHJ2:IGHG2C:cdr3H=TGTGCAAGATCCCCTTACTACGGTAGCTACTTTGACTACTGG; Lchain: IGKV10-96:IGKJ1:IGKC:cdr3L=TGCCAACAGGGTAATACGCTTCCTCGGACGTTC	Hchain: IGHV1-26:IGHD1-1:IGHJ2; Lchain: IGKV10-96:IGKJ1:IGKC	IGHV1-26	IGHD1-1	IGHJ2	IGHG2C	CARSPYYGSYFDYW	TGTGCAAGATCCCCTTACTACGGTAGCTACTTTGACTACTGG	IGKV10-96	None	IGKJ1	IGKC	CQQGNTLPRTF	TGCCAACAGGGTAATACGCTTCCTCGGACGTTC	462	171	291	1	120	39	81	2	IgG2c	12.3200677392041	3.42929720575783	2	1	expanded >1	expanded >1	VI
M2_bm_GAATGAATCATGTGGT	1764	4776	SeuratProject	RA3_mouse_bcells_bm2	BM	M2	4776	1764	6	Hchain: IGHV1-26:IGHD1-1:IGHJ2:IGHG2C:cdr3H=TGTGCAAGATCCCCTTACTACGGTAGCTACTTTGACTACTGG; Lchain: IGKV10-96:IGKJ1:IGKC:cdr3L=TGCCAACAGGGTAATACGCTTCCTCGGACGTTC	Hchain: IGHV1-26:IGHD1-1:IGHJ2; Lchain: IGKV10-96:IGKJ1:IGKC	IGHV1-26	IGHD1-1	IGHJ2	IGHG2C	CARSPYYGSYFDYW	TGTGCAAGATCCCCTTACTACGGTAGCTACTTTGACTACTGG	IGKV10-96	None	IGKJ1	IGKC	CQQGNTLPRTF	TGCCAACAGGGTAATACGCTTCCTCGGACGTTC	462	171	291	1	120	39	81	2	IgG2c	12.3200677392041	3.42929720575783	2	1	expanded >1	expanded >1	VI
M2_bm_GACGGCTTCTATCCTA	1467	4283	SeuratProject	RA3_mouse_bcells_bm2	BM	M2	4283	1467	6	Hchain: IGHV1-26:IGHD1-1:IGHJ2:IGHG2C:cdr3H=TGTGCAAGATCCCCTTACTACGGTAGCTACTTTGACTACTGG; Lchain: IGKV10-96:IGKJ1:IGKC:cdr3L=TGCCAACAGGGTAATACGCTTCCTCGGACGTTC	Hchain: IGHV1-26:IGHD1-1:IGHJ2; Lchain: IGKV10-96:IGKJ1:IGKC	IGHV1-26	IGHD1-1	IGHJ2	IGHG2C	CARSPYYGSYFDYW	TGTGCAAGATCCCCTTACTACGGTAGCTACTTTGACTACTGG	IGKV10-96	None	IGKJ1	IGKC	CQQGNTLPRTF	TGCCAACAGGGTAATACGCTTCCTCGGACGTTC	462	171	291	1	120	39	81	2	IgG2c	12.3200677392041	3.42929720575783	2	1	expanded >1	expanded >1	VI
M2_bm_GACGTGCAGTCGAGTG	1509	3644	SeuratProject	RA3_mouse_bcells_bm2	BM	M2	3644	1509	6	Hchain: IGHV1-26:IGHD1-1:IGHJ2:IGHG2C:cdr3H=TGTGCAAGATCCCCTTACTACGGTAGCTACTTTGACTACTGG; Lchain: IGKV10-96:IGKJ1:IGKC:cdr3L=TGCCAACAGGGTAATACGCTTCCTCGGACGTTC	Hchain: IGHV1-26:IGHD1-1:IGHJ2; Lchain: IGKV10-96:IGKJ1:IGKC	IGHV1-26	IGHD1-1	IGHJ2	IGHG2C	CARSPYYGSYFDYW	TGTGCAAGATCCCCTTACTACGGTAGCTACTTTGACTACTGG	IGKV10-96	None	IGKJ1	IGKC	CQQGNTLPRTF	TGCCAACAGGGTAATACGCTTCCTCGGACGTTC	462	171	291	1	120	39	81	2	IgG2c	12.3200677392041	3.42929720575783	2	1	expanded >1	expanded >1	VI
M2_bm_GACGTGCCAGATTGCT	3135	15628	SeuratProject	RA3_mouse_bcells_bm2	BM	M2	15628	3135	6	Hchain: IGHV1-26:IGHD1-1:IGHJ2:IGHG2C:cdr3H=TGTGCAAGATCCCCTTACTACGGTAGCTACTTTGACTACTGG; Lchain: IGKV10-96:IGKJ1:IGKC:cdr3L=TGCCAACAGGGTAATACGCTTCCTCGGACGTTC	Hchain: IGHV1-26:IGHD1-1:IGHJ2; Lchain: IGKV10-96:IGKJ1:IGKC	IGHV1-26	IGHD1-1	IGHJ2	IGHG2C	CARSPYYGSYFDYW	TGTGCAAGATCCCCTTACTACGGTAGCTACTTTGACTACTGG	IGKV10-96	None	IGKJ1	IGKC	CQQGNTLPRTF	TGCCAACAGGGTAATACGCTTCCTCGGACGTTC	462	171	291	1	120	39	81	2	IgG2c	12.3200677392041	3.42929720575783	2	1	expanded >1	expanded >1	VI
M2_bm_GATGCTAAGAGTTGGC	958	1925	SeuratProject	RA3_mouse_bcells_bm2	BM	M2	1925	958	6	Hchain: IGHV1-26:IGHD1-1:IGHJ2:IGHG2C:cdr3H=TGTGCAAGATCCCCTTACTACGGTAGCTACTTTGACTACTGG; Lchain: IGKV10-96:IGKJ1:IGKC:cdr3L=TGCCAACAGGGTAATACGCTTCCTCGGACGTTC	Hchain: IGHV1-26:IGHD1-1:IGHJ2; Lchain: IGKV10-96:IGKJ1:IGKC	IGHV1-26	IGHD1-1	IGHJ2	IGHG2C	CARSPYYGSYFDYW	TGTGCAAGATCCCCTTACTACGGTAGCTACTTTGACTACTGG	IGKV10-96	None	IGKJ1	IGKC	CQQGNTLPRTF	TGCCAACAGGGTAATACGCTTCCTCGGACGTTC	462	171	291	1	120	39	81	2	IgG2c	12.3200677392041	3.42929720575783	2	1	expanded >1	expanded >1	VI
M2_bm_GATTCAGAGAGTGAGA	1905	5834	SeuratProject	RA3_mouse_bcells_bm2	BM	M2	5834	1905	6	Hchain: IGHV1-26:IGHD1-1:IGHJ2:IGHG2C:cdr3H=TGTGCAAGATCCCCTTACTACGGTAGCTACTTTGACTACTGG; Lchain: IGKV10-96:IGKJ1:IGKC:cdr3L=TGCCAACAGGGTAATACGCTTCCTCGGACGTTC	Hchain: IGHV1-26:IGHD1-1:IGHJ2; Lchain: IGKV10-96:IGKJ1:IGKC	IGHV1-26	IGHD1-1	IGHJ2	IGHG2C	CARSPYYGSYFDYW	TGTGCAAGATCCCCTTACTACGGTAGCTACTTTGACTACTGG	IGKV10-96	None	IGKJ1	IGKC	CQQGNTLPRTF	TGCCAACAGGGTAATACGCTTCCTCGGACGTTC	462	171	291	1	120	39	81	2	IgG2c	12.3200677392041	3.42929720575783	2	1	expanded >1	expanded >1	VI
M2_bm_GCAATCAAGGGATACC	1146	3083	SeuratProject	RA3_mouse_bcells_bm2	BM	M2	3083	1146	6	Hchain: IGHV1-26:IGHD1-1:IGHJ2:IGHG2C:cdr3H=TGTGCAAGATCCCCTTACTACGGTAGCTACTTTGACTACTGG; Lchain: IGKV10-96:IGKJ1:IGKC:cdr3L=TGCCAACAGGGTAATACGCTTCCTCGGACGTTC	Hchain: IGHV1-26:IGHD1-1:IGHJ2; Lchain: IGKV10-96:IGKJ1:IGKC	IGHV1-26	IGHD1-1	IGHJ2	IGHG2C	CARSPYYGSYFDYW	TGTGCAAGATCCCCTTACTACGGTAGCTACTTTGACTACTGG	IGKV10-96	None	IGKJ1	IGKC	CQQGNTLPRTF	TGCCAACAGGGTAATACGCTTCCTCGGACGTTC	462	171	291	1	120	39	81	2	IgG2c	12.3200677392041	3.42929720575783	2	1	expanded >1	expanded >1	VI
M2_bm_GCATACAGTTGATTCG	1982	6677	SeuratProject	RA3_mouse_bcells_bm2	BM	M2	6677	1982	6	Hchain: IGHV1-26:IGHD1-1:IGHJ2:IGHG2C:cdr3H=TGTGCAAGATCCCCTTACTACGGTAGCTACTTTGACTACTGG; Lchain: IGKV10-96:IGKJ1:IGKC:cdr3L=TGCCAACAGGGTAATACGCTTCCTCGGACGTTC	Hchain: IGHV1-26:IGHD1-1:IGHJ2; Lchain: IGKV10-96:IGKJ1:IGKC	IGHV1-26	IGHD1-1	IGHJ2	IGHG2C	CARSPYYGSYFDYW	TGTGCAAGATCCCCTTACTACGGTAGCTACTTTGACTACTGG	IGKV10-96	None	IGKJ1	IGKC	CQQGNTLPRTF	TGCCAACAGGGTAATACGCTTCCTCGGACGTTC	462	171	291	1	120	39	81	2	IgG2c	12.3200677392041	3.42929720575783	2	1	expanded >1	expanded >1	VI
M2_bm_GCTCTGTTCTTGGGTA	1358	3415	SeuratProject	RA3_mouse_bcells_bm2	BM	M2	3415	1358	6	Hchain: IGHV1-26:IGHD1-1:IGHJ2:IGHG2C:cdr3H=TGTGCAAGATCCCCTTACTACGGTAGCTACTTTGACTACTGG; Lchain: IGKV10-96:IGKJ1:IGKC:cdr3L=TGCCAACAGGGTAATACGCTTCCTCGGACGTTC	Hchain: IGHV1-26:IGHD1-1:IGHJ2; Lchain: IGKV10-96:IGKJ1:IGKC	IGHV1-26	IGHD1-1	IGHJ2	IGHG2C	CARSPYYGSYFDYW	TGTGCAAGATCCCCTTACTACGGTAGCTACTTTGACTACTGG	IGKV10-96	None	IGKJ1	IGKC	CQQGNTLPRTF	TGCCAACAGGGTAATACGCTTCCTCGGACGTTC	462	171	291	1	120	39	81	2	IgG2c	12.3200677392041	3.42929720575783	2	1	expanded >1	expanded >1	VI
M2_bm_GGAAAGCAGAGCCTAG	1620	4536	SeuratProject	RA3_mouse_bcells_bm2	BM	M2	4536	1620	6	Hchain: IGHV1-26:IGHD1-1:IGHJ2:IGHG2C:cdr3H=TGTGCAAGATCCCCTTACTACGGTAGCTACTTTGACTACTGG; Lchain: IGKV10-96:IGKJ1:IGKC:cdr3L=TGCCAACAGGGTAATACGCTTCCTCGGACGTTC	Hchain: IGHV1-26:IGHD1-1:IGHJ2; Lchain: IGKV10-96:IGKJ1:IGKC	IGHV1-26	IGHD1-1	IGHJ2	IGHG2C	CARSPYYGSYFDYW	TGTGCAAGATCCCCTTACTACGGTAGCTACTTTGACTACTGG	IGKV10-96	None	IGKJ1	IGKC	CQQGNTLPRTF	TGCCAACAGGGTAATACGCTTCCTCGGACGTTC	462	171	291	1	120	39	81	2	IgG2c	12.3200677392041	3.42929720575783	2	1	expanded >1	expanded >1	VI
M2_bm_GGAAAGCAGATATGCA	1442	3914	SeuratProject	RA3_mouse_bcells_bm2	BM	M2	3914	1442	6	Hchain: IGHV1-26:IGHD1-1:IGHJ2:IGHG2C:cdr3H=TGTGCAAGATCCCCTTACTACGGTAGCTACTTTGACTACTGG; Lchain: IGKV10-96:IGKJ1:IGKC:cdr3L=TGCCAACAGGGTAATACGCTTCCTCGGACGTTC	Hchain: IGHV1-26:IGHD1-1:IGHJ2; Lchain: IGKV10-96:IGKJ1:IGKC	IGHV1-26	IGHD1-1	IGHJ2	IGHG2C	CARSPYYGSYFDYW	TGTGCAAGATCCCCTTACTACGGTAGCTACTTTGACTACTGG	IGKV10-96	None	IGKJ1	IGKC	CQQGNTLPRTF	TGCCAACAGGGTAATACGCTTCCTCGGACGTTC	462	171	291	1	120	39	81	2	IgG2c	12.3200677392041	3.42929720575783	2	1	expanded >1	expanded >1	VI
M2_bm_GGATGTTGTTTGTTGG	1315	3395	SeuratProject	RA3_mouse_bcells_bm2	BM	M2	3395	1315	6	Hchain: IGHV1-26:IGHD1-1:IGHJ2:IGHG2C:cdr3H=TGTGCAAGATCCCCTTACTACGGTAGCTACTTTGACTACTGG; Lchain: IGKV10-96:IGKJ1:IGKC:cdr3L=TGCCAACAGGGTAATACGCTTCCTCGGACGTTC	Hchain: IGHV1-26:IGHD1-1:IGHJ2; Lchain: IGKV10-96:IGKJ1:IGKC	IGHV1-26	IGHD1-1	IGHJ2	IGHG2C	CARSPYYGSYFDYW	TGTGCAAGATCCCCTTACTACGGTAGCTACTTTGACTACTGG	IGKV10-96	None	IGKJ1	IGKC	CQQGNTLPRTF	TGCCAACAGGGTAATACGCTTCCTCGGACGTTC	462	171	291	1	120	39	81	2	IgG2c	12.3200677392041	3.42929720575783	2	1	expanded >1	expanded >1	VI
M2_bm_GGGATGAAGCTTCGCG	1448	4186	SeuratProject	RA3_mouse_bcells_bm2	BM	M2	4186	1448	6	Hchain: IGHV1-26:IGHD1-1:IGHJ2:IGHG2C:cdr3H=TGTGCAAGATCCCCTTACTACGGTAGCTACTTTGACTACTGG; Lchain: IGKV10-96:IGKJ1:IGKC:cdr3L=TGCCAACAGGGTAATACGCTTCCTCGGACGTTC	Hchain: IGHV1-26:IGHD1-1:IGHJ2; Lchain: IGKV10-96:IGKJ1:IGKC	IGHV1-26	IGHD1-1	IGHJ2	IGHG2C	CARSPYYGSYFDYW	TGTGCAAGATCCCCTTACTACGGTAGCTACTTTGACTACTGG	IGKV10-96	None	IGKJ1	IGKC	CQQGNTLPRTF	TGCCAACAGGGTAATACGCTTCCTCGGACGTTC	462	171	291	1	120	39	81	2	IgG2c	12.3200677392041	3.42929720575783	2	1	expanded >1	expanded >1	VI
M2_bm_GGGTTGCGTACCCAAT	1133	3125	SeuratProject	RA3_mouse_bcells_bm2	BM	M2	3125	1133	6	Hchain: IGHV1-26:IGHD1-1:IGHJ2:IGHG2C:cdr3H=TGTGCAAGATCCCCTTACTACGGTAGCTACTTTGACTACTGG; Lchain: IGKV10-96:IGKJ1:IGKC:cdr3L=TGCCAACAGGGTAATACGCTTCCTCGGACGTTC	Hchain: IGHV1-26:IGHD1-1:IGHJ2; Lchain: IGKV10-96:IGKJ1:IGKC	IGHV1-26	IGHD1-1	IGHJ2	IGHG2C	CARSPYYGSYFDYW	TGTGCAAGATCCCCTTACTACGGTAGCTACTTTGACTACTGG	IGKV10-96	None	IGKJ1	IGKC	CQQGNTLPRTF	TGCCAACAGGGTAATACGCTTCCTCGGACGTTC	462	171	291	1	120	39	81	2	IgG2c	12.3200677392041	3.42929720575783	2	1	expanded >1	expanded >1	VI
M2_bm_GTCAAGTGTGTTGAGG	1276	2940	SeuratProject	RA3_mouse_bcells_bm2	BM	M2	2940	1276	6	Hchain: IGHV1-26:IGHD1-1:IGHJ2:IGHG2C:cdr3H=TGTGCAAGATCCCCTTACTACGGTAGCTACTTTGACTACTGG; Lchain: IGKV10-96:IGKJ1:IGKC:cdr3L=TGCCAACAGGGTAATACGCTTCCTCGGACGTTC	Hchain: IGHV1-26:IGHD1-1:IGHJ2; Lchain: IGKV10-96:IGKJ1:IGKC	IGHV1-26	IGHD1-1	IGHJ2	IGHG2C	CARSPYYGSYFDYW	TGTGCAAGATCCCCTTACTACGGTAGCTACTTTGACTACTGG	IGKV10-96	None	IGKJ1	IGKC	CQQGNTLPRTF	TGCCAACAGGGTAATACGCTTCCTCGGACGTTC	462	171	291	1	120	39	81	2	IgG2c	12.3200677392041	3.42929720575783	2	1	expanded >1	expanded >1	VI
M2_bm_GTCGTAAGTAAATGTG	1685	4254	SeuratProject	RA3_mouse_bcells_bm2	BM	M2	4254	1685	6	Hchain: IGHV1-26:IGHD1-1:IGHJ2:IGHG2C:cdr3H=TGTGCAAGATCCCCTTACTACGGTAGCTACTTTGACTACTGG; Lchain: IGKV10-96:IGKJ1:IGKC:cdr3L=TGCCAACAGGGTAATACGCTTCCTCGGACGTTC	Hchain: IGHV1-26:IGHD1-1:IGHJ2; Lchain: IGKV10-96:IGKJ1:IGKC	IGHV1-26	IGHD1-1	IGHJ2	IGHG2C	CARSPYYGSYFDYW	TGTGCAAGATCCCCTTACTACGGTAGCTACTTTGACTACTGG	IGKV10-96	None	IGKJ1	IGKC	CQQGNTLPRTF	TGCCAACAGGGTAATACGCTTCCTCGGACGTTC	462	171	291	1	120	39	81	2	IgG2c	12.3200677392041	3.42929720575783	2	1	expanded >1	expanded >1	VI
M2_bm_GTGCGGTGTGCAGACA	1212	3300	SeuratProject	RA3_mouse_bcells_bm2	BM	M2	3300	1212	6	Hchain: IGHV1-26:IGHD1-1:IGHJ2:IGHG2C:cdr3H=TGTGCAAGATCCCCTTACTACGGTAGCTACTTTGACTACTGG; Lchain: IGKV10-96:IGKJ1:IGKC:cdr3L=TGCCAACAGGGTAATACGCTTCCTCGGACGTTC	Hchain: IGHV1-26:IGHD1-1:IGHJ2; Lchain: IGKV10-96:IGKJ1:IGKC	IGHV1-26	IGHD1-1	IGHJ2	IGHG2C	CARSPYYGSYFDYW	TGTGCAAGATCCCCTTACTACGGTAGCTACTTTGACTACTGG	IGKV10-96	None	IGKJ1	IGKC	CQQGNTLPRTF	TGCCAACAGGGTAATACGCTTCCTCGGACGTTC	462	171	291	1	120	39	81	2	IgG2c	12.3200677392041	3.42929720575783	2	1	expanded >1	expanded >1	VI
M2_bm_TAAGCGTTCCAAGCCG	1718	5040	SeuratProject	RA3_mouse_bcells_bm2	BM	M2	5040	1718	6	Hchain: IGHV1-26:IGHD1-1:IGHJ2:IGHG2C:cdr3H=TGTGCAAGATCCCCTTACTACGGTAGCTACTTTGACTACTGG; Lchain: IGKV10-96:IGKJ1:IGKC:cdr3L=TGCCAACAGGGTAATACGCTTCCTCGGACGTTC	Hchain: IGHV1-26:IGHD1-1:IGHJ2; Lchain: IGKV10-96:IGKJ1:IGKC	IGHV1-26	IGHD1-1	IGHJ2	IGHG2C	CARSPYYGSYFDYW	TGTGCAAGATCCCCTTACTACGGTAGCTACTTTGACTACTGG	IGKV10-96	None	IGKJ1	IGKC	CQQGNTLPRTF	TGCCAACAGGGTAATACGCTTCCTCGGACGTTC	462	171	291	1	120	39	81	2	IgG2c	12.3200677392041	3.42929720575783	2	1	expanded >1	expanded >1	VI
M2_bm_TACGGGCAGATCCTGT	1497	4264	SeuratProject	RA3_mouse_bcells_bm2	BM	M2	4264	1497	6	Hchain: IGHV1-26:IGHD1-1:IGHJ2:IGHG2C:cdr3H=TGTGCAAGATCCCCTTACTACGGTAGCTACTTTGACTACTGG; Lchain: IGKV10-96:IGKJ1:IGKC:cdr3L=TGCCAACAGGGTAATACGCTTCCTCGGACGTTC	Hchain: IGHV1-26:IGHD1-1:IGHJ2; Lchain: IGKV10-96:IGKJ1:IGKC	IGHV1-26	IGHD1-1	IGHJ2	IGHG2C	CARSPYYGSYFDYW	TGTGCAAGATCCCCTTACTACGGTAGCTACTTTGACTACTGG	IGKV10-96	None	IGKJ1	IGKC	CQQGNTLPRTF	TGCCAACAGGGTAATACGCTTCCTCGGACGTTC	462	171	291	1	120	39	81	2	IgG2c	12.3200677392041	3.42929720575783	2	1	expanded >1	expanded >1	VI
M2_bm_TACTTACGTTGTCTTT	1571	3805	SeuratProject	RA3_mouse_bcells_bm2	BM	M2	3805	1571	6	Hchain: IGHV1-26:IGHD1-1:IGHJ2:IGHG2C:cdr3H=TGTGCAAGATCCCCTTACTACGGTAGCTACTTTGACTACTGG; Lchain: IGKV10-96:IGKJ1:IGKC:cdr3L=TGCCAACAGGGTAATACGCTTCCTCGGACGTTC	Hchain: IGHV1-26:IGHD1-1:IGHJ2; Lchain: IGKV10-96:IGKJ1:IGKC	IGHV1-26	IGHD1-1	IGHJ2	IGHG2C	CARSPYYGSYFDYW	TGTGCAAGATCCCCTTACTACGGTAGCTACTTTGACTACTGG	IGKV10-96	None	IGKJ1	IGKC	CQQGNTLPRTF	TGCCAACAGGGTAATACGCTTCCTCGGACGTTC	462	171	291	1	120	39	81	2	IgG2c	12.3200677392041	3.42929720575783	2	1	expanded >1	expanded >1	VI
M2_bm_TAGACCAAGGATGTAT	1390	3678	SeuratProject	RA3_mouse_bcells_bm2	BM	M2	3678	1390	6	Hchain: IGHV1-26:IGHD1-1:IGHJ2:IGHG2C:cdr3H=TGTGCAAGATCCCCTTACTACGGTAGCTACTTTGACTACTGG; Lchain: IGKV10-96:IGKJ1:IGKC:cdr3L=TGCCAACAGGGTAATACGCTTCCTCGGACGTTC	Hchain: IGHV1-26:IGHD1-1:IGHJ2; Lchain: IGKV10-96:IGKJ1:IGKC	IGHV1-26	IGHD1-1	IGHJ2	IGHG2C	CARSPYYGSYFDYW	TGTGCAAGATCCCCTTACTACGGTAGCTACTTTGACTACTGG	IGKV10-96	None	IGKJ1	IGKC	CQQGNTLPRTF	TGCCAACAGGGTAATACGCTTCCTCGGACGTTC	462	171	291	1	120	39	81	2	IgG2c	12.3200677392041	3.42929720575783	2	1	expanded >1	expanded >1	VI
M2_bm_TCAGATGTCCGCGTTT	1983	6512	SeuratProject	RA3_mouse_bcells_bm2	BM	M2	6512	1983	6	Hchain: IGHV1-26:IGHD1-1:IGHJ2:IGHG2C:cdr3H=TGTGCAAGATCCCCTTACTACGGTAGCTACTTTGACTACTGG; Lchain: IGKV10-96:IGKJ1:IGKC:cdr3L=TGCCAACAGGGTAATACGCTTCCTCGGACGTTC	Hchain: IGHV1-26:IGHD1-1:IGHJ2; Lchain: IGKV10-96:IGKJ1:IGKC	IGHV1-26	IGHD1-1	IGHJ2	IGHG2C	CARSPYYGSYFDYW	TGTGCAAGATCCCCTTACTACGGTAGCTACTTTGACTACTGG	IGKV10-96	None	IGKJ1	IGKC	CQQGNTLPRTF	TGCCAACAGGGTAATACGCTTCCTCGGACGTTC	462	171	291	1	120	39	81	2	IgG2c	12.3200677392041	3.42929720575783	2	1	expanded >1	expanded >1	VI
M2_bm_TGAAAGATCGTGGTCG	1559	4027	SeuratProject	RA3_mouse_bcells_bm2	BM	M2	4027	1559	6	Hchain: IGHV1-26:IGHD1-1:IGHJ2:IGHG2C:cdr3H=TGTGCAAGATCCCCTTACTACGGTAGCTACTTTGACTACTGG; Lchain: IGKV10-96:IGKJ1:IGKC:cdr3L=TGCCAACAGGGTAATACGCTTCCTCGGACGTTC	Hchain: IGHV1-26:IGHD1-1:IGHJ2; Lchain: IGKV10-96:IGKJ1:IGKC	IGHV1-26	IGHD1-1	IGHJ2	IGHG2C	CARSPYYGSYFDYW	TGTGCAAGATCCCCTTACTACGGTAGCTACTTTGACTACTGG	IGKV10-96	None	IGKJ1	IGKC	CQQGNTLPRTF	TGCCAACAGGGTAATACGCTTCCTCGGACGTTC	462	171	291	1	120	39	81	2	IgG2c	12.3200677392041	3.42929720575783	2	1	expanded >1	expanded >1	VI
M2_bm_TGCACCTCACAGGAGT	867	1813	SeuratProject	RA3_mouse_bcells_bm2	BM	M2	1813	867	6	Hchain: IGHV1-26:IGHD1-1:IGHJ2:IGHG2C:cdr3H=TGTGCAAGATCCCCTTACTACGGTAGCTACTTTGACTACTGG; Lchain: IGKV10-96:IGKJ1:IGKC:cdr3L=TGCCAACAGGGTAATACGCTTCCTCGGACGTTC	Hchain: IGHV1-26:IGHD1-1:IGHJ2; Lchain: IGKV10-96:IGKJ1:IGKC	IGHV1-26	IGHD1-1	IGHJ2	IGHG2C	CARSPYYGSYFDYW	TGTGCAAGATCCCCTTACTACGGTAGCTACTTTGACTACTGG	IGKV10-96	None	IGKJ1	IGKC	CQQGNTLPRTF	TGCCAACAGGGTAATACGCTTCCTCGGACGTTC	462	171	291	1	120	39	81	2	IgG2c	12.3200677392041	3.42929720575783	2	1	expanded >1	expanded >1	VI
M2_bm_TGTTCCGGTATATGGA	1216	3288	SeuratProject	RA3_mouse_bcells_bm2	BM	M2	3288	1216	6	Hchain: IGHV1-26:IGHD1-1:IGHJ2:IGHG2C:cdr3H=TGTGCAAGATCCCCTTACTACGGTAGCTACTTTGACTACTGG; Lchain: IGKV10-96:IGKJ1:IGKC:cdr3L=TGCCAACAGGGTAATACGCTTCCTCGGACGTTC	Hchain: IGHV1-26:IGHD1-1:IGHJ2; Lchain: IGKV10-96:IGKJ1:IGKC	IGHV1-26	IGHD1-1	IGHJ2	IGHG2C	CARSPYYGSYFDYW	TGTGCAAGATCCCCTTACTACGGTAGCTACTTTGACTACTGG	IGKV10-96	None	IGKJ1	IGKC	CQQGNTLPRTF	TGCCAACAGGGTAATACGCTTCCTCGGACGTTC	462	171	291	1	120	39	81	2	IgG2c	12.3200677392041	3.42929720575783	2	1	expanded >1	expanded >1	VI
M2_bm_TTCTCAAAGAGGTAGA	1025	2375	SeuratProject	RA3_mouse_bcells_bm2	BM	M2	2375	1025	2	Hchain: IGHV1-26:IGHD1-1:IGHJ2:IGHG2C:cdr3H=TGTGCAAGATCCCCTTACTACGGTAGCTACTTTGACTACTGG; Lchain: IGKV10-96:IGKJ1:IGKC:cdr3L=TGCCAACAGGGTAATACGCTTCCTCGGACGTTC	Hchain: IGHV1-26:IGHD1-1:IGHJ2; Lchain: IGKV10-96:IGKJ1:IGKC	IGHV1-26	IGHD1-1	IGHJ2	IGHG2C	CARSPYYGSYFDYW	TGTGCAAGATCCCCTTACTACGGTAGCTACTTTGACTACTGG	IGKV10-96	None	IGKJ1	IGKC	CQQGNTLPRTF	TGCCAACAGGGTAATACGCTTCCTCGGACGTTC	462	171	291	1	120	39	81	2	IgG2c	12.3200677392041	3.42929720575783	2	1	expanded >1	expanded >1	II
M2_spleen_AACACGTTCTCAACTT	1921	5775	SeuratProject	RA1_mouse_bcells_spleen2	Spleen	M2	5775	1921	6	Hchain: IGHV1-26:IGHD1-1:IGHJ2:IGHG2C:cdr3H=TGTGCAAGATCCCCTTACTACGGTAGCTACTTTGACTACTGG; Lchain: IGKV10-96:IGKJ1:IGKC:cdr3L=TGCCAACAGGGTAATACGCTTCCTCGGACGTTC	Hchain: IGHV1-26:IGHD1-1:IGHJ2; Lchain: IGKV10-96:IGKJ1:IGKC	IGHV1-26	IGHD1-1	IGHJ2	IGHG2C	CARSPYYGSYFDYW	TGTGCAAGATCCCCTTACTACGGTAGCTACTTTGACTACTGG	IGKV10-96	None	IGKJ1	IGKC	CQQGNTLPRTF	TGCCAACAGGGTAATACGCTTCCTCGGACGTTC	462	171	291	1	120	39	81	2	IgG2c	6.67186890362856	1.52165431135388	2	1	expanded >1	expanded >1	VI
M2_spleen_ACACCGGAGTAGATGT	1950	6893	SeuratProject	RA1_mouse_bcells_spleen2	Spleen	M2	6893	1950	6	Hchain: IGHV1-26:IGHD1-1:IGHJ2:IGHG2C:cdr3H=TGTGCAAGATCCCCTTACTACGGTAGCTACTTTGACTACTGG; Lchain: IGKV10-96:IGKJ1:IGKC:cdr3L=TGCCAACAGGGTAATACGCTTCCTCGGACGTTC	Hchain: IGHV1-26:IGHD1-1:IGHJ2; Lchain: IGKV10-96:IGKJ1:IGKC	IGHV1-26	IGHD1-1	IGHJ2	IGHG2C	CARSPYYGSYFDYW	TGTGCAAGATCCCCTTACTACGGTAGCTACTTTGACTACTGG	IGKV10-96	None	IGKJ1	IGKC	CQQGNTLPRTF	TGCCAACAGGGTAATACGCTTCCTCGGACGTTC	462	171	291	1	120	39	81	2	IgG2c	6.67186890362856	1.52165431135388	2	1	expanded >1	expanded >1	VI
M2_spleen_ACGAGCCGTACCGCTG	2118	6578	SeuratProject	RA1_mouse_bcells_spleen2	Spleen	M2	6578	2118	6	Hchain: IGHV1-26:IGHD1-1:IGHJ2:IGHG2C:cdr3H=TGTGCAAGATCCCCTTACTACGGTAGCTACTTTGACTACTGG; Lchain: IGKV10-96:IGKJ1:IGKC:cdr3L=TGCCAACAGGGTAATACGCTTCCTCGGACGTTC	Hchain: IGHV1-26:IGHD1-1:IGHJ2; Lchain: IGKV10-96:IGKJ1:IGKC	IGHV1-26	IGHD1-1	IGHJ2	IGHG2C	CARSPYYGSYFDYW	TGTGCAAGATCCCCTTACTACGGTAGCTACTTTGACTACTGG	IGKV10-96	None	IGKJ1	IGKC	CQQGNTLPRTF	TGCCAACAGGGTAATACGCTTCCTCGGACGTTC	462	171	291	1	120	39	81	2	IgG2c	6.67186890362856	1.52165431135388	2	1	expanded >1	expanded >1	VI
M2_spleen_ACTATCTCAAAGCGGT	1447	4303	SeuratProject	RA1_mouse_bcells_spleen2	Spleen	M2	4303	1447	6	Hchain: IGHV1-26:IGHD1-1:IGHJ2:IGHG2C:cdr3H=TGTGCAAGATCCCCTTACTACGGTAGCTACTTTGACTACTGG; Lchain: IGKV10-96:IGKJ1:IGKC:cdr3L=TGCCAACAGGGTAATACGCTTCCTCGGACGTTC	Hchain: IGHV1-26:IGHD1-1:IGHJ2; Lchain: IGKV10-96:IGKJ1:IGKC	IGHV1-26	IGHD1-1	IGHJ2	IGHG2C	CARSPYYGSYFDYW	TGTGCAAGATCCCCTTACTACGGTAGCTACTTTGACTACTGG	IGKV10-96	None	IGKJ1	IGKC	CQQGNTLPRTF	TGCCAACAGGGTAATACGCTTCCTCGGACGTTC	462	171	291	1	120	39	81	2	IgG2c	6.67186890362856	1.52165431135388	2	1	expanded >1	expanded >1	VI
M2_spleen_AGCATACGTGCCTGTG	1773	5498	SeuratProject	RA1_mouse_bcells_spleen2	Spleen	M2	5498	1773	6	Hchain: IGHV1-26:IGHD1-1:IGHJ2:IGHG2C:cdr3H=TGTGCAAGATCCCCTTACTACGGTAGCTACTTTGACTACTGG; Lchain: IGKV10-96:IGKJ1:IGKC:cdr3L=TGCCAACAGGGTAATACGCTTCCTCGGACGTTC	Hchain: IGHV1-26:IGHD1-1:IGHJ2; Lchain: IGKV10-96:IGKJ1:IGKC	IGHV1-26	IGHD1-1	IGHJ2	IGHG2C	CARSPYYGSYFDYW	TGTGCAAGATCCCCTTACTACGGTAGCTACTTTGACTACTGG	IGKV10-96	None	IGKJ1	IGKC	CQQGNTLPRTF	TGCCAACAGGGTAATACGCTTCCTCGGACGTTC	462	171	291	1	120	39	81	2	IgG2c	6.67186890362856	1.52165431135388	2	1	expanded >1	expanded >1	VI
M2_spleen_AGGTCCGAGACCACGA	1279	3698	SeuratProject	RA1_mouse_bcells_spleen2	Spleen	M2	3698	1279	6	Hchain: IGHV1-26:IGHD1-1:IGHJ2:IGHG2C:cdr3H=TGTGCAAGATCCCCTTACTACGGTAGCTACTTTGACTACTGG; Lchain: IGKV10-96:IGKJ1:IGKC:cdr3L=TGCCAACAGGGTAATACGCTTCCTCGGACGTTC	Hchain: IGHV1-26:IGHD1-1:IGHJ2; Lchain: IGKV10-96:IGKJ1:IGKC	IGHV1-26	IGHD1-1	IGHJ2	IGHG2C	CARSPYYGSYFDYW	TGTGCAAGATCCCCTTACTACGGTAGCTACTTTGACTACTGG	IGKV10-96	None	IGKJ1	IGKC	CQQGNTLPRTF	TGCCAACAGGGTAATACGCTTCCTCGGACGTTC	462	171	291	1	120	39	81	2	IgG2c	6.67186890362856	1.52165431135388	2	1	expanded >1	expanded >1	VI
M2_spleen_ATCTACTCAATCTGCA	2571	9885	SeuratProject	RA1_mouse_bcells_spleen2	Spleen	M2	9885	2571	6	Hchain: IGHV1-26:IGHD1-1:IGHJ2:IGHG2C:cdr3H=TGTGCAAGATCCCCTTACTACGGTAGCTACTTTGACTACTGG; Lchain: IGKV10-96:IGKJ1:IGKC:cdr3L=TGCCAACAGGGTAATACGCTTCCTCGGACGTTC	Hchain: IGHV1-26:IGHD1-1:IGHJ2; Lchain: IGKV10-96:IGKJ1:IGKC	IGHV1-26	IGHD1-1	IGHJ2	IGHG2C	CARSPYYGSYFDYW	TGTGCAAGATCCCCTTACTACGGTAGCTACTTTGACTACTGG	IGKV10-96	None	IGKJ1	IGKC	CQQGNTLPRTF	TGCCAACAGGGTAATACGCTTCCTCGGACGTTC	462	171	291	1	120	39	81	2	IgG2c	6.67186890362856	1.52165431135388	2	1	expanded >1	expanded >1	VI
M2_spleen_ATGCGATCAAATTGCC	1765	5184	SeuratProject	RA1_mouse_bcells_spleen2	Spleen	M2	5184	1765	6	Hchain: IGHV1-26:IGHD1-1:IGHJ2:IGHG2C:cdr3H=TGTGCAAGATCCCCTTACTACGGTAGCTACTTTGACTACTGG; Lchain: IGKV10-96:IGKJ1:IGKC:cdr3L=TGCCAACAGGGTAATACGCTTCCTCGGACGTTC	Hchain: IGHV1-26:IGHD1-1:IGHJ2; Lchain: IGKV10-96:IGKJ1:IGKC	IGHV1-26	IGHD1-1	IGHJ2	IGHG2C	CARSPYYGSYFDYW	TGTGCAAGATCCCCTTACTACGGTAGCTACTTTGACTACTGG	IGKV10-96	None	IGKJ1	IGKC	CQQGNTLPRTF	TGCCAACAGGGTAATACGCTTCCTCGGACGTTC	462	171	291	1	120	39	81	2	IgG2c	6.67186890362856	1.52165431135388	2	1	expanded >1	expanded >1	VI
M2_spleen_CAGCGACTCCAAGTAC	1948	6772	SeuratProject	RA1_mouse_bcells_spleen2	Spleen	M2	6772	1948	6	Hchain: IGHV1-26:IGHD1-1:IGHJ2:IGHG2C:cdr3H=TGTGCAAGATCCCCTTACTACGGTAGCTACTTTGACTACTGG; Lchain: IGKV10-96:IGKJ1:IGKC:cdr3L=TGCCAACAGGGTAATACGCTTCCTCGGACGTTC	Hchain: IGHV1-26:IGHD1-1:IGHJ2; Lchain: IGKV10-96:IGKJ1:IGKC	IGHV1-26	IGHD1-1	IGHJ2	IGHG2C	CARSPYYGSYFDYW	TGTGCAAGATCCCCTTACTACGGTAGCTACTTTGACTACTGG	IGKV10-96	None	IGKJ1	IGKC	CQQGNTLPRTF	TGCCAACAGGGTAATACGCTTCCTCGGACGTTC	462	171	291	1	120	39	81	2	IgG2c	6.67186890362856	1.52165431135388	2	1	expanded >1	expanded >1	VI
M2_spleen_CAGGTGCAGTATCGAA	1355	3640	SeuratProject	RA1_mouse_bcells_spleen2	Spleen	M2	3640	1355	6	Hchain: IGHV1-26:IGHD1-1:IGHJ2:IGHG2C:cdr3H=TGTGCAAGATCCCCTTACTACGGTAGCTACTTTGACTACTGG; Lchain: IGKV10-96:IGKJ1:IGKC:cdr3L=TGCCAACAGGGTAATACGCTTCCTCGGACGTTC	Hchain: IGHV1-26:IGHD1-1:IGHJ2; Lchain: IGKV10-96:IGKJ1:IGKC	IGHV1-26	IGHD1-1	IGHJ2	IGHG2C	CARSPYYGSYFDYW	TGTGCAAGATCCCCTTACTACGGTAGCTACTTTGACTACTGG	IGKV10-96	None	IGKJ1	IGKC	CQQGNTLPRTF	TGCCAACAGGGTAATACGCTTCCTCGGACGTTC	462	171	291	1	120	39	81	2	IgG2c	6.67186890362856	1.52165431135388	2	1	expanded >1	expanded >1	VI
M2_spleen_CAGTAACGTACCGCTG	2079	9564	SeuratProject	RA1_mouse_bcells_spleen2	Spleen	M2	9564	2079	6	Hchain: IGHV1-26:IGHD1-1:IGHJ2:IGHG2C:cdr3H=TGTGCAAGATCCCCTTACTACGGTAGCTACTTTGACTACTGG; Lchain: IGKV10-96:IGKJ1:IGKC:cdr3L=TGCCAACAGGGTAATACGCTTCCTCGGACGTTC	Hchain: IGHV1-26:IGHD1-1:IGHJ2; Lchain: IGKV10-96:IGKJ1:IGKC	IGHV1-26	IGHD1-1	IGHJ2	IGHG2C	CARSPYYGSYFDYW	TGTGCAAGATCCCCTTACTACGGTAGCTACTTTGACTACTGG	IGKV10-96	None	IGKJ1	IGKC	CQQGNTLPRTF	TGCCAACAGGGTAATACGCTTCCTCGGACGTTC	462	171	291	1	120	39	81	2	IgG2c	6.67186890362856	1.52165431135388	2	1	expanded >1	expanded >1	VI
M2_spleen_CCACTACAGTACGACG	1683	5337	SeuratProject	RA1_mouse_bcells_spleen2	Spleen	M2	5337	1683	6	Hchain: IGHV1-26:IGHD1-1:IGHJ2:IGHG2C:cdr3H=TGTGCAAGATCCCCTTACTACGGTAGCTACTTTGACTACTGG; Lchain: IGKV10-96:IGKJ1:IGKC:cdr3L=TGCCAACAGGGTAATACGCTTCCTCGGACGTTC	Hchain: IGHV1-26:IGHD1-1:IGHJ2; Lchain: IGKV10-96:IGKJ1:IGKC	IGHV1-26	IGHD1-1	IGHJ2	IGHG2C	CARSPYYGSYFDYW	TGTGCAAGATCCCCTTACTACGGTAGCTACTTTGACTACTGG	IGKV10-96	None	IGKJ1	IGKC	CQQGNTLPRTF	TGCCAACAGGGTAATACGCTTCCTCGGACGTTC	462	171	291	1	120	39	81	2	IgG2c	6.67186890362856	1.52165431135388	2	1	expanded >1	expanded >1	VI
M2_spleen_CGAATGTAGGGAGTAA	1814	5924	SeuratProject	RA1_mouse_bcells_spleen2	Spleen	M2	5924	1814	6	Hchain: IGHV1-26:IGHD1-1:IGHJ2:IGHG2C:cdr3H=TGTGCAAGATCCCCTTACTACGGTAGCTACTTTGACTACTGG; Lchain: IGKV10-96:IGKJ1:IGKC:cdr3L=TGCCAACAGGGTAATACGCTTCCTCGGACGTTC	Hchain: IGHV1-26:IGHD1-1:IGHJ2; Lchain: IGKV10-96:IGKJ1:IGKC	IGHV1-26	IGHD1-1	IGHJ2	IGHG2C	CARSPYYGSYFDYW	TGTGCAAGATCCCCTTACTACGGTAGCTACTTTGACTACTGG	IGKV10-96	None	IGKJ1	IGKC	CQQGNTLPRTF	TGCCAACAGGGTAATACGCTTCCTCGGACGTTC	462	171	291	1	120	39	81	2	IgG2c	6.67186890362856	1.52165431135388	2	1	expanded >1	expanded >1	VI
M2_spleen_CGCGGTAGTTAGAACA	3298	18939	SeuratProject	RA1_mouse_bcells_spleen2	Spleen	M2	18939	3298	6	Hchain: IGHV1-26:IGHD1-1:IGHJ2:IGHG2C:cdr3H=TGTGCAAGATCCCCTTACTACGGTAGCTACTTTGACTACTGG; Lchain: IGKV10-96:IGKJ1:IGKC:cdr3L=TGCCAACAGGGTAATACGCTTCCTCGGACGTTC	Hchain: IGHV1-26:IGHD1-1:IGHJ2; Lchain: IGKV10-96:IGKJ1:IGKC	IGHV1-26	IGHD1-1	IGHJ2	IGHG2C	CARSPYYGSYFDYW	TGTGCAAGATCCCCTTACTACGGTAGCTACTTTGACTACTGG	IGKV10-96	None	IGKJ1	IGKC	CQQGNTLPRTF	TGCCAACAGGGTAATACGCTTCCTCGGACGTTC	462	171	291	1	120	39	81	2	IgG2c	6.67186890362856	1.52165431135388	2	1	expanded >1	expanded >1	VI
M2_spleen_CGCTGGAAGCCACCTG	1900	5341	SeuratProject	RA1_mouse_bcells_spleen2	Spleen	M2	5341	1900	6	Hchain: IGHV1-26:IGHD1-1:IGHJ2:IGHG2C:cdr3H=TGTGCAAGATCCCCTTACTACGGTAGCTACTTTGACTACTGG; Lchain: IGKV10-96:IGKJ1:IGKC:cdr3L=TGCCAACAGGGTAATACGCTTCCTCGGACGTTC	Hchain: IGHV1-26:IGHD1-1:IGHJ2; Lchain: IGKV10-96:IGKJ1:IGKC	IGHV1-26	IGHD1-1	IGHJ2	IGHG2C	CARSPYYGSYFDYW	TGTGCAAGATCCCCTTACTACGGTAGCTACTTTGACTACTGG	IGKV10-96	None	IGKJ1	IGKC	CQQGNTLPRTF	TGCCAACAGGGTAATACGCTTCCTCGGACGTTC	462	171	291	1	120	39	81	2	IgG2c	6.67186890362856	1.52165431135388	2	1	expanded >1	expanded >1	VI
M2_spleen_CGGACGTCAAGTACCT	1576	4404	SeuratProject	RA1_mouse_bcells_spleen2	Spleen	M2	4404	1576	6	Hchain: IGHV1-26:IGHD1-1:IGHJ2:IGHG2C:cdr3H=TGTGCAAGATCCCCTTACTACGGTAGCTACTTTGACTACTGG; Lchain: IGKV10-96:IGKJ1:IGKC:cdr3L=TGCCAACAGGGTAATACGCTTCCTCGGACGTTC	Hchain: IGHV1-26:IGHD1-1:IGHJ2; Lchain: IGKV10-96:IGKJ1:IGKC	IGHV1-26	IGHD1-1	IGHJ2	IGHG2C	CARSPYYGSYFDYW	TGTGCAAGATCCCCTTACTACGGTAGCTACTTTGACTACTGG	IGKV10-96	None	IGKJ1	IGKC	CQQGNTLPRTF	TGCCAACAGGGTAATACGCTTCCTCGGACGTTC	462	171	291	1	120	39	81	2	IgG2c	6.67186890362856	1.52165431135388	2	1	expanded >1	expanded >1	VI
M2_spleen_CGGAGCTCAGGATTGG	1548	4649	SeuratProject	RA1_mouse_bcells_spleen2	Spleen	M2	4649	1548	6	Hchain: IGHV1-26:IGHD1-1:IGHJ2:IGHG2C:cdr3H=TGTGCAAGATCCCCTTACTACGGTAGCTACTTTGACTACTGG; Lchain: IGKV10-96:IGKJ1:IGKC:cdr3L=TGCCAACAGGGTAATACGCTTCCTCGGACGTTC	Hchain: IGHV1-26:IGHD1-1:IGHJ2; Lchain: IGKV10-96:IGKJ1:IGKC	IGHV1-26	IGHD1-1	IGHJ2	IGHG2C	CARSPYYGSYFDYW	TGTGCAAGATCCCCTTACTACGGTAGCTACTTTGACTACTGG	IGKV10-96	None	IGKJ1	IGKC	CQQGNTLPRTF	TGCCAACAGGGTAATACGCTTCCTCGGACGTTC	462	171	291	1	120	39	81	2	IgG2c	6.67186890362856	1.52165431135388	2	1	expanded >1	expanded >1	VI
M2_spleen_CGTTAGAGTTGCGTTA	1109	2676	SeuratProject	RA1_mouse_bcells_spleen2	Spleen	M2	2676	1109	6	Hchain: IGHV1-26:IGHD1-1:IGHJ2:IGHG2C:cdr3H=TGTGCAAGATCCCCTTACTACGGTAGCTACTTTGACTACTGG; Lchain: IGKV10-96:IGKJ1:IGKC:cdr3L=TGCCAACAGGGTAATACGCTTCCTCGGACGTTC	Hchain: IGHV1-26:IGHD1-1:IGHJ2; Lchain: IGKV10-96:IGKJ1:IGKC	IGHV1-26	IGHD1-1	IGHJ2	IGHG2C	CARSPYYGSYFDYW	TGTGCAAGATCCCCTTACTACGGTAGCTACTTTGACTACTGG	IGKV10-96	None	IGKJ1	IGKC	CQQGNTLPRTF	TGCCAACAGGGTAATACGCTTCCTCGGACGTTC	462	171	291	1	120	39	81	2	IgG2c	6.67186890362856	1.52165431135388	2	1	expanded >1	expanded >1	VI
M2_spleen_GACACGCAGGGCTTGA	1772	4948	SeuratProject	RA1_mouse_bcells_spleen2	Spleen	M2	4948	1772	6	Hchain: IGHV1-26:IGHD1-1:IGHJ2:IGHG2C:cdr3H=TGTGCAAGATCCCCTTACTACGGTAGCTACTTTGACTACTGG; Lchain: IGKV10-96:IGKJ1:IGKC:cdr3L=TGCCAACAGGGTAATACGCTTCCTCGGACGTTC	Hchain: IGHV1-26:IGHD1-1:IGHJ2; Lchain: IGKV10-96:IGKJ1:IGKC	IGHV1-26	IGHD1-1	IGHJ2	IGHG2C	CARSPYYGSYFDYW	TGTGCAAGATCCCCTTACTACGGTAGCTACTTTGACTACTGG	IGKV10-96	None	IGKJ1	IGKC	CQQGNTLPRTF	TGCCAACAGGGTAATACGCTTCCTCGGACGTTC	462	171	291	1	120	39	81	2	IgG2c	6.67186890362856	1.52165431135388	2	1	expanded >1	expanded >1	VI
M2_spleen_GACCAATAGGTCATCT	2530	9084	SeuratProject	RA1_mouse_bcells_spleen2	Spleen	M2	9084	2530	6	Hchain: IGHV1-26:IGHD1-1:IGHJ2:IGHG2C:cdr3H=TGTGCAAGATCCCCTTACTACGGTAGCTACTTTGACTACTGG; Lchain: IGKV10-96:IGKJ1:IGKC:cdr3L=TGCCAACAGGGTAATACGCTTCCTCGGACGTTC	Hchain: IGHV1-26:IGHD1-1:IGHJ2; Lchain: IGKV10-96:IGKJ1:IGKC	IGHV1-26	IGHD1-1	IGHJ2	IGHG2C	CARSPYYGSYFDYW	TGTGCAAGATCCCCTTACTACGGTAGCTACTTTGACTACTGG	IGKV10-96	None	IGKJ1	IGKC	CQQGNTLPRTF	TGCCAACAGGGTAATACGCTTCCTCGGACGTTC	462	171	291	1	120	39	81	2	IgG2c	6.67186890362856	1.52165431135388	2	1	expanded >1	expanded >1	VI
M2_spleen_GCACATAGTACTTAGC	2685	8606	SeuratProject	RA1_mouse_bcells_spleen2	Spleen	M2	8606	2685	6	Hchain: IGHV1-26:IGHD1-1:IGHJ2:IGHG2C:cdr3H=TGTGCAAGATCCCCTTACTACGGTAGCTACTTTGACTACTGG; Lchain: IGKV10-96:IGKJ1:IGKC:cdr3L=TGCCAACAGGGTAATACGCTTCCTCGGACGTTC	Hchain: IGHV1-26:IGHD1-1:IGHJ2; Lchain: IGKV10-96:IGKJ1:IGKC	IGHV1-26	IGHD1-1	IGHJ2	IGHG2C	CARSPYYGSYFDYW	TGTGCAAGATCCCCTTACTACGGTAGCTACTTTGACTACTGG	IGKV10-96	None	IGKJ1	IGKC	CQQGNTLPRTF	TGCCAACAGGGTAATACGCTTCCTCGGACGTTC	462	171	291	1	120	39	81	2	IgG2c	6.67186890362856	1.52165431135388	2	1	expanded >1	expanded >1	VI
M2_spleen_GCACTCTAGCTCAACT	2363	7961	SeuratProject	RA1_mouse_bcells_spleen2	Spleen	M2	7961	2363	6	Hchain: IGHV1-26:IGHD1-1:IGHJ2:IGHG2C:cdr3H=TGTGCAAGATCCCCTTACTACGGTAGCTACTTTGACTACTGG; Lchain: IGKV10-96:IGKJ1:IGKC:cdr3L=TGCCAACAGGGTAATACGCTTCCTCGGACGTTC	Hchain: IGHV1-26:IGHD1-1:IGHJ2; Lchain: IGKV10-96:IGKJ1:IGKC	IGHV1-26	IGHD1-1	IGHJ2	IGHG2C	CARSPYYGSYFDYW	TGTGCAAGATCCCCTTACTACGGTAGCTACTTTGACTACTGG	IGKV10-96	None	IGKJ1	IGKC	CQQGNTLPRTF	TGCCAACAGGGTAATACGCTTCCTCGGACGTTC	462	171	291	1	120	39	81	2	IgG2c	6.67186890362856	1.52165431135388	2	1	expanded >1	expanded >1	VI
M2_spleen_GCGACCAGTCCAGTTA	1422	3763	SeuratProject	RA1_mouse_bcells_spleen2	Spleen	M2	3763	1422	6	Hchain: IGHV1-26:IGHD1-1:IGHJ2:IGHG2C:cdr3H=TGTGCAAGATCCCCTTACTACGGTAGCTACTTTGACTACTGG; Lchain: IGKV10-96:IGKJ1:IGKC:cdr3L=TGCCAACAGGGTAATACGCTTCCTCGGACGTTC	Hchain: IGHV1-26:IGHD1-1:IGHJ2; Lchain: IGKV10-96:IGKJ1:IGKC	IGHV1-26	IGHD1-1	IGHJ2	IGHG2C	CARSPYYGSYFDYW	TGTGCAAGATCCCCTTACTACGGTAGCTACTTTGACTACTGG	IGKV10-96	None	IGKJ1	IGKC	CQQGNTLPRTF	TGCCAACAGGGTAATACGCTTCCTCGGACGTTC	462	171	291	1	120	39	81	2	IgG2c	6.67186890362856	1.52165431135388	2	1	expanded >1	expanded >1	VI
M2_spleen_GCTTCCACATCAGTAC	1370	3572	SeuratProject	RA1_mouse_bcells_spleen2	Spleen	M2	3572	1370	6	Hchain: IGHV1-26:IGHD1-1:IGHJ2:IGHG2C:cdr3H=TGTGCAAGATCCCCTTACTACGGTAGCTACTTTGACTACTGG; Lchain: IGKV10-96:IGKJ1:IGKC:cdr3L=TGCCAACAGGGTAATACGCTTCCTCGGACGTTC	Hchain: IGHV1-26:IGHD1-1:IGHJ2; Lchain: IGKV10-96:IGKJ1:IGKC	IGHV1-26	IGHD1-1	IGHJ2	IGHG2C	CARSPYYGSYFDYW	TGTGCAAGATCCCCTTACTACGGTAGCTACTTTGACTACTGG	IGKV10-96	None	IGKJ1	IGKC	CQQGNTLPRTF	TGCCAACAGGGTAATACGCTTCCTCGGACGTTC	462	171	291	1	120	39	81	2	IgG2c	6.67186890362856	1.52165431135388	2	1	expanded >1	expanded >1	VI
M2_spleen_GGGAGATTCTACCTGC	1601	5061	SeuratProject	RA1_mouse_bcells_spleen2	Spleen	M2	5061	1601	6	Hchain: IGHV1-26:IGHD1-1:IGHJ2:IGHG2C:cdr3H=TGTGCAAGATCCCCTTACTACGGTAGCTACTTTGACTACTGG; Lchain: IGKV10-96:IGKJ1:IGKC:cdr3L=TGCCAACAGGGTAATACGCTTCCTCGGACGTTC	Hchain: IGHV1-26:IGHD1-1:IGHJ2; Lchain: IGKV10-96:IGKJ1:IGKC	IGHV1-26	IGHD1-1	IGHJ2	IGHG2C	CARSPYYGSYFDYW	TGTGCAAGATCCCCTTACTACGGTAGCTACTTTGACTACTGG	IGKV10-96	None	IGKJ1	IGKC	CQQGNTLPRTF	TGCCAACAGGGTAATACGCTTCCTCGGACGTTC	462	171	291	1	120	39	81	2	IgG2c	6.67186890362856	1.52165431135388	2	1	expanded >1	expanded >1	VI
M2_spleen_GTACGTATCGCATGGC	1785	5245	SeuratProject	RA1_mouse_bcells_spleen2	Spleen	M2	5245	1785	6	Hchain: IGHV1-26:IGHD1-1:IGHJ2:IGHG2C:cdr3H=TGTGCAAGATCCCCTTACTACGGTAGCTACTTTGACTACTGG; Lchain: IGKV10-96:IGKJ1:IGKC:cdr3L=TGCCAACAGGGTAATACGCTTCCTCGGACGTTC	Hchain: IGHV1-26:IGHD1-1:IGHJ2; Lchain: IGKV10-96:IGKJ1:IGKC	IGHV1-26	IGHD1-1	IGHJ2	IGHG2C	CARSPYYGSYFDYW	TGTGCAAGATCCCCTTACTACGGTAGCTACTTTGACTACTGG	IGKV10-96	None	IGKJ1	IGKC	CQQGNTLPRTF	TGCCAACAGGGTAATACGCTTCCTCGGACGTTC	462	171	291	1	120	39	81	2	IgG2c	6.67186890362856	1.52165431135388	2	1	expanded >1	expanded >1	VI
M2_spleen_GTACTCCGTCATGCCG	1833	5426	SeuratProject	RA1_mouse_bcells_spleen2	Spleen	M2	5426	1833	6	Hchain: IGHV1-26:IGHD1-1:IGHJ2:IGHG2C:cdr3H=TGTGCAAGATCCCCTTACTACGGTAGCTACTTTGACTACTGG; Lchain: IGKV10-96:IGKJ1:IGKC:cdr3L=TGCCAACAGGGTAATACGCTTCCTCGGACGTTC	Hchain: IGHV1-26:IGHD1-1:IGHJ2; Lchain: IGKV10-96:IGKJ1:IGKC	IGHV1-26	IGHD1-1	IGHJ2	IGHG2C	CARSPYYGSYFDYW	TGTGCAAGATCCCCTTACTACGGTAGCTACTTTGACTACTGG	IGKV10-96	None	IGKJ1	IGKC	CQQGNTLPRTF	TGCCAACAGGGTAATACGCTTCCTCGGACGTTC	462	171	291	1	120	39	81	2	IgG2c	6.67186890362856	1.52165431135388	2	1	expanded >1	expanded >1	VI
M2_spleen_GTTCTCGAGATGTGTA	2216	7866	SeuratProject	RA1_mouse_bcells_spleen2	Spleen	M2	7866	2216	6	Hchain: IGHV1-26:IGHD1-1:IGHJ2:IGHG2C:cdr3H=TGTGCAAGATCCCCTTACTACGGTAGCTACTTTGACTACTGG; Lchain: IGKV10-96:IGKJ1:IGKC:cdr3L=TGCCAACAGGGTAATACGCTTCCTCGGACGTTC	Hchain: IGHV1-26:IGHD1-1:IGHJ2; Lchain: IGKV10-96:IGKJ1:IGKC	IGHV1-26	IGHD1-1	IGHJ2	IGHG2C	CARSPYYGSYFDYW	TGTGCAAGATCCCCTTACTACGGTAGCTACTTTGACTACTGG	IGKV10-96	None	IGKJ1	IGKC	CQQGNTLPRTF	TGCCAACAGGGTAATACGCTTCCTCGGACGTTC	462	171	291	1	120	39	81	2	IgG2c	6.67186890362856	1.52165431135388	2	1	expanded >1	expanded >1	VI
M2_spleen_TACCTTAAGTTCGATC	1219	3107	SeuratProject	RA1_mouse_bcells_spleen2	Spleen	M2	3107	1219	2	Hchain: IGHV1-26:IGHD1-1:IGHJ2:IGHG2C:cdr3H=TGTGCAAGATCCCCTTACTACGGTAGCTACTTTGACTACTGG; Lchain: IGKV10-96:IGKJ1:IGKC:cdr3L=TGCCAACAGGGTAATACGCTTCCTCGGACGTTC	Hchain: IGHV1-26:IGHD1-1:IGHJ2; Lchain: IGKV10-96:IGKJ1:IGKC	IGHV1-26	IGHD1-1	IGHJ2	IGHG2C	CARSPYYGSYFDYW	TGTGCAAGATCCCCTTACTACGGTAGCTACTTTGACTACTGG	IGKV10-96	None	IGKJ1	IGKC	CQQGNTLPRTF	TGCCAACAGGGTAATACGCTTCCTCGGACGTTC	462	171	291	1	120	39	81	2	IgG2c	6.67186890362856	1.52165431135388	2	1	expanded >1	expanded >1	II
M2_spleen_TACGGTATCTACTTAC	2871	7520	SeuratProject	RA1_mouse_bcells_spleen2	Spleen	M2	7520	2871	6	Hchain: IGHV1-26:IGHD1-1:IGHJ2:IGHG2C:cdr3H=TGTGCAAGATCCCCTTACTACGGTAGCTACTTTGACTACTGG; Lchain: IGKV10-96:IGKJ1:IGKC:cdr3L=TGCCAACAGGGTAATACGCTTCCTCGGACGTTC	Hchain: IGHV1-26:IGHD1-1:IGHJ2; Lchain: IGKV10-96:IGKJ1:IGKC	IGHV1-26	IGHD1-1	IGHJ2	IGHG2C	CARSPYYGSYFDYW	TGTGCAAGATCCCCTTACTACGGTAGCTACTTTGACTACTGG	IGKV10-96	None	IGKJ1	IGKC	CQQGNTLPRTF	TGCCAACAGGGTAATACGCTTCCTCGGACGTTC	462	171	291	1	120	39	81	2	IgG2c	6.67186890362856	1.52165431135388	2	1	expanded >1	expanded >1	VI
M2_spleen_TACTTGTCAGTAGAGC	1310	2991	SeuratProject	RA1_mouse_bcells_spleen2	Spleen	M2	2991	1310	6	Hchain: IGHV1-26:IGHD1-1:IGHJ2:IGHG2C:cdr3H=TGTGCAAGATCCCCTTACTACGGTAGCTACTTTGACTACTGG; Lchain: IGKV10-96:IGKJ1:IGKC:cdr3L=TGCCAACAGGGTAATACGCTTCCTCGGACGTTC	Hchain: IGHV1-26:IGHD1-1:IGHJ2; Lchain: IGKV10-96:IGKJ1:IGKC	IGHV1-26	IGHD1-1	IGHJ2	IGHG2C	CARSPYYGSYFDYW	TGTGCAAGATCCCCTTACTACGGTAGCTACTTTGACTACTGG	IGKV10-96	None	IGKJ1	IGKC	CQQGNTLPRTF	TGCCAACAGGGTAATACGCTTCCTCGGACGTTC	462	171	291	1	120	39	81	2	IgG2c	6.67186890362856	1.52165431135388	2	1	expanded >1	expanded >1	VI
M2_spleen_TATCTCAAGTCTTGCA	1395	3804	SeuratProject	RA1_mouse_bcells_spleen2	Spleen	M2	3804	1395	6	Hchain: IGHV1-26:IGHD1-1:IGHJ2:IGHG2C:cdr3H=TGTGCAAGATCCCCTTACTACGGTAGCTACTTTGACTACTGG; Lchain: IGKV10-96:IGKJ1:IGKC:cdr3L=TGCCAACAGGGTAATACGCTTCCTCGGACGTTC	Hchain: IGHV1-26:IGHD1-1:IGHJ2; Lchain: IGKV10-96:IGKJ1:IGKC	IGHV1-26	IGHD1-1	IGHJ2	IGHG2C	CARSPYYGSYFDYW	TGTGCAAGATCCCCTTACTACGGTAGCTACTTTGACTACTGG	IGKV10-96	None	IGKJ1	IGKC	CQQGNTLPRTF	TGCCAACAGGGTAATACGCTTCCTCGGACGTTC	462	171	291	1	120	39	81	2	IgG2c	6.67186890362856	1.52165431135388	2	1	expanded >1	expanded >1	VI
M2_spleen_TCAGGTAAGTCTCAAC	1972	5682	SeuratProject	RA1_mouse_bcells_spleen2	Spleen	M2	5682	1972	6	Hchain: IGHV1-26:IGHD1-1:IGHJ2:IGHG2C:cdr3H=TGTGCAAGATCCCCTTACTACGGTAGCTACTTTGACTACTGG; Lchain: IGKV10-96:IGKJ1:IGKC:cdr3L=TGCCAACAGGGTAATACGCTTCCTCGGACGTTC	Hchain: IGHV1-26:IGHD1-1:IGHJ2; Lchain: IGKV10-96:IGKJ1:IGKC	IGHV1-26	IGHD1-1	IGHJ2	IGHG2C	CARSPYYGSYFDYW	TGTGCAAGATCCCCTTACTACGGTAGCTACTTTGACTACTGG	IGKV10-96	None	IGKJ1	IGKC	CQQGNTLPRTF	TGCCAACAGGGTAATACGCTTCCTCGGACGTTC	462	171	291	1	120	39	81	2	IgG2c	6.67186890362856	1.52165431135388	2	1	expanded >1	expanded >1	VI
M2_spleen_TCGAGGCAGCCAGAAC	1630	4633	SeuratProject	RA1_mouse_bcells_spleen2	Spleen	M2	4633	1630	6	Hchain: IGHV1-26:IGHD1-1:IGHJ2:IGHG2C:cdr3H=TGTGCAAGATCCCCTTACTACGGTAGCTACTTTGACTACTGG; Lchain: IGKV10-96:IGKJ1:IGKC:cdr3L=TGCCAACAGGGTAATACGCTTCCTCGGACGTTC	Hchain: IGHV1-26:IGHD1-1:IGHJ2; Lchain: IGKV10-96:IGKJ1:IGKC	IGHV1-26	IGHD1-1	IGHJ2	IGHG2C	CARSPYYGSYFDYW	TGTGCAAGATCCCCTTACTACGGTAGCTACTTTGACTACTGG	IGKV10-96	None	IGKJ1	IGKC	CQQGNTLPRTF	TGCCAACAGGGTAATACGCTTCCTCGGACGTTC	462	171	291	1	120	39	81	2	IgG2c	6.67186890362856	1.52165431135388	2	1	expanded >1	expanded >1	VI
M2_spleen_TCGTACCGTCCTAGCG	1734	5355	SeuratProject	RA1_mouse_bcells_spleen2	Spleen	M2	5355	1734	6	Hchain: IGHV1-26:IGHD1-1:IGHJ2:IGHG2C:cdr3H=TGTGCAAGATCCCCTTACTACGGTAGCTACTTTGACTACTGG; Lchain: IGKV10-96:IGKJ1:IGKC:cdr3L=TGCCAACAGGGTAATACGCTTCCTCGGACGTTC	Hchain: IGHV1-26:IGHD1-1:IGHJ2; Lchain: IGKV10-96:IGKJ1:IGKC	IGHV1-26	IGHD1-1	IGHJ2	IGHG2C	CARSPYYGSYFDYW	TGTGCAAGATCCCCTTACTACGGTAGCTACTTTGACTACTGG	IGKV10-96	None	IGKJ1	IGKC	CQQGNTLPRTF	TGCCAACAGGGTAATACGCTTCCTCGGACGTTC	462	171	291	1	120	39	81	2	IgG2c	6.67186890362856	1.52165431135388	2	1	expanded >1	expanded >1	VI
M2_spleen_TGATTTCCAAAGGTGC	2609	9430	SeuratProject	RA1_mouse_bcells_spleen2	Spleen	M2	9430	2609	6	Hchain: IGHV1-26:IGHD1-1:IGHJ2:IGHG2C:cdr3H=TGTGCAAGATCCCCTTACTACGGTAGCTACTTTGACTACTGG; Lchain: IGKV10-96:IGKJ1:IGKC:cdr3L=TGCCAACAGGGTAATACGCTTCCTCGGACGTTC	Hchain: IGHV1-26:IGHD1-1:IGHJ2; Lchain: IGKV10-96:IGKJ1:IGKC	IGHV1-26	IGHD1-1	IGHJ2	IGHG2C	CARSPYYGSYFDYW	TGTGCAAGATCCCCTTACTACGGTAGCTACTTTGACTACTGG	IGKV10-96	None	IGKJ1	IGKC	CQQGNTLPRTF	TGCCAACAGGGTAATACGCTTCCTCGGACGTTC	462	171	291	1	120	39	81	2	IgG2c	6.67186890362856	1.52165431135388	2	1	expanded >1	expanded >1	VI
M2_spleen_TTAGGCATCTGGCGTG	1342	3196	SeuratProject	RA1_mouse_bcells_spleen2	Spleen	M2	3196	1342	6	Hchain: IGHV1-26:IGHD1-1:IGHJ2:IGHG2C:cdr3H=TGTGCAAGATCCCCTTACTACGGTAGCTACTTTGACTACTGG; Lchain: IGKV10-96:IGKJ1:IGKC:cdr3L=TGCCAACAGGGTAATACGCTTCCTCGGACGTTC	Hchain: IGHV1-26:IGHD1-1:IGHJ2; Lchain: IGKV10-96:IGKJ1:IGKC	IGHV1-26	IGHD1-1	IGHJ2	IGHG2C	CARSPYYGSYFDYW	TGTGCAAGATCCCCTTACTACGGTAGCTACTTTGACTACTGG	IGKV10-96	None	IGKJ1	IGKC	CQQGNTLPRTF	TGCCAACAGGGTAATACGCTTCCTCGGACGTTC	462	171	291	1	120	39	81	2	IgG2c	6.67186890362856	1.52165431135388	2	1	expanded >1	expanded >1	VI
M2_spleen_TTTACTGAGATGGCGT	1965	8496	SeuratProject	RA1_mouse_bcells_spleen2	Spleen	M2	8496	1965	6	Hchain: IGHV1-26:IGHD1-1:IGHJ2:IGHG2C:cdr3H=TGTGCAAGATCCCCTTACTACGGTAGCTACTTTGACTACTGG; Lchain: IGKV10-96:IGKJ1:IGKC:cdr3L=TGCCAACAGGGTAATACGCTTCCTCGGACGTTC	Hchain: IGHV1-26:IGHD1-1:IGHJ2; Lchain: IGKV10-96:IGKJ1:IGKC	IGHV1-26	IGHD1-1	IGHJ2	IGHG2C	CARSPYYGSYFDYW	TGTGCAAGATCCCCTTACTACGGTAGCTACTTTGACTACTGG	IGKV10-96	None	IGKJ1	IGKC	CQQGNTLPRTF	TGCCAACAGGGTAATACGCTTCCTCGGACGTTC	462	171	291	1	120	39	81	2	IgG2c	6.67186890362856	1.52165431135388	2	1	expanded >1	expanded >1	VI
M3_BM_AAACCTGGTGTGACCC	2152	6913	SeuratProject	RA4_mouse_bcells_bm3	BM	M1	6913	2152	3	Hchain: IGHV1-72:IGHD1-1:IGHJ2:IGHG1:cdr3H=TGTGCAAGAGCAGACTACTTCGGTAGTGGGAGACACTATGACTACTGG; Lchain: IGLV1:IGLJ1:IGLC1:cdr3L=TGTGCTCTATGGGACAGCAACCACTGGGTGTTC	Hchain: IGHV1-72:IGHD1-1:IGHJ2; Lchain: IGLV1:IGLJ1:IGLC1	IGHV1-72	IGHD1-1	IGHJ2	IGHG1	CARADYFGSGRHYDYW	TGTGCAAGAGCAGACTACTTCGGTAGTGGGAGACACTATGACTACTGG	IGLV1	None	IGLJ1	IGLC1	CALWDSNHWVF	TGTGCTCTATGGGACAGCAACCACTGGGTGTTC	152	73	79	1	29	16	13	2	IgG1	7.64762826718296	1.25847047434656	2	1	expanded >1	expanded >1	III
M3_BM_ACATCAGAGAATTGTG	1909	6257	SeuratProject	RA4_mouse_bcells_bm3	BM	M1	6257	1909	5	Hchain: IGHV1-72:IGHD1-1:IGHJ2:IGHG1:cdr3H=TGTGCAAGAGCAGACTACTTCGGTAGTGGGAGACACTATGACTACTGG; Lchain: IGLV1:IGLJ1:IGLC1:cdr3L=TGTGCTCTATGGGACAGCAACCACTGGGTGTTC	Hchain: IGHV1-72:IGHD1-1:IGHJ2; Lchain: IGLV1:IGLJ1:IGLC1	IGHV1-72	IGHD1-1	IGHJ2	IGHG1	CARADYFGSGRHYDYW	TGTGCAAGAGCAGACTACTTCGGTAGTGGGAGACACTATGACTACTGG	IGLV1	None	IGLJ1	IGLC1	CALWDSNHWVF	TGTGCTCTATGGGACAGCAACCACTGGGTGTTC	152	73	79	1	29	16	13	2	IgG1	7.64762826718296	1.25847047434656	2	1	expanded >1	expanded >1	V
M3_BM_AGAATAGTCATCTGCC	2247	7336	SeuratProject	RA4_mouse_bcells_bm3	BM	M1	7336	2247	3	Hchain: IGHV1-72:IGHD1-1:IGHJ2:IGHG1:cdr3H=TGTGCAAGAGCAGACTACTTCGGTAGTGGGAGACACTATGACTACTGG; Lchain: IGLV1:IGLJ1:IGLC1:cdr3L=TGTGCTCTATGGGACAGCAACCACTGGGTGTTC	Hchain: IGHV1-72:IGHD1-1:IGHJ2; Lchain: IGLV1:IGLJ1:IGLC1	IGHV1-72	IGHD1-1	IGHJ2	IGHG1	CARADYFGSGRHYDYW	TGTGCAAGAGCAGACTACTTCGGTAGTGGGAGACACTATGACTACTGG	IGLV1	None	IGLJ1	IGLC1	CALWDSNHWVF	TGTGCTCTATGGGACAGCAACCACTGGGTGTTC	152	73	79	1	29	16	13	2	IgG1	7.64762826718296	1.25847047434656	2	1	expanded >1	expanded >1	III
M3_BM_AGTGAGGTCAGCATGT	1643	4711	SeuratProject	RA4_mouse_bcells_bm3	BM	M1	4711	1643	5	Hchain: IGHV1-72:IGHD1-1:IGHJ2:IGHG1:cdr3H=TGTGCAAGAGCAGACTACTTCGGTAGTGGGAGACACTATGACTACTGG; Lchain: IGLV1:IGLJ1:IGLC1:cdr3L=TGTGCTCTATGGGACAGCAACCACTGGGTGTTC	Hchain: IGHV1-72:IGHD1-1:IGHJ2; Lchain: IGLV1:IGLJ1:IGLC1	IGHV1-72	IGHD1-1	IGHJ2	IGHG1	CARADYFGSGRHYDYW	TGTGCAAGAGCAGACTACTTCGGTAGTGGGAGACACTATGACTACTGG	IGLV1	None	IGLJ1	IGLC1	CALWDSNHWVF	TGTGCTCTATGGGACAGCAACCACTGGGTGTTC	152	73	79	1	29	16	13	2	IgG1	7.64762826718296	1.25847047434656	2	1	expanded >1	expanded >1	V
M3_BM_CGAATGTCAATAGCGG	1653	4673	SeuratProject	RA4_mouse_bcells_bm3	BM	M1	4673	1653	5	Hchain: IGHV1-72:IGHD1-1:IGHJ2:IGHG1:cdr3H=TGTGCAAGAGCAGACTACTTCGGTAGTGGGAGACACTATGACTACTGG; Lchain: IGLV1:IGLJ1:IGLC1:cdr3L=TGTGCTCTATGGGACAGCAACCACTGGGTGTTC	Hchain: IGHV1-72:IGHD1-1:IGHJ2; Lchain: IGLV1:IGLJ1:IGLC1	IGHV1-72	IGHD1-1	IGHJ2	IGHG1	CARADYFGSGRHYDYW	TGTGCAAGAGCAGACTACTTCGGTAGTGGGAGACACTATGACTACTGG	IGLV1	None	IGLJ1	IGLC1	CALWDSNHWVF	TGTGCTCTATGGGACAGCAACCACTGGGTGTTC	152	73	79	1	29	16	13	2	IgG1	7.64762826718296	1.25847047434656	2	1	expanded >1	expanded >1	V
M3_BM_CGCGGTACAAGGGTCA	1842	5535	SeuratProject	RA4_mouse_bcells_bm3	BM	M1	5535	1842	5	Hchain: IGHV1-72:IGHD1-1:IGHJ2:IGHG1:cdr3H=TGTGCAAGAGCAGACTACTTCGGTAGTGGGAGACACTATGACTACTGG; Lchain: IGLV1:IGLJ1:IGLC1:cdr3L=TGTGCTCTATGGGACAGCAACCACTGGGTGTTC	Hchain: IGHV1-72:IGHD1-1:IGHJ2; Lchain: IGLV1:IGLJ1:IGLC1	IGHV1-72	IGHD1-1	IGHJ2	IGHG1	CARADYFGSGRHYDYW	TGTGCAAGAGCAGACTACTTCGGTAGTGGGAGACACTATGACTACTGG	IGLV1	None	IGLJ1	IGLC1	CALWDSNHWVF	TGTGCTCTATGGGACAGCAACCACTGGGTGTTC	152	73	79	1	29	16	13	2	IgG1	7.64762826718296	1.25847047434656	2	1	expanded >1	expanded >1	V
M3_BM_CTAACTTAGACCACGA	1948	5459	SeuratProject	RA4_mouse_bcells_bm3	BM	M1	5459	1948	3	Hchain: IGHV1-72:IGHD1-1:IGHJ2:IGHG1:cdr3H=TGTGCAAGAGCAGACTACTTCGGTAGTGGGAGACACTATGACTACTGG; Lchain: IGLV1:IGLJ1:IGLC1:cdr3L=TGTGCTCTATGGGACAGCAACCACTGGGTGTTC	Hchain: IGHV1-72:IGHD1-1:IGHJ2; Lchain: IGLV1:IGLJ1:IGLC1	IGHV1-72	IGHD1-1	IGHJ2	IGHG1	CARADYFGSGRHYDYW	TGTGCAAGAGCAGACTACTTCGGTAGTGGGAGACACTATGACTACTGG	IGLV1	None	IGLJ1	IGLC1	CALWDSNHWVF	TGTGCTCTATGGGACAGCAACCACTGGGTGTTC	152	73	79	1	29	16	13	2	IgG1	7.64762826718296	1.25847047434656	2	1	expanded >1	expanded >1	III
M3_BM_CTAGAGTTCAACGGGA	2106	6330	SeuratProject	RA4_mouse_bcells_bm3	BM	M1	6330	2106	5	Hchain: IGHV1-72:IGHD1-1:IGHJ2:IGHG1:cdr3H=TGTGCAAGAGCAGACTACTTCGGTAGTGGGAGACACTATGACTACTGG; Lchain: IGLV1:IGLJ1:IGLC1:cdr3L=TGTGCTCTATGGGACAGCAACCACTGGGTGTTC	Hchain: IGHV1-72:IGHD1-1:IGHJ2; Lchain: IGLV1:IGLJ1:IGLC1	IGHV1-72	IGHD1-1	IGHJ2	IGHG1	CARADYFGSGRHYDYW	TGTGCAAGAGCAGACTACTTCGGTAGTGGGAGACACTATGACTACTGG	IGLV1	None	IGLJ1	IGLC1	CALWDSNHWVF	TGTGCTCTATGGGACAGCAACCACTGGGTGTTC	152	73	79	1	29	16	13	2	IgG1	7.64762826718296	1.25847047434656	2	1	expanded >1	expanded >1	V
M3_BM_CTAGTGAAGTGTCCAT	1636	4912	SeuratProject	RA4_mouse_bcells_bm3	BM	M1	4912	1636	5	Hchain: IGHV1-72:IGHD1-1:IGHJ2:IGHG1:cdr3H=TGTGCAAGAGCAGACTACTTCGGTAGTGGGAGACACTATGACTACTGG; Lchain: IGLV1:IGLJ1:IGLC1:cdr3L=TGTGCTCTATGGGACAGCAACCACTGGGTGTTC	Hchain: IGHV1-72:IGHD1-1:IGHJ2; Lchain: IGLV1:IGLJ1:IGLC1	IGHV1-72	IGHD1-1	IGHJ2	IGHG1	CARADYFGSGRHYDYW	TGTGCAAGAGCAGACTACTTCGGTAGTGGGAGACACTATGACTACTGG	IGLV1	None	IGLJ1	IGLC1	CALWDSNHWVF	TGTGCTCTATGGGACAGCAACCACTGGGTGTTC	152	73	79	1	29	16	13	2	IgG1	7.64762826718296	1.25847047434656	2	1	expanded >1	expanded >1	V
M3_BM_CTGGTCTCACTTACGA	1370	3455	SeuratProject	RA4_mouse_bcells_bm3	BM	M1	3455	1370	5	Hchain: IGHV1-72:IGHD1-1:IGHJ2:IGHG1:cdr3H=TGTGCAAGAGCAGACTACTTCGGTAGTGGGAGACACTATGACTACTGG; Lchain: IGLV1:IGLJ1:IGLC1:cdr3L=TGTGCTCTATGGGACAGCAACCACTGGGTGTTC	Hchain: IGHV1-72:IGHD1-1:IGHJ2; Lchain: IGLV1:IGLJ1:IGLC1	IGHV1-72	IGHD1-1	IGHJ2	IGHG1	CARADYFGSGRHYDYW	TGTGCAAGAGCAGACTACTTCGGTAGTGGGAGACACTATGACTACTGG	IGLV1	None	IGLJ1	IGLC1	CALWDSNHWVF	TGTGCTCTATGGGACAGCAACCACTGGGTGTTC	152	73	79	1	29	16	13	2	IgG1	7.64762826718296	1.25847047434656	2	1	expanded >1	expanded >1	V
M3_BM_GTCTCGTAGAGACGAA	2027	8273	SeuratProject	RA4_mouse_bcells_bm3	BM	M1	8273	2027	5	Hchain: IGHV1-72:IGHD1-1:IGHJ2:IGHG1:cdr3H=TGTGCAAGAGCAGACTACTTCGGTAGTGGGAGACACTATGACTACTGG; Lchain: IGLV1:IGLJ1:IGLC1:cdr3L=TGTGCTCTATGGGACAGCAACCACTGGGTGTTC	Hchain: IGHV1-72:IGHD1-1:IGHJ2; Lchain: IGLV1:IGLJ1:IGLC1	IGHV1-72	IGHD1-1	IGHJ2	IGHG1	CARADYFGSGRHYDYW	TGTGCAAGAGCAGACTACTTCGGTAGTGGGAGACACTATGACTACTGG	IGLV1	None	IGLJ1	IGLC1	CALWDSNHWVF	TGTGCTCTATGGGACAGCAACCACTGGGTGTTC	152	73	79	1	29	16	13	2	IgG1	7.64762826718296	1.25847047434656	2	1	expanded >1	expanded >1	V
M3_BM_GTGCAGCTCCTTGACC	1481	4186	SeuratProject	RA4_mouse_bcells_bm3	BM	M1	4186	1481	5	Hchain: IGHV1-72:IGHD1-1:IGHJ2:IGHG1:cdr3H=TGTGCAAGAGCAGACTACTTCGGTAGTGGGAGACACTATGACTACTGG; Lchain: IGLV1:IGLJ1:IGLC1:cdr3L=TGTGCTCTATGGGACAGCAACCACTGGGTGTTC	Hchain: IGHV1-72:IGHD1-1:IGHJ2; Lchain: IGLV1:IGLJ1:IGLC1	IGHV1-72	IGHD1-1	IGHJ2	IGHG1	CARADYFGSGRHYDYW	TGTGCAAGAGCAGACTACTTCGGTAGTGGGAGACACTATGACTACTGG	IGLV1	None	IGLJ1	IGLC1	CALWDSNHWVF	TGTGCTCTATGGGACAGCAACCACTGGGTGTTC	152	73	79	1	29	16	13	2	IgG1	7.64762826718296	1.25847047434656	2	1	expanded >1	expanded >1	V
M3_BM_GTGCGGTAGTGGGTTG	1736	5418	SeuratProject	RA4_mouse_bcells_bm3	BM	M1	5418	1736	5	Hchain: IGHV1-72:IGHD1-1:IGHJ2:IGHG1:cdr3H=TGTGCAAGAGCAGACTACTTCGGTAGTGGGAGACACTATGACTACTGG; Lchain: IGLV1:IGLJ1:IGLC1:cdr3L=TGTGCTCTATGGGACAGCAACCACTGGGTGTTC	Hchain: IGHV1-72:IGHD1-1:IGHJ2; Lchain: IGLV1:IGLJ1:IGLC1	IGHV1-72	IGHD1-1	IGHJ2	IGHG1	CARADYFGSGRHYDYW	TGTGCAAGAGCAGACTACTTCGGTAGTGGGAGACACTATGACTACTGG	IGLV1	None	IGLJ1	IGLC1	CALWDSNHWVF	TGTGCTCTATGGGACAGCAACCACTGGGTGTTC	152	73	79	1	29	16	13	2	IgG1	7.64762826718296	1.25847047434656	2	1	expanded >1	expanded >1	V
M3_spleen_AACTTTCCAGCTGCTG	2055	6188	SeuratProject	RA2_mouse_bcells_spleen3	Spleen	M1	6188	2055	3	Hchain: IGHV1-72:IGHD1-1:IGHJ2:IGHG1:cdr3H=TGTGCAAGAGCAGACTACTTCGGTAGTGGGAGACACTATGACTACTGG; Lchain: IGLV1:IGLJ1:IGLC1:cdr3L=TGTGCTCTATGGGACAGCAACCACTGGGTGTTC	Hchain: IGHV1-72:IGHD1-1:IGHJ2; Lchain: IGLV1:IGLJ1:IGLC1	IGHV1-72	IGHD1-1	IGHJ2	IGHG1	CARADYFGSGRHYDYW	TGTGCAAGAGCAGACTACTTCGGTAGTGGGAGACACTATGACTACTGG	IGLV1	None	IGLJ1	IGLC1	CALWDSNHWVF	TGTGCTCTATGGGACAGCAACCACTGGGTGTTC	152	73	79	1	29	16	13	2	IgG1	2.94949494949495	0.646464646464646	2	1	expanded >1	expanded >1	III
M3_spleen_AATCGGTCATTGTGCA	1650	4190	SeuratProject	RA2_mouse_bcells_spleen3	Spleen	M1	4190	1650	3	Hchain: IGHV1-72:IGHD1-1:IGHJ2:IGHG1:cdr3H=TGTGCAAGAGCAGACTACTTCGGTAGTGGGAGACACTATGACTACTGG; Lchain: IGLV1:IGLJ1:IGLC1:cdr3L=TGTGCTCTATGGGACAGCAACCACTGGGTGTTC	Hchain: IGHV1-72:IGHD1-1:IGHJ2; Lchain: IGLV1:IGLJ1:IGLC1	IGHV1-72	IGHD1-1	IGHJ2	IGHG1	CARADYFGSGRHYDYW	TGTGCAAGAGCAGACTACTTCGGTAGTGGGAGACACTATGACTACTGG	IGLV1	None	IGLJ1	IGLC1	CALWDSNHWVF	TGTGCTCTATGGGACAGCAACCACTGGGTGTTC	152	73	79	1	29	16	13	2	IgG1	2.94949494949495	0.646464646464646	2	1	expanded >1	expanded >1	III
M3_spleen_CAGAGAGTCCTCCTAG	1487	3731	SeuratProject	RA2_mouse_bcells_spleen3	Spleen	M1	3731	1487	3	Hchain: IGHV1-72:IGHD1-1:IGHJ2:IGHG1:cdr3H=TGTGCAAGAGCAGACTACTTCGGTAGTGGGAGACACTATGACTACTGG; Lchain: IGLV1:IGLJ1:IGLC1:cdr3L=TGTGCTCTATGGGACAGCAACCACTGGGTGTTC	Hchain: IGHV1-72:IGHD1-1:IGHJ2; Lchain: IGLV1:IGLJ1:IGLC1	IGHV1-72	IGHD1-1	IGHJ2	IGHG1	CARADYFGSGRHYDYW	TGTGCAAGAGCAGACTACTTCGGTAGTGGGAGACACTATGACTACTGG	IGLV1	None	IGLJ1	IGLC1	CALWDSNHWVF	TGTGCTCTATGGGACAGCAACCACTGGGTGTTC	152	73	79	1	29	16	13	2	IgG1	2.94949494949495	0.646464646464646	2	1	expanded >1	expanded >1	III
M3_spleen_CCTAGCTCAGGAATCG	1507	4248	SeuratProject	RA2_mouse_bcells_spleen3	Spleen	M1	4248	1507	3	Hchain: IGHV1-72:IGHD1-1:IGHJ2:IGHG1:cdr3H=TGTGCAAGAGCAGACTACTTCGGTAGTGGGAGACACTATGACTACTGG; Lchain: IGLV1:IGLJ1:IGLC1:cdr3L=TGTGCTCTATGGGACAGCAACCACTGGGTGTTC	Hchain: IGHV1-72:IGHD1-1:IGHJ2; Lchain: IGLV1:IGLJ1:IGLC1	IGHV1-72	IGHD1-1	IGHJ2	IGHG1	CARADYFGSGRHYDYW	TGTGCAAGAGCAGACTACTTCGGTAGTGGGAGACACTATGACTACTGG	IGLV1	None	IGLJ1	IGLC1	CALWDSNHWVF	TGTGCTCTATGGGACAGCAACCACTGGGTGTTC	152	73	79	1	29	16	13	2	IgG1	2.94949494949495	0.646464646464646	2	1	expanded >1	expanded >1	III
M3_spleen_CCTCTGAAGTCCTCCT	1952	5512	SeuratProject	RA2_mouse_bcells_spleen3	Spleen	M1	5512	1952	5	Hchain: IGHV1-72:IGHD1-1:IGHJ2:IGHG1:cdr3H=TGTGCAAGAGCAGACTACTTCGGTAGTGGGAGACACTATGACTACTGG; Lchain: IGLV1:IGLJ1:IGLC1:cdr3L=TGTGCTCTATGGGACAGCAACCACTGGGTGTTC	Hchain: IGHV1-72:IGHD1-1:IGHJ2; Lchain: IGLV1:IGLJ1:IGLC1	IGHV1-72	IGHD1-1	IGHJ2	IGHG1	CARADYFGSGRHYDYW	TGTGCAAGAGCAGACTACTTCGGTAGTGGGAGACACTATGACTACTGG	IGLV1	None	IGLJ1	IGLC1	CALWDSNHWVF	TGTGCTCTATGGGACAGCAACCACTGGGTGTTC	152	73	79	1	29	16	13	2	IgG1	2.94949494949495	0.646464646464646	2	1	expanded >1	expanded >1	V
M3_spleen_CGCGGTACACCGATAT	927	2253	SeuratProject	RA2_mouse_bcells_spleen3	Spleen	M1	2253	927	5	Hchain: IGHV1-72:IGHD1-1:IGHJ2:IGHG1:cdr3H=TGTGCAAGAGCAGACTACTTCGGTAGTGGGAGACACTATGACTACTGG; Lchain: IGLV1:IGLJ1:IGLC1:cdr3L=TGTGCTCTATGGGACAGCAACCACTGGGTGTTC	Hchain: IGHV1-72:IGHD1-1:IGHJ2; Lchain: IGLV1:IGLJ1:IGLC1	IGHV1-72	IGHD1-1	IGHJ2	IGHG1	CARADYFGSGRHYDYW	TGTGCAAGAGCAGACTACTTCGGTAGTGGGAGACACTATGACTACTGG	IGLV1	None	IGLJ1	IGLC1	CALWDSNHWVF	TGTGCTCTATGGGACAGCAACCACTGGGTGTTC	152	73	79	1	29	16	13	2	IgG1	2.94949494949495	0.646464646464646	2	1	expanded >1	expanded >1	V
M3_spleen_CGGAGCTGTTAGATGA	1296	3030	SeuratProject	RA2_mouse_bcells_spleen3	Spleen	M1	3030	1296	5	Hchain: IGHV1-72:IGHD1-1:IGHJ2:IGHG1:cdr3H=TGTGCAAGAGCAGACTACTTCGGTAGTGGGAGACACTATGACTACTGG; Lchain: IGLV1:IGLJ1:IGLC1:cdr3L=TGTGCTCTATGGGACAGCAACCACTGGGTGTTC	Hchain: IGHV1-72:IGHD1-1:IGHJ2; Lchain: IGLV1:IGLJ1:IGLC1	IGHV1-72	IGHD1-1	IGHJ2	IGHG1	CARADYFGSGRHYDYW	TGTGCAAGAGCAGACTACTTCGGTAGTGGGAGACACTATGACTACTGG	IGLV1	None	IGLJ1	IGLC1	CALWDSNHWVF	TGTGCTCTATGGGACAGCAACCACTGGGTGTTC	152	73	79	1	29	16	13	2	IgG1	2.94949494949495	0.646464646464646	2	1	expanded >1	expanded >1	V
M3_spleen_CTCTGGTGTCTGGTCG	1913	5720	SeuratProject	RA2_mouse_bcells_spleen3	Spleen	M1	5720	1913	3	Hchain: IGHV1-72:IGHD1-1:IGHJ2:IGHG1:cdr3H=TGTGCAAGAGCAGACTACTTCGGTAGTGGGAGACACTATGACTACTGG; Lchain: IGLV1:IGLJ1:IGLC1:cdr3L=TGTGCTCTATGGGACAGCAACCACTGGGTGTTC	Hchain: IGHV1-72:IGHD1-1:IGHJ2; Lchain: IGLV1:IGLJ1:IGLC1	IGHV1-72	IGHD1-1	IGHJ2	IGHG1	CARADYFGSGRHYDYW	TGTGCAAGAGCAGACTACTTCGGTAGTGGGAGACACTATGACTACTGG	IGLV1	None	IGLJ1	IGLC1	CALWDSNHWVF	TGTGCTCTATGGGACAGCAACCACTGGGTGTTC	152	73	79	1	29	16	13	2	IgG1	2.94949494949495	0.646464646464646	2	1	expanded >1	expanded >1	III
M3_spleen_GACTAACTCAACACTG	2053	5818	SeuratProject	RA2_mouse_bcells_spleen3	Spleen	M1	5818	2053	3	Hchain: IGHV1-72:IGHD1-1:IGHJ2:IGHG1:cdr3H=TGTGCAAGAGCAGACTACTTCGGTAGTGGGAGACACTATGACTACTGG; Lchain: IGLV1:IGLJ1:IGLC1:cdr3L=TGTGCTCTATGGGACAGCAACCACTGGGTGTTC	Hchain: IGHV1-72:IGHD1-1:IGHJ2; Lchain: IGLV1:IGLJ1:IGLC1	IGHV1-72	IGHD1-1	IGHJ2	IGHG1	CARADYFGSGRHYDYW	TGTGCAAGAGCAGACTACTTCGGTAGTGGGAGACACTATGACTACTGG	IGLV1	None	IGLJ1	IGLC1	CALWDSNHWVF	TGTGCTCTATGGGACAGCAACCACTGGGTGTTC	152	73	79	1	29	16	13	2	IgG1	2.94949494949495	0.646464646464646	2	1	expanded >1	expanded >1	III
M3_spleen_GAGCAGAGTCCGCTGA	1417	3855	SeuratProject	RA2_mouse_bcells_spleen3	Spleen	M1	3855	1417	1	Hchain: IGHV1-72:IGHD1-1:IGHJ2:IGHG1:cdr3H=TGTGCAAGAGCAGACTACTTCGGTAGTGGGAGACACTATGACTACTGG; Lchain: IGLV1:IGLJ1:IGLC1:cdr3L=TGTGCTCTATGGGACAGCAACCACTGGGTGTTC	Hchain: IGHV1-72:IGHD1-1:IGHJ2; Lchain: IGLV1:IGLJ1:IGLC1	IGHV1-72	IGHD1-1	IGHJ2	IGHG1	CARADYFGSGRHYDYW	TGTGCAAGAGCAGACTACTTCGGTAGTGGGAGACACTATGACTACTGG	IGLV1	None	IGLJ1	IGLC1	CALWDSNHWVF	TGTGCTCTATGGGACAGCAACCACTGGGTGTTC	152	73	79	1	29	16	13	2	IgG1	2.94949494949495	0.646464646464646	2	1	expanded >1	expanded >1	I
M3_spleen_GCTGCTTCATGGTAGG	1709	4556	SeuratProject	RA2_mouse_bcells_spleen3	Spleen	M1	4556	1709	3	Hchain: IGHV1-72:IGHD1-1:IGHJ2:IGHG1:cdr3H=TGTGCAAGAGCAGACTACTTCGGTAGTGGGAGACACTATGACTACTGG; Lchain: IGLV1:IGLJ1:IGLC1:cdr3L=TGTGCTCTATGGGACAGCAACCACTGGGTGTTC	Hchain: IGHV1-72:IGHD1-1:IGHJ2; Lchain: IGLV1:IGLJ1:IGLC1	IGHV1-72	IGHD1-1	IGHJ2	IGHG1	CARADYFGSGRHYDYW	TGTGCAAGAGCAGACTACTTCGGTAGTGGGAGACACTATGACTACTGG	IGLV1	None	IGLJ1	IGLC1	CALWDSNHWVF	TGTGCTCTATGGGACAGCAACCACTGGGTGTTC	152	73	79	1	29	16	13	2	IgG1	2.94949494949495	0.646464646464646	2	1	expanded >1	expanded >1	III
M3_spleen_GGACAGACACAAGCCC	1683	4574	SeuratProject	RA2_mouse_bcells_spleen3	Spleen	M1	4574	1683	1	Hchain: IGHV1-72:IGHD1-1:IGHJ2:IGHG1:cdr3H=TGTGCAAGAGCAGACTACTTCGGTAGTGGGAGACACTATGACTACTGG; Lchain: IGLV1:IGLJ1:IGLC1:cdr3L=TGTGCTCTATGGGACAGCAACCACTGGGTGTTC	Hchain: IGHV1-72:IGHD1-1:IGHJ2; Lchain: IGLV1:IGLJ1:IGLC1	IGHV1-72	IGHD1-1	IGHJ2	IGHG1	CARADYFGSGRHYDYW	TGTGCAAGAGCAGACTACTTCGGTAGTGGGAGACACTATGACTACTGG	IGLV1	None	IGLJ1	IGLC1	CALWDSNHWVF	TGTGCTCTATGGGACAGCAACCACTGGGTGTTC	152	73	79	1	29	16	13	2	IgG1	2.94949494949495	0.646464646464646	2	1	expanded >1	expanded >1	I
M3_spleen_GGCTCGACATGAACCT	2100	6616	SeuratProject	RA2_mouse_bcells_spleen3	Spleen	M1	6616	2100	3	Hchain: IGHV1-72:IGHD1-1:IGHJ2:IGHG1:cdr3H=TGTGCAAGAGCAGACTACTTCGGTAGTGGGAGACACTATGACTACTGG; Lchain: IGLV1:IGLJ1:IGLC1:cdr3L=TGTGCTCTATGGGACAGCAACCACTGGGTGTTC	Hchain: IGHV1-72:IGHD1-1:IGHJ2; Lchain: IGLV1:IGLJ1:IGLC1	IGHV1-72	IGHD1-1	IGHJ2	IGHG1	CARADYFGSGRHYDYW	TGTGCAAGAGCAGACTACTTCGGTAGTGGGAGACACTATGACTACTGG	IGLV1	None	IGLJ1	IGLC1	CALWDSNHWVF	TGTGCTCTATGGGACAGCAACCACTGGGTGTTC	152	73	79	1	29	16	13	2	IgG1	2.94949494949495	0.646464646464646	2	1	expanded >1	expanded >1	III
M3_spleen_TCCACACTCGGCTACG	1339	3435	SeuratProject	RA2_mouse_bcells_spleen3	Spleen	M1	3435	1339	1	Hchain: IGHV1-72:IGHD1-1:IGHJ2:IGHG1:cdr3H=TGTGCAAGAGCAGACTACTTCGGTAGTGGGAGACACTATGACTACTGG; Lchain: IGLV1:IGLJ1:IGLC1:cdr3L=TGTGCTCTATGGGACAGCAACCACTGGGTGTTC	Hchain: IGHV1-72:IGHD1-1:IGHJ2; Lchain: IGLV1:IGLJ1:IGLC1	IGHV1-72	IGHD1-1	IGHJ2	IGHG1	CARADYFGSGRHYDYW	TGTGCAAGAGCAGACTACTTCGGTAGTGGGAGACACTATGACTACTGG	IGLV1	None	IGLJ1	IGLC1	CALWDSNHWVF	TGTGCTCTATGGGACAGCAACCACTGGGTGTTC	152	73	79	1	29	16	13	2	IgG1	2.94949494949495	0.646464646464646	2	1	expanded >1	expanded >1	I
M3_spleen_TTAGGCAGTATATGGA	2049	5977	SeuratProject	RA2_mouse_bcells_spleen3	Spleen	M1	5977	2049	3	Hchain: IGHV1-72:IGHD1-1:IGHJ2:IGHG1:cdr3H=TGTGCAAGAGCAGACTACTTCGGTAGTGGGAGACACTATGACTACTGG; Lchain: IGLV1:IGLJ1:IGLC1:cdr3L=TGTGCTCTATGGGACAGCAACCACTGGGTGTTC	Hchain: IGHV1-72:IGHD1-1:IGHJ2; Lchain: IGLV1:IGLJ1:IGLC1	IGHV1-72	IGHD1-1	IGHJ2	IGHG1	CARADYFGSGRHYDYW	TGTGCAAGAGCAGACTACTTCGGTAGTGGGAGACACTATGACTACTGG	IGLV1	None	IGLJ1	IGLC1	CALWDSNHWVF	TGTGCTCTATGGGACAGCAACCACTGGGTGTTC	152	73	79	1	29	16	13	2	IgG1	2.94949494949495	0.646464646464646	2	1	expanded >1	expanded >1	III
M2_bm_AAGACCTCAGCCTTTC	1265	3307	SeuratProject	RA3_mouse_bcells_bm2	BM	M2	3307	1265	6	Hchain: IGHV1-26:IGHD2-7:IGHJ2:IGHG2B:cdr3H=TGTGCAAGAACGCCCTACTATGGTCGGTACTTTGACTACTGG; Lchain: IGKV10-96:IGKJ1:IGKC:cdr3L=TGCCAACAGGGTAATACGCTTCCTCCGACGTTC	Hchain: IGHV1-26:IGHD2-7:IGHJ2; Lchain: IGKV10-96:IGKJ1:IGKC	IGHV1-26	IGHD2-7	IGHJ2	IGHG2B	CARTPYYGRYFDYW	TGTGCAAGAACGCCCTACTATGGTCGGTACTTTGACTACTGG	IGKV10-96	None	IGKJ1	IGKC	CQQGNTLPPTF	TGCCAACAGGGTAATACGCTTCCTCCGACGTTC	103	48	55	3	65	27	38	3	IgG2b	2.32853513971211	1.60880609652837	3	3	expanded >1	expanded >1	VI
M2_bm_ACACTGAAGATGCCAG	2074	6896	SeuratProject	RA3_mouse_bcells_bm2	BM	M2	6896	2074	6	Hchain: IGHV1-26:IGHD2-7:IGHJ2:IGHG2B:cdr3H=TGTGCAAGAACGCCCTACTATGGTCGGTACTTTGACTACTGG; Lchain: IGKV10-96:IGKJ1:IGKC:cdr3L=TGCCAACAGGGTAATACGCTTCCTCCGACGTTC	Hchain: IGHV1-26:IGHD2-7:IGHJ2; Lchain: IGKV10-96:IGKJ1:IGKC	IGHV1-26	IGHD2-7	IGHJ2	IGHG2B	CARTPYYGRYFDYW	TGTGCAAGAACGCCCTACTATGGTCGGTACTTTGACTACTGG	IGKV10-96	None	IGKJ1	IGKC	CQQGNTLPPTF	TGCCAACAGGGTAATACGCTTCCTCCGACGTTC	103	48	55	3	65	27	38	3	IgG2b	2.32853513971211	1.60880609652837	3	3	expanded >1	expanded >1	VI
M2_bm_ACGCCAGTCATTTGGG	1753	5503	SeuratProject	RA3_mouse_bcells_bm2	BM	M2	5503	1753	6	Hchain: IGHV1-26:IGHD2-7:IGHJ2:IGHG2B:cdr3H=TGTGCAAGAACGCCCTACTATGGTCGGTACTTTGACTACTGG; Lchain: IGKV10-96:IGKJ1:IGKC:cdr3L=TGCCAACAGGGTAATACGCTTCCTCCGACGTTC	Hchain: IGHV1-26:IGHD2-7:IGHJ2; Lchain: IGKV10-96:IGKJ1:IGKC	IGHV1-26	IGHD2-7	IGHJ2	IGHG2B	CARTPYYGRYFDYW	TGTGCAAGAACGCCCTACTATGGTCGGTACTTTGACTACTGG	IGKV10-96	None	IGKJ1	IGKC	CQQGNTLPPTF	TGCCAACAGGGTAATACGCTTCCTCCGACGTTC	103	48	55	3	65	27	38	3	IgG2b	2.32853513971211	1.60880609652837	3	3	expanded >1	expanded >1	VI
M2_bm_ACGGGCTAGTTACGGG	1510	4068	SeuratProject	RA3_mouse_bcells_bm2	BM	M2	4068	1510	6	Hchain: IGHV1-26:IGHD2-7:IGHJ2:IGHG2B:cdr3H=TGTGCAAGAACGCCCTACTATGGTCGGTACTTTGACTACTGG; Lchain: IGKV10-96:IGKJ1:IGKC:cdr3L=TGCCAACAGGGTAATACGCTTCCTCCGACGTTC	Hchain: IGHV1-26:IGHD2-7:IGHJ2; Lchain: IGKV10-96:IGKJ1:IGKC	IGHV1-26	IGHD2-7	IGHJ2	IGHG2B	CARTPYYGRYFDYW	TGTGCAAGAACGCCCTACTATGGTCGGTACTTTGACTACTGG	IGKV10-96	None	IGKJ1	IGKC	CQQGNTLPPTF	TGCCAACAGGGTAATACGCTTCCTCCGACGTTC	103	48	55	3	65	27	38	3	IgG2b	2.32853513971211	1.60880609652837	3	3	expanded >1	expanded >1	VI
M2_bm_AGGCCACAGCCAGTAG	1216	2879	SeuratProject	RA3_mouse_bcells_bm2	BM	M2	2879	1216	2	Hchain: IGHV1-26:IGHD2-7:IGHJ2:IGHG2B:cdr3H=TGTGCAAGAACGCCCTACTATGGTCGGTACTTTGACTACTGG; Lchain: IGKV10-96:IGKJ1:IGKC:cdr3L=TGCCAACAGGGTAATACGCTTCCTCCGACGTTC	Hchain: IGHV1-26:IGHD2-7:IGHJ2; Lchain: IGKV10-96:IGKJ1:IGKC	IGHV1-26	IGHD2-7	IGHJ2	IGHG2B	CARTPYYGRYFDYW	TGTGCAAGAACGCCCTACTATGGTCGGTACTTTGACTACTGG	IGKV10-96	None	IGKJ1	IGKC	CQQGNTLPPTF	TGCCAACAGGGTAATACGCTTCCTCCGACGTTC	103	48	55	3	65	27	38	3	IgG2b	2.32853513971211	1.60880609652837	3	3	expanded >1	expanded >1	II
M2_bm_ATCCACCCACCCTATC	1359	3455	SeuratProject	RA3_mouse_bcells_bm2	BM	M2	3455	1359	6	Hchain: IGHV1-26:IGHD2-7:IGHJ2:IGHG2B:cdr3H=TGTGCAAGAACGCCCTACTATGGTCGGTACTTTGACTACTGG; Lchain: IGKV10-96:IGKJ1:IGKC:cdr3L=TGCCAACAGGGTAATACGCTTCCTCCGACGTTC	Hchain: IGHV1-26:IGHD2-7:IGHJ2; Lchain: IGKV10-96:IGKJ1:IGKC	IGHV1-26	IGHD2-7	IGHJ2	IGHG2B	CARTPYYGRYFDYW	TGTGCAAGAACGCCCTACTATGGTCGGTACTTTGACTACTGG	IGKV10-96	None	IGKJ1	IGKC	CQQGNTLPPTF	TGCCAACAGGGTAATACGCTTCCTCCGACGTTC	103	48	55	3	65	27	38	3	IgG2b	2.32853513971211	1.60880609652837	3	3	expanded >1	expanded >1	VI
M2_bm_ATTACTCGTCAGTGGA	1335	3952	SeuratProject	RA3_mouse_bcells_bm2	BM	M2	3952	1335	6	Hchain: IGHV1-26:IGHD2-7:IGHJ2:IGHG2B:cdr3H=TGTGCAAGAACGCCCTACTATGGTCGGTACTTTGACTACTGG; Lchain: IGKV10-96:IGKJ1:IGKC:cdr3L=TGCCAACAGGGTAATACGCTTCCTCCGACGTTC	Hchain: IGHV1-26:IGHD2-7:IGHJ2; Lchain: IGKV10-96:IGKJ1:IGKC	IGHV1-26	IGHD2-7	IGHJ2	IGHG2B	CARTPYYGRYFDYW	TGTGCAAGAACGCCCTACTATGGTCGGTACTTTGACTACTGG	IGKV10-96	None	IGKJ1	IGKC	CQQGNTLPPTF	TGCCAACAGGGTAATACGCTTCCTCCGACGTTC	103	48	55	3	65	27	38	3	IgG2b	2.32853513971211	1.60880609652837	3	3	expanded >1	expanded >1	VI
M2_bm_CAAGTTGTCACGAAGG	1818	5610	SeuratProject	RA3_mouse_bcells_bm2	BM	M2	5610	1818	6	Hchain: IGHV1-26:IGHD2-7:IGHJ2:IGHG2B:cdr3H=TGTGCAAGAACGCCCTACTATGGTCGGTACTTTGACTACTGG; Lchain: IGKV10-96:IGKJ1:IGKC:cdr3L=TGCCAACAGGGTAATACGCTTCCTCCGACGTTC	Hchain: IGHV1-26:IGHD2-7:IGHJ2; Lchain: IGKV10-96:IGKJ1:IGKC	IGHV1-26	IGHD2-7	IGHJ2	IGHG2B	CARTPYYGRYFDYW	TGTGCAAGAACGCCCTACTATGGTCGGTACTTTGACTACTGG	IGKV10-96	None	IGKJ1	IGKC	CQQGNTLPPTF	TGCCAACAGGGTAATACGCTTCCTCCGACGTTC	103	48	55	3	65	27	38	3	IgG2b	2.32853513971211	1.60880609652837	3	3	expanded >1	expanded >1	VI
M2_bm_CAGGTGCTCGCCAAAT	2165	7652	SeuratProject	RA3_mouse_bcells_bm2	BM	M2	7652	2165	6	Hchain: IGHV1-26:IGHD2-7:IGHJ2:IGHG2B:cdr3H=TGTGCAAGAACGCCCTACTATGGTCGGTACTTTGACTACTGG; Lchain: IGKV10-96:IGKJ1:IGKC:cdr3L=TGCCAACAGGGTAATACGCTTCCTCCGACGTTC	Hchain: IGHV1-26:IGHD2-7:IGHJ2; Lchain: IGKV10-96:IGKJ1:IGKC	IGHV1-26	IGHD2-7	IGHJ2	IGHG2B	CARTPYYGRYFDYW	TGTGCAAGAACGCCCTACTATGGTCGGTACTTTGACTACTGG	IGKV10-96	None	IGKJ1	IGKC	CQQGNTLPPTF	TGCCAACAGGGTAATACGCTTCCTCCGACGTTC	103	48	55	3	65	27	38	3	IgG2b	2.32853513971211	1.60880609652837	3	3	expanded >1	expanded >1	VI
M2_bm_CATCGAAAGTCCCACG	1301	3302	SeuratProject	RA3_mouse_bcells_bm2	BM	M2	3302	1301	6	Hchain: IGHV1-26:IGHD2-7:IGHJ2:IGHG2B:cdr3H=TGTGCAAGAACGCCCTACTATGGTCGGTACTTTGACTACTGG; Lchain: IGKV10-96:IGKJ1:IGKC:cdr3L=TGCCAACAGGGTAATACGCTTCCTCCGACGTTC	Hchain: IGHV1-26:IGHD2-7:IGHJ2; Lchain: IGKV10-96:IGKJ1:IGKC	IGHV1-26	IGHD2-7	IGHJ2	IGHG2B	CARTPYYGRYFDYW	TGTGCAAGAACGCCCTACTATGGTCGGTACTTTGACTACTGG	IGKV10-96	None	IGKJ1	IGKC	CQQGNTLPPTF	TGCCAACAGGGTAATACGCTTCCTCCGACGTTC	103	48	55	3	65	27	38	3	IgG2b	2.32853513971211	1.60880609652837	3	3	expanded >1	expanded >1	VI
M2_bm_CCACGGATCCGCGTTT	1379	3429	SeuratProject	RA3_mouse_bcells_bm2	BM	M2	3429	1379	6	Hchain: IGHV1-26:IGHD2-7:IGHJ2:IGHG2B:cdr3H=TGTGCAAGAACGCCCTACTATGGTCGGTACTTTGACTACTGG; Lchain: IGKV10-96:IGKJ1:IGKC:cdr3L=TGCCAACAGGGTAATACGCTTCCTCCGACGTTC	Hchain: IGHV1-26:IGHD2-7:IGHJ2; Lchain: IGKV10-96:IGKJ1:IGKC	IGHV1-26	IGHD2-7	IGHJ2	IGHG2B	CARTPYYGRYFDYW	TGTGCAAGAACGCCCTACTATGGTCGGTACTTTGACTACTGG	IGKV10-96	None	IGKJ1	IGKC	CQQGNTLPPTF	TGCCAACAGGGTAATACGCTTCCTCCGACGTTC	103	48	55	3	65	27	38	3	IgG2b	2.32853513971211	1.60880609652837	3	3	expanded >1	expanded >1	VI
M2_bm_CTAACTTCATGCATGT	1273	2892	SeuratProject	RA3_mouse_bcells_bm2	BM	M2	2892	1273	6	Hchain: IGHV1-26:IGHD2-7:IGHJ2:IGHG2B:cdr3H=TGTGCAAGAACGCCCTACTATGGTCGGTACTTTGACTACTGG; Lchain: IGKV10-96:IGKJ1:IGKC:cdr3L=TGCCAACAGGGTAATACGCTTCCTCCGACGTTC	Hchain: IGHV1-26:IGHD2-7:IGHJ2; Lchain: IGKV10-96:IGKJ1:IGKC	IGHV1-26	IGHD2-7	IGHJ2	IGHG2B	CARTPYYGRYFDYW	TGTGCAAGAACGCCCTACTATGGTCGGTACTTTGACTACTGG	IGKV10-96	None	IGKJ1	IGKC	CQQGNTLPPTF	TGCCAACAGGGTAATACGCTTCCTCCGACGTTC	103	48	55	3	65	27	38	3	IgG2b	2.32853513971211	1.60880609652837	3	3	expanded >1	expanded >1	VI
M2_bm_CTCGTACTCTGCAGTA	3864	18229	SeuratProject	RA3_mouse_bcells_bm2	BM	M2	18229	3864	6	Hchain: IGHV1-26:IGHD2-7:IGHJ2:IGHG2B:cdr3H=TGTGCAAGAACGCCCTACTATGGTCGGTACTTTGACTACTGG; Lchain: IGKV10-96:IGKJ1:IGKC:cdr3L=TGCCAACAGGGTAATACGCTTCCTCCGACGTTC	Hchain: IGHV1-26:IGHD2-7:IGHJ2; Lchain: IGKV10-96:IGKJ1:IGKC	IGHV1-26	IGHD2-7	IGHJ2	IGHG2B	CARTPYYGRYFDYW	TGTGCAAGAACGCCCTACTATGGTCGGTACTTTGACTACTGG	IGKV10-96	None	IGKJ1	IGKC	CQQGNTLPPTF	TGCCAACAGGGTAATACGCTTCCTCCGACGTTC	103	48	55	3	65	27	38	3	IgG2b	2.32853513971211	1.60880609652837	3	3	expanded >1	expanded >1	VI
M2_bm_CTCTGGTTCATACGGT	1862	4775	SeuratProject	RA3_mouse_bcells_bm2	BM	M2	4775	1862	6	Hchain: IGHV1-26:IGHD2-7:IGHJ2:IGHG2B:cdr3H=TGTGCAAGAACGCCCTACTATGGTCGGTACTTTGACTACTGG; Lchain: IGKV10-96:IGKJ1:IGKC:cdr3L=TGCCAACAGGGTAATACGCTTCCTCCGACGTTC	Hchain: IGHV1-26:IGHD2-7:IGHJ2; Lchain: IGKV10-96:IGKJ1:IGKC	IGHV1-26	IGHD2-7	IGHJ2	IGHG2B	CARTPYYGRYFDYW	TGTGCAAGAACGCCCTACTATGGTCGGTACTTTGACTACTGG	IGKV10-96	None	IGKJ1	IGKC	CQQGNTLPPTF	TGCCAACAGGGTAATACGCTTCCTCCGACGTTC	103	48	55	3	65	27	38	3	IgG2b	2.32853513971211	1.60880609652837	3	3	expanded >1	expanded >1	VI
M2_bm_CTTTGCGGTCTCACCT	1786	5414	SeuratProject	RA3_mouse_bcells_bm2	BM	M2	5414	1786	6	Hchain: IGHV1-26:IGHD2-7:IGHJ2:IGHG2B:cdr3H=TGTGCAAGAACGCCCTACTATGGTCGGTACTTTGACTACTGG; Lchain: IGKV10-96:IGKJ1:IGKC:cdr3L=TGCCAACAGGGTAATACGCTTCCTCCGACGTTC	Hchain: IGHV1-26:IGHD2-7:IGHJ2; Lchain: IGKV10-96:IGKJ1:IGKC	IGHV1-26	IGHD2-7	IGHJ2	IGHG2B	CARTPYYGRYFDYW	TGTGCAAGAACGCCCTACTATGGTCGGTACTTTGACTACTGG	IGKV10-96	None	IGKJ1	IGKC	CQQGNTLPPTF	TGCCAACAGGGTAATACGCTTCCTCCGACGTTC	103	48	55	3	65	27	38	3	IgG2b	2.32853513971211	1.60880609652837	3	3	expanded >1	expanded >1	VI
M2_bm_GATCGTAGTGATGATA	1653	5215	SeuratProject	RA3_mouse_bcells_bm2	BM	M2	5215	1653	6	Hchain: IGHV1-26:IGHD2-7:IGHJ2:IGHG2B:cdr3H=TGTGCAAGAACGCCCTACTATGGTCGGTACTTTGACTACTGG; Lchain: IGKV10-96:IGKJ1:IGKC:cdr3L=TGCCAACAGGGTAATACGCTTCCTCCGACGTTC	Hchain: IGHV1-26:IGHD2-7:IGHJ2; Lchain: IGKV10-96:IGKJ1:IGKC	IGHV1-26	IGHD2-7	IGHJ2	IGHG2B	CARTPYYGRYFDYW	TGTGCAAGAACGCCCTACTATGGTCGGTACTTTGACTACTGG	IGKV10-96	None	IGKJ1	IGKC	CQQGNTLPPTF	TGCCAACAGGGTAATACGCTTCCTCCGACGTTC	103	48	55	3	65	27	38	3	IgG2b	2.32853513971211	1.60880609652837	3	3	expanded >1	expanded >1	VI
M2_bm_GCAATCAGTGGTTTCA	1416	3401	SeuratProject	RA3_mouse_bcells_bm2	BM	M2	3401	1416	6	Hchain: IGHV1-26:IGHD2-7:IGHJ2:IGHG2B:cdr3H=TGTGCAAGAACGCCCTACTATGGTCGGTACTTTGACTACTGG; Lchain: IGKV10-96:IGKJ1:IGKC:cdr3L=TGCCAACAGGGTAATACGCTTCCTCCGACGTTC	Hchain: IGHV1-26:IGHD2-7:IGHJ2; Lchain: IGKV10-96:IGKJ1:IGKC	IGHV1-26	IGHD2-7	IGHJ2	IGHG2B	CARTPYYGRYFDYW	TGTGCAAGAACGCCCTACTATGGTCGGTACTTTGACTACTGG	IGKV10-96	None	IGKJ1	IGKC	CQQGNTLPPTF	TGCCAACAGGGTAATACGCTTCCTCCGACGTTC	103	48	55	3	65	27	38	3	IgG2b	2.32853513971211	1.60880609652837	3	3	expanded >1	expanded >1	VI
M2_bm_GCGCCAAAGTGCGATG	2104	6174	SeuratProject	RA3_mouse_bcells_bm2	BM	M2	6174	2104	6	Hchain: IGHV1-26:IGHD2-7:IGHJ2:IGHG2B:cdr3H=TGTGCAAGAACGCCCTACTATGGTCGGTACTTTGACTACTGG; Lchain: IGKV10-96:IGKJ1:IGKC:cdr3L=TGCCAACAGGGTAATACGCTTCCTCCGACGTTC	Hchain: IGHV1-26:IGHD2-7:IGHJ2; Lchain: IGKV10-96:IGKJ1:IGKC	IGHV1-26	IGHD2-7	IGHJ2	IGHG2B	CARTPYYGRYFDYW	TGTGCAAGAACGCCCTACTATGGTCGGTACTTTGACTACTGG	IGKV10-96	None	IGKJ1	IGKC	CQQGNTLPPTF	TGCCAACAGGGTAATACGCTTCCTCCGACGTTC	103	48	55	3	65	27	38	3	IgG2b	2.32853513971211	1.60880609652837	3	3	expanded >1	expanded >1	VI
M2_bm_GGACAGAGTGAGGGTT	1398	3531	SeuratProject	RA3_mouse_bcells_bm2	BM	M2	3531	1398	6	Hchain: IGHV1-26:IGHD2-7:IGHJ2:IGHG2B:cdr3H=TGTGCAAGAACGCCCTACTATGGTCGGTACTTTGACTACTGG; Lchain: IGKV10-96:IGKJ1:IGKC:cdr3L=TGCCAACAGGGTAATACGCTTCCTCCGACGTTC	Hchain: IGHV1-26:IGHD2-7:IGHJ2; Lchain: IGKV10-96:IGKJ1:IGKC	IGHV1-26	IGHD2-7	IGHJ2	IGHG2B	CARTPYYGRYFDYW	TGTGCAAGAACGCCCTACTATGGTCGGTACTTTGACTACTGG	IGKV10-96	None	IGKJ1	IGKC	CQQGNTLPPTF	TGCCAACAGGGTAATACGCTTCCTCCGACGTTC	103	48	55	3	65	27	38	3	IgG2b	2.32853513971211	1.60880609652837	3	3	expanded >1	expanded >1	VI
M2_bm_GGGCATCAGATGGGTC	2083	7061	SeuratProject	RA3_mouse_bcells_bm2	BM	M2	7061	2083	6	Hchain: IGHV1-26:IGHD2-7:IGHJ2:IGHG2B:cdr3H=TGTGCAAGAACGCCCTACTATGGTCGGTACTTTGACTACTGG; Lchain: IGKV10-96:IGKJ1:IGKC:cdr3L=TGCCAACAGGGTAATACGCTTCCTCCGACGTTC	Hchain: IGHV1-26:IGHD2-7:IGHJ2; Lchain: IGKV10-96:IGKJ1:IGKC	IGHV1-26	IGHD2-7	IGHJ2	IGHG2B	CARTPYYGRYFDYW	TGTGCAAGAACGCCCTACTATGGTCGGTACTTTGACTACTGG	IGKV10-96	None	IGKJ1	IGKC	CQQGNTLPPTF	TGCCAACAGGGTAATACGCTTCCTCCGACGTTC	103	48	55	3	65	27	38	3	IgG2b	2.32853513971211	1.60880609652837	3	3	expanded >1	expanded >1	VI
M2_bm_GTACGTATCCACGTGG	1220	2954	SeuratProject	RA3_mouse_bcells_bm2	BM	M2	2954	1220	6	Hchain: IGHV1-26:IGHD2-7:IGHJ2:IGHG2B:cdr3H=TGTGCAAGAACGCCCTACTATGGTCGGTACTTTGACTACTGG; Lchain: IGKV10-96:IGKJ1:IGKC:cdr3L=TGCCAACAGGGTAATACGCTTCCTCCGACGTTC	Hchain: IGHV1-26:IGHD2-7:IGHJ2; Lchain: IGKV10-96:IGKJ1:IGKC	IGHV1-26	IGHD2-7	IGHJ2	IGHG2B	CARTPYYGRYFDYW	TGTGCAAGAACGCCCTACTATGGTCGGTACTTTGACTACTGG	IGKV10-96	None	IGKJ1	IGKC	CQQGNTLPPTF	TGCCAACAGGGTAATACGCTTCCTCCGACGTTC	103	48	55	3	65	27	38	3	IgG2b	2.32853513971211	1.60880609652837	3	3	expanded >1	expanded >1	VI
M2_bm_GTCACAACATGCCACG	1644	4993	SeuratProject	RA3_mouse_bcells_bm2	BM	M2	4993	1644	6	Hchain: IGHV1-26:IGHD2-7:IGHJ2:IGHG2B:cdr3H=TGTGCAAGAACGCCCTACTATGGTCGGTACTTTGACTACTGG; Lchain: IGKV10-96:IGKJ1:IGKC:cdr3L=TGCCAACAGGGTAATACGCTTCCTCCGACGTTC	Hchain: IGHV1-26:IGHD2-7:IGHJ2; Lchain: IGKV10-96:IGKJ1:IGKC	IGHV1-26	IGHD2-7	IGHJ2	IGHG2B	CARTPYYGRYFDYW	TGTGCAAGAACGCCCTACTATGGTCGGTACTTTGACTACTGG	IGKV10-96	None	IGKJ1	IGKC	CQQGNTLPPTF	TGCCAACAGGGTAATACGCTTCCTCCGACGTTC	103	48	55	3	65	27	38	3	IgG2b	2.32853513971211	1.60880609652837	3	3	expanded >1	expanded >1	VI
M2_bm_GTCTTCGTCCACGTTC	1436	4258	SeuratProject	RA3_mouse_bcells_bm2	BM	M2	4258	1436	6	Hchain: IGHV1-26:IGHD2-7:IGHJ2:IGHG2B:cdr3H=TGTGCAAGAACGCCCTACTATGGTCGGTACTTTGACTACTGG; Lchain: IGKV10-96:IGKJ1:IGKC:cdr3L=TGCCAACAGGGTAATACGCTTCCTCCGACGTTC	Hchain: IGHV1-26:IGHD2-7:IGHJ2; Lchain: IGKV10-96:IGKJ1:IGKC	IGHV1-26	IGHD2-7	IGHJ2	IGHG2B	CARTPYYGRYFDYW	TGTGCAAGAACGCCCTACTATGGTCGGTACTTTGACTACTGG	IGKV10-96	None	IGKJ1	IGKC	CQQGNTLPPTF	TGCCAACAGGGTAATACGCTTCCTCCGACGTTC	103	48	55	3	65	27	38	3	IgG2b	2.32853513971211	1.60880609652837	3	3	expanded >1	expanded >1	VI
M2_bm_GTGAAGGCATGATCCA	2468	9225	SeuratProject	RA3_mouse_bcells_bm2	BM	M2	9225	2468	6	Hchain: IGHV1-26:IGHD2-7:IGHJ2:IGHG2B:cdr3H=TGTGCAAGAACGCCCTACTATGGTCGGTACTTTGACTACTGG; Lchain: IGKV10-96:IGKJ1:IGKC:cdr3L=TGCCAACAGGGTAATACGCTTCCTCCGACGTTC	Hchain: IGHV1-26:IGHD2-7:IGHJ2; Lchain: IGKV10-96:IGKJ1:IGKC	IGHV1-26	IGHD2-7	IGHJ2	IGHG2B	CARTPYYGRYFDYW	TGTGCAAGAACGCCCTACTATGGTCGGTACTTTGACTACTGG	IGKV10-96	None	IGKJ1	IGKC	CQQGNTLPPTF	TGCCAACAGGGTAATACGCTTCCTCCGACGTTC	103	48	55	3	65	27	38	3	IgG2b	2.32853513971211	1.60880609652837	3	3	expanded >1	expanded >1	VI
M2_bm_TACTCGCGTCGGATCC	850	1952	SeuratProject	RA3_mouse_bcells_bm2	BM	M2	1952	850	6	Hchain: IGHV1-26:IGHD2-7:IGHJ2:IGHG2B:cdr3H=TGTGCAAGAACGCCCTACTATGGTCGGTACTTTGACTACTGG; Lchain: IGKV10-96:IGKJ1:IGKC:cdr3L=TGCCAACAGGGTAATACGCTTCCTCCGACGTTC	Hchain: IGHV1-26:IGHD2-7:IGHJ2; Lchain: IGKV10-96:IGKJ1:IGKC	IGHV1-26	IGHD2-7	IGHJ2	IGHG2B	CARTPYYGRYFDYW	TGTGCAAGAACGCCCTACTATGGTCGGTACTTTGACTACTGG	IGKV10-96	None	IGKJ1	IGKC	CQQGNTLPPTF	TGCCAACAGGGTAATACGCTTCCTCCGACGTTC	103	48	55	3	65	27	38	3	IgG2b	2.32853513971211	1.60880609652837	3	3	expanded >1	expanded >1	VI
M2_bm_TACTTACAGGATTCGG	2366	8806	SeuratProject	RA3_mouse_bcells_bm2	BM	M2	8806	2366	6	Hchain: IGHV1-26:IGHD2-7:IGHJ2:IGHG2B:cdr3H=TGTGCAAGAACGCCCTACTATGGTCGGTACTTTGACTACTGG; Lchain: IGKV10-96:IGKJ1:IGKC:cdr3L=TGCCAACAGGGTAATACGCTTCCTCCGACGTTC	Hchain: IGHV1-26:IGHD2-7:IGHJ2; Lchain: IGKV10-96:IGKJ1:IGKC	IGHV1-26	IGHD2-7	IGHJ2	IGHG2B	CARTPYYGRYFDYW	TGTGCAAGAACGCCCTACTATGGTCGGTACTTTGACTACTGG	IGKV10-96	None	IGKJ1	IGKC	CQQGNTLPPTF	TGCCAACAGGGTAATACGCTTCCTCCGACGTTC	103	48	55	3	65	27	38	3	IgG2b	2.32853513971211	1.60880609652837	3	3	expanded >1	expanded >1	VI
M2_bm_TACTTGTGTGACGCCT	1886	5520	SeuratProject	RA3_mouse_bcells_bm2	BM	M2	5520	1886	6	Hchain: IGHV1-26:IGHD2-7:IGHJ2:IGHG2B:cdr3H=TGTGCAAGAACGCCCTACTATGGTCGGTACTTTGACTACTGG; Lchain: IGKV10-96:IGKJ1:IGKC:cdr3L=TGCCAACAGGGTAATACGCTTCCTCCGACGTTC	Hchain: IGHV1-26:IGHD2-7:IGHJ2; Lchain: IGKV10-96:IGKJ1:IGKC	IGHV1-26	IGHD2-7	IGHJ2	IGHG2B	CARTPYYGRYFDYW	TGTGCAAGAACGCCCTACTATGGTCGGTACTTTGACTACTGG	IGKV10-96	None	IGKJ1	IGKC	CQQGNTLPPTF	TGCCAACAGGGTAATACGCTTCCTCCGACGTTC	103	48	55	3	65	27	38	3	IgG2b	2.32853513971211	1.60880609652837	3	3	expanded >1	expanded >1	VI
M2_bm_TAGGCATCAGTAAGCG	1363	3663	SeuratProject	RA3_mouse_bcells_bm2	BM	M2	3663	1363	6	Hchain: IGHV1-26:IGHD2-7:IGHJ2:IGHG2B:cdr3H=TGTGCAAGAACGCCCTACTATGGTCGGTACTTTGACTACTGG; Lchain: IGKV10-96:IGKJ1:IGKC:cdr3L=TGCCAACAGGGTAATACGCTTCCTCCGACGTTC	Hchain: IGHV1-26:IGHD2-7:IGHJ2; Lchain: IGKV10-96:IGKJ1:IGKC	IGHV1-26	IGHD2-7	IGHJ2	IGHG2B	CARTPYYGRYFDYW	TGTGCAAGAACGCCCTACTATGGTCGGTACTTTGACTACTGG	IGKV10-96	None	IGKJ1	IGKC	CQQGNTLPPTF	TGCCAACAGGGTAATACGCTTCCTCCGACGTTC	103	48	55	3	65	27	38	3	IgG2b	2.32853513971211	1.60880609652837	3	3	expanded >1	expanded >1	VI
M2_bm_TCGCGTTCAGGGTTAG	1588	4290	SeuratProject	RA3_mouse_bcells_bm2	BM	M2	4290	1588	6	Hchain: IGHV1-26:IGHD2-7:IGHJ2:IGHG2B:cdr3H=TGTGCAAGAACGCCCTACTATGGTCGGTACTTTGACTACTGG; Lchain: IGKV10-96:IGKJ1:IGKC:cdr3L=TGCCAACAGGGTAATACGCTTCCTCCGACGTTC	Hchain: IGHV1-26:IGHD2-7:IGHJ2; Lchain: IGKV10-96:IGKJ1:IGKC	IGHV1-26	IGHD2-7	IGHJ2	IGHG2B	CARTPYYGRYFDYW	TGTGCAAGAACGCCCTACTATGGTCGGTACTTTGACTACTGG	IGKV10-96	None	IGKJ1	IGKC	CQQGNTLPPTF	TGCCAACAGGGTAATACGCTTCCTCCGACGTTC	103	48	55	3	65	27	38	3	IgG2b	2.32853513971211	1.60880609652837	3	3	expanded >1	expanded >1	VI
M2_bm_TCGTACCAGAAGATTC	1442	3976	SeuratProject	RA3_mouse_bcells_bm2	BM	M2	3976	1442	6	Hchain: IGHV1-26:IGHD2-7:IGHJ2:IGHG2B:cdr3H=TGTGCAAGAACGCCCTACTATGGTCGGTACTTTGACTACTGG; Lchain: IGKV10-96:IGKJ1:IGKC:cdr3L=TGCCAACAGGGTAATACGCTTCCTCCGACGTTC	Hchain: IGHV1-26:IGHD2-7:IGHJ2; Lchain: IGKV10-96:IGKJ1:IGKC	IGHV1-26	IGHD2-7	IGHJ2	IGHG2B	CARTPYYGRYFDYW	TGTGCAAGAACGCCCTACTATGGTCGGTACTTTGACTACTGG	IGKV10-96	None	IGKJ1	IGKC	CQQGNTLPPTF	TGCCAACAGGGTAATACGCTTCCTCCGACGTTC	103	48	55	3	65	27	38	3	IgG2b	2.32853513971211	1.60880609652837	3	3	expanded >1	expanded >1	VI
M2_bm_TGACGGCTCAGGCAAG	2407	9191	SeuratProject	RA3_mouse_bcells_bm2	BM	M2	9191	2407	6	Hchain: IGHV1-26:IGHD2-7:IGHJ2:IGHG2B:cdr3H=TGTGCAAGAACGCCCTACTATGGTCGGTACTTTGACTACTGG; Lchain: IGKV10-96:IGKJ1:IGKC:cdr3L=TGCCAACAGGGTAATACGCTTCCTCCGACGTTC	Hchain: IGHV1-26:IGHD2-7:IGHJ2; Lchain: IGKV10-96:IGKJ1:IGKC	IGHV1-26	IGHD2-7	IGHJ2	IGHG2B	CARTPYYGRYFDYW	TGTGCAAGAACGCCCTACTATGGTCGGTACTTTGACTACTGG	IGKV10-96	None	IGKJ1	IGKC	CQQGNTLPPTF	TGCCAACAGGGTAATACGCTTCCTCCGACGTTC	103	48	55	3	65	27	38	3	IgG2b	2.32853513971211	1.60880609652837	3	3	expanded >1	expanded >1	VI
M2_bm_TTTGGTTGTAGGGACT	1685	4548	SeuratProject	RA3_mouse_bcells_bm2	BM	M2	4548	1685	6	Hchain: IGHV1-26:IGHD2-7:IGHJ2:IGHG2B:cdr3H=TGTGCAAGAACGCCCTACTATGGTCGGTACTTTGACTACTGG; Lchain: IGKV10-96:IGKJ1:IGKC:cdr3L=TGCCAACAGGGTAATACGCTTCCTCCGACGTTC	Hchain: IGHV1-26:IGHD2-7:IGHJ2; Lchain: IGKV10-96:IGKJ1:IGKC	IGHV1-26	IGHD2-7	IGHJ2	IGHG2B	CARTPYYGRYFDYW	TGTGCAAGAACGCCCTACTATGGTCGGTACTTTGACTACTGG	IGKV10-96	None	IGKJ1	IGKC	CQQGNTLPPTF	TGCCAACAGGGTAATACGCTTCCTCCGACGTTC	103	48	55	3	65	27	38	3	IgG2b	2.32853513971211	1.60880609652837	3	3	expanded >1	expanded >1	VI
M2_spleen_AAAGTAGGTTGAGTTC	1369	3882	SeuratProject	RA1_mouse_bcells_spleen2	Spleen	M2	3882	1369	6	Hchain: IGHV1-26:IGHD2-7:IGHJ2:IGHG2B:cdr3H=TGTGCAAGAACGCCCTACTATGGTCGGTACTTTGACTACTGG; Lchain: IGKV10-96:IGKJ1:IGKC:cdr3L=TGCCAACAGGGTAATACGCTTCCTCCGACGTTC	Hchain: IGHV1-26:IGHD2-7:IGHJ2; Lchain: IGKV10-96:IGKJ1:IGKC	IGHV1-26	IGHD2-7	IGHJ2	IGHG2B	CARTPYYGRYFDYW	TGTGCAAGAACGCCCTACTATGGTCGGTACTTTGACTACTGG	IGKV10-96	None	IGKJ1	IGKC	CQQGNTLPPTF	TGCCAACAGGGTAATACGCTTCCTCCGACGTTC	103	48	55	3	65	27	38	3	IgG2b	1.8728053062817	1.05345298478346	3	3	expanded >1	expanded >1	VI
M2_spleen_ACACCGGTCTGGTATG	1405	3446	SeuratProject	RA1_mouse_bcells_spleen2	Spleen	M2	3446	1405	6	Hchain: IGHV1-26:IGHD2-7:IGHJ2:IGHG2B:cdr3H=TGTGCAAGAACGCCCTACTATGGTCGGTACTTTGACTACTGG; Lchain: IGKV10-96:IGKJ1:IGKC:cdr3L=TGCCAACAGGGTAATACGCTTCCTCCGACGTTC	Hchain: IGHV1-26:IGHD2-7:IGHJ2; Lchain: IGKV10-96:IGKJ1:IGKC	IGHV1-26	IGHD2-7	IGHJ2	IGHG2B	CARTPYYGRYFDYW	TGTGCAAGAACGCCCTACTATGGTCGGTACTTTGACTACTGG	IGKV10-96	None	IGKJ1	IGKC	CQQGNTLPPTF	TGCCAACAGGGTAATACGCTTCCTCCGACGTTC	103	48	55	3	65	27	38	3	IgG2b	1.8728053062817	1.05345298478346	3	3	expanded >1	expanded >1	VI
M2_spleen_ACGAGGAAGCTACCGC	2754	16333	SeuratProject	RA1_mouse_bcells_spleen2	Spleen	M2	16333	2754	6	Hchain: IGHV1-26:IGHD2-7:IGHJ2:IGHG2B:cdr3H=TGTGCAAGAACGCCCTACTATGGTCGGTACTTTGACTACTGG; Lchain: IGKV10-96:IGKJ1:IGKC:cdr3L=TGCCAACAGGGTAATACGCTTCCTCCGACGTTC	Hchain: IGHV1-26:IGHD2-7:IGHJ2; Lchain: IGKV10-96:IGKJ1:IGKC	IGHV1-26	IGHD2-7	IGHJ2	IGHG2B	CARTPYYGRYFDYW	TGTGCAAGAACGCCCTACTATGGTCGGTACTTTGACTACTGG	IGKV10-96	None	IGKJ1	IGKC	CQQGNTLPPTF	TGCCAACAGGGTAATACGCTTCCTCCGACGTTC	103	48	55	3	65	27	38	3	IgG2b	1.8728053062817	1.05345298478346	3	3	expanded >1	expanded >1	VI
M2_spleen_ACTATCTAGAATTGTG	2053	6417	SeuratProject	RA1_mouse_bcells_spleen2	Spleen	M2	6417	2053	6	Hchain: IGHV1-26:IGHD2-7:IGHJ2:IGHG2B:cdr3H=TGTGCAAGAACGCCCTACTATGGTCGGTACTTTGACTACTGG; Lchain: IGKV10-96:IGKJ1:IGKC:cdr3L=TGCCAACAGGGTAATACGCTTCCTCCGACGTTC	Hchain: IGHV1-26:IGHD2-7:IGHJ2; Lchain: IGKV10-96:IGKJ1:IGKC	IGHV1-26	IGHD2-7	IGHJ2	IGHG2B	CARTPYYGRYFDYW	TGTGCAAGAACGCCCTACTATGGTCGGTACTTTGACTACTGG	IGKV10-96	None	IGKJ1	IGKC	CQQGNTLPPTF	TGCCAACAGGGTAATACGCTTCCTCCGACGTTC	103	48	55	3	65	27	38	3	IgG2b	1.8728053062817	1.05345298478346	3	3	expanded >1	expanded >1	VI
M2_spleen_AGAGTGGGTCCCTACT	2000	6640	SeuratProject	RA1_mouse_bcells_spleen2	Spleen	M2	6640	2000	6	Hchain: IGHV1-26:IGHD2-7:IGHJ2:IGHG2B:cdr3H=TGTGCAAGAACGCCCTACTATGGTCGGTACTTTGACTACTGG; Lchain: IGKV10-96:IGKJ1:IGKC:cdr3L=TGCCAACAGGGTAATACGCTTCCTCCGACGTTC	Hchain: IGHV1-26:IGHD2-7:IGHJ2; Lchain: IGKV10-96:IGKJ1:IGKC	IGHV1-26	IGHD2-7	IGHJ2	IGHG2B	CARTPYYGRYFDYW	TGTGCAAGAACGCCCTACTATGGTCGGTACTTTGACTACTGG	IGKV10-96	None	IGKJ1	IGKC	CQQGNTLPPTF	TGCCAACAGGGTAATACGCTTCCTCCGACGTTC	103	48	55	3	65	27	38	3	IgG2b	1.8728053062817	1.05345298478346	3	3	expanded >1	expanded >1	VI
M2_spleen_AGCATACTCACCGTAA	2256	7536	SeuratProject	RA1_mouse_bcells_spleen2	Spleen	M2	7536	2256	6	Hchain: IGHV1-26:IGHD2-7:IGHJ2:IGHG2B:cdr3H=TGTGCAAGAACGCCCTACTATGGTCGGTACTTTGACTACTGG; Lchain: IGKV10-96:IGKJ1:IGKC:cdr3L=TGCCAACAGGGTAATACGCTTCCTCCGACGTTC	Hchain: IGHV1-26:IGHD2-7:IGHJ2; Lchain: IGKV10-96:IGKJ1:IGKC	IGHV1-26	IGHD2-7	IGHJ2	IGHG2B	CARTPYYGRYFDYW	TGTGCAAGAACGCCCTACTATGGTCGGTACTTTGACTACTGG	IGKV10-96	None	IGKJ1	IGKC	CQQGNTLPPTF	TGCCAACAGGGTAATACGCTTCCTCCGACGTTC	103	48	55	3	65	27	38	3	IgG2b	1.8728053062817	1.05345298478346	3	3	expanded >1	expanded >1	VI
M2_spleen_AGCTTGAGTACGAAAT	1906	5516	SeuratProject	RA1_mouse_bcells_spleen2	Spleen	M2	5516	1906	6	Hchain: IGHV1-26:IGHD2-7:IGHJ2:IGHG2B:cdr3H=TGTGCAAGAACGCCCTACTATGGTCGGTACTTTGACTACTGG; Lchain: IGKV10-96:IGKJ1:IGKC:cdr3L=TGCCAACAGGGTAATACGCTTCCTCCGACGTTC	Hchain: IGHV1-26:IGHD2-7:IGHJ2; Lchain: IGKV10-96:IGKJ1:IGKC	IGHV1-26	IGHD2-7	IGHJ2	IGHG2B	CARTPYYGRYFDYW	TGTGCAAGAACGCCCTACTATGGTCGGTACTTTGACTACTGG	IGKV10-96	None	IGKJ1	IGKC	CQQGNTLPPTF	TGCCAACAGGGTAATACGCTTCCTCCGACGTTC	103	48	55	3	65	27	38	3	IgG2b	1.8728053062817	1.05345298478346	3	3	expanded >1	expanded >1	VI
M2_spleen_ATAAGAGTCGACGGAA	1828	5667	SeuratProject	RA1_mouse_bcells_spleen2	Spleen	M2	5667	1828	6	Hchain: IGHV1-26:IGHD2-7:IGHJ2:IGHG2B:cdr3H=TGTGCAAGAACGCCCTACTATGGTCGGTACTTTGACTACTGG; Lchain: IGKV10-96:IGKJ1:IGKC:cdr3L=TGCCAACAGGGTAATACGCTTCCTCCGACGTTC	Hchain: IGHV1-26:IGHD2-7:IGHJ2; Lchain: IGKV10-96:IGKJ1:IGKC	IGHV1-26	IGHD2-7	IGHJ2	IGHG2B	CARTPYYGRYFDYW	TGTGCAAGAACGCCCTACTATGGTCGGTACTTTGACTACTGG	IGKV10-96	None	IGKJ1	IGKC	CQQGNTLPPTF	TGCCAACAGGGTAATACGCTTCCTCCGACGTTC	103	48	55	3	65	27	38	3	IgG2b	1.8728053062817	1.05345298478346	3	3	expanded >1	expanded >1	VI
M2_spleen_ATGTGTGGTCATCGGC	1760	4543	SeuratProject	RA1_mouse_bcells_spleen2	Spleen	M2	4543	1760	6	Hchain: IGHV1-26:IGHD2-7:IGHJ2:IGHG2B:cdr3H=TGTGCAAGAACGCCCTACTATGGTCGGTACTTTGACTACTGG; Lchain: IGKV10-96:IGKJ1:IGKC:cdr3L=TGCCAACAGGGTAATACGCTTCCTCCGACGTTC	Hchain: IGHV1-26:IGHD2-7:IGHJ2; Lchain: IGKV10-96:IGKJ1:IGKC	IGHV1-26	IGHD2-7	IGHJ2	IGHG2B	CARTPYYGRYFDYW	TGTGCAAGAACGCCCTACTATGGTCGGTACTTTGACTACTGG	IGKV10-96	None	IGKJ1	IGKC	CQQGNTLPPTF	TGCCAACAGGGTAATACGCTTCCTCCGACGTTC	103	48	55	3	65	27	38	3	IgG2b	1.8728053062817	1.05345298478346	3	3	expanded >1	expanded >1	VI
M2_spleen_CAACCTCGTCCGAAGA	1696	5387	SeuratProject	RA1_mouse_bcells_spleen2	Spleen	M2	5387	1696	6	Hchain: IGHV1-26:IGHD2-7:IGHJ2:IGHG2B:cdr3H=TGTGCAAGAACGCCCTACTATGGTCGGTACTTTGACTACTGG; Lchain: IGKV10-96:IGKJ1:IGKC:cdr3L=TGCCAACAGGGTAATACGCTTCCTCCGACGTTC	Hchain: IGHV1-26:IGHD2-7:IGHJ2; Lchain: IGKV10-96:IGKJ1:IGKC	IGHV1-26	IGHD2-7	IGHJ2	IGHG2B	CARTPYYGRYFDYW	TGTGCAAGAACGCCCTACTATGGTCGGTACTTTGACTACTGG	IGKV10-96	None	IGKJ1	IGKC	CQQGNTLPPTF	TGCCAACAGGGTAATACGCTTCCTCCGACGTTC	103	48	55	3	65	27	38	3	IgG2b	1.8728053062817	1.05345298478346	3	3	expanded >1	expanded >1	VI
M2_spleen_CACATTTTCATTATCC	2318	5599	SeuratProject	RA1_mouse_bcells_spleen2	Spleen	M2	5599	2318	6	Hchain: IGHV1-26:IGHD2-7:IGHJ2:IGHG2B:cdr3H=TGTGCAAGAACGCCCTACTATGGTCGGTACTTTGACTACTGG; Lchain: IGKV10-96:IGKJ1:IGKC:cdr3L=TGCCAACAGGGTAATACGCTTCCTCCGACGTTC	Hchain: IGHV1-26:IGHD2-7:IGHJ2; Lchain: IGKV10-96:IGKJ1:IGKC	IGHV1-26	IGHD2-7	IGHJ2	IGHG2B	CARTPYYGRYFDYW	TGTGCAAGAACGCCCTACTATGGTCGGTACTTTGACTACTGG	IGKV10-96	None	IGKJ1	IGKC	CQQGNTLPPTF	TGCCAACAGGGTAATACGCTTCCTCCGACGTTC	103	48	55	3	65	27	38	3	IgG2b	1.8728053062817	1.05345298478346	3	3	expanded >1	expanded >1	VI
M2_spleen_CATCCACTCGTTACGA	2480	9308	SeuratProject	RA1_mouse_bcells_spleen2	Spleen	M2	9308	2480	6	Hchain: IGHV1-26:IGHD2-7:IGHJ2:IGHG2B:cdr3H=TGTGCAAGAACGCCCTACTATGGTCGGTACTTTGACTACTGG; Lchain: IGKV10-96:IGKJ1:IGKC:cdr3L=TGCCAACAGGGTAATACGCTTCCTCCGACGTTC	Hchain: IGHV1-26:IGHD2-7:IGHJ2; Lchain: IGKV10-96:IGKJ1:IGKC	IGHV1-26	IGHD2-7	IGHJ2	IGHG2B	CARTPYYGRYFDYW	TGTGCAAGAACGCCCTACTATGGTCGGTACTTTGACTACTGG	IGKV10-96	None	IGKJ1	IGKC	CQQGNTLPPTF	TGCCAACAGGGTAATACGCTTCCTCCGACGTTC	103	48	55	3	65	27	38	3	IgG2b	1.8728053062817	1.05345298478346	3	3	expanded >1	expanded >1	VI
M2_spleen_CATCGAATCGGCGCAT	2289	7287	SeuratProject	RA1_mouse_bcells_spleen2	Spleen	M2	7287	2289	6	Hchain: IGHV1-26:IGHD2-7:IGHJ2:IGHG2B:cdr3H=TGTGCAAGAACGCCCTACTATGGTCGGTACTTTGACTACTGG; Lchain: IGKV10-96:IGKJ1:IGKC:cdr3L=TGCCAACAGGGTAATACGCTTCCTCCGACGTTC	Hchain: IGHV1-26:IGHD2-7:IGHJ2; Lchain: IGKV10-96:IGKJ1:IGKC	IGHV1-26	IGHD2-7	IGHJ2	IGHG2B	CARTPYYGRYFDYW	TGTGCAAGAACGCCCTACTATGGTCGGTACTTTGACTACTGG	IGKV10-96	None	IGKJ1	IGKC	CQQGNTLPPTF	TGCCAACAGGGTAATACGCTTCCTCCGACGTTC	103	48	55	3	65	27	38	3	IgG2b	1.8728053062817	1.05345298478346	3	3	expanded >1	expanded >1	VI
M2_spleen_CGTCTACAGAATGTTG	2646	11788	SeuratProject	RA1_mouse_bcells_spleen2	Spleen	M2	11788	2646	6	Hchain: IGHV1-26:IGHD2-7:IGHJ2:IGHG2B:cdr3H=TGTGCAAGAACGCCCTACTATGGTCGGTACTTTGACTACTGG; Lchain: IGKV10-96:IGKJ1:IGKC:cdr3L=TGCCAACAGGGTAATACGCTTCCTCCGACGTTC	Hchain: IGHV1-26:IGHD2-7:IGHJ2; Lchain: IGKV10-96:IGKJ1:IGKC	IGHV1-26	IGHD2-7	IGHJ2	IGHG2B	CARTPYYGRYFDYW	TGTGCAAGAACGCCCTACTATGGTCGGTACTTTGACTACTGG	IGKV10-96	None	IGKJ1	IGKC	CQQGNTLPPTF	TGCCAACAGGGTAATACGCTTCCTCCGACGTTC	103	48	55	3	65	27	38	3	IgG2b	1.8728053062817	1.05345298478346	3	3	expanded >1	expanded >1	VI
M2_spleen_CTCGAAACAAACCTAC	1648	4629	SeuratProject	RA1_mouse_bcells_spleen2	Spleen	M2	4629	1648	6	Hchain: IGHV1-26:IGHD2-7:IGHJ2:IGHG2B:cdr3H=TGTGCAAGAACGCCCTACTATGGTCGGTACTTTGACTACTGG; Lchain: IGKV10-96:IGKJ1:IGKC:cdr3L=TGCCAACAGGGTAATACGCTTCCTCCGACGTTC	Hchain: IGHV1-26:IGHD2-7:IGHJ2; Lchain: IGKV10-96:IGKJ1:IGKC	IGHV1-26	IGHD2-7	IGHJ2	IGHG2B	CARTPYYGRYFDYW	TGTGCAAGAACGCCCTACTATGGTCGGTACTTTGACTACTGG	IGKV10-96	None	IGKJ1	IGKC	CQQGNTLPPTF	TGCCAACAGGGTAATACGCTTCCTCCGACGTTC	103	48	55	3	65	27	38	3	IgG2b	1.8728053062817	1.05345298478346	3	3	expanded >1	expanded >1	VI
M2_spleen_GACTGCGCATCTGGTA	1584	4006	SeuratProject	RA1_mouse_bcells_spleen2	Spleen	M2	4006	1584	2	Hchain: IGHV1-26:IGHD2-7:IGHJ2:IGHG2B:cdr3H=TGTGCAAGAACGCCCTACTATGGTCGGTACTTTGACTACTGG; Lchain: IGKV10-96:IGKJ1:IGKC:cdr3L=TGCCAACAGGGTAATACGCTTCCTCCGACGTTC	Hchain: IGHV1-26:IGHD2-7:IGHJ2; Lchain: IGKV10-96:IGKJ1:IGKC	IGHV1-26	IGHD2-7	IGHJ2	IGHG2B	CARTPYYGRYFDYW	TGTGCAAGAACGCCCTACTATGGTCGGTACTTTGACTACTGG	IGKV10-96	None	IGKJ1	IGKC	CQQGNTLPPTF	TGCCAACAGGGTAATACGCTTCCTCCGACGTTC	103	48	55	3	65	27	38	3	IgG2b	1.8728053062817	1.05345298478346	3	3	expanded >1	expanded >1	II
M2_spleen_GCTGCAGTCTCAAACG	2464	7651	SeuratProject	RA1_mouse_bcells_spleen2	Spleen	M2	7651	2464	6	Hchain: IGHV1-26:IGHD2-7:IGHJ2:IGHG2B:cdr3H=TGTGCAAGAACGCCCTACTATGGTCGGTACTTTGACTACTGG; Lchain: IGKV10-96:IGKJ1:IGKC:cdr3L=TGCCAACAGGGTAATACGCTTCCTCCGACGTTC	Hchain: IGHV1-26:IGHD2-7:IGHJ2; Lchain: IGKV10-96:IGKJ1:IGKC	IGHV1-26	IGHD2-7	IGHJ2	IGHG2B	CARTPYYGRYFDYW	TGTGCAAGAACGCCCTACTATGGTCGGTACTTTGACTACTGG	IGKV10-96	None	IGKJ1	IGKC	CQQGNTLPPTF	TGCCAACAGGGTAATACGCTTCCTCCGACGTTC	103	48	55	3	65	27	38	3	IgG2b	1.8728053062817	1.05345298478346	3	3	expanded >1	expanded >1	VI
M2_spleen_GCTGGGTCACTCAGGC	1764	5139	SeuratProject	RA1_mouse_bcells_spleen2	Spleen	M2	5139	1764	6	Hchain: IGHV1-26:IGHD2-7:IGHJ2:IGHG2B:cdr3H=TGTGCAAGAACGCCCTACTATGGTCGGTACTTTGACTACTGG; Lchain: IGKV10-96:IGKJ1:IGKC:cdr3L=TGCCAACAGGGTAATACGCTTCCTCCGACGTTC	Hchain: IGHV1-26:IGHD2-7:IGHJ2; Lchain: IGKV10-96:IGKJ1:IGKC	IGHV1-26	IGHD2-7	IGHJ2	IGHG2B	CARTPYYGRYFDYW	TGTGCAAGAACGCCCTACTATGGTCGGTACTTTGACTACTGG	IGKV10-96	None	IGKJ1	IGKC	CQQGNTLPPTF	TGCCAACAGGGTAATACGCTTCCTCCGACGTTC	103	48	55	3	65	27	38	3	IgG2b	1.8728053062817	1.05345298478346	3	3	expanded >1	expanded >1	VI
M2_spleen_GGGCACTGTCTCTTTA	1840	5369	SeuratProject	RA1_mouse_bcells_spleen2	Spleen	M2	5369	1840	6	Hchain: IGHV1-26:IGHD2-7:IGHJ2:IGHG2B:cdr3H=TGTGCAAGAACGCCCTACTATGGTCGGTACTTTGACTACTGG; Lchain: IGKV10-96:IGKJ1:IGKC:cdr3L=TGCCAACAGGGTAATACGCTTCCTCCGACGTTC	Hchain: IGHV1-26:IGHD2-7:IGHJ2; Lchain: IGKV10-96:IGKJ1:IGKC	IGHV1-26	IGHD2-7	IGHJ2	IGHG2B	CARTPYYGRYFDYW	TGTGCAAGAACGCCCTACTATGGTCGGTACTTTGACTACTGG	IGKV10-96	None	IGKJ1	IGKC	CQQGNTLPPTF	TGCCAACAGGGTAATACGCTTCCTCCGACGTTC	103	48	55	3	65	27	38	3	IgG2b	1.8728053062817	1.05345298478346	3	3	expanded >1	expanded >1	VI
M2_spleen_GGTGAAGCACCACGTG	2564	10511	SeuratProject	RA1_mouse_bcells_spleen2	Spleen	M2	10511	2564	6	Hchain: IGHV1-26:IGHD2-7:IGHJ2:IGHG2B:cdr3H=TGTGCAAGAACGCCCTACTATGGTCGGTACTTTGACTACTGG; Lchain: IGKV10-96:IGKJ1:IGKC:cdr3L=TGCCAACAGGGTAATACGCTTCCTCCGACGTTC	Hchain: IGHV1-26:IGHD2-7:IGHJ2; Lchain: IGKV10-96:IGKJ1:IGKC	IGHV1-26	IGHD2-7	IGHJ2	IGHG2B	CARTPYYGRYFDYW	TGTGCAAGAACGCCCTACTATGGTCGGTACTTTGACTACTGG	IGKV10-96	None	IGKJ1	IGKC	CQQGNTLPPTF	TGCCAACAGGGTAATACGCTTCCTCCGACGTTC	103	48	55	3	65	27	38	3	IgG2b	1.8728053062817	1.05345298478346	3	3	expanded >1	expanded >1	VI
M2_spleen_GTACTCCTCTGGTGTA	2035	6240	SeuratProject	RA1_mouse_bcells_spleen2	Spleen	M2	6240	2035	6	Hchain: IGHV1-26:IGHD2-7:IGHJ2:IGHG2B:cdr3H=TGTGCAAGAACGCCCTACTATGGTCGGTACTTTGACTACTGG; Lchain: IGKV10-96:IGKJ1:IGKC:cdr3L=TGCCAACAGGGTAATACGCTTCCTCCGACGTTC	Hchain: IGHV1-26:IGHD2-7:IGHJ2; Lchain: IGKV10-96:IGKJ1:IGKC	IGHV1-26	IGHD2-7	IGHJ2	IGHG2B	CARTPYYGRYFDYW	TGTGCAAGAACGCCCTACTATGGTCGGTACTTTGACTACTGG	IGKV10-96	None	IGKJ1	IGKC	CQQGNTLPPTF	TGCCAACAGGGTAATACGCTTCCTCCGACGTTC	103	48	55	3	65	27	38	3	IgG2b	1.8728053062817	1.05345298478346	3	3	expanded >1	expanded >1	VI
M2_spleen_GTATCTTTCGGCCGAT	1885	5451	SeuratProject	RA1_mouse_bcells_spleen2	Spleen	M2	5451	1885	6	Hchain: IGHV1-26:IGHD2-7:IGHJ2:IGHG2B:cdr3H=TGTGCAAGAACGCCCTACTATGGTCGGTACTTTGACTACTGG; Lchain: IGKV10-96:IGKJ1:IGKC:cdr3L=TGCCAACAGGGTAATACGCTTCCTCCGACGTTC	Hchain: IGHV1-26:IGHD2-7:IGHJ2; Lchain: IGKV10-96:IGKJ1:IGKC	IGHV1-26	IGHD2-7	IGHJ2	IGHG2B	CARTPYYGRYFDYW	TGTGCAAGAACGCCCTACTATGGTCGGTACTTTGACTACTGG	IGKV10-96	None	IGKJ1	IGKC	CQQGNTLPPTF	TGCCAACAGGGTAATACGCTTCCTCCGACGTTC	103	48	55	3	65	27	38	3	IgG2b	1.8728053062817	1.05345298478346	3	3	expanded >1	expanded >1	VI
M2_spleen_GTCTCGTGTACATCCA	1918	7626	SeuratProject	RA1_mouse_bcells_spleen2	Spleen	M2	7626	1918	6	Hchain: IGHV1-26:IGHD2-7:IGHJ2:IGHG2B:cdr3H=TGTGCAAGAACGCCCTACTATGGTCGGTACTTTGACTACTGG; Lchain: IGKV10-96:IGKJ1:IGKC:cdr3L=TGCCAACAGGGTAATACGCTTCCTCCGACGTTC	Hchain: IGHV1-26:IGHD2-7:IGHJ2; Lchain: IGKV10-96:IGKJ1:IGKC	IGHV1-26	IGHD2-7	IGHJ2	IGHG2B	CARTPYYGRYFDYW	TGTGCAAGAACGCCCTACTATGGTCGGTACTTTGACTACTGG	IGKV10-96	None	IGKJ1	IGKC	CQQGNTLPPTF	TGCCAACAGGGTAATACGCTTCCTCCGACGTTC	103	48	55	3	65	27	38	3	IgG2b	1.8728053062817	1.05345298478346	3	3	expanded >1	expanded >1	VI
M2_spleen_TCCCGATAGTCGAGTG	2197	8082	SeuratProject	RA1_mouse_bcells_spleen2	Spleen	M2	8082	2197	6	Hchain: IGHV1-26:IGHD2-7:IGHJ2:IGHG2B:cdr3H=TGTGCAAGAACGCCCTACTATGGTCGGTACTTTGACTACTGG; Lchain: IGKV10-96:IGKJ1:IGKC:cdr3L=TGCCAACAGGGTAATACGCTTCCTCCGACGTTC	Hchain: IGHV1-26:IGHD2-7:IGHJ2; Lchain: IGKV10-96:IGKJ1:IGKC	IGHV1-26	IGHD2-7	IGHJ2	IGHG2B	CARTPYYGRYFDYW	TGTGCAAGAACGCCCTACTATGGTCGGTACTTTGACTACTGG	IGKV10-96	None	IGKJ1	IGKC	CQQGNTLPPTF	TGCCAACAGGGTAATACGCTTCCTCCGACGTTC	103	48	55	3	65	27	38	3	IgG2b	1.8728053062817	1.05345298478346	3	3	expanded >1	expanded >1	VI
M2_spleen_TTCGAAGTCCGCATAA	1640	4832	SeuratProject	RA1_mouse_bcells_spleen2	Spleen	M2	4832	1640	6	Hchain: IGHV1-26:IGHD2-7:IGHJ2:IGHG2B:cdr3H=TGTGCAAGAACGCCCTACTATGGTCGGTACTTTGACTACTGG; Lchain: IGKV10-96:IGKJ1:IGKC:cdr3L=TGCCAACAGGGTAATACGCTTCCTCCGACGTTC	Hchain: IGHV1-26:IGHD2-7:IGHJ2; Lchain: IGKV10-96:IGKJ1:IGKC	IGHV1-26	IGHD2-7	IGHJ2	IGHG2B	CARTPYYGRYFDYW	TGTGCAAGAACGCCCTACTATGGTCGGTACTTTGACTACTGG	IGKV10-96	None	IGKJ1	IGKC	CQQGNTLPPTF	TGCCAACAGGGTAATACGCTTCCTCCGACGTTC	103	48	55	3	65	27	38	3	IgG2b	1.8728053062817	1.05345298478346	3	3	expanded >1	expanded >1	VI
M3_BM_AACTCAGGTACAGCAG	1906	6062	SeuratProject	RA4_mouse_bcells_bm3	BM	M1	6062	1906	5	Hchain: IGHV1-53:IGHD2-4:IGHJ2:IGHG1:cdr3H=TGTGTAAGAGATGATTACTCCTACTGG; Lchain: IGKV5-43:IGKJ1:IGKC:cdr3L=TGTCAACAGAGTAACAGCTGGCCGTGGACGTTC	Hchain: IGHV1-53:IGHD2-4:IGHJ2; Lchain: IGKV5-43:IGKJ1:IGKC	IGHV1-53	IGHD2-4	IGHJ2	IGHG1	CVRDDYSYW	TGTGTAAGAGATGATTACTCCTACTGG	IGKV5-43	None	IGKJ1	IGKC	CQQSNSWPWTF	TGTCAACAGAGTAACAGCTGGCCGTGGACGTTC	92	49	43	2	25	14	11	3	IgG1	4.16263310745402	1.0648596321394	3	2	expanded >1	expanded >1	V
M3_BM_AGCTCCTAGCAATATG	1713	4692	SeuratProject	RA4_mouse_bcells_bm3	BM	M1	4692	1713	5	Hchain: IGHV1-53:IGHD2-4:IGHJ2:IGHG1:cdr3H=TGTGTAAGAGATGATTACTCCTACTGG; Lchain: IGKV5-43:IGKJ1:IGKC:cdr3L=TGTCAACAGAGTAACAGCTGGCCGTGGACGTTC	Hchain: IGHV1-53:IGHD2-4:IGHJ2; Lchain: IGKV5-43:IGKJ1:IGKC	IGHV1-53	IGHD2-4	IGHJ2	IGHG1	CVRDDYSYW	TGTGTAAGAGATGATTACTCCTACTGG	IGKV5-43	None	IGKJ1	IGKC	CQQSNSWPWTF	TGTCAACAGAGTAACAGCTGGCCGTGGACGTTC	92	49	43	2	25	14	11	3	IgG1	4.16263310745402	1.0648596321394	3	2	expanded >1	expanded >1	V
M3_BM_CAACCTCCAGCCAATT	1462	4313	SeuratProject	RA4_mouse_bcells_bm3	BM	M1	4313	1462	5	Hchain: IGHV1-53:IGHD2-4:IGHJ2:IGHG1:cdr3H=TGTGTAAGAGATGATTACTCCTACTGG; Lchain: IGKV5-43:IGKJ1:IGKC:cdr3L=TGTCAACAGAGTAACAGCTGGCCGTGGACGTTC	Hchain: IGHV1-53:IGHD2-4:IGHJ2; Lchain: IGKV5-43:IGKJ1:IGKC	IGHV1-53	IGHD2-4	IGHJ2	IGHG1	CVRDDYSYW	TGTGTAAGAGATGATTACTCCTACTGG	IGKV5-43	None	IGKJ1	IGKC	CQQSNSWPWTF	TGTCAACAGAGTAACAGCTGGCCGTGGACGTTC	92	49	43	2	25	14	11	3	IgG1	4.16263310745402	1.0648596321394	3	2	expanded >1	expanded >1	V
M3_BM_CAAGATCTCGTAGGAG	1613	3987	SeuratProject	RA4_mouse_bcells_bm3	BM	M1	3987	1613	3	Hchain: IGHV1-53:IGHD2-4:IGHJ2:IGHG1:cdr3H=TGTGTAAGAGATGATTACTCCTACTGG; Lchain: IGKV5-43:IGKJ1:IGKC:cdr3L=TGTCAACAGAGTAACAGCTGGCCGTGGACGTTC	Hchain: IGHV1-53:IGHD2-4:IGHJ2; Lchain: IGKV5-43:IGKJ1:IGKC	IGHV1-53	IGHD2-4	IGHJ2	IGHG1	CVRDDYSYW	TGTGTAAGAGATGATTACTCCTACTGG	IGKV5-43	None	IGKJ1	IGKC	CQQSNSWPWTF	TGTCAACAGAGTAACAGCTGGCCGTGGACGTTC	92	49	43	2	25	14	11	3	IgG1	4.16263310745402	1.0648596321394	3	2	expanded >1	expanded >1	III
M3_BM_CTGATAGCAGCCACCA	1615	3840	SeuratProject	RA4_mouse_bcells_bm3	BM	M1	3840	1615	3	Hchain: IGHV1-53:IGHD2-4:IGHJ2:IGHG1:cdr3H=TGTGTAAGAGATGATTACTCCTACTGG; Lchain: IGKV5-43:IGKJ1:IGKC:cdr3L=TGTCAACAGAGTAACAGCTGGCCGTGGACGTTC	Hchain: IGHV1-53:IGHD2-4:IGHJ2; Lchain: IGKV5-43:IGKJ1:IGKC	IGHV1-53	IGHD2-4	IGHJ2	IGHG1	CVRDDYSYW	TGTGTAAGAGATGATTACTCCTACTGG	IGKV5-43	None	IGKJ1	IGKC	CQQSNSWPWTF	TGTCAACAGAGTAACAGCTGGCCGTGGACGTTC	92	49	43	2	25	14	11	3	IgG1	4.16263310745402	1.0648596321394	3	2	expanded >1	expanded >1	III
M3_BM_GGCTGGTCACCGATAT	1892	5951	SeuratProject	RA4_mouse_bcells_bm3	BM	M1	5951	1892	5	Hchain: IGHV1-53:IGHD2-4:IGHJ2:IGHG1:cdr3H=TGTGTAAGAGATGATTACTCCTACTGG; Lchain: IGKV5-43:IGKJ1:IGKC:cdr3L=TGTCAACAGAGTAACAGCTGGCCGTGGACGTTC	Hchain: IGHV1-53:IGHD2-4:IGHJ2; Lchain: IGKV5-43:IGKJ1:IGKC	IGHV1-53	IGHD2-4	IGHJ2	IGHG1	CVRDDYSYW	TGTGTAAGAGATGATTACTCCTACTGG	IGKV5-43	None	IGKJ1	IGKC	CQQSNSWPWTF	TGTCAACAGAGTAACAGCTGGCCGTGGACGTTC	92	49	43	2	25	14	11	3	IgG1	4.16263310745402	1.0648596321394	3	2	expanded >1	expanded >1	V
M3_BM_TGAGCCGCAAGTTCTG	1595	4534	SeuratProject	RA4_mouse_bcells_bm3	BM	M1	4534	1595	5	Hchain: IGHV1-53:IGHD2-4:IGHJ2:IGHG1:cdr3H=TGTGTAAGAGATGATTACTCCTACTGG; Lchain: IGKV5-43:IGKJ1:IGKC:cdr3L=TGTCAACAGAGTAACAGCTGGCCGTGGACGTTC	Hchain: IGHV1-53:IGHD2-4:IGHJ2; Lchain: IGKV5-43:IGKJ1:IGKC	IGHV1-53	IGHD2-4	IGHJ2	IGHG1	CVRDDYSYW	TGTGTAAGAGATGATTACTCCTACTGG	IGKV5-43	None	IGKJ1	IGKC	CQQSNSWPWTF	TGTCAACAGAGTAACAGCTGGCCGTGGACGTTC	92	49	43	2	25	14	11	3	IgG1	4.16263310745402	1.0648596321394	3	2	expanded >1	expanded >1	V
M3_BM_TGATTTCTCGGACAAG	1974	5926	SeuratProject	RA4_mouse_bcells_bm3	BM	M1	5926	1974	3	Hchain: IGHV1-53:IGHD2-4:IGHJ2:IGHG1:cdr3H=TGTGTAAGAGATGATTACTCCTACTGG; Lchain: IGKV5-43:IGKJ1:IGKC:cdr3L=TGTCAACAGAGTAACAGCTGGCCGTGGACGTTC	Hchain: IGHV1-53:IGHD2-4:IGHJ2; Lchain: IGKV5-43:IGKJ1:IGKC	IGHV1-53	IGHD2-4	IGHJ2	IGHG1	CVRDDYSYW	TGTGTAAGAGATGATTACTCCTACTGG	IGKV5-43	None	IGKJ1	IGKC	CQQSNSWPWTF	TGTCAACAGAGTAACAGCTGGCCGTGGACGTTC	92	49	43	2	25	14	11	3	IgG1	4.16263310745402	1.0648596321394	3	2	expanded >1	expanded >1	III
M3_spleen_ATGAGGGCAGTCTTCC	1433	3879	SeuratProject	RA2_mouse_bcells_spleen3	Spleen	M1	3879	1433	3	Hchain: IGHV1-53:IGHD2-4:IGHJ2:IGHG1:cdr3H=TGTGTAAGAGATGATTACTCCTACTGG; Lchain: IGKV5-43:IGKJ1:IGKC:cdr3L=TGTCAACAGAGTAACAGCTGGCCGTGGACGTTC	Hchain: IGHV1-53:IGHD2-4:IGHJ2; Lchain: IGKV5-43:IGKJ1:IGKC	IGHV1-53	IGHD2-4	IGHJ2	IGHG1	CVRDDYSYW	TGTGTAAGAGATGATTACTCCTACTGG	IGKV5-43	None	IGKJ1	IGKC	CQQSNSWPWTF	TGTCAACAGAGTAACAGCTGGCCGTGGACGTTC	92	49	43	2	25	14	11	3	IgG1	1.97979797979798	0.565656565656566	3	2	expanded >1	expanded >1	III
M3_spleen_ATTGGTGAGTAGATGT	1747	4960	SeuratProject	RA2_mouse_bcells_spleen3	Spleen	M1	4960	1747	3	Hchain: IGHV1-53:IGHD2-4:IGHJ2:IGHG1:cdr3H=TGTGTAAGAGATGATTACTCCTACTGG; Lchain: IGKV5-43:IGKJ1:IGKC:cdr3L=TGTCAACAGAGTAACAGCTGGCCGTGGACGTTC	Hchain: IGHV1-53:IGHD2-4:IGHJ2; Lchain: IGKV5-43:IGKJ1:IGKC	IGHV1-53	IGHD2-4	IGHJ2	IGHG1	CVRDDYSYW	TGTGTAAGAGATGATTACTCCTACTGG	IGKV5-43	None	IGKJ1	IGKC	CQQSNSWPWTF	TGTCAACAGAGTAACAGCTGGCCGTGGACGTTC	92	49	43	2	25	14	11	3	IgG1	1.97979797979798	0.565656565656566	3	2	expanded >1	expanded >1	III
M3_spleen_CAACCTCGTGTTGAGG	1448	4004	SeuratProject	RA2_mouse_bcells_spleen3	Spleen	M1	4004	1448	3	Hchain: IGHV1-53:IGHD2-4:IGHJ2:IGHG1:cdr3H=TGTGTAAGAGATGATTACTCCTACTGG; Lchain: IGKV5-43:IGKJ1:IGKC:cdr3L=TGTCAACAGAGTAACAGCTGGCCGTGGACGTTC	Hchain: IGHV1-53:IGHD2-4:IGHJ2; Lchain: IGKV5-43:IGKJ1:IGKC	IGHV1-53	IGHD2-4	IGHJ2	IGHG1	CVRDDYSYW	TGTGTAAGAGATGATTACTCCTACTGG	IGKV5-43	None	IGKJ1	IGKC	CQQSNSWPWTF	TGTCAACAGAGTAACAGCTGGCCGTGGACGTTC	92	49	43	2	25	14	11	3	IgG1	1.97979797979798	0.565656565656566	3	2	expanded >1	expanded >1	III
M3_spleen_CACCTTGCAGATGAGC	1723	4632	SeuratProject	RA2_mouse_bcells_spleen3	Spleen	M1	4632	1723	3	Hchain: IGHV1-53:IGHD2-4:IGHJ2:IGHG1:cdr3H=TGTGTAAGAGATGATTACTCCTACTGG; Lchain: IGKV5-43:IGKJ1:IGKC:cdr3L=TGTCAACAGAGTAACAGCTGGCCGTGGACGTTC	Hchain: IGHV1-53:IGHD2-4:IGHJ2; Lchain: IGKV5-43:IGKJ1:IGKC	IGHV1-53	IGHD2-4	IGHJ2	IGHG1	CVRDDYSYW	TGTGTAAGAGATGATTACTCCTACTGG	IGKV5-43	None	IGKJ1	IGKC	CQQSNSWPWTF	TGTCAACAGAGTAACAGCTGGCCGTGGACGTTC	92	49	43	2	25	14	11	3	IgG1	1.97979797979798	0.565656565656566	3	2	expanded >1	expanded >1	III
M3_spleen_CATTCGCGTTGGTAAA	1739	5416	SeuratProject	RA2_mouse_bcells_spleen3	Spleen	M1	5416	1739	3	Hchain: IGHV1-53:IGHD2-4:IGHJ2:IGHG1:cdr3H=TGTGTAAGAGATGATTACTCCTACTGG; Lchain: IGKV5-43:IGKJ1:IGKC:cdr3L=TGTCAACAGAGTAACAGCTGGCCGTGGACGTTC	Hchain: IGHV1-53:IGHD2-4:IGHJ2; Lchain: IGKV5-43:IGKJ1:IGKC	IGHV1-53	IGHD2-4	IGHJ2	IGHG1	CVRDDYSYW	TGTGTAAGAGATGATTACTCCTACTGG	IGKV5-43	None	IGKJ1	IGKC	CQQSNSWPWTF	TGTCAACAGAGTAACAGCTGGCCGTGGACGTTC	92	49	43	2	25	14	11	3	IgG1	1.97979797979798	0.565656565656566	3	2	expanded >1	expanded >1	III
M3_spleen_CCACTACAGAACTGTA	1593	4063	SeuratProject	RA2_mouse_bcells_spleen3	Spleen	M1	4063	1593	3	Hchain: IGHV1-53:IGHD2-4:IGHJ2:IGHG1:cdr3H=TGTGTAAGAGATGATTACTCCTACTGG; Lchain: IGKV5-43:IGKJ1:IGKC:cdr3L=TGTCAACAGAGTAACAGCTGGCCGTGGACGTTC	Hchain: IGHV1-53:IGHD2-4:IGHJ2; Lchain: IGKV5-43:IGKJ1:IGKC	IGHV1-53	IGHD2-4	IGHJ2	IGHG1	CVRDDYSYW	TGTGTAAGAGATGATTACTCCTACTGG	IGKV5-43	None	IGKJ1	IGKC	CQQSNSWPWTF	TGTCAACAGAGTAACAGCTGGCCGTGGACGTTC	92	49	43	2	25	14	11	3	IgG1	1.97979797979798	0.565656565656566	3	2	expanded >1	expanded >1	III
M3_spleen_CGACTTCCAGTGAGTG	1744	5104	SeuratProject	RA2_mouse_bcells_spleen3	Spleen	M1	5104	1744	3	Hchain: IGHV1-53:IGHD2-4:IGHJ2:IGHG1:cdr3H=TGTGTAAGAGATGATTACTCCTACTGG; Lchain: IGKV5-43:IGKJ1:IGKC:cdr3L=TGTCAACAGAGTAACAGCTGGCCGTGGACGTTC	Hchain: IGHV1-53:IGHD2-4:IGHJ2; Lchain: IGKV5-43:IGKJ1:IGKC	IGHV1-53	IGHD2-4	IGHJ2	IGHG1	CVRDDYSYW	TGTGTAAGAGATGATTACTCCTACTGG	IGKV5-43	None	IGKJ1	IGKC	CQQSNSWPWTF	TGTCAACAGAGTAACAGCTGGCCGTGGACGTTC	92	49	43	2	25	14	11	3	IgG1	1.97979797979798	0.565656565656566	3	2	expanded >1	expanded >1	III
M3_spleen_CTACATTAGATGTCGG	1722	4739	SeuratProject	RA2_mouse_bcells_spleen3	Spleen	M1	4739	1722	3	Hchain: IGHV1-53:IGHD2-4:IGHJ2:IGHG1:cdr3H=TGTGTAAGAGATGATTACTCCTACTGG; Lchain: IGKV5-43:IGKJ1:IGKC:cdr3L=TGTCAACAGAGTAACAGCTGGCCGTGGACGTTC	Hchain: IGHV1-53:IGHD2-4:IGHJ2; Lchain: IGKV5-43:IGKJ1:IGKC	IGHV1-53	IGHD2-4	IGHJ2	IGHG1	CVRDDYSYW	TGTGTAAGAGATGATTACTCCTACTGG	IGKV5-43	None	IGKJ1	IGKC	CQQSNSWPWTF	TGTCAACAGAGTAACAGCTGGCCGTGGACGTTC	92	49	43	2	25	14	11	3	IgG1	1.97979797979798	0.565656565656566	3	2	expanded >1	expanded >1	III
M3_spleen_CTTGGCTAGGCATGGT	1857	4816	SeuratProject	RA2_mouse_bcells_spleen3	Spleen	M1	4816	1857	3	Hchain: IGHV1-53:IGHD2-4:IGHJ2:IGHG1:cdr3H=TGTGTAAGAGATGATTACTCCTACTGG; Lchain: IGKV5-43:IGKJ1:IGKC:cdr3L=TGTCAACAGAGTAACAGCTGGCCGTGGACGTTC	Hchain: IGHV1-53:IGHD2-4:IGHJ2; Lchain: IGKV5-43:IGKJ1:IGKC	IGHV1-53	IGHD2-4	IGHJ2	IGHG1	CVRDDYSYW	TGTGTAAGAGATGATTACTCCTACTGG	IGKV5-43	None	IGKJ1	IGKC	CQQSNSWPWTF	TGTCAACAGAGTAACAGCTGGCCGTGGACGTTC	92	49	43	2	25	14	11	3	IgG1	1.97979797979798	0.565656565656566	3	2	expanded >1	expanded >1	III
M3_spleen_GAATGAAAGTTAACGA	1755	4948	SeuratProject	RA2_mouse_bcells_spleen3	Spleen	M1	4948	1755	3	Hchain: IGHV1-53:IGHD2-4:IGHJ2:IGHG1:cdr3H=TGTGTAAGAGATGATTACTCCTACTGG; Lchain: IGKV5-43:IGKJ1:IGKC:cdr3L=TGTCAACAGAGTAACAGCTGGCCGTGGACGTTC	Hchain: IGHV1-53:IGHD2-4:IGHJ2; Lchain: IGKV5-43:IGKJ1:IGKC	IGHV1-53	IGHD2-4	IGHJ2	IGHG1	CVRDDYSYW	TGTGTAAGAGATGATTACTCCTACTGG	IGKV5-43	None	IGKJ1	IGKC	CQQSNSWPWTF	TGTCAACAGAGTAACAGCTGGCCGTGGACGTTC	92	49	43	2	25	14	11	3	IgG1	1.97979797979798	0.565656565656566	3	2	expanded >1	expanded >1	III
M3_spleen_GACTAACCATCCTTGC	1735	5076	SeuratProject	RA2_mouse_bcells_spleen3	Spleen	M1	5076	1735	3	Hchain: IGHV1-53:IGHD2-4:IGHJ2:IGHG1:cdr3H=TGTGTAAGAGATGATTACTCCTACTGG; Lchain: IGKV5-43:IGKJ1:IGKC:cdr3L=TGTCAACAGAGTAACAGCTGGCCGTGGACGTTC	Hchain: IGHV1-53:IGHD2-4:IGHJ2; Lchain: IGKV5-43:IGKJ1:IGKC	IGHV1-53	IGHD2-4	IGHJ2	IGHG1	CVRDDYSYW	TGTGTAAGAGATGATTACTCCTACTGG	IGKV5-43	None	IGKJ1	IGKC	CQQSNSWPWTF	TGTCAACAGAGTAACAGCTGGCCGTGGACGTTC	92	49	43	2	25	14	11	3	IgG1	1.97979797979798	0.565656565656566	3	2	expanded >1	expanded >1	III
M3_spleen_GCGCGATCATCAGTCA	1487	4027	SeuratProject	RA2_mouse_bcells_spleen3	Spleen	M1	4027	1487	3	Hchain: IGHV1-53:IGHD2-4:IGHJ2:IGHG1:cdr3H=TGTGTAAGAGATGATTACTCCTACTGG; Lchain: IGKV5-43:IGKJ1:IGKC:cdr3L=TGTCAACAGAGTAACAGCTGGCCGTGGACGTTC	Hchain: IGHV1-53:IGHD2-4:IGHJ2; Lchain: IGKV5-43:IGKJ1:IGKC	IGHV1-53	IGHD2-4	IGHJ2	IGHG1	CVRDDYSYW	TGTGTAAGAGATGATTACTCCTACTGG	IGKV5-43	None	IGKJ1	IGKC	CQQSNSWPWTF	TGTCAACAGAGTAACAGCTGGCCGTGGACGTTC	92	49	43	2	25	14	11	3	IgG1	1.97979797979798	0.565656565656566	3	2	expanded >1	expanded >1	III
M3_spleen_GGCGTGTTCCTTGCCA	794	1689	SeuratProject	RA2_mouse_bcells_spleen3	Spleen	M1	1689	794	5	Hchain: IGHV1-53:IGHD2-4:IGHJ2:IGHG1:cdr3H=TGTGTAAGAGATGATTACTCCTACTGG; Lchain: IGKV5-43:IGKJ1:IGKC:cdr3L=TGTCAACAGAGTAACAGCTGGCCGTGGACGTTC	Hchain: IGHV1-53:IGHD2-4:IGHJ2; Lchain: IGKV5-43:IGKJ1:IGKC	IGHV1-53	IGHD2-4	IGHJ2	IGHG1	CVRDDYSYW	TGTGTAAGAGATGATTACTCCTACTGG	IGKV5-43	None	IGKJ1	IGKC	CQQSNSWPWTF	TGTCAACAGAGTAACAGCTGGCCGTGGACGTTC	92	49	43	2	25	14	11	3	IgG1	1.97979797979798	0.565656565656566	3	2	expanded >1	expanded >1	V
M2_bm_ACTGATGAGTCCATAC	1936	5932	SeuratProject	RA3_mouse_bcells_bm2	BM	M2	5932	1936	3	Hchain: IGHV1-72:IGHD1-1:IGHJ3:IGHG1:cdr3H=TGTGCAGGCTATTACTACGGTGGTACTTTTGCTTACTGG; Lchain: IGLV1:IGLJ1:IGLC1:cdr3L=TGTGGTCTGTGGTACAGCAACCACTGGGTGTTC	Hchain: IGHV1-72:IGHD1-1:IGHJ3; Lchain: IGLV1:IGLJ1:IGLC1	IGHV1-72	IGHD1-1	IGHJ3	IGHG1	CAGYYYGGTFAYW	TGTGCAGGCTATTACTACGGTGGTACTTTTGCTTACTGG	IGLV1	None	IGLJ1	IGLC1	CGLWYSNHWVF	TGTGGTCTGTGGTACAGCAACCACTGGGTGTTC	106	48	58	2	32	11	21	4	IgG1	2.45554614733277	0.889077053344623	4	2	expanded >1	expanded >1	III
M2_bm_ATGTGTGCATGAGCGA	2896	10944	SeuratProject	RA3_mouse_bcells_bm2	BM	M2	10944	2896	3	Hchain: IGHV1-72:IGHD1-1:IGHJ3:IGHG1:cdr3H=TGTGCAGGCTATTACTACGGTGGTACTTTTGCTTACTGG; Lchain: IGLV1:IGLJ1:IGLC1:cdr3L=TGTGGTCTGTGGTACAGCAACCACTGGGTGTTC	Hchain: IGHV1-72:IGHD1-1:IGHJ3; Lchain: IGLV1:IGLJ1:IGLC1	IGHV1-72	IGHD1-1	IGHJ3	IGHG1	CAGYYYGGTFAYW	TGTGCAGGCTATTACTACGGTGGTACTTTTGCTTACTGG	IGLV1	None	IGLJ1	IGLC1	CGLWYSNHWVF	TGTGGTCTGTGGTACAGCAACCACTGGGTGTTC	106	48	58	2	32	11	21	4	IgG1	2.45554614733277	0.889077053344623	4	2	expanded >1	expanded >1	III
M2_bm_CCATGTCGTAAGGGCT	2018	5877	SeuratProject	RA3_mouse_bcells_bm2	BM	M2	5877	2018	3	Hchain: IGHV1-72:IGHD1-1:IGHJ3:IGHG1:cdr3H=TGTGCAGGCTATTACTACGGTGGTACTTTTGCTTACTGG; Lchain: IGLV1:IGLJ1:IGLC1:cdr3L=TGTGGTCTGTGGTACAGCAACCACTGGGTGTTC	Hchain: IGHV1-72:IGHD1-1:IGHJ3; Lchain: IGLV1:IGLJ1:IGLC1	IGHV1-72	IGHD1-1	IGHJ3	IGHG1	CAGYYYGGTFAYW	TGTGCAGGCTATTACTACGGTGGTACTTTTGCTTACTGG	IGLV1	None	IGLJ1	IGLC1	CGLWYSNHWVF	TGTGGTCTGTGGTACAGCAACCACTGGGTGTTC	106	48	58	2	32	11	21	4	IgG1	2.45554614733277	0.889077053344623	4	2	expanded >1	expanded >1	III
M2_bm_CGATGGCGTGAGCGAT	1498	4273	SeuratProject	RA3_mouse_bcells_bm2	BM	M2	4273	1498	5	Hchain: IGHV1-72:IGHD1-1:IGHJ3:IGHG1:cdr3H=TGTGCAGGCTATTACTACGGTGGTACTTTTGCTTACTGG; Lchain: IGLV1:IGLJ1:IGLC1:cdr3L=TGTGGTCTGTGGTACAGCAACCACTGGGTGTTC	Hchain: IGHV1-72:IGHD1-1:IGHJ3; Lchain: IGLV1:IGLJ1:IGLC1	IGHV1-72	IGHD1-1	IGHJ3	IGHG1	CAGYYYGGTFAYW	TGTGCAGGCTATTACTACGGTGGTACTTTTGCTTACTGG	IGLV1	None	IGLJ1	IGLC1	CGLWYSNHWVF	TGTGGTCTGTGGTACAGCAACCACTGGGTGTTC	106	48	58	2	32	11	21	4	IgG1	2.45554614733277	0.889077053344623	4	2	expanded >1	expanded >1	V
M2_bm_CGATGTAAGTGTTGAA	2329	6165	SeuratProject	RA3_mouse_bcells_bm2	BM	M2	6165	2329	3	Hchain: IGHV1-72:IGHD1-1:IGHJ3:IGHG1:cdr3H=TGTGCAGGCTATTACTACGGTGGTACTTTTGCTTACTGG; Lchain: IGLV1:IGLJ1:IGLC1:cdr3L=TGTGGTCTGTGGTACAGCAACCACTGGGTGTTC	Hchain: IGHV1-72:IGHD1-1:IGHJ3; Lchain: IGLV1:IGLJ1:IGLC1	IGHV1-72	IGHD1-1	IGHJ3	IGHG1	CAGYYYGGTFAYW	TGTGCAGGCTATTACTACGGTGGTACTTTTGCTTACTGG	IGLV1	None	IGLJ1	IGLC1	CGLWYSNHWVF	TGTGGTCTGTGGTACAGCAACCACTGGGTGTTC	106	48	58	2	32	11	21	4	IgG1	2.45554614733277	0.889077053344623	4	2	expanded >1	expanded >1	III
M2_bm_CGTCCATGTGGTTTCA	2040	5021	SeuratProject	RA3_mouse_bcells_bm2	BM	M2	5021	2040	3	Hchain: IGHV1-72:IGHD1-1:IGHJ3:IGHG1:cdr3H=TGTGCAGGCTATTACTACGGTGGTACTTTTGCTTACTGG; Lchain: IGLV1:IGLJ1:IGLC1:cdr3L=TGTGGTCTGTGGTACAGCAACCACTGGGTGTTC	Hchain: IGHV1-72:IGHD1-1:IGHJ3; Lchain: IGLV1:IGLJ1:IGLC1	IGHV1-72	IGHD1-1	IGHJ3	IGHG1	CAGYYYGGTFAYW	TGTGCAGGCTATTACTACGGTGGTACTTTTGCTTACTGG	IGLV1	None	IGLJ1	IGLC1	CGLWYSNHWVF	TGTGGTCTGTGGTACAGCAACCACTGGGTGTTC	106	48	58	2	32	11	21	4	IgG1	2.45554614733277	0.889077053344623	4	2	expanded >1	expanded >1	III
M2_bm_CTAGCCTCAAAGTGCG	1790	4355	SeuratProject	RA3_mouse_bcells_bm2	BM	M2	4355	1790	3	Hchain: IGHV1-72:IGHD1-1:IGHJ3:IGHG1:cdr3H=TGTGCAGGCTATTACTACGGTGGTACTTTTGCTTACTGG; Lchain: IGLV1:IGLJ1:IGLC1:cdr3L=TGTGGTCTGTGGTACAGCAACCACTGGGTGTTC	Hchain: IGHV1-72:IGHD1-1:IGHJ3; Lchain: IGLV1:IGLJ1:IGLC1	IGHV1-72	IGHD1-1	IGHJ3	IGHG1	CAGYYYGGTFAYW	TGTGCAGGCTATTACTACGGTGGTACTTTTGCTTACTGG	IGLV1	None	IGLJ1	IGLC1	CGLWYSNHWVF	TGTGGTCTGTGGTACAGCAACCACTGGGTGTTC	106	48	58	2	32	11	21	4	IgG1	2.45554614733277	0.889077053344623	4	2	expanded >1	expanded >1	III
M2_bm_CTCACACAGGTGACCA	1754	5221	SeuratProject	RA3_mouse_bcells_bm2	BM	M2	5221	1754	3	Hchain: IGHV1-72:IGHD1-1:IGHJ3:IGHG1:cdr3H=TGTGCAGGCTATTACTACGGTGGTACTTTTGCTTACTGG; Lchain: IGLV1:IGLJ1:IGLC1:cdr3L=TGTGGTCTGTGGTACAGCAACCACTGGGTGTTC	Hchain: IGHV1-72:IGHD1-1:IGHJ3; Lchain: IGLV1:IGLJ1:IGLC1	IGHV1-72	IGHD1-1	IGHJ3	IGHG1	CAGYYYGGTFAYW	TGTGCAGGCTATTACTACGGTGGTACTTTTGCTTACTGG	IGLV1	None	IGLJ1	IGLC1	CGLWYSNHWVF	TGTGGTCTGTGGTACAGCAACCACTGGGTGTTC	106	48	58	2	32	11	21	4	IgG1	2.45554614733277	0.889077053344623	4	2	expanded >1	expanded >1	III
M2_bm_CTCGAGGAGCACCGTC	1730	4984	SeuratProject	RA3_mouse_bcells_bm2	BM	M2	4984	1730	3	Hchain: IGHV1-72:IGHD1-1:IGHJ3:IGHG1:cdr3H=TGTGCAGGCTATTACTACGGTGGTACTTTTGCTTACTGG; Lchain: IGLV1:IGLJ1:IGLC1:cdr3L=TGTGGTCTGTGGTACAGCAACCACTGGGTGTTC	Hchain: IGHV1-72:IGHD1-1:IGHJ3; Lchain: IGLV1:IGLJ1:IGLC1	IGHV1-72	IGHD1-1	IGHJ3	IGHG1	CAGYYYGGTFAYW	TGTGCAGGCTATTACTACGGTGGTACTTTTGCTTACTGG	IGLV1	None	IGLJ1	IGLC1	CGLWYSNHWVF	TGTGGTCTGTGGTACAGCAACCACTGGGTGTTC	106	48	58	2	32	11	21	4	IgG1	2.45554614733277	0.889077053344623	4	2	expanded >1	expanded >1	III
M2_bm_CTCGTACGTCATCGGC	1748	5036	SeuratProject	RA3_mouse_bcells_bm2	BM	M2	5036	1748	3	Hchain: IGHV1-72:IGHD1-1:IGHJ3:IGHG1:cdr3H=TGTGCAGGCTATTACTACGGTGGTACTTTTGCTTACTGG; Lchain: IGLV1:IGLJ1:IGLC1:cdr3L=TGTGGTCTGTGGTACAGCAACCACTGGGTGTTC	Hchain: IGHV1-72:IGHD1-1:IGHJ3; Lchain: IGLV1:IGLJ1:IGLC1	IGHV1-72	IGHD1-1	IGHJ3	IGHG1	CAGYYYGGTFAYW	TGTGCAGGCTATTACTACGGTGGTACTTTTGCTTACTGG	IGLV1	None	IGLJ1	IGLC1	CGLWYSNHWVF	TGTGGTCTGTGGTACAGCAACCACTGGGTGTTC	106	48	58	2	32	11	21	4	IgG1	2.45554614733277	0.889077053344623	4	2	expanded >1	expanded >1	III
M2_bm_CTGATCCAGCGTAATA	1752	4756	SeuratProject	RA3_mouse_bcells_bm2	BM	M2	4756	1752	3	Hchain: IGHV1-72:IGHD1-1:IGHJ3:IGHG1:cdr3H=TGTGCAGGCTATTACTACGGTGGTACTTTTGCTTACTGG; Lchain: IGLV1:IGLJ1:IGLC1:cdr3L=TGTGGTCTGTGGTACAGCAACCACTGGGTGTTC	Hchain: IGHV1-72:IGHD1-1:IGHJ3; Lchain: IGLV1:IGLJ1:IGLC1	IGHV1-72	IGHD1-1	IGHJ3	IGHG1	CAGYYYGGTFAYW	TGTGCAGGCTATTACTACGGTGGTACTTTTGCTTACTGG	IGLV1	None	IGLJ1	IGLC1	CGLWYSNHWVF	TGTGGTCTGTGGTACAGCAACCACTGGGTGTTC	106	48	58	2	32	11	21	4	IgG1	2.45554614733277	0.889077053344623	4	2	expanded >1	expanded >1	III
M2_bm_GAACCTATCGTAGGTT	1787	4787	SeuratProject	RA3_mouse_bcells_bm2	BM	M2	4787	1787	3	Hchain: IGHV1-72:IGHD1-1:IGHJ3:IGHG1:cdr3H=TGTGCAGGCTATTACTACGGTGGTACTTTTGCTTACTGG; Lchain: IGLV1:IGLJ1:IGLC1:cdr3L=TGTGGTCTGTGGTACAGCAACCACTGGGTGTTC	Hchain: IGHV1-72:IGHD1-1:IGHJ3; Lchain: IGLV1:IGLJ1:IGLC1	IGHV1-72	IGHD1-1	IGHJ3	IGHG1	CAGYYYGGTFAYW	TGTGCAGGCTATTACTACGGTGGTACTTTTGCTTACTGG	IGLV1	None	IGLJ1	IGLC1	CGLWYSNHWVF	TGTGGTCTGTGGTACAGCAACCACTGGGTGTTC	106	48	58	2	32	11	21	4	IgG1	2.45554614733277	0.889077053344623	4	2	expanded >1	expanded >1	III
M2_bm_GCGAGAATCATTGCCC	1662	4847	SeuratProject	RA3_mouse_bcells_bm2	BM	M2	4847	1662	3	Hchain: IGHV1-72:IGHD1-1:IGHJ3:IGHG1:cdr3H=TGTGCAGGCTATTACTACGGTGGTACTTTTGCTTACTGG; Lchain: IGLV1:IGLJ1:IGLC1:cdr3L=TGTGGTCTGTGGTACAGCAACCACTGGGTGTTC	Hchain: IGHV1-72:IGHD1-1:IGHJ3; Lchain: IGLV1:IGLJ1:IGLC1	IGHV1-72	IGHD1-1	IGHJ3	IGHG1	CAGYYYGGTFAYW	TGTGCAGGCTATTACTACGGTGGTACTTTTGCTTACTGG	IGLV1	None	IGLJ1	IGLC1	CGLWYSNHWVF	TGTGGTCTGTGGTACAGCAACCACTGGGTGTTC	106	48	58	2	32	11	21	4	IgG1	2.45554614733277	0.889077053344623	4	2	expanded >1	expanded >1	III
M2_bm_GGAAAGCTCAATAAGG	1508	4034	SeuratProject	RA3_mouse_bcells_bm2	BM	M2	4034	1508	3	Hchain: IGHV1-72:IGHD1-1:IGHJ3:IGHG1:cdr3H=TGTGCAGGCTATTACTACGGTGGTACTTTTGCTTACTGG; Lchain: IGLV1:IGLJ1:IGLC1:cdr3L=TGTGGTCTGTGGTACAGCAACCACTGGGTGTTC	Hchain: IGHV1-72:IGHD1-1:IGHJ3; Lchain: IGLV1:IGLJ1:IGLC1	IGHV1-72	IGHD1-1	IGHJ3	IGHG1	CAGYYYGGTFAYW	TGTGCAGGCTATTACTACGGTGGTACTTTTGCTTACTGG	IGLV1	None	IGLJ1	IGLC1	CGLWYSNHWVF	TGTGGTCTGTGGTACAGCAACCACTGGGTGTTC	106	48	58	2	32	11	21	4	IgG1	2.45554614733277	0.889077053344623	4	2	expanded >1	expanded >1	III
M2_bm_GGCGACTAGTGTTAGA	1639	4253	SeuratProject	RA3_mouse_bcells_bm2	BM	M2	4253	1639	3	Hchain: IGHV1-72:IGHD1-1:IGHJ3:IGHG1:cdr3H=TGTGCAGGCTATTACTACGGTGGTACTTTTGCTTACTGG; Lchain: IGLV1:IGLJ1:IGLC1:cdr3L=TGTGGTCTGTGGTACAGCAACCACTGGGTGTTC	Hchain: IGHV1-72:IGHD1-1:IGHJ3; Lchain: IGLV1:IGLJ1:IGLC1	IGHV1-72	IGHD1-1	IGHJ3	IGHG1	CAGYYYGGTFAYW	TGTGCAGGCTATTACTACGGTGGTACTTTTGCTTACTGG	IGLV1	None	IGLJ1	IGLC1	CGLWYSNHWVF	TGTGGTCTGTGGTACAGCAACCACTGGGTGTTC	106	48	58	2	32	11	21	4	IgG1	2.45554614733277	0.889077053344623	4	2	expanded >1	expanded >1	III
M2_bm_GGGAGATGTTGACGTT	1510	4022	SeuratProject	RA3_mouse_bcells_bm2	BM	M2	4022	1510	5	Hchain: IGHV1-72:IGHD1-1:IGHJ3:IGHG1:cdr3H=TGTGCAGGCTATTACTACGGTGGTACTTTTGCTTACTGG; Lchain: IGLV1:IGLJ1:IGLC1:cdr3L=TGTGGTCTGTGGTACAGCAACCACTGGGTGTTC	Hchain: IGHV1-72:IGHD1-1:IGHJ3; Lchain: IGLV1:IGLJ1:IGLC1	IGHV1-72	IGHD1-1	IGHJ3	IGHG1	CAGYYYGGTFAYW	TGTGCAGGCTATTACTACGGTGGTACTTTTGCTTACTGG	IGLV1	None	IGLJ1	IGLC1	CGLWYSNHWVF	TGTGGTCTGTGGTACAGCAACCACTGGGTGTTC	106	48	58	2	32	11	21	4	IgG1	2.45554614733277	0.889077053344623	4	2	expanded >1	expanded >1	V
M2_bm_GTGAAGGCACGCCAGT	1467	3910	SeuratProject	RA3_mouse_bcells_bm2	BM	M2	3910	1467	3	Hchain: IGHV1-72:IGHD1-1:IGHJ3:IGHG1:cdr3H=TGTGCAGGCTATTACTACGGTGGTACTTTTGCTTACTGG; Lchain: IGLV1:IGLJ1:IGLC1:cdr3L=TGTGGTCTGTGGTACAGCAACCACTGGGTGTTC	Hchain: IGHV1-72:IGHD1-1:IGHJ3; Lchain: IGLV1:IGLJ1:IGLC1	IGHV1-72	IGHD1-1	IGHJ3	IGHG1	CAGYYYGGTFAYW	TGTGCAGGCTATTACTACGGTGGTACTTTTGCTTACTGG	IGLV1	None	IGLJ1	IGLC1	CGLWYSNHWVF	TGTGGTCTGTGGTACAGCAACCACTGGGTGTTC	106	48	58	2	32	11	21	4	IgG1	2.45554614733277	0.889077053344623	4	2	expanded >1	expanded >1	III
M2_bm_TCATTTGGTCGCTTTC	1711	4386	SeuratProject	RA3_mouse_bcells_bm2	BM	M2	4386	1711	3	Hchain: IGHV1-72:IGHD1-1:IGHJ3:IGHG1:cdr3H=TGTGCAGGCTATTACTACGGTGGTACTTTTGCTTACTGG; Lchain: IGLV1:IGLJ1:IGLC1:cdr3L=TGTGGTCTGTGGTACAGCAACCACTGGGTGTTC	Hchain: IGHV1-72:IGHD1-1:IGHJ3; Lchain: IGLV1:IGLJ1:IGLC1	IGHV1-72	IGHD1-1	IGHJ3	IGHG1	CAGYYYGGTFAYW	TGTGCAGGCTATTACTACGGTGGTACTTTTGCTTACTGG	IGLV1	None	IGLJ1	IGLC1	CGLWYSNHWVF	TGTGGTCTGTGGTACAGCAACCACTGGGTGTTC	106	48	58	2	32	11	21	4	IgG1	2.45554614733277	0.889077053344623	4	2	expanded >1	expanded >1	III
M2_bm_TGGGCGTCACGGATAG	1470	4139	SeuratProject	RA3_mouse_bcells_bm2	BM	M2	4139	1470	5	Hchain: IGHV1-72:IGHD1-1:IGHJ3:IGHG1:cdr3H=TGTGCAGGCTATTACTACGGTGGTACTTTTGCTTACTGG; Lchain: IGLV1:IGLJ1:IGLC1:cdr3L=TGTGGTCTGTGGTACAGCAACCACTGGGTGTTC	Hchain: IGHV1-72:IGHD1-1:IGHJ3; Lchain: IGLV1:IGLJ1:IGLC1	IGHV1-72	IGHD1-1	IGHJ3	IGHG1	CAGYYYGGTFAYW	TGTGCAGGCTATTACTACGGTGGTACTTTTGCTTACTGG	IGLV1	None	IGLJ1	IGLC1	CGLWYSNHWVF	TGTGGTCTGTGGTACAGCAACCACTGGGTGTTC	106	48	58	2	32	11	21	4	IgG1	2.45554614733277	0.889077053344623	4	2	expanded >1	expanded >1	V
M2_spleen_AAGACCTCATCGATTG	1837	5508	SeuratProject	RA1_mouse_bcells_spleen2	Spleen	M2	5508	1837	3	Hchain: IGHV1-72:IGHD1-1:IGHJ3:IGHG1:cdr3H=TGTGCAGGCTATTACTACGGTGGTACTTTTGCTTACTGG; Lchain: IGLV1:IGLJ1:IGLC1:cdr3L=TGTGGTCTGTGGTACAGCAACCACTGGGTGTTC	Hchain: IGHV1-72:IGHD1-1:IGHJ3; Lchain: IGLV1:IGLJ1:IGLC1	IGHV1-72	IGHD1-1	IGHJ3	IGHG1	CAGYYYGGTFAYW	TGTGCAGGCTATTACTACGGTGGTACTTTTGCTTACTGG	IGLV1	None	IGLJ1	IGLC1	CGLWYSNHWVF	TGTGGTCTGTGGTACAGCAACCACTGGGTGTTC	106	48	58	2	32	11	21	4	IgG1	1.8728053062817	0.429184549356223	4	2	expanded >1	expanded >1	III
M2_spleen_ACGGGCTCAAGAGGCT	1652	4015	SeuratProject	RA1_mouse_bcells_spleen2	Spleen	M2	4015	1652	3	Hchain: IGHV1-72:IGHD1-1:IGHJ3:IGHG1:cdr3H=TGTGCAGGCTATTACTACGGTGGTACTTTTGCTTACTGG; Lchain: IGLV1:IGLJ1:IGLC1:cdr3L=TGTGGTCTGTGGTACAGCAACCACTGGGTGTTC	Hchain: IGHV1-72:IGHD1-1:IGHJ3; Lchain: IGLV1:IGLJ1:IGLC1	IGHV1-72	IGHD1-1	IGHJ3	IGHG1	CAGYYYGGTFAYW	TGTGCAGGCTATTACTACGGTGGTACTTTTGCTTACTGG	IGLV1	None	IGLJ1	IGLC1	CGLWYSNHWVF	TGTGGTCTGTGGTACAGCAACCACTGGGTGTTC	106	48	58	2	32	11	21	4	IgG1	1.8728053062817	0.429184549356223	4	2	expanded >1	expanded >1	III
M2_spleen_ATTACTCAGTCCCACG	1957	6100	SeuratProject	RA1_mouse_bcells_spleen2	Spleen	M2	6100	1957	3	Hchain: IGHV1-72:IGHD1-1:IGHJ3:IGHG1:cdr3H=TGTGCAGGCTATTACTACGGTGGTACTTTTGCTTACTGG; Lchain: IGLV1:IGLJ1:IGLC1:cdr3L=TGTGGTCTGTGGTACAGCAACCACTGGGTGTTC	Hchain: IGHV1-72:IGHD1-1:IGHJ3; Lchain: IGLV1:IGLJ1:IGLC1	IGHV1-72	IGHD1-1	IGHJ3	IGHG1	CAGYYYGGTFAYW	TGTGCAGGCTATTACTACGGTGGTACTTTTGCTTACTGG	IGLV1	None	IGLJ1	IGLC1	CGLWYSNHWVF	TGTGGTCTGTGGTACAGCAACCACTGGGTGTTC	106	48	58	2	32	11	21	4	IgG1	1.8728053062817	0.429184549356223	4	2	expanded >1	expanded >1	III
M2_spleen_CATCCACGTCATGCAT	1896	5891	SeuratProject	RA1_mouse_bcells_spleen2	Spleen	M2	5891	1896	3	Hchain: IGHV1-72:IGHD1-1:IGHJ3:IGHG1:cdr3H=TGTGCAGGCTATTACTACGGTGGTACTTTTGCTTACTGG; Lchain: IGLV1:IGLJ1:IGLC1:cdr3L=TGTGGTCTGTGGTACAGCAACCACTGGGTGTTC	Hchain: IGHV1-72:IGHD1-1:IGHJ3; Lchain: IGLV1:IGLJ1:IGLC1	IGHV1-72	IGHD1-1	IGHJ3	IGHG1	CAGYYYGGTFAYW	TGTGCAGGCTATTACTACGGTGGTACTTTTGCTTACTGG	IGLV1	None	IGLJ1	IGLC1	CGLWYSNHWVF	TGTGGTCTGTGGTACAGCAACCACTGGGTGTTC	106	48	58	2	32	11	21	4	IgG1	1.8728053062817	0.429184549356223	4	2	expanded >1	expanded >1	III
M2_spleen_CGCTTCAAGAACAATC	1878	5759	SeuratProject	RA1_mouse_bcells_spleen2	Spleen	M2	5759	1878	3	Hchain: IGHV1-72:IGHD1-1:IGHJ3:IGHG1:cdr3H=TGTGCAGGCTATTACTACGGTGGTACTTTTGCTTACTGG; Lchain: IGLV1:IGLJ1:IGLC1:cdr3L=TGTGGTCTGTGGTACAGCAACCACTGGGTGTTC	Hchain: IGHV1-72:IGHD1-1:IGHJ3; Lchain: IGLV1:IGLJ1:IGLC1	IGHV1-72	IGHD1-1	IGHJ3	IGHG1	CAGYYYGGTFAYW	TGTGCAGGCTATTACTACGGTGGTACTTTTGCTTACTGG	IGLV1	None	IGLJ1	IGLC1	CGLWYSNHWVF	TGTGGTCTGTGGTACAGCAACCACTGGGTGTTC	106	48	58	2	32	11	21	4	IgG1	1.8728053062817	0.429184549356223	4	2	expanded >1	expanded >1	III
M2_spleen_GATCGATTCGTCACGG	1561	4190	SeuratProject	RA1_mouse_bcells_spleen2	Spleen	M2	4190	1561	3	Hchain: IGHV1-72:IGHD1-1:IGHJ3:IGHG1:cdr3H=TGTGCAGGCTATTACTACGGTGGTACTTTTGCTTACTGG; Lchain: IGLV1:IGLJ1:IGLC1:cdr3L=TGTGGTCTGTGGTACAGCAACCACTGGGTGTTC	Hchain: IGHV1-72:IGHD1-1:IGHJ3; Lchain: IGLV1:IGLJ1:IGLC1	IGHV1-72	IGHD1-1	IGHJ3	IGHG1	CAGYYYGGTFAYW	TGTGCAGGCTATTACTACGGTGGTACTTTTGCTTACTGG	IGLV1	None	IGLJ1	IGLC1	CGLWYSNHWVF	TGTGGTCTGTGGTACAGCAACCACTGGGTGTTC	106	48	58	2	32	11	21	4	IgG1	1.8728053062817	0.429184549356223	4	2	expanded >1	expanded >1	III
M2_spleen_GCCAAATGTCCGAATT	1537	4002	SeuratProject	RA1_mouse_bcells_spleen2	Spleen	M2	4002	1537	3	Hchain: IGHV1-72:IGHD1-1:IGHJ3:IGHG1:cdr3H=TGTGCAGGCTATTACTACGGTGGTACTTTTGCTTACTGG; Lchain: IGLV1:IGLJ1:IGLC1:cdr3L=TGTGGTCTGTGGTACAGCAACCACTGGGTGTTC	Hchain: IGHV1-72:IGHD1-1:IGHJ3; Lchain: IGLV1:IGLJ1:IGLC1	IGHV1-72	IGHD1-1	IGHJ3	IGHG1	CAGYYYGGTFAYW	TGTGCAGGCTATTACTACGGTGGTACTTTTGCTTACTGG	IGLV1	None	IGLJ1	IGLC1	CGLWYSNHWVF	TGTGGTCTGTGGTACAGCAACCACTGGGTGTTC	106	48	58	2	32	11	21	4	IgG1	1.8728053062817	0.429184549356223	4	2	expanded >1	expanded >1	III
M2_spleen_GCTCTGTAGAAGGCCT	1972	5323	SeuratProject	RA1_mouse_bcells_spleen2	Spleen	M2	5323	1972	3	Hchain: IGHV1-72:IGHD1-1:IGHJ3:IGHG1:cdr3H=TGTGCAGGCTATTACTACGGTGGTACTTTTGCTTACTGG; Lchain: IGLV1:IGLJ1:IGLC1:cdr3L=TGTGGTCTGTGGTACAGCAACCACTGGGTGTTC	Hchain: IGHV1-72:IGHD1-1:IGHJ3; Lchain: IGLV1:IGLJ1:IGLC1	IGHV1-72	IGHD1-1	IGHJ3	IGHG1	CAGYYYGGTFAYW	TGTGCAGGCTATTACTACGGTGGTACTTTTGCTTACTGG	IGLV1	None	IGLJ1	IGLC1	CGLWYSNHWVF	TGTGGTCTGTGGTACAGCAACCACTGGGTGTTC	106	48	58	2	32	11	21	4	IgG1	1.8728053062817	0.429184549356223	4	2	expanded >1	expanded >1	III
M2_spleen_GGTATTGGTAAGGATT	2004	5959	SeuratProject	RA1_mouse_bcells_spleen2	Spleen	M2	5959	2004	3	Hchain: IGHV1-72:IGHD1-1:IGHJ3:IGHG1:cdr3H=TGTGCAGGCTATTACTACGGTGGTACTTTTGCTTACTGG; Lchain: IGLV1:IGLJ1:IGLC1:cdr3L=TGTGGTCTGTGGTACAGCAACCACTGGGTGTTC	Hchain: IGHV1-72:IGHD1-1:IGHJ3; Lchain: IGLV1:IGLJ1:IGLC1	IGHV1-72	IGHD1-1	IGHJ3	IGHG1	CAGYYYGGTFAYW	TGTGCAGGCTATTACTACGGTGGTACTTTTGCTTACTGG	IGLV1	None	IGLJ1	IGLC1	CGLWYSNHWVF	TGTGGTCTGTGGTACAGCAACCACTGGGTGTTC	106	48	58	2	32	11	21	4	IgG1	1.8728053062817	0.429184549356223	4	2	expanded >1	expanded >1	III
M2_spleen_TTTACTGGTATCACCA	2375	8902	SeuratProject	RA1_mouse_bcells_spleen2	Spleen	M2	8902	2375	3	Hchain: IGHV1-72:IGHD1-1:IGHJ3:IGHG1:cdr3H=TGTGCAGGCTATTACTACGGTGGTACTTTTGCTTACTGG; Lchain: IGLV1:IGLJ1:IGLC1:cdr3L=TGTGGTCTGTGGTACAGCAACCACTGGGTGTTC	Hchain: IGHV1-72:IGHD1-1:IGHJ3; Lchain: IGLV1:IGLJ1:IGLC1	IGHV1-72	IGHD1-1	IGHJ3	IGHG1	CAGYYYGGTFAYW	TGTGCAGGCTATTACTACGGTGGTACTTTTGCTTACTGG	IGLV1	None	IGLJ1	IGLC1	CGLWYSNHWVF	TGTGGTCTGTGGTACAGCAACCACTGGGTGTTC	106	48	58	2	32	11	21	4	IgG1	1.8728053062817	0.429184549356223	4	2	expanded >1	expanded >1	III
M3_BM_ACATACGTCGCATGGC	2105	6715	SeuratProject	RA4_mouse_bcells_bm3	BM	M1	6715	2105	3	Hchain: IGHV1-52:IGHD2-8:IGHJ2:IGHG1:cdr3H=TGTACAAGAACGGGGGTAACTTTTGACTACTGG; Lchain: IGKV11-125:IGKJ2:IGKC:cdr3L=TGTCTTCAACAAAGTTATCTCCCGTACACGTTC	Hchain: IGHV1-52:IGHD2-8:IGHJ2; Lchain: IGKV11-125:IGKJ2:IGKC	IGHV1-52	IGHD2-8	IGHJ2	IGHG1	CTRTGVTFDYW	TGTACAAGAACGGGGGTAACTTTTGACTACTGG	IGKV11-125	None	IGKJ2	IGKC	CLQQSYLPYTF	TGTCTTCAACAAAGTTATCTCCCGTACACGTTC	46	26	20	5	17	9	8	4	IgG1	1.93610842207164	0.774443368828654	4	5	expanded >1	expanded >1	III
M3_BM_CAGCAGCAGGGAACGG	1858	5110	SeuratProject	RA4_mouse_bcells_bm3	BM	M1	5110	1858	5	Hchain: IGHV1-52:IGHD2-8:IGHJ2:IGHG1:cdr3H=TGTACAAGAACGGGGGTAACTTTTGACTACTGG; Lchain: IGKV11-125:IGKJ2:IGKC:cdr3L=TGTCTTCAACAAAGTTATCTCCCGTACACGTTC	Hchain: IGHV1-52:IGHD2-8:IGHJ2; Lchain: IGKV11-125:IGKJ2:IGKC	IGHV1-52	IGHD2-8	IGHJ2	IGHG1	CTRTGVTFDYW	TGTACAAGAACGGGGGTAACTTTTGACTACTGG	IGKV11-125	None	IGKJ2	IGKC	CLQQSYLPYTF	TGTCTTCAACAAAGTTATCTCCCGTACACGTTC	46	26	20	5	17	9	8	4	IgG1	1.93610842207164	0.774443368828654	4	5	expanded >1	expanded >1	V
M3_BM_CCACCTACATCGTCGG	1731	5841	SeuratProject	RA4_mouse_bcells_bm3	BM	M1	5841	1731	5	Hchain: IGHV1-52:IGHD2-8:IGHJ2:IGHG1:cdr3H=TGTACAAGAACGGGGGTAACTTTTGACTACTGG; Lchain: IGKV11-125:IGKJ2:IGKC:cdr3L=TGTCTTCAACAAAGTTATCTCCCGTACACGTTC	Hchain: IGHV1-52:IGHD2-8:IGHJ2; Lchain: IGKV11-125:IGKJ2:IGKC	IGHV1-52	IGHD2-8	IGHJ2	IGHG1	CTRTGVTFDYW	TGTACAAGAACGGGGGTAACTTTTGACTACTGG	IGKV11-125	None	IGKJ2	IGKC	CLQQSYLPYTF	TGTCTTCAACAAAGTTATCTCCCGTACACGTTC	46	26	20	5	17	9	8	4	IgG1	1.93610842207164	0.774443368828654	4	5	expanded >1	expanded >1	V
M3_BM_CCTAGCTAGCGTGAGT	1617	4165	SeuratProject	RA4_mouse_bcells_bm3	BM	M1	4165	1617	5	Hchain: IGHV1-52:IGHD2-8:IGHJ2:IGHG1:cdr3H=TGTACAAGAACGGGGGTAACTTTTGACTACTGG; Lchain: IGKV11-125:IGKJ2:IGKC:cdr3L=TGTCTTCAACAAAGTTATCTCCCGTACACGTTC	Hchain: IGHV1-52:IGHD2-8:IGHJ2; Lchain: IGKV11-125:IGKJ2:IGKC	IGHV1-52	IGHD2-8	IGHJ2	IGHG1	CTRTGVTFDYW	TGTACAAGAACGGGGGTAACTTTTGACTACTGG	IGKV11-125	None	IGKJ2	IGKC	CLQQSYLPYTF	TGTCTTCAACAAAGTTATCTCCCGTACACGTTC	46	26	20	5	17	9	8	4	IgG1	1.93610842207164	0.774443368828654	4	5	expanded >1	expanded >1	V
M3_BM_CTCTACGGTTCCCGAG	1683	4565	SeuratProject	RA4_mouse_bcells_bm3	BM	M1	4565	1683	5	Hchain: IGHV1-52:IGHD2-8:IGHJ2:IGHG1:cdr3H=TGTACAAGAACGGGGGTAACTTTTGACTACTGG; Lchain: IGKV11-125:IGKJ2:IGKC:cdr3L=TGTCTTCAACAAAGTTATCTCCCGTACACGTTC	Hchain: IGHV1-52:IGHD2-8:IGHJ2; Lchain: IGKV11-125:IGKJ2:IGKC	IGHV1-52	IGHD2-8	IGHJ2	IGHG1	CTRTGVTFDYW	TGTACAAGAACGGGGGTAACTTTTGACTACTGG	IGKV11-125	None	IGKJ2	IGKC	CLQQSYLPYTF	TGTCTTCAACAAAGTTATCTCCCGTACACGTTC	46	26	20	5	17	9	8	4	IgG1	1.93610842207164	0.774443368828654	4	5	expanded >1	expanded >1	V
M3_BM_GTACTTTCAGGAATGC	1665	4622	SeuratProject	RA4_mouse_bcells_bm3	BM	M1	4622	1665	5	Hchain: IGHV1-52:IGHD2-8:IGHJ2:IGHG1:cdr3H=TGTACAAGAACGGGGGTAACTTTTGACTACTGG; Lchain: IGKV11-125:IGKJ2:IGKC:cdr3L=TGTCTTCAACAAAGTTATCTCCCGTACACGTTC	Hchain: IGHV1-52:IGHD2-8:IGHJ2; Lchain: IGKV11-125:IGKJ2:IGKC	IGHV1-52	IGHD2-8	IGHJ2	IGHG1	CTRTGVTFDYW	TGTACAAGAACGGGGGTAACTTTTGACTACTGG	IGKV11-125	None	IGKJ2	IGKC	CLQQSYLPYTF	TGTCTTCAACAAAGTTATCTCCCGTACACGTTC	46	26	20	5	17	9	8	4	IgG1	1.93610842207164	0.774443368828654	4	5	expanded >1	expanded >1	V
M3_BM_TAGCCGGAGAGAGCTC	1389	3747	SeuratProject	RA4_mouse_bcells_bm3	BM	M1	3747	1389	5	Hchain: IGHV1-52:IGHD2-8:IGHJ2:IGHG1:cdr3H=TGTACAAGAACGGGGGTAACTTTTGACTACTGG; Lchain: IGKV11-125:IGKJ2:IGKC:cdr3L=TGTCTTCAACAAAGTTATCTCCCGTACACGTTC	Hchain: IGHV1-52:IGHD2-8:IGHJ2; Lchain: IGKV11-125:IGKJ2:IGKC	IGHV1-52	IGHD2-8	IGHJ2	IGHG1	CTRTGVTFDYW	TGTACAAGAACGGGGGTAACTTTTGACTACTGG	IGKV11-125	None	IGKJ2	IGKC	CLQQSYLPYTF	TGTCTTCAACAAAGTTATCTCCCGTACACGTTC	46	26	20	5	17	9	8	4	IgG1	1.93610842207164	0.774443368828654	4	5	expanded >1	expanded >1	V
M3_spleen_AGCGGTCAGACAAAGG	1580	4375	SeuratProject	RA2_mouse_bcells_spleen3	Spleen	M1	4375	1580	3	Hchain: IGHV1-52:IGHD2-8:IGHJ2:IGHG1:cdr3H=TGTACAAGAACGGGGGTAACTTTTGACTACTGG; Lchain: IGKV11-125:IGKJ2:IGKC:cdr3L=TGTCTTCAACAAAGTTATCTCCCGTACACGTTC	Hchain: IGHV1-52:IGHD2-8:IGHJ2; Lchain: IGKV11-125:IGKJ2:IGKC	IGHV1-52	IGHD2-8	IGHJ2	IGHG1	CTRTGVTFDYW	TGTACAAGAACGGGGGTAACTTTTGACTACTGG	IGKV11-125	None	IGKJ2	IGKC	CLQQSYLPYTF	TGTCTTCAACAAAGTTATCTCCCGTACACGTTC	46	26	20	5	17	9	8	4	IgG1	1.05050505050505	0.363636363636364	4	5	expanded >1	expanded >1	III
M3_spleen_ATAGACCCACTAAGTC	1137	2449	SeuratProject	RA2_mouse_bcells_spleen3	Spleen	M1	2449	1137	3	Hchain: IGHV1-52:IGHD2-8:IGHJ2:IGHG1:cdr3H=TGTACAAGAACGGGGGTAACTTTTGACTACTGG; Lchain: IGKV11-125:IGKJ2:IGKC:cdr3L=TGTCTTCAACAAAGTTATCTCCCGTACACGTTC	Hchain: IGHV1-52:IGHD2-8:IGHJ2; Lchain: IGKV11-125:IGKJ2:IGKC	IGHV1-52	IGHD2-8	IGHJ2	IGHG1	CTRTGVTFDYW	TGTACAAGAACGGGGGTAACTTTTGACTACTGG	IGKV11-125	None	IGKJ2	IGKC	CLQQSYLPYTF	TGTCTTCAACAAAGTTATCTCCCGTACACGTTC	46	26	20	5	17	9	8	4	IgG1	1.05050505050505	0.363636363636364	4	5	expanded >1	expanded >1	III
M3_spleen_CCTTCCCTCGTCGTTC	1714	4376	SeuratProject	RA2_mouse_bcells_spleen3	Spleen	M1	4376	1714	3	Hchain: IGHV1-52:IGHD2-8:IGHJ2:IGHG1:cdr3H=TGTACAAGAACGGGGGTAACTTTTGACTACTGG; Lchain: IGKV11-125:IGKJ2:IGKC:cdr3L=TGTCTTCAACAAAGTTATCTCCCGTACACGTTC	Hchain: IGHV1-52:IGHD2-8:IGHJ2; Lchain: IGKV11-125:IGKJ2:IGKC	IGHV1-52	IGHD2-8	IGHJ2	IGHG1	CTRTGVTFDYW	TGTACAAGAACGGGGGTAACTTTTGACTACTGG	IGKV11-125	None	IGKJ2	IGKC	CLQQSYLPYTF	TGTCTTCAACAAAGTTATCTCCCGTACACGTTC	46	26	20	5	17	9	8	4	IgG1	1.05050505050505	0.363636363636364	4	5	expanded >1	expanded >1	III
M3_spleen_CGCTTCAGTCTGCGGT	1215	3011	SeuratProject	RA2_mouse_bcells_spleen3	Spleen	M1	3011	1215	3	Hchain: IGHV1-52:IGHD2-8:IGHJ2:IGHG1:cdr3H=TGTACAAGAACGGGGGTAACTTTTGACTACTGG; Lchain: IGKV11-125:IGKJ2:IGKC:cdr3L=TGTCTTCAACAAAGTTATCTCCCGTACACGTTC	Hchain: IGHV1-52:IGHD2-8:IGHJ2; Lchain: IGKV11-125:IGKJ2:IGKC	IGHV1-52	IGHD2-8	IGHJ2	IGHG1	CTRTGVTFDYW	TGTACAAGAACGGGGGTAACTTTTGACTACTGG	IGKV11-125	None	IGKJ2	IGKC	CLQQSYLPYTF	TGTCTTCAACAAAGTTATCTCCCGTACACGTTC	46	26	20	5	17	9	8	4	IgG1	1.05050505050505	0.363636363636364	4	5	expanded >1	expanded >1	III
M3_spleen_CGTCACTGTCTAGAGG	2156	5875	SeuratProject	RA2_mouse_bcells_spleen3	Spleen	M1	5875	2156	3	Hchain: IGHV1-52:IGHD2-8:IGHJ2:IGHG1:cdr3H=TGTACAAGAACGGGGGTAACTTTTGACTACTGG; Lchain: IGKV11-125:IGKJ2:IGKC:cdr3L=TGTCTTCAACAAAGTTATCTCCCGTACACGTTC	Hchain: IGHV1-52:IGHD2-8:IGHJ2; Lchain: IGKV11-125:IGKJ2:IGKC	IGHV1-52	IGHD2-8	IGHJ2	IGHG1	CTRTGVTFDYW	TGTACAAGAACGGGGGTAACTTTTGACTACTGG	IGKV11-125	None	IGKJ2	IGKC	CLQQSYLPYTF	TGTCTTCAACAAAGTTATCTCCCGTACACGTTC	46	26	20	5	17	9	8	4	IgG1	1.05050505050505	0.363636363636364	4	5	expanded >1	expanded >1	III
M3_spleen_CGTTGGGCACGGTTTA	1666	4029	SeuratProject	RA2_mouse_bcells_spleen3	Spleen	M1	4029	1666	3	Hchain: IGHV1-52:IGHD2-8:IGHJ2:IGHG1:cdr3H=TGTACAAGAACGGGGGTAACTTTTGACTACTGG; Lchain: IGKV11-125:IGKJ2:IGKC:cdr3L=TGTCTTCAACAAAGTTATCTCCCGTACACGTTC	Hchain: IGHV1-52:IGHD2-8:IGHJ2; Lchain: IGKV11-125:IGKJ2:IGKC	IGHV1-52	IGHD2-8	IGHJ2	IGHG1	CTRTGVTFDYW	TGTACAAGAACGGGGGTAACTTTTGACTACTGG	IGKV11-125	None	IGKJ2	IGKC	CLQQSYLPYTF	TGTCTTCAACAAAGTTATCTCCCGTACACGTTC	46	26	20	5	17	9	8	4	IgG1	1.05050505050505	0.363636363636364	4	5	expanded >1	expanded >1	III
M3_spleen_GATGAGGCATATACCG	1930	4970	SeuratProject	RA2_mouse_bcells_spleen3	Spleen	M1	4970	1930	3	Hchain: IGHV1-52:IGHD2-8:IGHJ2:IGHG1:cdr3H=TGTACAAGAACGGGGGTAACTTTTGACTACTGG; Lchain: IGKV11-125:IGKJ2:IGKC:cdr3L=TGTCTTCAACAAAGTTATCTCCCGTACACGTTC	Hchain: IGHV1-52:IGHD2-8:IGHJ2; Lchain: IGKV11-125:IGKJ2:IGKC	IGHV1-52	IGHD2-8	IGHJ2	IGHG1	CTRTGVTFDYW	TGTACAAGAACGGGGGTAACTTTTGACTACTGG	IGKV11-125	None	IGKJ2	IGKC	CLQQSYLPYTF	TGTCTTCAACAAAGTTATCTCCCGTACACGTTC	46	26	20	5	17	9	8	4	IgG1	1.05050505050505	0.363636363636364	4	5	expanded >1	expanded >1	III
M3_spleen_TAAGCGTTCTCTGTCG	1527	3645	SeuratProject	RA2_mouse_bcells_spleen3	Spleen	M1	3645	1527	3	Hchain: IGHV1-52:IGHD2-8:IGHJ2:IGHG1:cdr3H=TGTACAAGAACGGGGGTAACTTTTGACTACTGG; Lchain: IGKV11-125:IGKJ2:IGKC:cdr3L=TGTCTTCAACAAAGTTATCTCCCGTACACGTTC	Hchain: IGHV1-52:IGHD2-8:IGHJ2; Lchain: IGKV11-125:IGKJ2:IGKC	IGHV1-52	IGHD2-8	IGHJ2	IGHG1	CTRTGVTFDYW	TGTACAAGAACGGGGGTAACTTTTGACTACTGG	IGKV11-125	None	IGKJ2	IGKC	CLQQSYLPYTF	TGTCTTCAACAAAGTTATCTCCCGTACACGTTC	46	26	20	5	17	9	8	4	IgG1	1.05050505050505	0.363636363636364	4	5	expanded >1	expanded >1	III
M2_bm_ACGCAGCCAAGTACCT	1614	4418	SeuratProject	RA3_mouse_bcells_bm2	BM	M2	4418	1614	3	Hchain: IGHV1-54:IGHD2-4:IGHJ4:IGHG1:cdr3H=TGTGCAAGATCTACTAGCCCTACCTATGCTATGGACTACTGG; Lchain: IGKV3-2:IGKJ1:IGKC:cdr3L=TGTCAGCAAAGTAAGGAGGTTCCTCCGACGTTC	Hchain: IGHV1-54:IGHD2-4:IGHJ4; Lchain: IGKV3-2:IGKJ1:IGKC	IGHV1-54	IGHD2-4	IGHJ4	IGHG1	CARSTSPTYAMDYW	TGTGCAAGATCTACTAGCCCTACCTATGCTATGGACTACTGG	IGKV3-2	None	IGKJ1	IGKC	CQQSKEVPPTF	TGTCAGCAAAGTAAGGAGGTTCCTCCGACGTTC	46	13	33	8	31	9	22	5	IgG1	1.39712108382726	0.931414055884843	5	> 7	expanded >1	expanded >1	III
M2_bm_ACTTACTGTTCGGGCT	1538	4319	SeuratProject	RA3_mouse_bcells_bm2	BM	M2	4319	1538	3	Hchain: IGHV1-54:IGHD2-4:IGHJ4:IGHG1:cdr3H=TGTGCAAGATCTACTAGCCCTACCTATGCTATGGACTACTGG; Lchain: IGKV3-2:IGKJ1:IGKC:cdr3L=TGTCAGCAAAGTAAGGAGGTTCCTCCGACGTTC	Hchain: IGHV1-54:IGHD2-4:IGHJ4; Lchain: IGKV3-2:IGKJ1:IGKC	IGHV1-54	IGHD2-4	IGHJ4	IGHG1	CARSTSPTYAMDYW	TGTGCAAGATCTACTAGCCCTACCTATGCTATGGACTACTGG	IGKV3-2	None	IGKJ1	IGKC	CQQSKEVPPTF	TGTCAGCAAAGTAAGGAGGTTCCTCCGACGTTC	46	13	33	8	31	9	22	5	IgG1	1.39712108382726	0.931414055884843	5	> 7	expanded >1	expanded >1	III
M2_bm_AGAATAGCACGCATCG	1341	3793	SeuratProject	RA3_mouse_bcells_bm2	BM	M2	3793	1341	5	Hchain: IGHV1-54:IGHD2-4:IGHJ4:IGHG1:cdr3H=TGTGCAAGATCTACTAGCCCTACCTATGCTATGGACTACTGG; Lchain: IGKV3-2:IGKJ1:IGKC:cdr3L=TGTCAGCAAAGTAAGGAGGTTCCTCCGACGTTC	Hchain: IGHV1-54:IGHD2-4:IGHJ4; Lchain: IGKV3-2:IGKJ1:IGKC	IGHV1-54	IGHD2-4	IGHJ4	IGHG1	CARSTSPTYAMDYW	TGTGCAAGATCTACTAGCCCTACCTATGCTATGGACTACTGG	IGKV3-2	None	IGKJ1	IGKC	CQQSKEVPPTF	TGTCAGCAAAGTAAGGAGGTTCCTCCGACGTTC	46	13	33	8	31	9	22	5	IgG1	1.39712108382726	0.931414055884843	5	> 7	expanded >1	expanded >1	V
M2_bm_AGCGTATAGGCCCGTT	1421	3927	SeuratProject	RA3_mouse_bcells_bm2	BM	M2	3927	1421	5	Hchain: IGHV1-54:IGHD2-4:IGHJ4:IGHG1:cdr3H=TGTGCAAGATCTACTAGCCCTACCTATGCTATGGACTACTGG; Lchain: IGKV3-2:IGKJ1:IGKC:cdr3L=TGTCAGCAAAGTAAGGAGGTTCCTCCGACGTTC	Hchain: IGHV1-54:IGHD2-4:IGHJ4; Lchain: IGKV3-2:IGKJ1:IGKC	IGHV1-54	IGHD2-4	IGHJ4	IGHG1	CARSTSPTYAMDYW	TGTGCAAGATCTACTAGCCCTACCTATGCTATGGACTACTGG	IGKV3-2	None	IGKJ1	IGKC	CQQSKEVPPTF	TGTCAGCAAAGTAAGGAGGTTCCTCCGACGTTC	46	13	33	8	31	9	22	5	IgG1	1.39712108382726	0.931414055884843	5	> 7	expanded >1	expanded >1	V
M2_bm_AGTGAGGTCCTCAATT	1653	4997	SeuratProject	RA3_mouse_bcells_bm2	BM	M2	4997	1653	3	Hchain: IGHV1-54:IGHD2-4:IGHJ4:IGHG1:cdr3H=TGTGCAAGATCTACTAGCCCTACCTATGCTATGGACTACTGG; Lchain: IGKV3-2:IGKJ1:IGKC:cdr3L=TGTCAGCAAAGTAAGGAGGTTCCTCCGACGTTC	Hchain: IGHV1-54:IGHD2-4:IGHJ4; Lchain: IGKV3-2:IGKJ1:IGKC	IGHV1-54	IGHD2-4	IGHJ4	IGHG1	CARSTSPTYAMDYW	TGTGCAAGATCTACTAGCCCTACCTATGCTATGGACTACTGG	IGKV3-2	None	IGKJ1	IGKC	CQQSKEVPPTF	TGTCAGCAAAGTAAGGAGGTTCCTCCGACGTTC	46	13	33	8	31	9	22	5	IgG1	1.39712108382726	0.931414055884843	5	> 7	expanded >1	expanded >1	III
M2_bm_ATGAGGGCACAGGTTT	1414	3593	SeuratProject	RA3_mouse_bcells_bm2	BM	M2	3593	1414	3	Hchain: IGHV1-54:IGHD2-4:IGHJ4:IGHG1:cdr3H=TGTGCAAGATCTACTAGCCCTACCTATGCTATGGACTACTGG; Lchain: IGKV3-2:IGKJ1:IGKC:cdr3L=TGTCAGCAAAGTAAGGAGGTTCCTCCGACGTTC	Hchain: IGHV1-54:IGHD2-4:IGHJ4; Lchain: IGKV3-2:IGKJ1:IGKC	IGHV1-54	IGHD2-4	IGHJ4	IGHG1	CARSTSPTYAMDYW	TGTGCAAGATCTACTAGCCCTACCTATGCTATGGACTACTGG	IGKV3-2	None	IGKJ1	IGKC	CQQSKEVPPTF	TGTCAGCAAAGTAAGGAGGTTCCTCCGACGTTC	46	13	33	8	31	9	22	5	IgG1	1.39712108382726	0.931414055884843	5	> 7	expanded >1	expanded >1	III
M2_bm_ATGAGGGGTGCACTTA	1657	4376	SeuratProject	RA3_mouse_bcells_bm2	BM	M2	4376	1657	3	Hchain: IGHV1-54:IGHD2-4:IGHJ4:IGHG1:cdr3H=TGTGCAAGATCTACTAGCCCTACCTATGCTATGGACTACTGG; Lchain: IGKV3-2:IGKJ1:IGKC:cdr3L=TGTCAGCAAAGTAAGGAGGTTCCTCCGACGTTC	Hchain: IGHV1-54:IGHD2-4:IGHJ4; Lchain: IGKV3-2:IGKJ1:IGKC	IGHV1-54	IGHD2-4	IGHJ4	IGHG1	CARSTSPTYAMDYW	TGTGCAAGATCTACTAGCCCTACCTATGCTATGGACTACTGG	IGKV3-2	None	IGKJ1	IGKC	CQQSKEVPPTF	TGTCAGCAAAGTAAGGAGGTTCCTCCGACGTTC	46	13	33	8	31	9	22	5	IgG1	1.39712108382726	0.931414055884843	5	> 7	expanded >1	expanded >1	III
M2_bm_CACCACTCATTATCTC	2043	6385	SeuratProject	RA3_mouse_bcells_bm2	BM	M2	6385	2043	3	Hchain: IGHV1-54:IGHD2-4:IGHJ4:IGHG1:cdr3H=TGTGCAAGATCTACTAGCCCTACCTATGCTATGGACTACTGG; Lchain: IGKV3-2:IGKJ1:IGKC:cdr3L=TGTCAGCAAAGTAAGGAGGTTCCTCCGACGTTC	Hchain: IGHV1-54:IGHD2-4:IGHJ4; Lchain: IGKV3-2:IGKJ1:IGKC	IGHV1-54	IGHD2-4	IGHJ4	IGHG1	CARSTSPTYAMDYW	TGTGCAAGATCTACTAGCCCTACCTATGCTATGGACTACTGG	IGKV3-2	None	IGKJ1	IGKC	CQQSKEVPPTF	TGTCAGCAAAGTAAGGAGGTTCCTCCGACGTTC	46	13	33	8	31	9	22	5	IgG1	1.39712108382726	0.931414055884843	5	> 7	expanded >1	expanded >1	III
M2_bm_CAGAGAGGTCGAACAG	1667	4890	SeuratProject	RA3_mouse_bcells_bm2	BM	M2	4890	1667	5	Hchain: IGHV1-54:IGHD2-4:IGHJ4:IGHG1:cdr3H=TGTGCAAGATCTACTAGCCCTACCTATGCTATGGACTACTGG; Lchain: IGKV3-2:IGKJ1:IGKC:cdr3L=TGTCAGCAAAGTAAGGAGGTTCCTCCGACGTTC	Hchain: IGHV1-54:IGHD2-4:IGHJ4; Lchain: IGKV3-2:IGKJ1:IGKC	IGHV1-54	IGHD2-4	IGHJ4	IGHG1	CARSTSPTYAMDYW	TGTGCAAGATCTACTAGCCCTACCTATGCTATGGACTACTGG	IGKV3-2	None	IGKJ1	IGKC	CQQSKEVPPTF	TGTCAGCAAAGTAAGGAGGTTCCTCCGACGTTC	46	13	33	8	31	9	22	5	IgG1	1.39712108382726	0.931414055884843	5	> 7	expanded >1	expanded >1	V
M2_bm_CATATGGAGTTACGGG	1668	4444	SeuratProject	RA3_mouse_bcells_bm2	BM	M2	4444	1668	3	Hchain: IGHV1-54:IGHD2-4:IGHJ4:IGHG1:cdr3H=TGTGCAAGATCTACTAGCCCTACCTATGCTATGGACTACTGG; Lchain: IGKV3-2:IGKJ1:IGKC:cdr3L=TGTCAGCAAAGTAAGGAGGTTCCTCCGACGTTC	Hchain: IGHV1-54:IGHD2-4:IGHJ4; Lchain: IGKV3-2:IGKJ1:IGKC	IGHV1-54	IGHD2-4	IGHJ4	IGHG1	CARSTSPTYAMDYW	TGTGCAAGATCTACTAGCCCTACCTATGCTATGGACTACTGG	IGKV3-2	None	IGKJ1	IGKC	CQQSKEVPPTF	TGTCAGCAAAGTAAGGAGGTTCCTCCGACGTTC	46	13	33	8	31	9	22	5	IgG1	1.39712108382726	0.931414055884843	5	> 7	expanded >1	expanded >1	III
M2_bm_CGTGTAAAGCGTGAGT	1336	3861	SeuratProject	RA3_mouse_bcells_bm2	BM	M2	3861	1336	3	Hchain: IGHV1-54:IGHD2-4:IGHJ4:IGHG1:cdr3H=TGTGCAAGATCTACTAGCCCTACCTATGCTATGGACTACTGG; Lchain: IGKV3-2:IGKJ1:IGKC:cdr3L=TGTCAGCAAAGTAAGGAGGTTCCTCCGACGTTC	Hchain: IGHV1-54:IGHD2-4:IGHJ4; Lchain: IGKV3-2:IGKJ1:IGKC	IGHV1-54	IGHD2-4	IGHJ4	IGHG1	CARSTSPTYAMDYW	TGTGCAAGATCTACTAGCCCTACCTATGCTATGGACTACTGG	IGKV3-2	None	IGKJ1	IGKC	CQQSKEVPPTF	TGTCAGCAAAGTAAGGAGGTTCCTCCGACGTTC	46	13	33	8	31	9	22	5	IgG1	1.39712108382726	0.931414055884843	5	> 7	expanded >1	expanded >1	III
M2_bm_CTGCCTATCGGCTTGG	1828	5031	SeuratProject	RA3_mouse_bcells_bm2	BM	M2	5031	1828	3	Hchain: IGHV1-54:IGHD2-4:IGHJ4:IGHG1:cdr3H=TGTGCAAGATCTACTAGCCCTACCTATGCTATGGACTACTGG; Lchain: IGKV3-2:IGKJ1:IGKC:cdr3L=TGTCAGCAAAGTAAGGAGGTTCCTCCGACGTTC	Hchain: IGHV1-54:IGHD2-4:IGHJ4; Lchain: IGKV3-2:IGKJ1:IGKC	IGHV1-54	IGHD2-4	IGHJ4	IGHG1	CARSTSPTYAMDYW	TGTGCAAGATCTACTAGCCCTACCTATGCTATGGACTACTGG	IGKV3-2	None	IGKJ1	IGKC	CQQSKEVPPTF	TGTCAGCAAAGTAAGGAGGTTCCTCCGACGTTC	46	13	33	8	31	9	22	5	IgG1	1.39712108382726	0.931414055884843	5	> 7	expanded >1	expanded >1	III
M2_bm_GTACTTTGTCAGGACA	1795	4808	SeuratProject	RA3_mouse_bcells_bm2	BM	M2	4808	1795	3	Hchain: IGHV1-54:IGHD2-4:IGHJ4:IGHG1:cdr3H=TGTGCAAGATCTACTAGCCCTACCTATGCTATGGACTACTGG; Lchain: IGKV3-2:IGKJ1:IGKC:cdr3L=TGTCAGCAAAGTAAGGAGGTTCCTCCGACGTTC	Hchain: IGHV1-54:IGHD2-4:IGHJ4; Lchain: IGKV3-2:IGKJ1:IGKC	IGHV1-54	IGHD2-4	IGHJ4	IGHG1	CARSTSPTYAMDYW	TGTGCAAGATCTACTAGCCCTACCTATGCTATGGACTACTGG	IGKV3-2	None	IGKJ1	IGKC	CQQSKEVPPTF	TGTCAGCAAAGTAAGGAGGTTCCTCCGACGTTC	46	13	33	8	31	9	22	5	IgG1	1.39712108382726	0.931414055884843	5	> 7	expanded >1	expanded >1	III
M2_bm_GTGTTAGGTAAGGATT	1836	6154	SeuratProject	RA3_mouse_bcells_bm2	BM	M2	6154	1836	3	Hchain: IGHV1-54:IGHD2-4:IGHJ4:IGHG1:cdr3H=TGTGCAAGATCTACTAGCCCTACCTATGCTATGGACTACTGG; Lchain: IGKV3-2:IGKJ1:IGKC:cdr3L=TGTCAGCAAAGTAAGGAGGTTCCTCCGACGTTC	Hchain: IGHV1-54:IGHD2-4:IGHJ4; Lchain: IGKV3-2:IGKJ1:IGKC	IGHV1-54	IGHD2-4	IGHJ4	IGHG1	CARSTSPTYAMDYW	TGTGCAAGATCTACTAGCCCTACCTATGCTATGGACTACTGG	IGKV3-2	None	IGKJ1	IGKC	CQQSKEVPPTF	TGTCAGCAAAGTAAGGAGGTTCCTCCGACGTTC	46	13	33	8	31	9	22	5	IgG1	1.39712108382726	0.931414055884843	5	> 7	expanded >1	expanded >1	III
M2_bm_TCAGCTCAGTAGGTGC	2048	5864	SeuratProject	RA3_mouse_bcells_bm2	BM	M2	5864	2048	3	Hchain: IGHV1-54:IGHD2-4:IGHJ4:IGHG1:cdr3H=TGTGCAAGATCTACTAGCCCTACCTATGCTATGGACTACTGG; Lchain: IGKV3-2:IGKJ1:IGKC:cdr3L=TGTCAGCAAAGTAAGGAGGTTCCTCCGACGTTC	Hchain: IGHV1-54:IGHD2-4:IGHJ4; Lchain: IGKV3-2:IGKJ1:IGKC	IGHV1-54	IGHD2-4	IGHJ4	IGHG1	CARSTSPTYAMDYW	TGTGCAAGATCTACTAGCCCTACCTATGCTATGGACTACTGG	IGKV3-2	None	IGKJ1	IGKC	CQQSKEVPPTF	TGTCAGCAAAGTAAGGAGGTTCCTCCGACGTTC	46	13	33	8	31	9	22	5	IgG1	1.39712108382726	0.931414055884843	5	> 7	expanded >1	expanded >1	III
M2_bm_TGACGGCCAGCTCGCA	1488	3860	SeuratProject	RA3_mouse_bcells_bm2	BM	M2	3860	1488	5	Hchain: IGHV1-54:IGHD2-4:IGHJ4:IGHG1:cdr3H=TGTGCAAGATCTACTAGCCCTACCTATGCTATGGACTACTGG; Lchain: IGKV3-2:IGKJ1:IGKC:cdr3L=TGTCAGCAAAGTAAGGAGGTTCCTCCGACGTTC	Hchain: IGHV1-54:IGHD2-4:IGHJ4; Lchain: IGKV3-2:IGKJ1:IGKC	IGHV1-54	IGHD2-4	IGHJ4	IGHG1	CARSTSPTYAMDYW	TGTGCAAGATCTACTAGCCCTACCTATGCTATGGACTACTGG	IGKV3-2	None	IGKJ1	IGKC	CQQSKEVPPTF	TGTCAGCAAAGTAAGGAGGTTCCTCCGACGTTC	46	13	33	8	31	9	22	5	IgG1	1.39712108382726	0.931414055884843	5	> 7	expanded >1	expanded >1	V
M2_bm_TGCCCTACATCACGAT	1778	4537	SeuratProject	RA3_mouse_bcells_bm2	BM	M2	4537	1778	3	Hchain: IGHV1-54:IGHD2-4:IGHJ4:IGHG1:cdr3H=TGTGCAAGATCTACTAGCCCTACCTATGCTATGGACTACTGG; Lchain: IGKV3-2:IGKJ1:IGKC:cdr3L=TGTCAGCAAAGTAAGGAGGTTCCTCCGACGTTC	Hchain: IGHV1-54:IGHD2-4:IGHJ4; Lchain: IGKV3-2:IGKJ1:IGKC	IGHV1-54	IGHD2-4	IGHJ4	IGHG1	CARSTSPTYAMDYW	TGTGCAAGATCTACTAGCCCTACCTATGCTATGGACTACTGG	IGKV3-2	None	IGKJ1	IGKC	CQQSKEVPPTF	TGTCAGCAAAGTAAGGAGGTTCCTCCGACGTTC	46	13	33	8	31	9	22	5	IgG1	1.39712108382726	0.931414055884843	5	> 7	expanded >1	expanded >1	III
M2_bm_TGGCGCAAGTTAAGTG	1793	5211	SeuratProject	RA3_mouse_bcells_bm2	BM	M2	5211	1793	3	Hchain: IGHV1-54:IGHD2-4:IGHJ4:IGHG1:cdr3H=TGTGCAAGATCTACTAGCCCTACCTATGCTATGGACTACTGG; Lchain: IGKV3-2:IGKJ1:IGKC:cdr3L=TGTCAGCAAAGTAAGGAGGTTCCTCCGACGTTC	Hchain: IGHV1-54:IGHD2-4:IGHJ4; Lchain: IGKV3-2:IGKJ1:IGKC	IGHV1-54	IGHD2-4	IGHJ4	IGHG1	CARSTSPTYAMDYW	TGTGCAAGATCTACTAGCCCTACCTATGCTATGGACTACTGG	IGKV3-2	None	IGKJ1	IGKC	CQQSKEVPPTF	TGTCAGCAAAGTAAGGAGGTTCCTCCGACGTTC	46	13	33	8	31	9	22	5	IgG1	1.39712108382726	0.931414055884843	5	> 7	expanded >1	expanded >1	III
M2_bm_TTAGGACCATGGATGG	1825	5112	SeuratProject	RA3_mouse_bcells_bm2	BM	M2	5112	1825	3	Hchain: IGHV1-54:IGHD2-4:IGHJ4:IGHG1:cdr3H=TGTGCAAGATCTACTAGCCCTACCTATGCTATGGACTACTGG; Lchain: IGKV3-2:IGKJ1:IGKC:cdr3L=TGTCAGCAAAGTAAGGAGGTTCCTCCGACGTTC	Hchain: IGHV1-54:IGHD2-4:IGHJ4; Lchain: IGKV3-2:IGKJ1:IGKC	IGHV1-54	IGHD2-4	IGHJ4	IGHG1	CARSTSPTYAMDYW	TGTGCAAGATCTACTAGCCCTACCTATGCTATGGACTACTGG	IGKV3-2	None	IGKJ1	IGKC	CQQSKEVPPTF	TGTCAGCAAAGTAAGGAGGTTCCTCCGACGTTC	46	13	33	8	31	9	22	5	IgG1	1.39712108382726	0.931414055884843	5	> 7	expanded >1	expanded >1	III
M2_bm_TTAGTTCGTTCGGCAC	1477	3740	SeuratProject	RA3_mouse_bcells_bm2	BM	M2	3740	1477	3	Hchain: IGHV1-54:IGHD2-4:IGHJ4:IGHG1:cdr3H=TGTGCAAGATCTACTAGCCCTACCTATGCTATGGACTACTGG; Lchain: IGKV3-2:IGKJ1:IGKC:cdr3L=TGTCAGCAAAGTAAGGAGGTTCCTCCGACGTTC	Hchain: IGHV1-54:IGHD2-4:IGHJ4; Lchain: IGKV3-2:IGKJ1:IGKC	IGHV1-54	IGHD2-4	IGHJ4	IGHG1	CARSTSPTYAMDYW	TGTGCAAGATCTACTAGCCCTACCTATGCTATGGACTACTGG	IGKV3-2	None	IGKJ1	IGKC	CQQSKEVPPTF	TGTCAGCAAAGTAAGGAGGTTCCTCCGACGTTC	46	13	33	8	31	9	22	5	IgG1	1.39712108382726	0.931414055884843	5	> 7	expanded >1	expanded >1	III
M2_spleen_ACACCGGAGTGTCTCA	1206	3242	SeuratProject	RA1_mouse_bcells_spleen2	Spleen	M2	3242	1206	3	Hchain: IGHV1-54:IGHD2-4:IGHJ4:IGHG1:cdr3H=TGTGCAAGATCTACTAGCCCTACCTATGCTATGGACTACTGG; Lchain: IGKV3-2:IGKJ1:IGKC:cdr3L=TGTCAGCAAAGTAAGGAGGTTCCTCCGACGTTC	Hchain: IGHV1-54:IGHD2-4:IGHJ4; Lchain: IGKV3-2:IGKJ1:IGKC	IGHV1-54	IGHD2-4	IGHJ4	IGHG1	CARSTSPTYAMDYW	TGTGCAAGATCTACTAGCCCTACCTATGCTATGGACTACTGG	IGKV3-2	None	IGKJ1	IGKC	CQQSKEVPPTF	TGTCAGCAAAGTAAGGAGGTTCCTCCGACGTTC	46	13	33	8	31	9	22	5	IgG1	0.507218103784627	0.351150994927819	5	> 7	expanded >1	expanded >1	III
M2_spleen_ACTGATGCATCATCCC	2054	6453	SeuratProject	RA1_mouse_bcells_spleen2	Spleen	M2	6453	2054	3	Hchain: IGHV1-54:IGHD2-4:IGHJ4:IGHG1:cdr3H=TGTGCAAGATCTACTAGCCCTACCTATGCTATGGACTACTGG; Lchain: IGKV3-2:IGKJ1:IGKC:cdr3L=TGTCAGCAAAGTAAGGAGGTTCCTCCGACGTTC	Hchain: IGHV1-54:IGHD2-4:IGHJ4; Lchain: IGKV3-2:IGKJ1:IGKC	IGHV1-54	IGHD2-4	IGHJ4	IGHG1	CARSTSPTYAMDYW	TGTGCAAGATCTACTAGCCCTACCTATGCTATGGACTACTGG	IGKV3-2	None	IGKJ1	IGKC	CQQSKEVPPTF	TGTCAGCAAAGTAAGGAGGTTCCTCCGACGTTC	46	13	33	8	31	9	22	5	IgG1	0.507218103784627	0.351150994927819	5	> 7	expanded >1	expanded >1	III
M2_spleen_ATCTGCCGTTTAGCTG	1838	5009	SeuratProject	RA1_mouse_bcells_spleen2	Spleen	M2	5009	1838	3	Hchain: IGHV1-54:IGHD2-4:IGHJ4:IGHG1:cdr3H=TGTGCAAGATCTACTAGCCCTACCTATGCTATGGACTACTGG; Lchain: IGKV3-2:IGKJ1:IGKC:cdr3L=TGTCAGCAAAGTAAGGAGGTTCCTCCGACGTTC	Hchain: IGHV1-54:IGHD2-4:IGHJ4; Lchain: IGKV3-2:IGKJ1:IGKC	IGHV1-54	IGHD2-4	IGHJ4	IGHG1	CARSTSPTYAMDYW	TGTGCAAGATCTACTAGCCCTACCTATGCTATGGACTACTGG	IGKV3-2	None	IGKJ1	IGKC	CQQSKEVPPTF	TGTCAGCAAAGTAAGGAGGTTCCTCCGACGTTC	46	13	33	8	31	9	22	5	IgG1	0.507218103784627	0.351150994927819	5	> 7	expanded >1	expanded >1	III
M2_spleen_CATGGCGAGTCCATAC	1689	4589	SeuratProject	RA1_mouse_bcells_spleen2	Spleen	M2	4589	1689	3	Hchain: IGHV1-54:IGHD2-4:IGHJ4:IGHG1:cdr3H=TGTGCAAGATCTACTAGCCCTACCTATGCTATGGACTACTGG; Lchain: IGKV3-2:IGKJ1:IGKC:cdr3L=TGTCAGCAAAGTAAGGAGGTTCCTCCGACGTTC	Hchain: IGHV1-54:IGHD2-4:IGHJ4; Lchain: IGKV3-2:IGKJ1:IGKC	IGHV1-54	IGHD2-4	IGHJ4	IGHG1	CARSTSPTYAMDYW	TGTGCAAGATCTACTAGCCCTACCTATGCTATGGACTACTGG	IGKV3-2	None	IGKJ1	IGKC	CQQSKEVPPTF	TGTCAGCAAAGTAAGGAGGTTCCTCCGACGTTC	46	13	33	8	31	9	22	5	IgG1	0.507218103784627	0.351150994927819	5	> 7	expanded >1	expanded >1	III
M2_spleen_CCAGCGATCTAGAGTC	2428	7060	SeuratProject	RA1_mouse_bcells_spleen2	Spleen	M2	7060	2428	3	Hchain: IGHV1-54:IGHD2-4:IGHJ4:IGHG1:cdr3H=TGTGCAAGATCTACTAGCCCTACCTATGCTATGGACTACTGG; Lchain: IGKV3-2:IGKJ1:IGKC:cdr3L=TGTCAGCAAAGTAAGGAGGTTCCTCCGACGTTC	Hchain: IGHV1-54:IGHD2-4:IGHJ4; Lchain: IGKV3-2:IGKJ1:IGKC	IGHV1-54	IGHD2-4	IGHJ4	IGHG1	CARSTSPTYAMDYW	TGTGCAAGATCTACTAGCCCTACCTATGCTATGGACTACTGG	IGKV3-2	None	IGKJ1	IGKC	CQQSKEVPPTF	TGTCAGCAAAGTAAGGAGGTTCCTCCGACGTTC	46	13	33	8	31	9	22	5	IgG1	0.507218103784627	0.351150994927819	5	> 7	expanded >1	expanded >1	III
M2_spleen_GACTGCGGTCAATACC	2443	9344	SeuratProject	RA1_mouse_bcells_spleen2	Spleen	M2	9344	2443	3	Hchain: IGHV1-54:IGHD2-4:IGHJ4:IGHG1:cdr3H=TGTGCAAGATCTACTAGCCCTACCTATGCTATGGACTACTGG; Lchain: IGKV3-2:IGKJ1:IGKC:cdr3L=TGTCAGCAAAGTAAGGAGGTTCCTCCGACGTTC	Hchain: IGHV1-54:IGHD2-4:IGHJ4; Lchain: IGKV3-2:IGKJ1:IGKC	IGHV1-54	IGHD2-4	IGHJ4	IGHG1	CARSTSPTYAMDYW	TGTGCAAGATCTACTAGCCCTACCTATGCTATGGACTACTGG	IGKV3-2	None	IGKJ1	IGKC	CQQSKEVPPTF	TGTCAGCAAAGTAAGGAGGTTCCTCCGACGTTC	46	13	33	8	31	9	22	5	IgG1	0.507218103784627	0.351150994927819	5	> 7	expanded >1	expanded >1	III
M2_spleen_GATCGATAGGCGATAC	1742	4785	SeuratProject	RA1_mouse_bcells_spleen2	Spleen	M2	4785	1742	3	Hchain: IGHV1-54:IGHD2-4:IGHJ4:IGHG1:cdr3H=TGTGCAAGATCTACTAGCCCTACCTATGCTATGGACTACTGG; Lchain: IGKV3-2:IGKJ1:IGKC:cdr3L=TGTCAGCAAAGTAAGGAGGTTCCTCCGACGTTC	Hchain: IGHV1-54:IGHD2-4:IGHJ4; Lchain: IGKV3-2:IGKJ1:IGKC	IGHV1-54	IGHD2-4	IGHJ4	IGHG1	CARSTSPTYAMDYW	TGTGCAAGATCTACTAGCCCTACCTATGCTATGGACTACTGG	IGKV3-2	None	IGKJ1	IGKC	CQQSKEVPPTF	TGTCAGCAAAGTAAGGAGGTTCCTCCGACGTTC	46	13	33	8	31	9	22	5	IgG1	0.507218103784627	0.351150994927819	5	> 7	expanded >1	expanded >1	III
M2_spleen_TAAGTGCAGTAACCCT	1947	5779	SeuratProject	RA1_mouse_bcells_spleen2	Spleen	M2	5779	1947	3	Hchain: IGHV1-54:IGHD2-4:IGHJ4:IGHG1:cdr3H=TGTGCAAGATCTACTAGCCCTACCTATGCTATGGACTACTGG; Lchain: IGKV3-2:IGKJ1:IGKC:cdr3L=TGTCAGCAAAGTAAGGAGGTTCCTCCGACGTTC	Hchain: IGHV1-54:IGHD2-4:IGHJ4; Lchain: IGKV3-2:IGKJ1:IGKC	IGHV1-54	IGHD2-4	IGHJ4	IGHG1	CARSTSPTYAMDYW	TGTGCAAGATCTACTAGCCCTACCTATGCTATGGACTACTGG	IGKV3-2	None	IGKJ1	IGKC	CQQSKEVPPTF	TGTCAGCAAAGTAAGGAGGTTCCTCCGACGTTC	46	13	33	8	31	9	22	5	IgG1	0.507218103784627	0.351150994927819	5	> 7	expanded >1	expanded >1	III
M3_BM_AAACCTGTCAGTCCCT	1630	4714	SeuratProject	RA4_mouse_bcells_bm3	BM	M1	4714	1630	1	Hchain: IGHV1-72:IGHD1-1:IGHJ2:IGHG1:cdr3H=TGTGCAAGGTATTACTACGGTGCCTACTTTGACTACTGG; Lchain: IGLV1:IGLJ1:IGLC1:cdr3L=TGTGCTCTATGGTACAGCAACCACTGGGTATTC	Hchain: IGHV1-72:IGHD1-1:IGHJ2; Lchain: IGLV1:IGLJ1:IGLC1	IGHV1-72	IGHD1-1	IGHJ2	IGHG1	CARYYYGAYFDYW	TGTGCAAGGTATTACTACGGTGCCTACTTTGACTACTGG	IGLV1	None	IGLJ1	IGLC1	CALWYSNHWVF	TGTGCTCTATGGTACAGCAACCACTGGGTATTC	152	73	79	1	15	4	11	5	IgG1	7.64762826718296	1.0648596321394	5	1	expanded >1	expanded >1	I
M3_BM_ACGCCGACAAGCTGTT	1675	4887	SeuratProject	RA4_mouse_bcells_bm3	BM	M1	4887	1675	5	Hchain: IGHV1-72:IGHD1-1:IGHJ2:IGHG1:cdr3H=TGTGCAAGGTATTACTACGGTGCCTACTTTGACTACTGG; Lchain: IGLV1:IGLJ1:IGLC1:cdr3L=TGTGCTCTATGGTACAGCAACCACTGGGTATTC	Hchain: IGHV1-72:IGHD1-1:IGHJ2; Lchain: IGLV1:IGLJ1:IGLC1	IGHV1-72	IGHD1-1	IGHJ2	IGHG1	CARYYYGAYFDYW	TGTGCAAGGTATTACTACGGTGCCTACTTTGACTACTGG	IGLV1	None	IGLJ1	IGLC1	CALWYSNHWVF	TGTGCTCTATGGTACAGCAACCACTGGGTATTC	152	73	79	1	15	4	11	5	IgG1	7.64762826718296	1.0648596321394	5	1	expanded >1	expanded >1	V
M3_BM_AGTGTCACATGAACCT	1709	4727	SeuratProject	RA4_mouse_bcells_bm3	BM	M1	4727	1709	5	Hchain: IGHV1-72:IGHD1-1:IGHJ2:IGHG1:cdr3H=TGTGCAAGGTATTACTACGGTGCCTACTTTGACTACTGG; Lchain: IGLV1:IGLJ1:IGLC1:cdr3L=TGTGCTCTATGGTACAGCAACCACTGGGTATTC	Hchain: IGHV1-72:IGHD1-1:IGHJ2; Lchain: IGLV1:IGLJ1:IGLC1	IGHV1-72	IGHD1-1	IGHJ2	IGHG1	CARYYYGAYFDYW	TGTGCAAGGTATTACTACGGTGCCTACTTTGACTACTGG	IGLV1	None	IGLJ1	IGLC1	CALWYSNHWVF	TGTGCTCTATGGTACAGCAACCACTGGGTATTC	152	73	79	1	15	4	11	5	IgG1	7.64762826718296	1.0648596321394	5	1	expanded >1	expanded >1	V
M3_BM_CGAACATAGAGTGAGA	1740	4832	SeuratProject	RA4_mouse_bcells_bm3	BM	M1	4832	1740	5	Hchain: IGHV1-72:IGHD1-1:IGHJ2:IGHG1:cdr3H=TGTGCAAGGTATTACTACGGTGCCTACTTTGACTACTGG; Lchain: IGLV1:IGLJ1:IGLC1:cdr3L=TGTGCTCTATGGTACAGCAACCACTGGGTATTC	Hchain: IGHV1-72:IGHD1-1:IGHJ2; Lchain: IGLV1:IGLJ1:IGLC1	IGHV1-72	IGHD1-1	IGHJ2	IGHG1	CARYYYGAYFDYW	TGTGCAAGGTATTACTACGGTGCCTACTTTGACTACTGG	IGLV1	None	IGLJ1	IGLC1	CALWYSNHWVF	TGTGCTCTATGGTACAGCAACCACTGGGTATTC	152	73	79	1	15	4	11	5	IgG1	7.64762826718296	1.0648596321394	5	1	expanded >1	expanded >1	V
M3_BM_CTGCTGTAGCTAGCCC	1711	5134	SeuratProject	RA4_mouse_bcells_bm3	BM	M1	5134	1711	5	Hchain: IGHV1-72:IGHD1-1:IGHJ2:IGHG1:cdr3H=TGTGCAAGGTATTACTACGGTGCCTACTTTGACTACTGG; Lchain: IGLV1:IGLJ1:IGLC1:cdr3L=TGTGCTCTATGGTACAGCAACCACTGGGTATTC	Hchain: IGHV1-72:IGHD1-1:IGHJ2; Lchain: IGLV1:IGLJ1:IGLC1	IGHV1-72	IGHD1-1	IGHJ2	IGHG1	CARYYYGAYFDYW	TGTGCAAGGTATTACTACGGTGCCTACTTTGACTACTGG	IGLV1	None	IGLJ1	IGLC1	CALWYSNHWVF	TGTGCTCTATGGTACAGCAACCACTGGGTATTC	152	73	79	1	15	4	11	5	IgG1	7.64762826718296	1.0648596321394	5	1	expanded >1	expanded >1	V
M3_BM_GAAATGAGTTGCCTCT	1352	3658	SeuratProject	RA4_mouse_bcells_bm3	BM	M1	3658	1352	5	Hchain: IGHV1-72:IGHD1-1:IGHJ2:IGHG1:cdr3H=TGTGCAAGGTATTACTACGGTGCCTACTTTGACTACTGG; Lchain: IGLV1:IGLJ1:IGLC1:cdr3L=TGTGCTCTATGGTACAGCAACCACTGGGTATTC	Hchain: IGHV1-72:IGHD1-1:IGHJ2; Lchain: IGLV1:IGLJ1:IGLC1	IGHV1-72	IGHD1-1	IGHJ2	IGHG1	CARYYYGAYFDYW	TGTGCAAGGTATTACTACGGTGCCTACTTTGACTACTGG	IGLV1	None	IGLJ1	IGLC1	CALWYSNHWVF	TGTGCTCTATGGTACAGCAACCACTGGGTATTC	152	73	79	1	15	4	11	5	IgG1	7.64762826718296	1.0648596321394	5	1	expanded >1	expanded >1	V
M3_BM_TCGGGACCAGATGAGC	1429	4158	SeuratProject	RA4_mouse_bcells_bm3	BM	M1	4158	1429	5	Hchain: IGHV1-72:IGHD1-1:IGHJ2:IGHG1:cdr3H=TGTGCAAGGTATTACTACGGTGCCTACTTTGACTACTGG; Lchain: IGLV1:IGLJ1:IGLC1:cdr3L=TGTGCTCTATGGTACAGCAACCACTGGGTATTC	Hchain: IGHV1-72:IGHD1-1:IGHJ2; Lchain: IGLV1:IGLJ1:IGLC1	IGHV1-72	IGHD1-1	IGHJ2	IGHG1	CARYYYGAYFDYW	TGTGCAAGGTATTACTACGGTGCCTACTTTGACTACTGG	IGLV1	None	IGLJ1	IGLC1	CALWYSNHWVF	TGTGCTCTATGGTACAGCAACCACTGGGTATTC	152	73	79	1	15	4	11	5	IgG1	7.64762826718296	1.0648596321394	5	1	expanded >1	expanded >1	V
M3_BM_TGACTTTTCCTAGAAC	1613	4970	SeuratProject	RA4_mouse_bcells_bm3	BM	M1	4970	1613	5	Hchain: IGHV1-72:IGHD1-1:IGHJ2:IGHG1:cdr3H=TGTGCAAGGTATTACTACGGTGCCTACTTTGACTACTGG; Lchain: IGLV1:IGLJ1:IGLC1:cdr3L=TGTGCTCTATGGTACAGCAACCACTGGGTATTC	Hchain: IGHV1-72:IGHD1-1:IGHJ2; Lchain: IGLV1:IGLJ1:IGLC1	IGHV1-72	IGHD1-1	IGHJ2	IGHG1	CARYYYGAYFDYW	TGTGCAAGGTATTACTACGGTGCCTACTTTGACTACTGG	IGLV1	None	IGLJ1	IGLC1	CALWYSNHWVF	TGTGCTCTATGGTACAGCAACCACTGGGTATTC	152	73	79	1	15	4	11	5	IgG1	7.64762826718296	1.0648596321394	5	1	expanded >1	expanded >1	V
M3_spleen_CACAAACGTTCCATGA	1444	3431	SeuratProject	RA2_mouse_bcells_spleen3	Spleen	M1	3431	1444	4	Hchain: IGHV1-72:IGHD1-1:IGHJ2:IGHG1:cdr3H=TGTGCAAGGTATTACTACGGTGCCTACTTTGACTACTGG; Lchain: IGLV1:IGLJ1:IGLC1:cdr3L=TGTGCTCTATGGTACAGCAACCACTGGGTATTC	Hchain: IGHV1-72:IGHD1-1:IGHJ2; Lchain: IGLV1:IGLJ1:IGLC1	IGHV1-72	IGHD1-1	IGHJ2	IGHG1	CARYYYGAYFDYW	TGTGCAAGGTATTACTACGGTGCCTACTTTGACTACTGG	IGLV1	None	IGLJ1	IGLC1	CALWYSNHWVF	TGTGCTCTATGGTACAGCAACCACTGGGTATTC	152	73	79	1	15	4	11	5	IgG1	2.94949494949495	0.161616161616162	5	1	expanded >1	expanded >1	IV
M3_spleen_CCGTGGAAGAGGTTGC	1571	3634	SeuratProject	RA2_mouse_bcells_spleen3	Spleen	M1	3634	1571	3	Hchain: IGHV1-72:IGHD1-1:IGHJ2:IGHG1:cdr3H=TGTGCAAGGTATTACTACGGTGCCTACTTTGACTACTGG; Lchain: IGLV1:IGLJ1:IGLC1:cdr3L=TGTGCTCTATGGTACAGCAACCACTGGGTATTC	Hchain: IGHV1-72:IGHD1-1:IGHJ2; Lchain: IGLV1:IGLJ1:IGLC1	IGHV1-72	IGHD1-1	IGHJ2	IGHG1	CARYYYGAYFDYW	TGTGCAAGGTATTACTACGGTGCCTACTTTGACTACTGG	IGLV1	None	IGLJ1	IGLC1	CALWYSNHWVF	TGTGCTCTATGGTACAGCAACCACTGGGTATTC	152	73	79	1	15	4	11	5	IgG1	2.94949494949495	0.161616161616162	5	1	expanded >1	expanded >1	III
M3_spleen_GTTTCTATCGGCCGAT	1129	2631	SeuratProject	RA2_mouse_bcells_spleen3	Spleen	M1	2631	1129	5	Hchain: IGHV1-72:IGHD1-1:IGHJ2:IGHG1:cdr3H=TGTGCAAGGTATTACTACGGTGCCTACTTTGACTACTGG; Lchain: IGLV1:IGLJ1:IGLC1:cdr3L=TGTGCTCTATGGTACAGCAACCACTGGGTATTC	Hchain: IGHV1-72:IGHD1-1:IGHJ2; Lchain: IGLV1:IGLJ1:IGLC1	IGHV1-72	IGHD1-1	IGHJ2	IGHG1	CARYYYGAYFDYW	TGTGCAAGGTATTACTACGGTGCCTACTTTGACTACTGG	IGLV1	None	IGLJ1	IGLC1	CALWYSNHWVF	TGTGCTCTATGGTACAGCAACCACTGGGTATTC	152	73	79	1	15	4	11	5	IgG1	2.94949494949495	0.161616161616162	5	1	expanded >1	expanded >1	V
M3_spleen_TGGGAAGAGGAGTTGC	1333	3335	SeuratProject	RA2_mouse_bcells_spleen3	Spleen	M1	3335	1333	3	Hchain: IGHV1-72:IGHD1-1:IGHJ2:IGHG1:cdr3H=TGTGCAAGGTATTACTACGGTGCCTACTTTGACTACTGG; Lchain: IGLV1:IGLJ1:IGLC1:cdr3L=TGTGCTCTATGGTACAGCAACCACTGGGTATTC	Hchain: IGHV1-72:IGHD1-1:IGHJ2; Lchain: IGLV1:IGLJ1:IGLC1	IGHV1-72	IGHD1-1	IGHJ2	IGHG1	CARYYYGAYFDYW	TGTGCAAGGTATTACTACGGTGCCTACTTTGACTACTGG	IGLV1	None	IGLJ1	IGLC1	CALWYSNHWVF	TGTGCTCTATGGTACAGCAACCACTGGGTATTC	152	73	79	1	15	4	11	5	IgG1	2.94949494949495	0.161616161616162	5	1	expanded >1	expanded >1	III
M3_BM_AGCGTATTCGGCGGTT	1726	4690	SeuratProject	RA4_mouse_bcells_bm3	BM	M1	4690	1726	5	Hchain: IGHV2-9:IGHD2-3:IGHJ1:IGHG1:cdr3H=TGTGCCAAGCATGGGGCGGGGGATGGTTATTACGAAGGGCACTTCGATGTCTGG; Lchain: IGKV5-43:IGKJ2:IGKC:cdr3L=TGTCAACAGAGTTACAGCTGGCCTCAGTACACGTTC	Hchain: IGHV2-9:IGHD2-3:IGHJ1; Lchain: IGKV5-43:IGKJ2:IGKC	IGHV2-9	IGHD2-3	IGHJ1	IGHG1	CAKHGAGDGYYEGHFDVW	TGTGCCAAGCATGGGGCGGGGGATGGTTATTACGAAGGGCACTTCGATGTCTGG	IGKV5-43	None	IGKJ2	IGKC	CQQSYSWPQYTF	TGTCAACAGAGTTACAGCTGGCCTCAGTACACGTTC	14	6	8	31	14	6	8	6	IgG1	0.774443368828654	0.774443368828654	6	> 7	expanded >1	expanded >1	V
M3_BM_CTCTAATAGAGCTATA	2037	6170	SeuratProject	RA4_mouse_bcells_bm3	BM	M1	6170	2037	5	Hchain: IGHV2-9:IGHD2-3:IGHJ1:IGHG1:cdr3H=TGTGCCAAGCATGGGGCGGGGGATGGTTATTACGAAGGGCACTTCGATGTCTGG; Lchain: IGKV5-43:IGKJ2:IGKC:cdr3L=TGTCAACAGAGTTACAGCTGGCCTCAGTACACGTTC	Hchain: IGHV2-9:IGHD2-3:IGHJ1; Lchain: IGKV5-43:IGKJ2:IGKC	IGHV2-9	IGHD2-3	IGHJ1	IGHG1	CAKHGAGDGYYEGHFDVW	TGTGCCAAGCATGGGGCGGGGGATGGTTATTACGAAGGGCACTTCGATGTCTGG	IGKV5-43	None	IGKJ2	IGKC	CQQSYSWPQYTF	TGTCAACAGAGTTACAGCTGGCCTCAGTACACGTTC	14	6	8	31	14	6	8	6	IgG1	0.774443368828654	0.774443368828654	6	> 7	expanded >1	expanded >1	V
M3_BM_GTCACAAGTTGCGTTA	1574	4382	SeuratProject	RA4_mouse_bcells_bm3	BM	M1	4382	1574	5	Hchain: IGHV2-9:IGHD2-3:IGHJ1:IGHG1:cdr3H=TGTGCCAAGCATGGGGCGGGGGATGGTTATTACGAAGGGCACTTCGATGTCTGG; Lchain: IGKV5-43:IGKJ2:IGKC:cdr3L=TGTCAACAGAGTTACAGCTGGCCTCAGTACACGTTC	Hchain: IGHV2-9:IGHD2-3:IGHJ1; Lchain: IGKV5-43:IGKJ2:IGKC	IGHV2-9	IGHD2-3	IGHJ1	IGHG1	CAKHGAGDGYYEGHFDVW	TGTGCCAAGCATGGGGCGGGGGATGGTTATTACGAAGGGCACTTCGATGTCTGG	IGKV5-43	None	IGKJ2	IGKC	CQQSYSWPQYTF	TGTCAACAGAGTTACAGCTGGCCTCAGTACACGTTC	14	6	8	31	14	6	8	6	IgG1	0.774443368828654	0.774443368828654	6	> 7	expanded >1	expanded >1	V
M3_BM_TAAACCGCATACAGCT	1407	3795	SeuratProject	RA4_mouse_bcells_bm3	BM	M1	3795	1407	5	Hchain: IGHV2-9:IGHD2-3:IGHJ1:IGHG1:cdr3H=TGTGCCAAGCATGGGGCGGGGGATGGTTATTACGAAGGGCACTTCGATGTCTGG; Lchain: IGKV5-43:IGKJ2:IGKC:cdr3L=TGTCAACAGAGTTACAGCTGGCCTCAGTACACGTTC	Hchain: IGHV2-9:IGHD2-3:IGHJ1; Lchain: IGKV5-43:IGKJ2:IGKC	IGHV2-9	IGHD2-3	IGHJ1	IGHG1	CAKHGAGDGYYEGHFDVW	TGTGCCAAGCATGGGGCGGGGGATGGTTATTACGAAGGGCACTTCGATGTCTGG	IGKV5-43	None	IGKJ2	IGKC	CQQSYSWPQYTF	TGTCAACAGAGTTACAGCTGGCCTCAGTACACGTTC	14	6	8	31	14	6	8	6	IgG1	0.774443368828654	0.774443368828654	6	> 7	expanded >1	expanded >1	V
M3_BM_TACTCATGTCCATGAT	1690	4673	SeuratProject	RA4_mouse_bcells_bm3	BM	M1	4673	1690	5	Hchain: IGHV2-9:IGHD2-3:IGHJ1:IGHG1:cdr3H=TGTGCCAAGCATGGGGCGGGGGATGGTTATTACGAAGGGCACTTCGATGTCTGG; Lchain: IGKV5-43:IGKJ2:IGKC:cdr3L=TGTCAACAGAGTTACAGCTGGCCTCAGTACACGTTC	Hchain: IGHV2-9:IGHD2-3:IGHJ1; Lchain: IGKV5-43:IGKJ2:IGKC	IGHV2-9	IGHD2-3	IGHJ1	IGHG1	CAKHGAGDGYYEGHFDVW	TGTGCCAAGCATGGGGCGGGGGATGGTTATTACGAAGGGCACTTCGATGTCTGG	IGKV5-43	None	IGKJ2	IGKC	CQQSYSWPQYTF	TGTCAACAGAGTTACAGCTGGCCTCAGTACACGTTC	14	6	8	31	14	6	8	6	IgG1	0.774443368828654	0.774443368828654	6	> 7	expanded >1	expanded >1	V
M3_spleen_ACTTTCAAGTCGATAA	1588	4597	SeuratProject	RA2_mouse_bcells_spleen3	Spleen	M1	4597	1588	1	Hchain: IGHV2-9:IGHD2-3:IGHJ1:IGHG1:cdr3H=TGTGCCAAGCATGGGGCGGGGGATGGTTATTACGAAGGGCACTTCGATGTCTGG; Lchain: IGKV5-43:IGKJ2:IGKC:cdr3L=TGTCAACAGAGTTACAGCTGGCCTCAGTACACGTTC	Hchain: IGHV2-9:IGHD2-3:IGHJ1; Lchain: IGKV5-43:IGKJ2:IGKC	IGHV2-9	IGHD2-3	IGHJ1	IGHG1	CAKHGAGDGYYEGHFDVW	TGTGCCAAGCATGGGGCGGGGGATGGTTATTACGAAGGGCACTTCGATGTCTGG	IGKV5-43	None	IGKJ2	IGKC	CQQSYSWPQYTF	TGTCAACAGAGTTACAGCTGGCCTCAGTACACGTTC	14	6	8	31	14	6	8	6	IgG1	0.242424242424242	0.242424242424242	6	> 7	expanded >1	expanded >1	I
M3_spleen_CGAGCACGTTCGCTAA	1996	6023	SeuratProject	RA2_mouse_bcells_spleen3	Spleen	M1	6023	1996	3	Hchain: IGHV2-9:IGHD2-3:IGHJ1:IGHG1:cdr3H=TGTGCCAAGCATGGGGCGGGGGATGGTTATTACGAAGGGCACTTCGATGTCTGG; Lchain: IGKV5-43:IGKJ2:IGKC:cdr3L=TGTCAACAGAGTTACAGCTGGCCTCAGTACACGTTC	Hchain: IGHV2-9:IGHD2-3:IGHJ1; Lchain: IGKV5-43:IGKJ2:IGKC	IGHV2-9	IGHD2-3	IGHJ1	IGHG1	CAKHGAGDGYYEGHFDVW	TGTGCCAAGCATGGGGCGGGGGATGGTTATTACGAAGGGCACTTCGATGTCTGG	IGKV5-43	None	IGKJ2	IGKC	CQQSYSWPQYTF	TGTCAACAGAGTTACAGCTGGCCTCAGTACACGTTC	14	6	8	31	14	6	8	6	IgG1	0.242424242424242	0.242424242424242	6	> 7	expanded >1	expanded >1	III
M3_spleen_GAGTCCGGTACTTCTT	1682	4844	SeuratProject	RA2_mouse_bcells_spleen3	Spleen	M1	4844	1682	3	Hchain: IGHV2-9:IGHD2-3:IGHJ1:IGHG1:cdr3H=TGTGCCAAGCATGGGGCGGGGGATGGTTATTACGAAGGGCACTTCGATGTCTGG; Lchain: IGKV5-43:IGKJ2:IGKC:cdr3L=TGTCAACAGAGTTACAGCTGGCCTCAGTACACGTTC	Hchain: IGHV2-9:IGHD2-3:IGHJ1; Lchain: IGKV5-43:IGKJ2:IGKC	IGHV2-9	IGHD2-3	IGHJ1	IGHG1	CAKHGAGDGYYEGHFDVW	TGTGCCAAGCATGGGGCGGGGGATGGTTATTACGAAGGGCACTTCGATGTCTGG	IGKV5-43	None	IGKJ2	IGKC	CQQSYSWPQYTF	TGTCAACAGAGTTACAGCTGGCCTCAGTACACGTTC	14	6	8	31	14	6	8	6	IgG1	0.242424242424242	0.242424242424242	6	> 7	expanded >1	expanded >1	III
M3_spleen_GAGTCCGTCCTCCTAG	1710	5017	SeuratProject	RA2_mouse_bcells_spleen3	Spleen	M1	5017	1710	3	Hchain: IGHV2-9:IGHD2-3:IGHJ1:IGHG1:cdr3H=TGTGCCAAGCATGGGGCGGGGGATGGTTATTACGAAGGGCACTTCGATGTCTGG; Lchain: IGKV5-43:IGKJ2:IGKC:cdr3L=TGTCAACAGAGTTACAGCTGGCCTCAGTACACGTTC	Hchain: IGHV2-9:IGHD2-3:IGHJ1; Lchain: IGKV5-43:IGKJ2:IGKC	IGHV2-9	IGHD2-3	IGHJ1	IGHG1	CAKHGAGDGYYEGHFDVW	TGTGCCAAGCATGGGGCGGGGGATGGTTATTACGAAGGGCACTTCGATGTCTGG	IGKV5-43	None	IGKJ2	IGKC	CQQSYSWPQYTF	TGTCAACAGAGTTACAGCTGGCCTCAGTACACGTTC	14	6	8	31	14	6	8	6	IgG1	0.242424242424242	0.242424242424242	6	> 7	expanded >1	expanded >1	III
M3_spleen_TACACGAAGGTGCACA	1356	3604	SeuratProject	RA2_mouse_bcells_spleen3	Spleen	M1	3604	1356	5	Hchain: IGHV2-9:IGHD2-3:IGHJ1:IGHG1:cdr3H=TGTGCCAAGCATGGGGCGGGGGATGGTTATTACGAAGGGCACTTCGATGTCTGG; Lchain: IGKV5-43:IGKJ2:IGKC:cdr3L=TGTCAACAGAGTTACAGCTGGCCTCAGTACACGTTC	Hchain: IGHV2-9:IGHD2-3:IGHJ1; Lchain: IGKV5-43:IGKJ2:IGKC	IGHV2-9	IGHD2-3	IGHJ1	IGHG1	CAKHGAGDGYYEGHFDVW	TGTGCCAAGCATGGGGCGGGGGATGGTTATTACGAAGGGCACTTCGATGTCTGG	IGKV5-43	None	IGKJ2	IGKC	CQQSYSWPQYTF	TGTCAACAGAGTTACAGCTGGCCTCAGTACACGTTC	14	6	8	31	14	6	8	6	IgG1	0.242424242424242	0.242424242424242	6	> 7	expanded >1	expanded >1	V
M3_spleen_TTGTAGGAGCAGGTCA	1697	4441	SeuratProject	RA2_mouse_bcells_spleen3	Spleen	M1	4441	1697	3	Hchain: IGHV2-9:IGHD2-3:IGHJ1:IGHG1:cdr3H=TGTGCCAAGCATGGGGCGGGGGATGGTTATTACGAAGGGCACTTCGATGTCTGG; Lchain: IGKV5-43:IGKJ2:IGKC:cdr3L=TGTCAACAGAGTTACAGCTGGCCTCAGTACACGTTC	Hchain: IGHV2-9:IGHD2-3:IGHJ1; Lchain: IGKV5-43:IGKJ2:IGKC	IGHV2-9	IGHD2-3	IGHJ1	IGHG1	CAKHGAGDGYYEGHFDVW	TGTGCCAAGCATGGGGCGGGGGATGGTTATTACGAAGGGCACTTCGATGTCTGG	IGKV5-43	None	IGKJ2	IGKC	CQQSYSWPQYTF	TGTCAACAGAGTTACAGCTGGCCTCAGTACACGTTC	14	6	8	31	14	6	8	6	IgG1	0.242424242424242	0.242424242424242	6	> 7	expanded >1	expanded >1	III
M2_bm_ATCACGATCGAGCCCA	1684	5323	SeuratProject	RA3_mouse_bcells_bm2	BM	M2	5323	1684	6	Hchain: IGHV1-26:IGHD2-7:IGHJ2:IGHG2C:cdr3H=TGTGCAAGAACGCCCTACTATGGTCGGTACTTTGACTACTGG; Lchain: IGKV10-96:IGKJ1:IGKC:cdr3L=TGCCAACAGGGTAATACGCTTCCTCCGACGTTC	Hchain: IGHV1-26:IGHD2-7:IGHJ2; Lchain: IGKV10-96:IGKJ1:IGKC	IGHV1-26	IGHD2-7	IGHJ2	IGHG2C	CARTPYYGRYFDYW	TGTGCAAGAACGCCCTACTATGGTCGGTACTTTGACTACTGG	IGKV10-96	None	IGKJ1	IGKC	CQQGNTLPPTF	TGCCAACAGGGTAATACGCTTCCTCCGACGTTC	103	48	55	3	23	13	10	7	IgG2c	2.32853513971211	0.423370025402202	7	3	expanded >1	expanded >1	VI
M2_bm_ATTATCCTCGGCATCG	1431	3822	SeuratProject	RA3_mouse_bcells_bm2	BM	M2	3822	1431	2	Hchain: IGHV1-26:IGHD2-7:IGHJ2:IGHG2C:cdr3H=TGTGCAAGAACGCCCTACTATGGTCGGTACTTTGACTACTGG; Lchain: IGKV10-96:IGKJ1:IGKC:cdr3L=TGCCAACAGGGTAATACGCTTCCTCCGACGTTC	Hchain: IGHV1-26:IGHD2-7:IGHJ2; Lchain: IGKV10-96:IGKJ1:IGKC	IGHV1-26	IGHD2-7	IGHJ2	IGHG2C	CARTPYYGRYFDYW	TGTGCAAGAACGCCCTACTATGGTCGGTACTTTGACTACTGG	IGKV10-96	None	IGKJ1	IGKC	CQQGNTLPPTF	TGCCAACAGGGTAATACGCTTCCTCCGACGTTC	103	48	55	3	23	13	10	7	IgG2c	2.32853513971211	0.423370025402202	7	3	expanded >1	expanded >1	II
M2_bm_CGACCTTCAGGGCATA	1544	4339	SeuratProject	RA3_mouse_bcells_bm2	BM	M2	4339	1544	6	Hchain: IGHV1-26:IGHD2-7:IGHJ2:IGHG2C:cdr3H=TGTGCAAGAACGCCCTACTATGGTCGGTACTTTGACTACTGG; Lchain: IGKV10-96:IGKJ1:IGKC:cdr3L=TGCCAACAGGGTAATACGCTTCCTCCGACGTTC	Hchain: IGHV1-26:IGHD2-7:IGHJ2; Lchain: IGKV10-96:IGKJ1:IGKC	IGHV1-26	IGHD2-7	IGHJ2	IGHG2C	CARTPYYGRYFDYW	TGTGCAAGAACGCCCTACTATGGTCGGTACTTTGACTACTGG	IGKV10-96	None	IGKJ1	IGKC	CQQGNTLPPTF	TGCCAACAGGGTAATACGCTTCCTCCGACGTTC	103	48	55	3	23	13	10	7	IgG2c	2.32853513971211	0.423370025402202	7	3	expanded >1	expanded >1	VI
M2_bm_GATGAAATCTCAAACG	1359	3449	SeuratProject	RA3_mouse_bcells_bm2	BM	M2	3449	1359	6	Hchain: IGHV1-26:IGHD2-7:IGHJ2:IGHG2C:cdr3H=TGTGCAAGAACGCCCTACTATGGTCGGTACTTTGACTACTGG; Lchain: IGKV10-96:IGKJ1:IGKC:cdr3L=TGCCAACAGGGTAATACGCTTCCTCCGACGTTC	Hchain: IGHV1-26:IGHD2-7:IGHJ2; Lchain: IGKV10-96:IGKJ1:IGKC	IGHV1-26	IGHD2-7	IGHJ2	IGHG2C	CARTPYYGRYFDYW	TGTGCAAGAACGCCCTACTATGGTCGGTACTTTGACTACTGG	IGKV10-96	None	IGKJ1	IGKC	CQQGNTLPPTF	TGCCAACAGGGTAATACGCTTCCTCCGACGTTC	103	48	55	3	23	13	10	7	IgG2c	2.32853513971211	0.423370025402202	7	3	expanded >1	expanded >1	VI
M2_bm_GGGCATCAGGAGCGAG	1659	4619	SeuratProject	RA3_mouse_bcells_bm2	BM	M2	4619	1659	6	Hchain: IGHV1-26:IGHD2-7:IGHJ2:IGHG2C:cdr3H=TGTGCAAGAACGCCCTACTATGGTCGGTACTTTGACTACTGG; Lchain: IGKV10-96:IGKJ1:IGKC:cdr3L=TGCCAACAGGGTAATACGCTTCCTCCGACGTTC	Hchain: IGHV1-26:IGHD2-7:IGHJ2; Lchain: IGKV10-96:IGKJ1:IGKC	IGHV1-26	IGHD2-7	IGHJ2	IGHG2C	CARTPYYGRYFDYW	TGTGCAAGAACGCCCTACTATGGTCGGTACTTTGACTACTGG	IGKV10-96	None	IGKJ1	IGKC	CQQGNTLPPTF	TGCCAACAGGGTAATACGCTTCCTCCGACGTTC	103	48	55	3	23	13	10	7	IgG2c	2.32853513971211	0.423370025402202	7	3	expanded >1	expanded >1	VI
M2_bm_TCACAAGCAAGAGGCT	1359	4025	SeuratProject	RA3_mouse_bcells_bm2	BM	M2	4025	1359	6	Hchain: IGHV1-26:IGHD2-7:IGHJ2:IGHG2C:cdr3H=TGTGCAAGAACGCCCTACTATGGTCGGTACTTTGACTACTGG; Lchain: IGKV10-96:IGKJ1:IGKC:cdr3L=TGCCAACAGGGTAATACGCTTCCTCCGACGTTC	Hchain: IGHV1-26:IGHD2-7:IGHJ2; Lchain: IGKV10-96:IGKJ1:IGKC	IGHV1-26	IGHD2-7	IGHJ2	IGHG2C	CARTPYYGRYFDYW	TGTGCAAGAACGCCCTACTATGGTCGGTACTTTGACTACTGG	IGKV10-96	None	IGKJ1	IGKC	CQQGNTLPPTF	TGCCAACAGGGTAATACGCTTCCTCCGACGTTC	103	48	55	3	23	13	10	7	IgG2c	2.32853513971211	0.423370025402202	7	3	expanded >1	expanded >1	VI
M2_bm_TCGTACCTCAACTCTT	1612	4256	SeuratProject	RA3_mouse_bcells_bm2	BM	M2	4256	1612	6	Hchain: IGHV1-26:IGHD2-7:IGHJ2:IGHG2C:cdr3H=TGTGCAAGAACGCCCTACTATGGTCGGTACTTTGACTACTGG; Lchain: IGKV10-96:IGKJ1:IGKC:cdr3L=TGCCAACAGGGTAATACGCTTCCTCCGACGTTC	Hchain: IGHV1-26:IGHD2-7:IGHJ2; Lchain: IGKV10-96:IGKJ1:IGKC	IGHV1-26	IGHD2-7	IGHJ2	IGHG2C	CARTPYYGRYFDYW	TGTGCAAGAACGCCCTACTATGGTCGGTACTTTGACTACTGG	IGKV10-96	None	IGKJ1	IGKC	CQQGNTLPPTF	TGCCAACAGGGTAATACGCTTCCTCCGACGTTC	103	48	55	3	23	13	10	7	IgG2c	2.32853513971211	0.423370025402202	7	3	expanded >1	expanded >1	VI
M2_bm_TGATTTCAGTTAACGA	2102	7306	SeuratProject	RA3_mouse_bcells_bm2	BM	M2	7306	2102	6	Hchain: IGHV1-26:IGHD2-7:IGHJ2:IGHG2C:cdr3H=TGTGCAAGAACGCCCTACTATGGTCGGTACTTTGACTACTGG; Lchain: IGKV10-96:IGKJ1:IGKC:cdr3L=TGCCAACAGGGTAATACGCTTCCTCCGACGTTC	Hchain: IGHV1-26:IGHD2-7:IGHJ2; Lchain: IGKV10-96:IGKJ1:IGKC	IGHV1-26	IGHD2-7	IGHJ2	IGHG2C	CARTPYYGRYFDYW	TGTGCAAGAACGCCCTACTATGGTCGGTACTTTGACTACTGG	IGKV10-96	None	IGKJ1	IGKC	CQQGNTLPPTF	TGCCAACAGGGTAATACGCTTCCTCCGACGTTC	103	48	55	3	23	13	10	7	IgG2c	2.32853513971211	0.423370025402202	7	3	expanded >1	expanded >1	VI
M2_spleen_AGCCTAACAGGTGGAT	1690	4813	SeuratProject	RA1_mouse_bcells_spleen2	Spleen	M2	4813	1690	6	Hchain: IGHV1-26:IGHD2-7:IGHJ2:IGHG2C:cdr3H=TGTGCAAGAACGCCCTACTATGGTCGGTACTTTGACTACTGG; Lchain: IGKV10-96:IGKJ1:IGKC:cdr3L=TGCCAACAGGGTAATACGCTTCCTCCGACGTTC	Hchain: IGHV1-26:IGHD2-7:IGHJ2; Lchain: IGKV10-96:IGKJ1:IGKC	IGHV1-26	IGHD2-7	IGHJ2	IGHG2C	CARTPYYGRYFDYW	TGTGCAAGAACGCCCTACTATGGTCGGTACTTTGACTACTGG	IGKV10-96	None	IGKJ1	IGKC	CQQGNTLPPTF	TGCCAACAGGGTAATACGCTTCCTCCGACGTTC	103	48	55	3	23	13	10	7	IgG2c	1.8728053062817	0.507218103784627	7	3	expanded >1	expanded >1	VI
M2_spleen_AGTCTTTGTCCGAAGA	2062	7612	SeuratProject	RA1_mouse_bcells_spleen2	Spleen	M2	7612	2062	6	Hchain: IGHV1-26:IGHD2-7:IGHJ2:IGHG2C:cdr3H=TGTGCAAGAACGCCCTACTATGGTCGGTACTTTGACTACTGG; Lchain: IGKV10-96:IGKJ1:IGKC:cdr3L=TGCCAACAGGGTAATACGCTTCCTCCGACGTTC	Hchain: IGHV1-26:IGHD2-7:IGHJ2; Lchain: IGKV10-96:IGKJ1:IGKC	IGHV1-26	IGHD2-7	IGHJ2	IGHG2C	CARTPYYGRYFDYW	TGTGCAAGAACGCCCTACTATGGTCGGTACTTTGACTACTGG	IGKV10-96	None	IGKJ1	IGKC	CQQGNTLPPTF	TGCCAACAGGGTAATACGCTTCCTCCGACGTTC	103	48	55	3	23	13	10	7	IgG2c	1.8728053062817	0.507218103784627	7	3	expanded >1	expanded >1	VI
M2_spleen_CAACTAGAGAGCTATA	2558	11347	SeuratProject	RA1_mouse_bcells_spleen2	Spleen	M2	11347	2558	6	Hchain: IGHV1-26:IGHD2-7:IGHJ2:IGHG2C:cdr3H=TGTGCAAGAACGCCCTACTATGGTCGGTACTTTGACTACTGG; Lchain: IGKV10-96:IGKJ1:IGKC:cdr3L=TGCCAACAGGGTAATACGCTTCCTCCGACGTTC	Hchain: IGHV1-26:IGHD2-7:IGHJ2; Lchain: IGKV10-96:IGKJ1:IGKC	IGHV1-26	IGHD2-7	IGHJ2	IGHG2C	CARTPYYGRYFDYW	TGTGCAAGAACGCCCTACTATGGTCGGTACTTTGACTACTGG	IGKV10-96	None	IGKJ1	IGKC	CQQGNTLPPTF	TGCCAACAGGGTAATACGCTTCCTCCGACGTTC	103	48	55	3	23	13	10	7	IgG2c	1.8728053062817	0.507218103784627	7	3	expanded >1	expanded >1	VI
M2_spleen_CATCGGGTCAAGATCC	2397	11550	SeuratProject	RA1_mouse_bcells_spleen2	Spleen	M2	11550	2397	6	Hchain: IGHV1-26:IGHD2-7:IGHJ2:IGHG2C:cdr3H=TGTGCAAGAACGCCCTACTATGGTCGGTACTTTGACTACTGG; Lchain: IGKV10-96:IGKJ1:IGKC:cdr3L=TGCCAACAGGGTAATACGCTTCCTCCGACGTTC	Hchain: IGHV1-26:IGHD2-7:IGHJ2; Lchain: IGKV10-96:IGKJ1:IGKC	IGHV1-26	IGHD2-7	IGHJ2	IGHG2C	CARTPYYGRYFDYW	TGTGCAAGAACGCCCTACTATGGTCGGTACTTTGACTACTGG	IGKV10-96	None	IGKJ1	IGKC	CQQGNTLPPTF	TGCCAACAGGGTAATACGCTTCCTCCGACGTTC	103	48	55	3	23	13	10	7	IgG2c	1.8728053062817	0.507218103784627	7	3	expanded >1	expanded >1	VI
M2_spleen_CGACTTCCATCACAAC	1997	7973	SeuratProject	RA1_mouse_bcells_spleen2	Spleen	M2	7973	1997	6	Hchain: IGHV1-26:IGHD2-7:IGHJ2:IGHG2C:cdr3H=TGTGCAAGAACGCCCTACTATGGTCGGTACTTTGACTACTGG; Lchain: IGKV10-96:IGKJ1:IGKC:cdr3L=TGCCAACAGGGTAATACGCTTCCTCCGACGTTC	Hchain: IGHV1-26:IGHD2-7:IGHJ2; Lchain: IGKV10-96:IGKJ1:IGKC	IGHV1-26	IGHD2-7	IGHJ2	IGHG2C	CARTPYYGRYFDYW	TGTGCAAGAACGCCCTACTATGGTCGGTACTTTGACTACTGG	IGKV10-96	None	IGKJ1	IGKC	CQQGNTLPPTF	TGCCAACAGGGTAATACGCTTCCTCCGACGTTC	103	48	55	3	23	13	10	7	IgG2c	1.8728053062817	0.507218103784627	7	3	expanded >1	expanded >1	VI
M2_spleen_CGAGAAGGTGTGCGTC	2201	9694	SeuratProject	RA1_mouse_bcells_spleen2	Spleen	M2	9694	2201	6	Hchain: IGHV1-26:IGHD2-7:IGHJ2:IGHG2C:cdr3H=TGTGCAAGAACGCCCTACTATGGTCGGTACTTTGACTACTGG; Lchain: IGKV10-96:IGKJ1:IGKC:cdr3L=TGCCAACAGGGTAATACGCTTCCTCCGACGTTC	Hchain: IGHV1-26:IGHD2-7:IGHJ2; Lchain: IGKV10-96:IGKJ1:IGKC	IGHV1-26	IGHD2-7	IGHJ2	IGHG2C	CARTPYYGRYFDYW	TGTGCAAGAACGCCCTACTATGGTCGGTACTTTGACTACTGG	IGKV10-96	None	IGKJ1	IGKC	CQQGNTLPPTF	TGCCAACAGGGTAATACGCTTCCTCCGACGTTC	103	48	55	3	23	13	10	7	IgG2c	1.8728053062817	0.507218103784627	7	3	expanded >1	expanded >1	VI
M2_spleen_CGAGCCAAGGGCTTCC	2548	10047	SeuratProject	RA1_mouse_bcells_spleen2	Spleen	M2	10047	2548	6	Hchain: IGHV1-26:IGHD2-7:IGHJ2:IGHG2C:cdr3H=TGTGCAAGAACGCCCTACTATGGTCGGTACTTTGACTACTGG; Lchain: IGKV10-96:IGKJ1:IGKC:cdr3L=TGCCAACAGGGTAATACGCTTCCTCCGACGTTC	Hchain: IGHV1-26:IGHD2-7:IGHJ2; Lchain: IGKV10-96:IGKJ1:IGKC	IGHV1-26	IGHD2-7	IGHJ2	IGHG2C	CARTPYYGRYFDYW	TGTGCAAGAACGCCCTACTATGGTCGGTACTTTGACTACTGG	IGKV10-96	None	IGKJ1	IGKC	CQQGNTLPPTF	TGCCAACAGGGTAATACGCTTCCTCCGACGTTC	103	48	55	3	23	13	10	7	IgG2c	1.8728053062817	0.507218103784627	7	3	expanded >1	expanded >1	VI
M2_spleen_CGGGTCATCTCGTATT	3261	14277	SeuratProject	RA1_mouse_bcells_spleen2	Spleen	M2	14277	3261	6	Hchain: IGHV1-26:IGHD2-7:IGHJ2:IGHG2C:cdr3H=TGTGCAAGAACGCCCTACTATGGTCGGTACTTTGACTACTGG; Lchain: IGKV10-96:IGKJ1:IGKC:cdr3L=TGCCAACAGGGTAATACGCTTCCTCCGACGTTC	Hchain: IGHV1-26:IGHD2-7:IGHJ2; Lchain: IGKV10-96:IGKJ1:IGKC	IGHV1-26	IGHD2-7	IGHJ2	IGHG2C	CARTPYYGRYFDYW	TGTGCAAGAACGCCCTACTATGGTCGGTACTTTGACTACTGG	IGKV10-96	None	IGKJ1	IGKC	CQQGNTLPPTF	TGCCAACAGGGTAATACGCTTCCTCCGACGTTC	103	48	55	3	23	13	10	7	IgG2c	1.8728053062817	0.507218103784627	7	3	expanded >1	expanded >1	VI
M2_spleen_CTGTGCTTCTGCGACG	2478	7740	SeuratProject	RA1_mouse_bcells_spleen2	Spleen	M2	7740	2478	6	Hchain: IGHV1-26:IGHD2-7:IGHJ2:IGHG2C:cdr3H=TGTGCAAGAACGCCCTACTATGGTCGGTACTTTGACTACTGG; Lchain: IGKV10-96:IGKJ1:IGKC:cdr3L=TGCCAACAGGGTAATACGCTTCCTCCGACGTTC	Hchain: IGHV1-26:IGHD2-7:IGHJ2; Lchain: IGKV10-96:IGKJ1:IGKC	IGHV1-26	IGHD2-7	IGHJ2	IGHG2C	CARTPYYGRYFDYW	TGTGCAAGAACGCCCTACTATGGTCGGTACTTTGACTACTGG	IGKV10-96	None	IGKJ1	IGKC	CQQGNTLPPTF	TGCCAACAGGGTAATACGCTTCCTCCGACGTTC	103	48	55	3	23	13	10	7	IgG2c	1.8728053062817	0.507218103784627	7	3	expanded >1	expanded >1	VI
M2_spleen_GGGAATGTCCTTGGTC	1467	4246	SeuratProject	RA1_mouse_bcells_spleen2	Spleen	M2	4246	1467	6	Hchain: IGHV1-26:IGHD2-7:IGHJ2:IGHG2C:cdr3H=TGTGCAAGAACGCCCTACTATGGTCGGTACTTTGACTACTGG; Lchain: IGKV10-96:IGKJ1:IGKC:cdr3L=TGCCAACAGGGTAATACGCTTCCTCCGACGTTC	Hchain: IGHV1-26:IGHD2-7:IGHJ2; Lchain: IGKV10-96:IGKJ1:IGKC	IGHV1-26	IGHD2-7	IGHJ2	IGHG2C	CARTPYYGRYFDYW	TGTGCAAGAACGCCCTACTATGGTCGGTACTTTGACTACTGG	IGKV10-96	None	IGKJ1	IGKC	CQQGNTLPPTF	TGCCAACAGGGTAATACGCTTCCTCCGACGTTC	103	48	55	3	23	13	10	7	IgG2c	1.8728053062817	0.507218103784627	7	3	expanded >1	expanded >1	VI
M2_spleen_TATTACCAGCGAGAAA	1647	4656	SeuratProject	RA1_mouse_bcells_spleen2	Spleen	M2	4656	1647	6	Hchain: IGHV1-26:IGHD2-7:IGHJ2:IGHG2C:cdr3H=TGTGCAAGAACGCCCTACTATGGTCGGTACTTTGACTACTGG; Lchain: IGKV10-96:IGKJ1:IGKC:cdr3L=TGCCAACAGGGTAATACGCTTCCTCCGACGTTC	Hchain: IGHV1-26:IGHD2-7:IGHJ2; Lchain: IGKV10-96:IGKJ1:IGKC	IGHV1-26	IGHD2-7	IGHJ2	IGHG2C	CARTPYYGRYFDYW	TGTGCAAGAACGCCCTACTATGGTCGGTACTTTGACTACTGG	IGKV10-96	None	IGKJ1	IGKC	CQQGNTLPPTF	TGCCAACAGGGTAATACGCTTCCTCCGACGTTC	103	48	55	3	23	13	10	7	IgG2c	1.8728053062817	0.507218103784627	7	3	expanded >1	expanded >1	VI
M2_spleen_TCGGTAACAAGGACAC	1231	3410	SeuratProject	RA1_mouse_bcells_spleen2	Spleen	M2	3410	1231	6	Hchain: IGHV1-26:IGHD2-7:IGHJ2:IGHG2C:cdr3H=TGTGCAAGAACGCCCTACTATGGTCGGTACTTTGACTACTGG; Lchain: IGKV10-96:IGKJ1:IGKC:cdr3L=TGCCAACAGGGTAATACGCTTCCTCCGACGTTC	Hchain: IGHV1-26:IGHD2-7:IGHJ2; Lchain: IGKV10-96:IGKJ1:IGKC	IGHV1-26	IGHD2-7	IGHJ2	IGHG2C	CARTPYYGRYFDYW	TGTGCAAGAACGCCCTACTATGGTCGGTACTTTGACTACTGG	IGKV10-96	None	IGKJ1	IGKC	CQQGNTLPPTF	TGCCAACAGGGTAATACGCTTCCTCCGACGTTC	103	48	55	3	23	13	10	7	IgG2c	1.8728053062817	0.507218103784627	7	3	expanded >1	expanded >1	VI
M3_BM_AGAATAGTCACATACG	1544	4114	SeuratProject	RA4_mouse_bcells_bm3	BM	M1	4114	1544	5	Hchain: IGHV1-71:IGHD2-3:IGHJ3:IGHG1:cdr3H=TGTGCAAGACACGAACGGTTCTATGATGGTTACTACGTTGCCTGGTTTGCTTATTGG; Lchain: IGKV1-117:IGKJ2:IGKC:cdr3L=TGCTTTCAAGGTTCACATGTTCCGTACACGTTC	Hchain: IGHV1-71:IGHD2-3:IGHJ3; Lchain: IGKV1-117:IGKJ2:IGKC	IGHV1-71	IGHD2-3	IGHJ3	IGHG1	CARHERFYDGYYVAWFAYW	TGTGCAAGACACGAACGGTTCTATGATGGTTACTACGTTGCCTGGTTTGCTTATTGG	IGKV1-117	None	IGKJ2	IGKC	CFQGSHVPYTF	TGCTTTCAAGGTTCACATGTTCCGTACACGTTC	18	8	10	16	13	6	7	7	IgG1	0.968054211035818	0.677637947725073	7	> 7	expanded >1	expanded >1	V
M3_BM_AGCGTATCAGCTTAAC	1616	4734	SeuratProject	RA4_mouse_bcells_bm3	BM	M1	4734	1616	5	Hchain: IGHV1-71:IGHD2-3:IGHJ3:IGHG1:cdr3H=TGTGCAAGACACGAACGGTTCTATGATGGTTACTACGTTGCCTGGTTTGCTTATTGG; Lchain: IGKV1-117:IGKJ2:IGKC:cdr3L=TGCTTTCAAGGTTCACATGTTCCGTACACGTTC	Hchain: IGHV1-71:IGHD2-3:IGHJ3; Lchain: IGKV1-117:IGKJ2:IGKC	IGHV1-71	IGHD2-3	IGHJ3	IGHG1	CARHERFYDGYYVAWFAYW	TGTGCAAGACACGAACGGTTCTATGATGGTTACTACGTTGCCTGGTTTGCTTATTGG	IGKV1-117	None	IGKJ2	IGKC	CFQGSHVPYTF	TGCTTTCAAGGTTCACATGTTCCGTACACGTTC	18	8	10	16	13	6	7	7	IgG1	0.968054211035818	0.677637947725073	7	> 7	expanded >1	expanded >1	V
M3_BM_ATCACGATCGCATGAT	1794	5698	SeuratProject	RA4_mouse_bcells_bm3	BM	M1	5698	1794	5	Hchain: IGHV1-71:IGHD2-3:IGHJ3:IGHG1:cdr3H=TGTGCAAGACACGAACGGTTCTATGATGGTTACTACGTTGCCTGGTTTGCTTATTGG; Lchain: IGKV1-117:IGKJ2:IGKC:cdr3L=TGCTTTCAAGGTTCACATGTTCCGTACACGTTC	Hchain: IGHV1-71:IGHD2-3:IGHJ3; Lchain: IGKV1-117:IGKJ2:IGKC	IGHV1-71	IGHD2-3	IGHJ3	IGHG1	CARHERFYDGYYVAWFAYW	TGTGCAAGACACGAACGGTTCTATGATGGTTACTACGTTGCCTGGTTTGCTTATTGG	IGKV1-117	None	IGKJ2	IGKC	CFQGSHVPYTF	TGCTTTCAAGGTTCACATGTTCCGTACACGTTC	18	8	10	16	13	6	7	7	IgG1	0.968054211035818	0.677637947725073	7	> 7	expanded >1	expanded >1	V
M3_BM_CCTATTAAGCGCCTCA	749	1624	SeuratProject	RA4_mouse_bcells_bm3	BM	M1	1624	749	5	Hchain: IGHV1-71:IGHD2-3:IGHJ3:IGHG1:cdr3H=TGTGCAAGACACGAACGGTTCTATGATGGTTACTACGTTGCCTGGTTTGCTTATTGG; Lchain: IGKV1-117:IGKJ2:IGKC:cdr3L=TGCTTTCAAGGTTCACATGTTCCGTACACGTTC	Hchain: IGHV1-71:IGHD2-3:IGHJ3; Lchain: IGKV1-117:IGKJ2:IGKC	IGHV1-71	IGHD2-3	IGHJ3	IGHG1	CARHERFYDGYYVAWFAYW	TGTGCAAGACACGAACGGTTCTATGATGGTTACTACGTTGCCTGGTTTGCTTATTGG	IGKV1-117	None	IGKJ2	IGKC	CFQGSHVPYTF	TGCTTTCAAGGTTCACATGTTCCGTACACGTTC	18	8	10	16	13	6	7	7	IgG1	0.968054211035818	0.677637947725073	7	> 7	expanded >1	expanded >1	V
M3_BM_GCACTCTAGTAACCCT	1528	3125	SeuratProject	RA4_mouse_bcells_bm3	BM	M1	3125	1528	3	Hchain: IGHV1-71:IGHD2-3:IGHJ3:IGHG1:cdr3H=TGTGCAAGACACGAACGGTTCTATGATGGTTACTACGTTGCCTGGTTTGCTTATTGG; Lchain: IGKV1-117:IGKJ2:IGKC:cdr3L=TGCTTTCAAGGTTCACATGTTCCGTACACGTTC	Hchain: IGHV1-71:IGHD2-3:IGHJ3; Lchain: IGKV1-117:IGKJ2:IGKC	IGHV1-71	IGHD2-3	IGHJ3	IGHG1	CARHERFYDGYYVAWFAYW	TGTGCAAGACACGAACGGTTCTATGATGGTTACTACGTTGCCTGGTTTGCTTATTGG	IGKV1-117	None	IGKJ2	IGKC	CFQGSHVPYTF	TGCTTTCAAGGTTCACATGTTCCGTACACGTTC	18	8	10	16	13	6	7	7	IgG1	0.968054211035818	0.677637947725073	7	> 7	expanded >1	expanded >1	III
M3_BM_GTGCTTCCAGTGACAG	2157	6638	SeuratProject	RA4_mouse_bcells_bm3	BM	M1	6638	2157	5	Hchain: IGHV1-71:IGHD2-3:IGHJ3:IGHG1:cdr3H=TGTGCAAGACACGAACGGTTCTATGATGGTTACTACGTTGCCTGGTTTGCTTATTGG; Lchain: IGKV1-117:IGKJ2:IGKC:cdr3L=TGCTTTCAAGGTTCACATGTTCCGTACACGTTC	Hchain: IGHV1-71:IGHD2-3:IGHJ3; Lchain: IGKV1-117:IGKJ2:IGKC	IGHV1-71	IGHD2-3	IGHJ3	IGHG1	CARHERFYDGYYVAWFAYW	TGTGCAAGACACGAACGGTTCTATGATGGTTACTACGTTGCCTGGTTTGCTTATTGG	IGKV1-117	None	IGKJ2	IGKC	CFQGSHVPYTF	TGCTTTCAAGGTTCACATGTTCCGTACACGTTC	18	8	10	16	13	6	7	7	IgG1	0.968054211035818	0.677637947725073	7	> 7	expanded >1	expanded >1	V
M3_BM_TTCTACAAGTGAACGC	1583	4395	SeuratProject	RA4_mouse_bcells_bm3	BM	M1	4395	1583	5	Hchain: IGHV1-71:IGHD2-3:IGHJ3:IGHG1:cdr3H=TGTGCAAGACACGAACGGTTCTATGATGGTTACTACGTTGCCTGGTTTGCTTATTGG; Lchain: IGKV1-117:IGKJ2:IGKC:cdr3L=TGCTTTCAAGGTTCACATGTTCCGTACACGTTC	Hchain: IGHV1-71:IGHD2-3:IGHJ3; Lchain: IGKV1-117:IGKJ2:IGKC	IGHV1-71	IGHD2-3	IGHJ3	IGHG1	CARHERFYDGYYVAWFAYW	TGTGCAAGACACGAACGGTTCTATGATGGTTACTACGTTGCCTGGTTTGCTTATTGG	IGKV1-117	None	IGKJ2	IGKC	CFQGSHVPYTF	TGCTTTCAAGGTTCACATGTTCCGTACACGTTC	18	8	10	16	13	6	7	7	IgG1	0.968054211035818	0.677637947725073	7	> 7	expanded >1	expanded >1	V
M3_spleen_AAAGCAACAGCTGTGC	1775	4762	SeuratProject	RA2_mouse_bcells_spleen3	Spleen	M1	4762	1775	3	Hchain: IGHV1-71:IGHD2-3:IGHJ3:IGHG1:cdr3H=TGTGCAAGACACGAACGGTTCTATGATGGTTACTACGTTGCCTGGTTTGCTTATTGG; Lchain: IGKV1-117:IGKJ2:IGKC:cdr3L=TGCTTTCAAGGTTCACATGTTCCGTACACGTTC	Hchain: IGHV1-71:IGHD2-3:IGHJ3; Lchain: IGKV1-117:IGKJ2:IGKC	IGHV1-71	IGHD2-3	IGHJ3	IGHG1	CARHERFYDGYYVAWFAYW	TGTGCAAGACACGAACGGTTCTATGATGGTTACTACGTTGCCTGGTTTGCTTATTGG	IGKV1-117	None	IGKJ2	IGKC	CFQGSHVPYTF	TGCTTTCAAGGTTCACATGTTCCGTACACGTTC	18	8	10	16	13	6	7	7	IgG1	0.323232323232323	0.242424242424242	7	> 7	expanded >1	expanded >1	III
M3_spleen_CATCGGGGTCGGATCC	1384	3530	SeuratProject	RA2_mouse_bcells_spleen3	Spleen	M1	3530	1384	3	Hchain: IGHV1-71:IGHD2-3:IGHJ3:IGHG1:cdr3H=TGTGCAAGACACGAACGGTTCTATGATGGTTACTACGTTGCCTGGTTTGCTTATTGG; Lchain: IGKV1-117:IGKJ2:IGKC:cdr3L=TGCTTTCAAGGTTCACATGTTCCGTACACGTTC	Hchain: IGHV1-71:IGHD2-3:IGHJ3; Lchain: IGKV1-117:IGKJ2:IGKC	IGHV1-71	IGHD2-3	IGHJ3	IGHG1	CARHERFYDGYYVAWFAYW	TGTGCAAGACACGAACGGTTCTATGATGGTTACTACGTTGCCTGGTTTGCTTATTGG	IGKV1-117	None	IGKJ2	IGKC	CFQGSHVPYTF	TGCTTTCAAGGTTCACATGTTCCGTACACGTTC	18	8	10	16	13	6	7	7	IgG1	0.323232323232323	0.242424242424242	7	> 7	expanded >1	expanded >1	III
M3_spleen_CGCGTTTTCCTCCTAG	1373	3918	SeuratProject	RA2_mouse_bcells_spleen3	Spleen	M1	3918	1373	3	Hchain: IGHV1-71:IGHD2-3:IGHJ3:IGHG1:cdr3H=TGTGCAAGACACGAACGGTTCTATGATGGTTACTACGTTGCCTGGTTTGCTTATTGG; Lchain: IGKV1-117:IGKJ2:IGKC:cdr3L=TGCTTTCAAGGTTCACATGTTCCGTACACGTTC	Hchain: IGHV1-71:IGHD2-3:IGHJ3; Lchain: IGKV1-117:IGKJ2:IGKC	IGHV1-71	IGHD2-3	IGHJ3	IGHG1	CARHERFYDGYYVAWFAYW	TGTGCAAGACACGAACGGTTCTATGATGGTTACTACGTTGCCTGGTTTGCTTATTGG	IGKV1-117	None	IGKJ2	IGKC	CFQGSHVPYTF	TGCTTTCAAGGTTCACATGTTCCGTACACGTTC	18	8	10	16	13	6	7	7	IgG1	0.323232323232323	0.242424242424242	7	> 7	expanded >1	expanded >1	III
M3_spleen_TACGGTAAGTACTTGC	1617	4197	SeuratProject	RA2_mouse_bcells_spleen3	Spleen	M1	4197	1617	3	Hchain: IGHV1-71:IGHD2-3:IGHJ3:IGHG1:cdr3H=TGTGCAAGACACGAACGGTTCTATGATGGTTACTACGTTGCCTGGTTTGCTTATTGG; Lchain: IGKV1-117:IGKJ2:IGKC:cdr3L=TGCTTTCAAGGTTCACATGTTCCGTACACGTTC	Hchain: IGHV1-71:IGHD2-3:IGHJ3; Lchain: IGKV1-117:IGKJ2:IGKC	IGHV1-71	IGHD2-3	IGHJ3	IGHG1	CARHERFYDGYYVAWFAYW	TGTGCAAGACACGAACGGTTCTATGATGGTTACTACGTTGCCTGGTTTGCTTATTGG	IGKV1-117	None	IGKJ2	IGKC	CFQGSHVPYTF	TGCTTTCAAGGTTCACATGTTCCGTACACGTTC	18	8	10	16	13	6	7	7	IgG1	0.323232323232323	0.242424242424242	7	> 7	expanded >1	expanded >1	III
M3_spleen_TTAGGACTCTCAAGTG	1483	3661	SeuratProject	RA2_mouse_bcells_spleen3	Spleen	M1	3661	1483	3	Hchain: IGHV1-71:IGHD2-3:IGHJ3:IGHG1:cdr3H=TGTGCAAGACACGAACGGTTCTATGATGGTTACTACGTTGCCTGGTTTGCTTATTGG; Lchain: IGKV1-117:IGKJ2:IGKC:cdr3L=TGCTTTCAAGGTTCACATGTTCCGTACACGTTC	Hchain: IGHV1-71:IGHD2-3:IGHJ3; Lchain: IGKV1-117:IGKJ2:IGKC	IGHV1-71	IGHD2-3	IGHJ3	IGHG1	CARHERFYDGYYVAWFAYW	TGTGCAAGACACGAACGGTTCTATGATGGTTACTACGTTGCCTGGTTTGCTTATTGG	IGKV1-117	None	IGKJ2	IGKC	CFQGSHVPYTF	TGCTTTCAAGGTTCACATGTTCCGTACACGTTC	18	8	10	16	13	6	7	7	IgG1	0.323232323232323	0.242424242424242	7	> 7	expanded >1	expanded >1	III
M2_bm_AACTCCCCATCCGCGA	1280	3392	SeuratProject	RA3_mouse_bcells_bm2	BM	M2	3392	1280	3	Hchain: IGHV2-3:IGHD2-6:IGHJ4:IGHG1:cdr3H=TGTGCAGGGGGTAGTAACTACGAGAATTACTATGCTATGGACTACTGG; Lchain: IGKV5-43:IGKJ2:IGKC:cdr3L=TGTCAACAGAGTAACAGCTGGCCTCAGTTCACGTTC	Hchain: IGHV2-3:IGHD2-6:IGHJ4; Lchain: IGKV5-43:IGKJ2:IGKC	IGHV2-3	IGHD2-6	IGHJ4	IGHG1	CAGGSNYENYYAMDYW	TGTGCAGGGGGTAGTAACTACGAGAATTACTATGCTATGGACTACTGG	IGKV5-43	None	IGKJ2	IGKC	CQQSNSWPQFTF	TGTCAACAGAGTAACAGCTGGCCTCAGTTCACGTTC	27	13	14	12	22	9	13	8	IgG1	0.592718035563082	0.550381033022862	> 7	> 7	expanded >1	expanded >1	III
M2_bm_AATCGGTCATTGGCGC	1431	3739	SeuratProject	RA3_mouse_bcells_bm2	BM	M2	3739	1431	1	Hchain: IGHV2-3:IGHD2-6:IGHJ4:IGHG1:cdr3H=TGTGCAGGGGGTAGTAACTACGAGAATTACTATGCTATGGACTACTGG; Lchain: IGKV5-43:IGKJ2:IGKC:cdr3L=TGTCAACAGAGTAACAGCTGGCCTCAGTTCACGTTC	Hchain: IGHV2-3:IGHD2-6:IGHJ4; Lchain: IGKV5-43:IGKJ2:IGKC	IGHV2-3	IGHD2-6	IGHJ4	IGHG1	CAGGSNYENYYAMDYW	TGTGCAGGGGGTAGTAACTACGAGAATTACTATGCTATGGACTACTGG	IGKV5-43	None	IGKJ2	IGKC	CQQSNSWPQFTF	TGTCAACAGAGTAACAGCTGGCCTCAGTTCACGTTC	27	13	14	12	22	9	13	8	IgG1	0.592718035563082	0.550381033022862	> 7	> 7	expanded >1	expanded >1	I
M2_bm_ATCACGAAGCACCGCT	1528	4423	SeuratProject	RA3_mouse_bcells_bm2	BM	M2	4423	1528	5	Hchain: IGHV2-3:IGHD2-6:IGHJ4:IGHG1:cdr3H=TGTGCAGGGGGTAGTAACTACGAGAATTACTATGCTATGGACTACTGG; Lchain: IGKV5-43:IGKJ2:IGKC:cdr3L=TGTCAACAGAGTAACAGCTGGCCTCAGTTCACGTTC	Hchain: IGHV2-3:IGHD2-6:IGHJ4; Lchain: IGKV5-43:IGKJ2:IGKC	IGHV2-3	IGHD2-6	IGHJ4	IGHG1	CAGGSNYENYYAMDYW	TGTGCAGGGGGTAGTAACTACGAGAATTACTATGCTATGGACTACTGG	IGKV5-43	None	IGKJ2	IGKC	CQQSNSWPQFTF	TGTCAACAGAGTAACAGCTGGCCTCAGTTCACGTTC	27	13	14	12	22	9	13	8	IgG1	0.592718035563082	0.550381033022862	> 7	> 7	expanded >1	expanded >1	V
M2_bm_CCTTACGAGGTGTTAA	2163	6633	SeuratProject	RA3_mouse_bcells_bm2	BM	M2	6633	2163	3	Hchain: IGHV2-3:IGHD2-6:IGHJ4:IGHG1:cdr3H=TGTGCAGGGGGTAGTAACTACGAGAATTACTATGCTATGGACTACTGG; Lchain: IGKV5-43:IGKJ2:IGKC:cdr3L=TGTCAACAGAGTAACAGCTGGCCTCAGTTCACGTTC	Hchain: IGHV2-3:IGHD2-6:IGHJ4; Lchain: IGKV5-43:IGKJ2:IGKC	IGHV2-3	IGHD2-6	IGHJ4	IGHG1	CAGGSNYENYYAMDYW	TGTGCAGGGGGTAGTAACTACGAGAATTACTATGCTATGGACTACTGG	IGKV5-43	None	IGKJ2	IGKC	CQQSNSWPQFTF	TGTCAACAGAGTAACAGCTGGCCTCAGTTCACGTTC	27	13	14	12	22	9	13	8	IgG1	0.592718035563082	0.550381033022862	> 7	> 7	expanded >1	expanded >1	III
M2_bm_CGCGGTAAGAATCTCC	1525	3571	SeuratProject	RA3_mouse_bcells_bm2	BM	M2	3571	1525	3	Hchain: IGHV2-3:IGHD2-6:IGHJ4:IGHG1:cdr3H=TGTGCAGGGGGTAGTAACTACGAGAATTACTATGCTATGGACTACTGG; Lchain: IGKV5-43:IGKJ2:IGKC:cdr3L=TGTCAACAGAGTAACAGCTGGCCTCAGTTCACGTTC	Hchain: IGHV2-3:IGHD2-6:IGHJ4; Lchain: IGKV5-43:IGKJ2:IGKC	IGHV2-3	IGHD2-6	IGHJ4	IGHG1	CAGGSNYENYYAMDYW	TGTGCAGGGGGTAGTAACTACGAGAATTACTATGCTATGGACTACTGG	IGKV5-43	None	IGKJ2	IGKC	CQQSNSWPQFTF	TGTCAACAGAGTAACAGCTGGCCTCAGTTCACGTTC	27	13	14	12	22	9	13	8	IgG1	0.592718035563082	0.550381033022862	> 7	> 7	expanded >1	expanded >1	III
M2_bm_CGTCACTGTAGGAGTC	1570	5086	SeuratProject	RA3_mouse_bcells_bm2	BM	M2	5086	1570	3	Hchain: IGHV2-3:IGHD2-6:IGHJ4:IGHG1:cdr3H=TGTGCAGGGGGTAGTAACTACGAGAATTACTATGCTATGGACTACTGG; Lchain: IGKV5-43:IGKJ2:IGKC:cdr3L=TGTCAACAGAGTAACAGCTGGCCTCAGTTCACGTTC	Hchain: IGHV2-3:IGHD2-6:IGHJ4; Lchain: IGKV5-43:IGKJ2:IGKC	IGHV2-3	IGHD2-6	IGHJ4	IGHG1	CAGGSNYENYYAMDYW	TGTGCAGGGGGTAGTAACTACGAGAATTACTATGCTATGGACTACTGG	IGKV5-43	None	IGKJ2	IGKC	CQQSNSWPQFTF	TGTCAACAGAGTAACAGCTGGCCTCAGTTCACGTTC	27	13	14	12	22	9	13	8	IgG1	0.592718035563082	0.550381033022862	> 7	> 7	expanded >1	expanded >1	III
M2_bm_GACGTGCAGATCTGAA	1221	3256	SeuratProject	RA3_mouse_bcells_bm2	BM	M2	3256	1221	1	Hchain: IGHV2-3:IGHD2-6:IGHJ4:IGHG1:cdr3H=TGTGCAGGGGGTAGTAACTACGAGAATTACTATGCTATGGACTACTGG; Lchain: IGKV5-43:IGKJ2:IGKC:cdr3L=TGTCAACAGAGTAACAGCTGGCCTCAGTTCACGTTC	Hchain: IGHV2-3:IGHD2-6:IGHJ4; Lchain: IGKV5-43:IGKJ2:IGKC	IGHV2-3	IGHD2-6	IGHJ4	IGHG1	CAGGSNYENYYAMDYW	TGTGCAGGGGGTAGTAACTACGAGAATTACTATGCTATGGACTACTGG	IGKV5-43	None	IGKJ2	IGKC	CQQSNSWPQFTF	TGTCAACAGAGTAACAGCTGGCCTCAGTTCACGTTC	27	13	14	12	22	9	13	8	IgG1	0.592718035563082	0.550381033022862	> 7	> 7	expanded >1	expanded >1	I
M2_bm_GGACAAGGTAGAGCTG	1791	6279	SeuratProject	RA3_mouse_bcells_bm2	BM	M2	6279	1791	3	Hchain: IGHV2-3:IGHD2-6:IGHJ4:IGHG1:cdr3H=TGTGCAGGGGGTAGTAACTACGAGAATTACTATGCTATGGACTACTGG; Lchain: IGKV5-43:IGKJ2:IGKC:cdr3L=TGTCAACAGAGTAACAGCTGGCCTCAGTTCACGTTC	Hchain: IGHV2-3:IGHD2-6:IGHJ4; Lchain: IGKV5-43:IGKJ2:IGKC	IGHV2-3	IGHD2-6	IGHJ4	IGHG1	CAGGSNYENYYAMDYW	TGTGCAGGGGGTAGTAACTACGAGAATTACTATGCTATGGACTACTGG	IGKV5-43	None	IGKJ2	IGKC	CQQSNSWPQFTF	TGTCAACAGAGTAACAGCTGGCCTCAGTTCACGTTC	27	13	14	12	22	9	13	8	IgG1	0.592718035563082	0.550381033022862	> 7	> 7	expanded >1	expanded >1	III
M2_bm_GGTGTTAGTATAAACG	1894	5377	SeuratProject	RA3_mouse_bcells_bm2	BM	M2	5377	1894	3	Hchain: IGHV2-3:IGHD2-6:IGHJ4:IGHG1:cdr3H=TGTGCAGGGGGTAGTAACTACGAGAATTACTATGCTATGGACTACTGG; Lchain: IGKV5-43:IGKJ2:IGKC:cdr3L=TGTCAACAGAGTAACAGCTGGCCTCAGTTCACGTTC	Hchain: IGHV2-3:IGHD2-6:IGHJ4; Lchain: IGKV5-43:IGKJ2:IGKC	IGHV2-3	IGHD2-6	IGHJ4	IGHG1	CAGGSNYENYYAMDYW	TGTGCAGGGGGTAGTAACTACGAGAATTACTATGCTATGGACTACTGG	IGKV5-43	None	IGKJ2	IGKC	CQQSNSWPQFTF	TGTCAACAGAGTAACAGCTGGCCTCAGTTCACGTTC	27	13	14	12	22	9	13	8	IgG1	0.592718035563082	0.550381033022862	> 7	> 7	expanded >1	expanded >1	III
M2_bm_GTCACGGCATGTTGAC	1669	5372	SeuratProject	RA3_mouse_bcells_bm2	BM	M2	5372	1669	3	Hchain: IGHV2-3:IGHD2-6:IGHJ4:IGHG1:cdr3H=TGTGCAGGGGGTAGTAACTACGAGAATTACTATGCTATGGACTACTGG; Lchain: IGKV5-43:IGKJ2:IGKC:cdr3L=TGTCAACAGAGTAACAGCTGGCCTCAGTTCACGTTC	Hchain: IGHV2-3:IGHD2-6:IGHJ4; Lchain: IGKV5-43:IGKJ2:IGKC	IGHV2-3	IGHD2-6	IGHJ4	IGHG1	CAGGSNYENYYAMDYW	TGTGCAGGGGGTAGTAACTACGAGAATTACTATGCTATGGACTACTGG	IGKV5-43	None	IGKJ2	IGKC	CQQSNSWPQFTF	TGTCAACAGAGTAACAGCTGGCCTCAGTTCACGTTC	27	13	14	12	22	9	13	8	IgG1	0.592718035563082	0.550381033022862	> 7	> 7	expanded >1	expanded >1	III
M2_bm_TTAGTTCTCTTACCGC	1521	4472	SeuratProject	RA3_mouse_bcells_bm2	BM	M2	4472	1521	3	Hchain: IGHV2-3:IGHD2-6:IGHJ4:IGHG1:cdr3H=TGTGCAGGGGGTAGTAACTACGAGAATTACTATGCTATGGACTACTGG; Lchain: IGKV5-43:IGKJ2:IGKC:cdr3L=TGTCAACAGAGTAACAGCTGGCCTCAGTTCACGTTC	Hchain: IGHV2-3:IGHD2-6:IGHJ4; Lchain: IGKV5-43:IGKJ2:IGKC	IGHV2-3	IGHD2-6	IGHJ4	IGHG1	CAGGSNYENYYAMDYW	TGTGCAGGGGGTAGTAACTACGAGAATTACTATGCTATGGACTACTGG	IGKV5-43	None	IGKJ2	IGKC	CQQSNSWPQFTF	TGTCAACAGAGTAACAGCTGGCCTCAGTTCACGTTC	27	13	14	12	22	9	13	8	IgG1	0.592718035563082	0.550381033022862	> 7	> 7	expanded >1	expanded >1	III
M2_bm_TTCTTAGCACCAGATT	2145	7383	SeuratProject	RA3_mouse_bcells_bm2	BM	M2	7383	2145	3	Hchain: IGHV2-3:IGHD2-6:IGHJ4:IGHG1:cdr3H=TGTGCAGGGGGTAGTAACTACGAGAATTACTATGCTATGGACTACTGG; Lchain: IGKV5-43:IGKJ2:IGKC:cdr3L=TGTCAACAGAGTAACAGCTGGCCTCAGTTCACGTTC	Hchain: IGHV2-3:IGHD2-6:IGHJ4; Lchain: IGKV5-43:IGKJ2:IGKC	IGHV2-3	IGHD2-6	IGHJ4	IGHG1	CAGGSNYENYYAMDYW	TGTGCAGGGGGTAGTAACTACGAGAATTACTATGCTATGGACTACTGG	IGKV5-43	None	IGKJ2	IGKC	CQQSNSWPQFTF	TGTCAACAGAGTAACAGCTGGCCTCAGTTCACGTTC	27	13	14	12	22	9	13	8	IgG1	0.592718035563082	0.550381033022862	> 7	> 7	expanded >1	expanded >1	III
M2_spleen_ACAGCCGCAAATCCGT	1639	4408	SeuratProject	RA1_mouse_bcells_spleen2	Spleen	M2	4408	1639	5	Hchain: IGHV2-3:IGHD2-6:IGHJ4:IGHG1:cdr3H=TGTGCAGGGGGTAGTAACTACGAGAATTACTATGCTATGGACTACTGG; Lchain: IGKV5-43:IGKJ2:IGKC:cdr3L=TGTCAACAGAGTAACAGCTGGCCTCAGTTCACGTTC	Hchain: IGHV2-3:IGHD2-6:IGHJ4; Lchain: IGKV5-43:IGKJ2:IGKC	IGHV2-3	IGHD2-6	IGHJ4	IGHG1	CAGGSNYENYYAMDYW	TGTGCAGGGGGTAGTAACTACGAGAATTACTATGCTATGGACTACTGG	IGKV5-43	None	IGKJ2	IGKC	CQQSNSWPQFTF	TGTCAACAGAGTAACAGCTGGCCTCAGTTCACGTTC	27	13	14	12	22	9	13	8	IgG1	0.507218103784627	0.351150994927819	> 7	> 7	expanded >1	expanded >1	V
M2_spleen_CCGTGGACAACTTGAC	1494	3664	SeuratProject	RA1_mouse_bcells_spleen2	Spleen	M2	3664	1494	1	Hchain: IGHV2-3:IGHD2-6:IGHJ4:IGHG1:cdr3H=TGTGCAGGGGGTAGTAACTACGAGAATTACTATGCTATGGACTACTGG; Lchain: IGKV5-43:IGKJ2:IGKC:cdr3L=TGTCAACAGAGTAACAGCTGGCCTCAGTTCACGTTC	Hchain: IGHV2-3:IGHD2-6:IGHJ4; Lchain: IGKV5-43:IGKJ2:IGKC	IGHV2-3	IGHD2-6	IGHJ4	IGHG1	CAGGSNYENYYAMDYW	TGTGCAGGGGGTAGTAACTACGAGAATTACTATGCTATGGACTACTGG	IGKV5-43	None	IGKJ2	IGKC	CQQSNSWPQFTF	TGTCAACAGAGTAACAGCTGGCCTCAGTTCACGTTC	27	13	14	12	22	9	13	8	IgG1	0.507218103784627	0.351150994927819	> 7	> 7	expanded >1	expanded >1	I
M2_spleen_CTCACACCACCGAAAG	1723	4604	SeuratProject	RA1_mouse_bcells_spleen2	Spleen	M2	4604	1723	3	Hchain: IGHV2-3:IGHD2-6:IGHJ4:IGHG1:cdr3H=TGTGCAGGGGGTAGTAACTACGAGAATTACTATGCTATGGACTACTGG; Lchain: IGKV5-43:IGKJ2:IGKC:cdr3L=TGTCAACAGAGTAACAGCTGGCCTCAGTTCACGTTC	Hchain: IGHV2-3:IGHD2-6:IGHJ4; Lchain: IGKV5-43:IGKJ2:IGKC	IGHV2-3	IGHD2-6	IGHJ4	IGHG1	CAGGSNYENYYAMDYW	TGTGCAGGGGGTAGTAACTACGAGAATTACTATGCTATGGACTACTGG	IGKV5-43	None	IGKJ2	IGKC	CQQSNSWPQFTF	TGTCAACAGAGTAACAGCTGGCCTCAGTTCACGTTC	27	13	14	12	22	9	13	8	IgG1	0.507218103784627	0.351150994927819	> 7	> 7	expanded >1	expanded >1	III
M2_spleen_CTGAAGTCACCATCCT	1566	3626	SeuratProject	RA1_mouse_bcells_spleen2	Spleen	M2	3626	1566	3	Hchain: IGHV2-3:IGHD2-6:IGHJ4:IGHG1:cdr3H=TGTGCAGGGGGTAGTAACTACGAGAATTACTATGCTATGGACTACTGG; Lchain: IGKV5-43:IGKJ2:IGKC:cdr3L=TGTCAACAGAGTAACAGCTGGCCTCAGTTCACGTTC	Hchain: IGHV2-3:IGHD2-6:IGHJ4; Lchain: IGKV5-43:IGKJ2:IGKC	IGHV2-3	IGHD2-6	IGHJ4	IGHG1	CAGGSNYENYYAMDYW	TGTGCAGGGGGTAGTAACTACGAGAATTACTATGCTATGGACTACTGG	IGKV5-43	None	IGKJ2	IGKC	CQQSNSWPQFTF	TGTCAACAGAGTAACAGCTGGCCTCAGTTCACGTTC	27	13	14	12	22	9	13	8	IgG1	0.507218103784627	0.351150994927819	> 7	> 7	expanded >1	expanded >1	III
M2_spleen_CTTGGCTTCAGTCCCT	2078	5579	SeuratProject	RA1_mouse_bcells_spleen2	Spleen	M2	5579	2078	3	Hchain: IGHV2-3:IGHD2-6:IGHJ4:IGHG1:cdr3H=TGTGCAGGGGGTAGTAACTACGAGAATTACTATGCTATGGACTACTGG; Lchain: IGKV5-43:IGKJ2:IGKC:cdr3L=TGTCAACAGAGTAACAGCTGGCCTCAGTTCACGTTC	Hchain: IGHV2-3:IGHD2-6:IGHJ4; Lchain: IGKV5-43:IGKJ2:IGKC	IGHV2-3	IGHD2-6	IGHJ4	IGHG1	CAGGSNYENYYAMDYW	TGTGCAGGGGGTAGTAACTACGAGAATTACTATGCTATGGACTACTGG	IGKV5-43	None	IGKJ2	IGKC	CQQSNSWPQFTF	TGTCAACAGAGTAACAGCTGGCCTCAGTTCACGTTC	27	13	14	12	22	9	13	8	IgG1	0.507218103784627	0.351150994927819	> 7	> 7	expanded >1	expanded >1	III
M2_spleen_GTCGGGTTCCATGCTC	1654	5465	SeuratProject	RA1_mouse_bcells_spleen2	Spleen	M2	5465	1654	3	Hchain: IGHV2-3:IGHD2-6:IGHJ4:IGHG1:cdr3H=TGTGCAGGGGGTAGTAACTACGAGAATTACTATGCTATGGACTACTGG; Lchain: IGKV5-43:IGKJ2:IGKC:cdr3L=TGTCAACAGAGTAACAGCTGGCCTCAGTTCACGTTC	Hchain: IGHV2-3:IGHD2-6:IGHJ4; Lchain: IGKV5-43:IGKJ2:IGKC	IGHV2-3	IGHD2-6	IGHJ4	IGHG1	CAGGSNYENYYAMDYW	TGTGCAGGGGGTAGTAACTACGAGAATTACTATGCTATGGACTACTGG	IGKV5-43	None	IGKJ2	IGKC	CQQSNSWPQFTF	TGTCAACAGAGTAACAGCTGGCCTCAGTTCACGTTC	27	13	14	12	22	9	13	8	IgG1	0.507218103784627	0.351150994927819	> 7	> 7	expanded >1	expanded >1	III
M2_spleen_TCTGAGAGTCGAGATG	1768	5325	SeuratProject	RA1_mouse_bcells_spleen2	Spleen	M2	5325	1768	3	Hchain: IGHV2-3:IGHD2-6:IGHJ4:IGHG1:cdr3H=TGTGCAGGGGGTAGTAACTACGAGAATTACTATGCTATGGACTACTGG; Lchain: IGKV5-43:IGKJ2:IGKC:cdr3L=TGTCAACAGAGTAACAGCTGGCCTCAGTTCACGTTC	Hchain: IGHV2-3:IGHD2-6:IGHJ4; Lchain: IGKV5-43:IGKJ2:IGKC	IGHV2-3	IGHD2-6	IGHJ4	IGHG1	CAGGSNYENYYAMDYW	TGTGCAGGGGGTAGTAACTACGAGAATTACTATGCTATGGACTACTGG	IGKV5-43	None	IGKJ2	IGKC	CQQSNSWPQFTF	TGTCAACAGAGTAACAGCTGGCCTCAGTTCACGTTC	27	13	14	12	22	9	13	8	IgG1	0.507218103784627	0.351150994927819	> 7	> 7	expanded >1	expanded >1	III
M2_spleen_TGAGAGGGTTATTCTC	2311	6288	SeuratProject	RA1_mouse_bcells_spleen2	Spleen	M2	6288	2311	3	Hchain: IGHV2-3:IGHD2-6:IGHJ4:IGHG1:cdr3H=TGTGCAGGGGGTAGTAACTACGAGAATTACTATGCTATGGACTACTGG; Lchain: IGKV5-43:IGKJ2:IGKC:cdr3L=TGTCAACAGAGTAACAGCTGGCCTCAGTTCACGTTC	Hchain: IGHV2-3:IGHD2-6:IGHJ4; Lchain: IGKV5-43:IGKJ2:IGKC	IGHV2-3	IGHD2-6	IGHJ4	IGHG1	CAGGSNYENYYAMDYW	TGTGCAGGGGGTAGTAACTACGAGAATTACTATGCTATGGACTACTGG	IGKV5-43	None	IGKJ2	IGKC	CQQSNSWPQFTF	TGTCAACAGAGTAACAGCTGGCCTCAGTTCACGTTC	27	13	14	12	22	9	13	8	IgG1	0.507218103784627	0.351150994927819	> 7	> 7	expanded >1	expanded >1	III
M3_BM_GATCGTAAGCGATTCT	1642	4805	SeuratProject	RA4_mouse_bcells_bm3	BM	M1	4805	1642	3	Hchain: IGHV5-16:IGHD1-1:IGHJ1:IGHG1:cdr3H=TGTGCAAGAGGGGGGACTCTACGGTGGCCGTACTTCGATGTCTGG; Lchain: IGKV5-39:IGKJ5:IGKC:cdr3L=TGTCAAAATGGTCACAACTTTCCGCTCACGTTC	Hchain: IGHV5-16:IGHD1-1:IGHJ1; Lchain: IGKV5-39:IGKJ5:IGKC	IGHV5-16	IGHD1-1	IGHJ1	IGHG1	CARGGTLRWPYFDVW	TGTGCAAGAGGGGGGACTCTACGGTGGCCGTACTTCGATGTCTGG	IGKV5-39	None	IGKJ5	IGKC	CQNGHNFPLTF	TGTCAAAATGGTCACAACTTTCCGCTCACGTTC	15	7	8	24	12	6	6	8	IgG1	0.774443368828654	0.580832526621491	> 7	> 7	expanded >1	expanded >1	III
M3_BM_GTGTTAGCAGTAAGCG	1494	4050	SeuratProject	RA4_mouse_bcells_bm3	BM	M1	4050	1494	5	Hchain: IGHV5-16:IGHD1-1:IGHJ1:IGHG1:cdr3H=TGTGCAAGAGGGGGGACTCTACGGTGGCCGTACTTCGATGTCTGG; Lchain: IGKV5-39:IGKJ5:IGKC:cdr3L=TGTCAAAATGGTCACAACTTTCCGCTCACGTTC	Hchain: IGHV5-16:IGHD1-1:IGHJ1; Lchain: IGKV5-39:IGKJ5:IGKC	IGHV5-16	IGHD1-1	IGHJ1	IGHG1	CARGGTLRWPYFDVW	TGTGCAAGAGGGGGGACTCTACGGTGGCCGTACTTCGATGTCTGG	IGKV5-39	None	IGKJ5	IGKC	CQNGHNFPLTF	TGTCAAAATGGTCACAACTTTCCGCTCACGTTC	15	7	8	24	12	6	6	8	IgG1	0.774443368828654	0.580832526621491	> 7	> 7	expanded >1	expanded >1	V
M3_BM_TCACGAAGTAAGTTCC	1472	3720	SeuratProject	RA4_mouse_bcells_bm3	BM	M1	3720	1472	5	Hchain: IGHV5-16:IGHD1-1:IGHJ1:IGHG1:cdr3H=TGTGCAAGAGGGGGGACTCTACGGTGGCCGTACTTCGATGTCTGG; Lchain: IGKV5-39:IGKJ5:IGKC:cdr3L=TGTCAAAATGGTCACAACTTTCCGCTCACGTTC	Hchain: IGHV5-16:IGHD1-1:IGHJ1; Lchain: IGKV5-39:IGKJ5:IGKC	IGHV5-16	IGHD1-1	IGHJ1	IGHG1	CARGGTLRWPYFDVW	TGTGCAAGAGGGGGGACTCTACGGTGGCCGTACTTCGATGTCTGG	IGKV5-39	None	IGKJ5	IGKC	CQNGHNFPLTF	TGTCAAAATGGTCACAACTTTCCGCTCACGTTC	15	7	8	24	12	6	6	8	IgG1	0.774443368828654	0.580832526621491	> 7	> 7	expanded >1	expanded >1	V
M3_BM_TTAGTTCCAAAGTCAA	1818	4588	SeuratProject	RA4_mouse_bcells_bm3	BM	M1	4588	1818	5	Hchain: IGHV5-16:IGHD1-1:IGHJ1:IGHG1:cdr3H=TGTGCAAGAGGGGGGACTCTACGGTGGCCGTACTTCGATGTCTGG; Lchain: IGKV5-39:IGKJ5:IGKC:cdr3L=TGTCAAAATGGTCACAACTTTCCGCTCACGTTC	Hchain: IGHV5-16:IGHD1-1:IGHJ1; Lchain: IGKV5-39:IGKJ5:IGKC	IGHV5-16	IGHD1-1	IGHJ1	IGHG1	CARGGTLRWPYFDVW	TGTGCAAGAGGGGGGACTCTACGGTGGCCGTACTTCGATGTCTGG	IGKV5-39	None	IGKJ5	IGKC	CQNGHNFPLTF	TGTCAAAATGGTCACAACTTTCCGCTCACGTTC	15	7	8	24	12	6	6	8	IgG1	0.774443368828654	0.580832526621491	> 7	> 7	expanded >1	expanded >1	V
M3_spleen_AGCCTAATCTAACGGT	2077	6693	SeuratProject	RA2_mouse_bcells_spleen3	Spleen	M1	6693	2077	3	Hchain: IGHV5-16:IGHD1-1:IGHJ1:IGHG1:cdr3H=TGTGCAAGAGGGGGGACTCTACGGTGGCCGTACTTCGATGTCTGG; Lchain: IGKV5-39:IGKJ5:IGKC:cdr3L=TGTCAAAATGGTCACAACTTTCCGCTCACGTTC	Hchain: IGHV5-16:IGHD1-1:IGHJ1; Lchain: IGKV5-39:IGKJ5:IGKC	IGHV5-16	IGHD1-1	IGHJ1	IGHG1	CARGGTLRWPYFDVW	TGTGCAAGAGGGGGGACTCTACGGTGGCCGTACTTCGATGTCTGG	IGKV5-39	None	IGKJ5	IGKC	CQNGHNFPLTF	TGTCAAAATGGTCACAACTTTCCGCTCACGTTC	15	7	8	24	12	6	6	8	IgG1	0.282828282828283	0.242424242424242	> 7	> 7	expanded >1	expanded >1	III
M3_spleen_AGGCCGTGTCAATACC	1528	4491	SeuratProject	RA2_mouse_bcells_spleen3	Spleen	M1	4491	1528	3	Hchain: IGHV5-16:IGHD1-1:IGHJ1:IGHG1:cdr3H=TGTGCAAGAGGGGGGACTCTACGGTGGCCGTACTTCGATGTCTGG; Lchain: IGKV5-39:IGKJ5:IGKC:cdr3L=TGTCAAAATGGTCACAACTTTCCGCTCACGTTC	Hchain: IGHV5-16:IGHD1-1:IGHJ1; Lchain: IGKV5-39:IGKJ5:IGKC	IGHV5-16	IGHD1-1	IGHJ1	IGHG1	CARGGTLRWPYFDVW	TGTGCAAGAGGGGGGACTCTACGGTGGCCGTACTTCGATGTCTGG	IGKV5-39	None	IGKJ5	IGKC	CQNGHNFPLTF	TGTCAAAATGGTCACAACTTTCCGCTCACGTTC	15	7	8	24	12	6	6	8	IgG1	0.282828282828283	0.242424242424242	> 7	> 7	expanded >1	expanded >1	III
M3_spleen_CATTATCCATGAAGTA	1394	3075	SeuratProject	RA2_mouse_bcells_spleen3	Spleen	M1	3075	1394	3	Hchain: IGHV5-16:IGHD1-1:IGHJ1:IGHG1:cdr3H=TGTGCAAGAGGGGGGACTCTACGGTGGCCGTACTTCGATGTCTGG; Lchain: IGKV5-39:IGKJ5:IGKC:cdr3L=TGTCAAAATGGTCACAACTTTCCGCTCACGTTC	Hchain: IGHV5-16:IGHD1-1:IGHJ1; Lchain: IGKV5-39:IGKJ5:IGKC	IGHV5-16	IGHD1-1	IGHJ1	IGHG1	CARGGTLRWPYFDVW	TGTGCAAGAGGGGGGACTCTACGGTGGCCGTACTTCGATGTCTGG	IGKV5-39	None	IGKJ5	IGKC	CQNGHNFPLTF	TGTCAAAATGGTCACAACTTTCCGCTCACGTTC	15	7	8	24	12	6	6	8	IgG1	0.282828282828283	0.242424242424242	> 7	> 7	expanded >1	expanded >1	III
M3_spleen_GACGTTACACCTATCC	2044	5128	SeuratProject	RA2_mouse_bcells_spleen3	Spleen	M1	5128	2044	3	Hchain: IGHV5-16:IGHD1-1:IGHJ1:IGHG1:cdr3H=TGTGCAAGAGGGGGGACTCTACGGTGGCCGTACTTCGATGTCTGG; Lchain: IGKV5-39:IGKJ5:IGKC:cdr3L=TGTCAAAATGGTCACAACTTTCCGCTCACGTTC	Hchain: IGHV5-16:IGHD1-1:IGHJ1; Lchain: IGKV5-39:IGKJ5:IGKC	IGHV5-16	IGHD1-1	IGHJ1	IGHG1	CARGGTLRWPYFDVW	TGTGCAAGAGGGGGGACTCTACGGTGGCCGTACTTCGATGTCTGG	IGKV5-39	None	IGKJ5	IGKC	CQNGHNFPLTF	TGTCAAAATGGTCACAACTTTCCGCTCACGTTC	15	7	8	24	12	6	6	8	IgG1	0.282828282828283	0.242424242424242	> 7	> 7	expanded >1	expanded >1	III
M3_spleen_GCTTCCATCATTATCC	1929	5147	SeuratProject	RA2_mouse_bcells_spleen3	Spleen	M1	5147	1929	1	Hchain: IGHV5-16:IGHD1-1:IGHJ1:IGHG1:cdr3H=TGTGCAAGAGGGGGGACTCTACGGTGGCCGTACTTCGATGTCTGG; Lchain: IGKV5-39:IGKJ5:IGKC:cdr3L=TGTCAAAATGGTCACAACTTTCCGCTCACGTTC	Hchain: IGHV5-16:IGHD1-1:IGHJ1; Lchain: IGKV5-39:IGKJ5:IGKC	IGHV5-16	IGHD1-1	IGHJ1	IGHG1	CARGGTLRWPYFDVW	TGTGCAAGAGGGGGGACTCTACGGTGGCCGTACTTCGATGTCTGG	IGKV5-39	None	IGKJ5	IGKC	CQNGHNFPLTF	TGTCAAAATGGTCACAACTTTCCGCTCACGTTC	15	7	8	24	12	6	6	8	IgG1	0.282828282828283	0.242424242424242	> 7	> 7	expanded >1	expanded >1	I
M3_spleen_GTGCTTCTCAAGCCTA	1949	5974	SeuratProject	RA2_mouse_bcells_spleen3	Spleen	M1	5974	1949	3	Hchain: IGHV5-16:IGHD1-1:IGHJ1:IGHG1:cdr3H=TGTGCAAGAGGGGGGACTCTACGGTGGCCGTACTTCGATGTCTGG; Lchain: IGKV5-39:IGKJ5:IGKC:cdr3L=TGTCAAAATGGTCACAACTTTCCGCTCACGTTC	Hchain: IGHV5-16:IGHD1-1:IGHJ1; Lchain: IGKV5-39:IGKJ5:IGKC	IGHV5-16	IGHD1-1	IGHJ1	IGHG1	CARGGTLRWPYFDVW	TGTGCAAGAGGGGGGACTCTACGGTGGCCGTACTTCGATGTCTGG	IGKV5-39	None	IGKJ5	IGKC	CQNGHNFPLTF	TGTCAAAATGGTCACAACTTTCCGCTCACGTTC	15	7	8	24	12	6	6	8	IgG1	0.282828282828283	0.242424242424242	> 7	> 7	expanded >1	expanded >1	III
M2_bm_AGGTCCGGTCGGCACT	1583	4548	SeuratProject	RA3_mouse_bcells_bm2	BM	M2	4548	1583	3	Hchain: IGHV1-62-2:IGHD2-4:IGHJ3:IGHG1:cdr3H=TGTGCAAGACACGAAGGAGGCTACTATCCTGCCTGGTTTGCTTACTGG; Lchain: IGKV1-117:IGKJ2:IGKC:cdr3L=TGCTTTCAAGGTTCACATGTTCCGTACACGTTC	Hchain: IGHV1-62-2:IGHD2-4:IGHJ3; Lchain: IGKV1-117:IGKJ2:IGKC	IGHV1-62-2	IGHD2-4	IGHJ3	IGHG1	CARHEGGYYPAWFAYW	TGTGCAAGACACGAAGGAGGCTACTATCCTGCCTGGTTTGCTTACTGG	IGKV1-117	None	IGKJ2	IGKC	CFQGSHVPYTF	TGCTTTCAAGGTTCACATGTTCCGTACACGTTC	20	8	12	21	20	8	12	9	IgG1	0.508044030482642	0.508044030482642	> 7	> 7	expanded >1	expanded >1	III
M2_bm_CAAGGCCTCGAATCCA	1850	5066	SeuratProject	RA3_mouse_bcells_bm2	BM	M2	5066	1850	3	Hchain: IGHV1-62-2:IGHD2-4:IGHJ3:IGHG1:cdr3H=TGTGCAAGACACGAAGGAGGCTACTATCCTGCCTGGTTTGCTTACTGG; Lchain: IGKV1-117:IGKJ2:IGKC:cdr3L=TGCTTTCAAGGTTCACATGTTCCGTACACGTTC	Hchain: IGHV1-62-2:IGHD2-4:IGHJ3; Lchain: IGKV1-117:IGKJ2:IGKC	IGHV1-62-2	IGHD2-4	IGHJ3	IGHG1	CARHEGGYYPAWFAYW	TGTGCAAGACACGAAGGAGGCTACTATCCTGCCTGGTTTGCTTACTGG	IGKV1-117	None	IGKJ2	IGKC	CFQGSHVPYTF	TGCTTTCAAGGTTCACATGTTCCGTACACGTTC	20	8	12	21	20	8	12	9	IgG1	0.508044030482642	0.508044030482642	> 7	> 7	expanded >1	expanded >1	III
M2_bm_CAAGTTGTCAATAAGG	939	2132	SeuratProject	RA3_mouse_bcells_bm2	BM	M2	2132	939	5	Hchain: IGHV1-62-2:IGHD2-4:IGHJ3:IGHG1:cdr3H=TGTGCAAGACACGAAGGAGGCTACTATCCTGCCTGGTTTGCTTACTGG; Lchain: IGKV1-117:IGKJ2:IGKC:cdr3L=TGCTTTCAAGGTTCACATGTTCCGTACACGTTC	Hchain: IGHV1-62-2:IGHD2-4:IGHJ3; Lchain: IGKV1-117:IGKJ2:IGKC	IGHV1-62-2	IGHD2-4	IGHJ3	IGHG1	CARHEGGYYPAWFAYW	TGTGCAAGACACGAAGGAGGCTACTATCCTGCCTGGTTTGCTTACTGG	IGKV1-117	None	IGKJ2	IGKC	CFQGSHVPYTF	TGCTTTCAAGGTTCACATGTTCCGTACACGTTC	20	8	12	21	20	8	12	9	IgG1	0.508044030482642	0.508044030482642	> 7	> 7	expanded >1	expanded >1	V
M2_bm_CACATTTAGCCCAATT	1428	3490	SeuratProject	RA3_mouse_bcells_bm2	BM	M2	3490	1428	3	Hchain: IGHV1-62-2:IGHD2-4:IGHJ3:IGHG1:cdr3H=TGTGCAAGACACGAAGGAGGCTACTATCCTGCCTGGTTTGCTTACTGG; Lchain: IGKV1-117:IGKJ2:IGKC:cdr3L=TGCTTTCAAGGTTCACATGTTCCGTACACGTTC	Hchain: IGHV1-62-2:IGHD2-4:IGHJ3; Lchain: IGKV1-117:IGKJ2:IGKC	IGHV1-62-2	IGHD2-4	IGHJ3	IGHG1	CARHEGGYYPAWFAYW	TGTGCAAGACACGAAGGAGGCTACTATCCTGCCTGGTTTGCTTACTGG	IGKV1-117	None	IGKJ2	IGKC	CFQGSHVPYTF	TGCTTTCAAGGTTCACATGTTCCGTACACGTTC	20	8	12	21	20	8	12	9	IgG1	0.508044030482642	0.508044030482642	> 7	> 7	expanded >1	expanded >1	III
M2_bm_CGCTATCAGTAGCCGA	1646	4488	SeuratProject	RA3_mouse_bcells_bm2	BM	M2	4488	1646	3	Hchain: IGHV1-62-2:IGHD2-4:IGHJ3:IGHG1:cdr3H=TGTGCAAGACACGAAGGAGGCTACTATCCTGCCTGGTTTGCTTACTGG; Lchain: IGKV1-117:IGKJ2:IGKC:cdr3L=TGCTTTCAAGGTTCACATGTTCCGTACACGTTC	Hchain: IGHV1-62-2:IGHD2-4:IGHJ3; Lchain: IGKV1-117:IGKJ2:IGKC	IGHV1-62-2	IGHD2-4	IGHJ3	IGHG1	CARHEGGYYPAWFAYW	TGTGCAAGACACGAAGGAGGCTACTATCCTGCCTGGTTTGCTTACTGG	IGKV1-117	None	IGKJ2	IGKC	CFQGSHVPYTF	TGCTTTCAAGGTTCACATGTTCCGTACACGTTC	20	8	12	21	20	8	12	9	IgG1	0.508044030482642	0.508044030482642	> 7	> 7	expanded >1	expanded >1	III
M2_bm_GACTAACCACCGATAT	1729	4816	SeuratProject	RA3_mouse_bcells_bm2	BM	M2	4816	1729	3	Hchain: IGHV1-62-2:IGHD2-4:IGHJ3:IGHG1:cdr3H=TGTGCAAGACACGAAGGAGGCTACTATCCTGCCTGGTTTGCTTACTGG; Lchain: IGKV1-117:IGKJ2:IGKC:cdr3L=TGCTTTCAAGGTTCACATGTTCCGTACACGTTC	Hchain: IGHV1-62-2:IGHD2-4:IGHJ3; Lchain: IGKV1-117:IGKJ2:IGKC	IGHV1-62-2	IGHD2-4	IGHJ3	IGHG1	CARHEGGYYPAWFAYW	TGTGCAAGACACGAAGGAGGCTACTATCCTGCCTGGTTTGCTTACTGG	IGKV1-117	None	IGKJ2	IGKC	CFQGSHVPYTF	TGCTTTCAAGGTTCACATGTTCCGTACACGTTC	20	8	12	21	20	8	12	9	IgG1	0.508044030482642	0.508044030482642	> 7	> 7	expanded >1	expanded >1	III
M2_bm_GATGCTAGTTATCGGT	1725	4966	SeuratProject	RA3_mouse_bcells_bm2	BM	M2	4966	1725	5	Hchain: IGHV1-62-2:IGHD2-4:IGHJ3:IGHG1:cdr3H=TGTGCAAGACACGAAGGAGGCTACTATCCTGCCTGGTTTGCTTACTGG; Lchain: IGKV1-117:IGKJ2:IGKC:cdr3L=TGCTTTCAAGGTTCACATGTTCCGTACACGTTC	Hchain: IGHV1-62-2:IGHD2-4:IGHJ3; Lchain: IGKV1-117:IGKJ2:IGKC	IGHV1-62-2	IGHD2-4	IGHJ3	IGHG1	CARHEGGYYPAWFAYW	TGTGCAAGACACGAAGGAGGCTACTATCCTGCCTGGTTTGCTTACTGG	IGKV1-117	None	IGKJ2	IGKC	CFQGSHVPYTF	TGCTTTCAAGGTTCACATGTTCCGTACACGTTC	20	8	12	21	20	8	12	9	IgG1	0.508044030482642	0.508044030482642	> 7	> 7	expanded >1	expanded >1	V
M2_bm_GTACTTTAGGCCCTTG	1574	4359	SeuratProject	RA3_mouse_bcells_bm2	BM	M2	4359	1574	3	Hchain: IGHV1-62-2:IGHD2-4:IGHJ3:IGHG1:cdr3H=TGTGCAAGACACGAAGGAGGCTACTATCCTGCCTGGTTTGCTTACTGG; Lchain: IGKV1-117:IGKJ2:IGKC:cdr3L=TGCTTTCAAGGTTCACATGTTCCGTACACGTTC	Hchain: IGHV1-62-2:IGHD2-4:IGHJ3; Lchain: IGKV1-117:IGKJ2:IGKC	IGHV1-62-2	IGHD2-4	IGHJ3	IGHG1	CARHEGGYYPAWFAYW	TGTGCAAGACACGAAGGAGGCTACTATCCTGCCTGGTTTGCTTACTGG	IGKV1-117	None	IGKJ2	IGKC	CFQGSHVPYTF	TGCTTTCAAGGTTCACATGTTCCGTACACGTTC	20	8	12	21	20	8	12	9	IgG1	0.508044030482642	0.508044030482642	> 7	> 7	expanded >1	expanded >1	III
M2_bm_TCTCTAATCGAACTGT	1046	2457	SeuratProject	RA3_mouse_bcells_bm2	BM	M2	2457	1046	5	Hchain: IGHV1-62-2:IGHD2-4:IGHJ3:IGHG1:cdr3H=TGTGCAAGACACGAAGGAGGCTACTATCCTGCCTGGTTTGCTTACTGG; Lchain: IGKV1-117:IGKJ2:IGKC:cdr3L=TGCTTTCAAGGTTCACATGTTCCGTACACGTTC	Hchain: IGHV1-62-2:IGHD2-4:IGHJ3; Lchain: IGKV1-117:IGKJ2:IGKC	IGHV1-62-2	IGHD2-4	IGHJ3	IGHG1	CARHEGGYYPAWFAYW	TGTGCAAGACACGAAGGAGGCTACTATCCTGCCTGGTTTGCTTACTGG	IGKV1-117	None	IGKJ2	IGKC	CFQGSHVPYTF	TGCTTTCAAGGTTCACATGTTCCGTACACGTTC	20	8	12	21	20	8	12	9	IgG1	0.508044030482642	0.508044030482642	> 7	> 7	expanded >1	expanded >1	V
M2_bm_TGGCTGGTCTACTATC	2137	6397	SeuratProject	RA3_mouse_bcells_bm2	BM	M2	6397	2137	4	Hchain: IGHV1-62-2:IGHD2-4:IGHJ3:IGHG1:cdr3H=TGTGCAAGACACGAAGGAGGCTACTATCCTGCCTGGTTTGCTTACTGG; Lchain: IGKV1-117:IGKJ2:IGKC:cdr3L=TGCTTTCAAGGTTCACATGTTCCGTACACGTTC	Hchain: IGHV1-62-2:IGHD2-4:IGHJ3; Lchain: IGKV1-117:IGKJ2:IGKC	IGHV1-62-2	IGHD2-4	IGHJ3	IGHG1	CARHEGGYYPAWFAYW	TGTGCAAGACACGAAGGAGGCTACTATCCTGCCTGGTTTGCTTACTGG	IGKV1-117	None	IGKJ2	IGKC	CFQGSHVPYTF	TGCTTTCAAGGTTCACATGTTCCGTACACGTTC	20	8	12	21	20	8	12	9	IgG1	0.508044030482642	0.508044030482642	> 7	> 7	expanded >1	expanded >1	IV
M2_bm_TTAGTTCTCAGGTTCA	1570	3918	SeuratProject	RA3_mouse_bcells_bm2	BM	M2	3918	1570	3	Hchain: IGHV1-62-2:IGHD2-4:IGHJ3:IGHG1:cdr3H=TGTGCAAGACACGAAGGAGGCTACTATCCTGCCTGGTTTGCTTACTGG; Lchain: IGKV1-117:IGKJ2:IGKC:cdr3L=TGCTTTCAAGGTTCACATGTTCCGTACACGTTC	Hchain: IGHV1-62-2:IGHD2-4:IGHJ3; Lchain: IGKV1-117:IGKJ2:IGKC	IGHV1-62-2	IGHD2-4	IGHJ3	IGHG1	CARHEGGYYPAWFAYW	TGTGCAAGACACGAAGGAGGCTACTATCCTGCCTGGTTTGCTTACTGG	IGKV1-117	None	IGKJ2	IGKC	CFQGSHVPYTF	TGCTTTCAAGGTTCACATGTTCCGTACACGTTC	20	8	12	21	20	8	12	9	IgG1	0.508044030482642	0.508044030482642	> 7	> 7	expanded >1	expanded >1	III
M2_spleen_ATGCGATGTACCGTTA	1660	4337	SeuratProject	RA1_mouse_bcells_spleen2	Spleen	M2	4337	1660	3	Hchain: IGHV1-62-2:IGHD2-4:IGHJ3:IGHG1:cdr3H=TGTGCAAGACACGAAGGAGGCTACTATCCTGCCTGGTTTGCTTACTGG; Lchain: IGKV1-117:IGKJ2:IGKC:cdr3L=TGCTTTCAAGGTTCACATGTTCCGTACACGTTC	Hchain: IGHV1-62-2:IGHD2-4:IGHJ3; Lchain: IGKV1-117:IGKJ2:IGKC	IGHV1-62-2	IGHD2-4	IGHJ3	IGHG1	CARHEGGYYPAWFAYW	TGTGCAAGACACGAAGGAGGCTACTATCCTGCCTGGTTTGCTTACTGG	IGKV1-117	None	IGKJ2	IGKC	CFQGSHVPYTF	TGCTTTCAAGGTTCACATGTTCCGTACACGTTC	20	8	12	21	20	8	12	9	IgG1	0.312134217713617	0.312134217713617	> 7	> 7	expanded >1	expanded >1	III
M2_spleen_CTAAGACAGGCAGTCA	1502	4353	SeuratProject	RA1_mouse_bcells_spleen2	Spleen	M2	4353	1502	1	Hchain: IGHV1-62-2:IGHD2-4:IGHJ3:IGHG1:cdr3H=TGTGCAAGACACGAAGGAGGCTACTATCCTGCCTGGTTTGCTTACTGG; Lchain: IGKV1-117:IGKJ2:IGKC:cdr3L=TGCTTTCAAGGTTCACATGTTCCGTACACGTTC	Hchain: IGHV1-62-2:IGHD2-4:IGHJ3; Lchain: IGKV1-117:IGKJ2:IGKC	IGHV1-62-2	IGHD2-4	IGHJ3	IGHG1	CARHEGGYYPAWFAYW	TGTGCAAGACACGAAGGAGGCTACTATCCTGCCTGGTTTGCTTACTGG	IGKV1-117	None	IGKJ2	IGKC	CFQGSHVPYTF	TGCTTTCAAGGTTCACATGTTCCGTACACGTTC	20	8	12	21	20	8	12	9	IgG1	0.312134217713617	0.312134217713617	> 7	> 7	expanded >1	expanded >1	I
M2_spleen_GAAGCAGAGCACGCCT	1715	4402	SeuratProject	RA1_mouse_bcells_spleen2	Spleen	M2	4402	1715	3	Hchain: IGHV1-62-2:IGHD2-4:IGHJ3:IGHG1:cdr3H=TGTGCAAGACACGAAGGAGGCTACTATCCTGCCTGGTTTGCTTACTGG; Lchain: IGKV1-117:IGKJ2:IGKC:cdr3L=TGCTTTCAAGGTTCACATGTTCCGTACACGTTC	Hchain: IGHV1-62-2:IGHD2-4:IGHJ3; Lchain: IGKV1-117:IGKJ2:IGKC	IGHV1-62-2	IGHD2-4	IGHJ3	IGHG1	CARHEGGYYPAWFAYW	TGTGCAAGACACGAAGGAGGCTACTATCCTGCCTGGTTTGCTTACTGG	IGKV1-117	None	IGKJ2	IGKC	CFQGSHVPYTF	TGCTTTCAAGGTTCACATGTTCCGTACACGTTC	20	8	12	21	20	8	12	9	IgG1	0.312134217713617	0.312134217713617	> 7	> 7	expanded >1	expanded >1	III
M2_spleen_GATGAAAAGAGTTGGC	1225	2802	SeuratProject	RA1_mouse_bcells_spleen2	Spleen	M2	2802	1225	3	Hchain: IGHV1-62-2:IGHD2-4:IGHJ3:IGHG1:cdr3H=TGTGCAAGACACGAAGGAGGCTACTATCCTGCCTGGTTTGCTTACTGG; Lchain: IGKV1-117:IGKJ2:IGKC:cdr3L=TGCTTTCAAGGTTCACATGTTCCGTACACGTTC	Hchain: IGHV1-62-2:IGHD2-4:IGHJ3; Lchain: IGKV1-117:IGKJ2:IGKC	IGHV1-62-2	IGHD2-4	IGHJ3	IGHG1	CARHEGGYYPAWFAYW	TGTGCAAGACACGAAGGAGGCTACTATCCTGCCTGGTTTGCTTACTGG	IGKV1-117	None	IGKJ2	IGKC	CFQGSHVPYTF	TGCTTTCAAGGTTCACATGTTCCGTACACGTTC	20	8	12	21	20	8	12	9	IgG1	0.312134217713617	0.312134217713617	> 7	> 7	expanded >1	expanded >1	III
M2_spleen_GGCTGGTCAGACAGGT	1957	4620	SeuratProject	RA1_mouse_bcells_spleen2	Spleen	M2	4620	1957	3	Hchain: IGHV1-62-2:IGHD2-4:IGHJ3:IGHG1:cdr3H=TGTGCAAGACACGAAGGAGGCTACTATCCTGCCTGGTTTGCTTACTGG; Lchain: IGKV1-117:IGKJ2:IGKC:cdr3L=TGCTTTCAAGGTTCACATGTTCCGTACACGTTC	Hchain: IGHV1-62-2:IGHD2-4:IGHJ3; Lchain: IGKV1-117:IGKJ2:IGKC	IGHV1-62-2	IGHD2-4	IGHJ3	IGHG1	CARHEGGYYPAWFAYW	TGTGCAAGACACGAAGGAGGCTACTATCCTGCCTGGTTTGCTTACTGG	IGKV1-117	None	IGKJ2	IGKC	CFQGSHVPYTF	TGCTTTCAAGGTTCACATGTTCCGTACACGTTC	20	8	12	21	20	8	12	9	IgG1	0.312134217713617	0.312134217713617	> 7	> 7	expanded >1	expanded >1	III
M2_spleen_GGTGCGTGTAAGGGCT	1926	5392	SeuratProject	RA1_mouse_bcells_spleen2	Spleen	M2	5392	1926	3	Hchain: IGHV1-62-2:IGHD2-4:IGHJ3:IGHG1:cdr3H=TGTGCAAGACACGAAGGAGGCTACTATCCTGCCTGGTTTGCTTACTGG; Lchain: IGKV1-117:IGKJ2:IGKC:cdr3L=TGCTTTCAAGGTTCACATGTTCCGTACACGTTC	Hchain: IGHV1-62-2:IGHD2-4:IGHJ3; Lchain: IGKV1-117:IGKJ2:IGKC	IGHV1-62-2	IGHD2-4	IGHJ3	IGHG1	CARHEGGYYPAWFAYW	TGTGCAAGACACGAAGGAGGCTACTATCCTGCCTGGTTTGCTTACTGG	IGKV1-117	None	IGKJ2	IGKC	CFQGSHVPYTF	TGCTTTCAAGGTTCACATGTTCCGTACACGTTC	20	8	12	21	20	8	12	9	IgG1	0.312134217713617	0.312134217713617	> 7	> 7	expanded >1	expanded >1	III
M2_spleen_GTTTCTATCGACCAGC	1613	4289	SeuratProject	RA1_mouse_bcells_spleen2	Spleen	M2	4289	1613	3	Hchain: IGHV1-62-2:IGHD2-4:IGHJ3:IGHG1:cdr3H=TGTGCAAGACACGAAGGAGGCTACTATCCTGCCTGGTTTGCTTACTGG; Lchain: IGKV1-117:IGKJ2:IGKC:cdr3L=TGCTTTCAAGGTTCACATGTTCCGTACACGTTC	Hchain: IGHV1-62-2:IGHD2-4:IGHJ3; Lchain: IGKV1-117:IGKJ2:IGKC	IGHV1-62-2	IGHD2-4	IGHJ3	IGHG1	CARHEGGYYPAWFAYW	TGTGCAAGACACGAAGGAGGCTACTATCCTGCCTGGTTTGCTTACTGG	IGKV1-117	None	IGKJ2	IGKC	CFQGSHVPYTF	TGCTTTCAAGGTTCACATGTTCCGTACACGTTC	20	8	12	21	20	8	12	9	IgG1	0.312134217713617	0.312134217713617	> 7	> 7	expanded >1	expanded >1	III
M2_spleen_TACACGACACGACTCG	2163	6752	SeuratProject	RA1_mouse_bcells_spleen2	Spleen	M2	6752	2163	3	Hchain: IGHV1-62-2:IGHD2-4:IGHJ3:IGHG1:cdr3H=TGTGCAAGACACGAAGGAGGCTACTATCCTGCCTGGTTTGCTTACTGG; Lchain: IGKV1-117:IGKJ2:IGKC:cdr3L=TGCTTTCAAGGTTCACATGTTCCGTACACGTTC	Hchain: IGHV1-62-2:IGHD2-4:IGHJ3; Lchain: IGKV1-117:IGKJ2:IGKC	IGHV1-62-2	IGHD2-4	IGHJ3	IGHG1	CARHEGGYYPAWFAYW	TGTGCAAGACACGAAGGAGGCTACTATCCTGCCTGGTTTGCTTACTGG	IGKV1-117	None	IGKJ2	IGKC	CFQGSHVPYTF	TGCTTTCAAGGTTCACATGTTCCGTACACGTTC	20	8	12	21	20	8	12	9	IgG1	0.312134217713617	0.312134217713617	> 7	> 7	expanded >1	expanded >1	III
M3_BM_ACGGGCTGTGCACTTA	2011	6091	SeuratProject	RA4_mouse_bcells_bm3	BM	M1	6091	2011	5	Hchain: IGHV1-22:IGHD2-3:IGHJ3:IGHG1:cdr3H=TGTGCAAGAGGGCGGAAATTGGATGGTTACGCCTCGGGGTTTACTTACTGG; Lchain: IGKV12-89:IGKJ5:IGKC:cdr3L=TGTCAAAATGTCTTAAGTGCTCCGCTCACGTTC	Hchain: IGHV1-22:IGHD2-3:IGHJ3; Lchain: IGKV12-89:IGKJ5:IGKC	IGHV1-22	IGHD2-3	IGHJ3	IGHG1	CARGRKLDGYASGFTYW	TGTGCAAGAGGGCGGAAATTGGATGGTTACGCCTCGGGGTTTACTTACTGG	IGKV12-89	None	IGKJ5	IGKC	CQNVLSAPLTF	TGTCAAAATGTCTTAAGTGCTCCGCTCACGTTC	58	26	32	3	11	3	8	9	IgG1	3.09777347531462	0.774443368828654	> 7	3	expanded >1	expanded >1	V
M3_BM_CAGTAACTCACTCTTA	1389	3613	SeuratProject	RA4_mouse_bcells_bm3	BM	M1	3613	1389	5	Hchain: IGHV1-22:IGHD2-3:IGHJ3:IGHG1:cdr3H=TGTGCAAGAGGGCGGAAATTGGATGGTTACGCCTCGGGGTTTACTTACTGG; Lchain: IGKV12-89:IGKJ5:IGKC:cdr3L=TGTCAAAATGTCTTAAGTGCTCCGCTCACGTTC	Hchain: IGHV1-22:IGHD2-3:IGHJ3; Lchain: IGKV12-89:IGKJ5:IGKC	IGHV1-22	IGHD2-3	IGHJ3	IGHG1	CARGRKLDGYASGFTYW	TGTGCAAGAGGGCGGAAATTGGATGGTTACGCCTCGGGGTTTACTTACTGG	IGKV12-89	None	IGKJ5	IGKC	CQNVLSAPLTF	TGTCAAAATGTCTTAAGTGCTCCGCTCACGTTC	58	26	32	3	11	3	8	9	IgG1	3.09777347531462	0.774443368828654	> 7	3	expanded >1	expanded >1	V
M3_BM_GAAGCAGAGTGAAGTT	1826	5330	SeuratProject	RA4_mouse_bcells_bm3	BM	M1	5330	1826	5	Hchain: IGHV1-22:IGHD2-3:IGHJ3:IGHG1:cdr3H=TGTGCAAGAGGGCGGAAATTGGATGGTTACGCCTCGGGGTTTACTTACTGG; Lchain: IGKV12-89:IGKJ5:IGKC:cdr3L=TGTCAAAATGTCTTAAGTGCTCCGCTCACGTTC	Hchain: IGHV1-22:IGHD2-3:IGHJ3; Lchain: IGKV12-89:IGKJ5:IGKC	IGHV1-22	IGHD2-3	IGHJ3	IGHG1	CARGRKLDGYASGFTYW	TGTGCAAGAGGGCGGAAATTGGATGGTTACGCCTCGGGGTTTACTTACTGG	IGKV12-89	None	IGKJ5	IGKC	CQNVLSAPLTF	TGTCAAAATGTCTTAAGTGCTCCGCTCACGTTC	58	26	32	3	11	3	8	9	IgG1	3.09777347531462	0.774443368828654	> 7	3	expanded >1	expanded >1	V
M3_BM_GGCAATTAGAACAATC	1832	5828	SeuratProject	RA4_mouse_bcells_bm3	BM	M1	5828	1832	5	Hchain: IGHV1-22:IGHD2-3:IGHJ3:IGHG1:cdr3H=TGTGCAAGAGGGCGGAAATTGGATGGTTACGCCTCGGGGTTTACTTACTGG; Lchain: IGKV12-89:IGKJ5:IGKC:cdr3L=TGTCAAAATGTCTTAAGTGCTCCGCTCACGTTC	Hchain: IGHV1-22:IGHD2-3:IGHJ3; Lchain: IGKV12-89:IGKJ5:IGKC	IGHV1-22	IGHD2-3	IGHJ3	IGHG1	CARGRKLDGYASGFTYW	TGTGCAAGAGGGCGGAAATTGGATGGTTACGCCTCGGGGTTTACTTACTGG	IGKV12-89	None	IGKJ5	IGKC	CQNVLSAPLTF	TGTCAAAATGTCTTAAGTGCTCCGCTCACGTTC	58	26	32	3	11	3	8	9	IgG1	3.09777347531462	0.774443368828654	> 7	3	expanded >1	expanded >1	V
M3_BM_TTCTCCTAGATAGCAT	2126	6422	SeuratProject	RA4_mouse_bcells_bm3	BM	M1	6422	2126	5	Hchain: IGHV1-22:IGHD2-3:IGHJ3:IGHG1:cdr3H=TGTGCAAGAGGGCGGAAATTGGATGGTTACGCCTCGGGGTTTACTTACTGG; Lchain: IGKV12-89:IGKJ5:IGKC:cdr3L=TGTCAAAATGTCTTAAGTGCTCCGCTCACGTTC	Hchain: IGHV1-22:IGHD2-3:IGHJ3; Lchain: IGKV12-89:IGKJ5:IGKC	IGHV1-22	IGHD2-3	IGHJ3	IGHG1	CARGRKLDGYASGFTYW	TGTGCAAGAGGGCGGAAATTGGATGGTTACGCCTCGGGGTTTACTTACTGG	IGKV12-89	None	IGKJ5	IGKC	CQNVLSAPLTF	TGTCAAAATGTCTTAAGTGCTCCGCTCACGTTC	58	26	32	3	11	3	8	9	IgG1	3.09777347531462	0.774443368828654	> 7	3	expanded >1	expanded >1	V
M3_spleen_CCACCTACAGTACACT	1975	6195	SeuratProject	RA2_mouse_bcells_spleen3	Spleen	M1	6195	1975	1	Hchain: IGHV1-22:IGHD2-3:IGHJ3:IGHG1:cdr3H=TGTGCAAGAGGGCGGAAATTGGATGGTTACGCCTCGGGGTTTACTTACTGG; Lchain: IGKV12-89:IGKJ5:IGKC:cdr3L=TGTCAAAATGTCTTAAGTGCTCCGCTCACGTTC	Hchain: IGHV1-22:IGHD2-3:IGHJ3; Lchain: IGKV12-89:IGKJ5:IGKC	IGHV1-22	IGHD2-3	IGHJ3	IGHG1	CARGRKLDGYASGFTYW	TGTGCAAGAGGGCGGAAATTGGATGGTTACGCCTCGGGGTTTACTTACTGG	IGKV12-89	None	IGKJ5	IGKC	CQNVLSAPLTF	TGTCAAAATGTCTTAAGTGCTCCGCTCACGTTC	58	26	32	3	11	3	8	9	IgG1	1.05050505050505	0.121212121212121	> 7	3	expanded >1	expanded >1	I
M3_spleen_CCCTCCTGTCTAACGT	1700	4147	SeuratProject	RA2_mouse_bcells_spleen3	Spleen	M1	4147	1700	3	Hchain: IGHV1-22:IGHD2-3:IGHJ3:IGHG1:cdr3H=TGTGCAAGAGGGCGGAAATTGGATGGTTACGCCTCGGGGTTTACTTACTGG; Lchain: IGKV12-89:IGKJ5:IGKC:cdr3L=TGTCAAAATGTCTTAAGTGCTCCGCTCACGTTC	Hchain: IGHV1-22:IGHD2-3:IGHJ3; Lchain: IGKV12-89:IGKJ5:IGKC	IGHV1-22	IGHD2-3	IGHJ3	IGHG1	CARGRKLDGYASGFTYW	TGTGCAAGAGGGCGGAAATTGGATGGTTACGCCTCGGGGTTTACTTACTGG	IGKV12-89	None	IGKJ5	IGKC	CQNVLSAPLTF	TGTCAAAATGTCTTAAGTGCTCCGCTCACGTTC	58	26	32	3	11	3	8	9	IgG1	1.05050505050505	0.121212121212121	> 7	3	expanded >1	expanded >1	III
M3_spleen_TCGTAGAGTCGCTTCT	1380	3736	SeuratProject	RA2_mouse_bcells_spleen3	Spleen	M1	3736	1380	5	Hchain: IGHV1-22:IGHD2-3:IGHJ3:IGHG1:cdr3H=TGTGCAAGAGGGCGGAAATTGGATGGTTACGCCTCGGGGTTTACTTACTGG; Lchain: IGKV12-89:IGKJ5:IGKC:cdr3L=TGTCAAAATGTCTTAAGTGCTCCGCTCACGTTC	Hchain: IGHV1-22:IGHD2-3:IGHJ3; Lchain: IGKV12-89:IGKJ5:IGKC	IGHV1-22	IGHD2-3	IGHJ3	IGHG1	CARGRKLDGYASGFTYW	TGTGCAAGAGGGCGGAAATTGGATGGTTACGCCTCGGGGTTTACTTACTGG	IGKV12-89	None	IGKJ5	IGKC	CQNVLSAPLTF	TGTCAAAATGTCTTAAGTGCTCCGCTCACGTTC	58	26	32	3	11	3	8	9	IgG1	1.05050505050505	0.121212121212121	> 7	3	expanded >1	expanded >1	V
M2_bm_AACCGCGTCCGCAAGC	1506	3928	SeuratProject	RA3_mouse_bcells_bm2	BM	M2	3928	1506	3	Hchain: IGHV1-72:IGHD1-1:IGHJ3:IGHG1:cdr3H=TGTGCAGGCTATTACTACGGTGGTACTTTTGCTTACTGG; Lchain: IGLV1:IGLJ1:IGLC1:cdr3L=TGTGGTCTATGGTACAGCAACCACTGGGTGTTC	Hchain: IGHV1-72:IGHD1-1:IGHJ3; Lchain: IGLV1:IGLJ1:IGLC1	IGHV1-72	IGHD1-1	IGHJ3	IGHG1	CAGYYYGGTFAYW	TGTGCAGGCTATTACTACGGTGGTACTTTTGCTTACTGG	IGLV1	None	IGLJ1	IGLC1	CGLWYSNHWVF	TGTGGTCTATGGTACAGCAACCACTGGGTGTTC	106	48	58	2	17	6	11	10	IgG1	2.45554614733277	0.465707027942422	> 7	2	expanded >1	expanded >1	III
M2_bm_AGCATACAGTCTTGCA	1792	5438	SeuratProject	RA3_mouse_bcells_bm2	BM	M2	5438	1792	3	Hchain: IGHV1-72:IGHD1-1:IGHJ3:IGHG1:cdr3H=TGTGCAGGCTATTACTACGGTGGTACTTTTGCTTACTGG; Lchain: IGLV1:IGLJ1:IGLC1:cdr3L=TGTGGTCTATGGTACAGCAACCACTGGGTGTTC	Hchain: IGHV1-72:IGHD1-1:IGHJ3; Lchain: IGLV1:IGLJ1:IGLC1	IGHV1-72	IGHD1-1	IGHJ3	IGHG1	CAGYYYGGTFAYW	TGTGCAGGCTATTACTACGGTGGTACTTTTGCTTACTGG	IGLV1	None	IGLJ1	IGLC1	CGLWYSNHWVF	TGTGGTCTATGGTACAGCAACCACTGGGTGTTC	106	48	58	2	17	6	11	10	IgG1	2.45554614733277	0.465707027942422	> 7	2	expanded >1	expanded >1	III
M2_bm_CCACCTACAGGTCGTC	820	2148	SeuratProject	RA3_mouse_bcells_bm2	BM	M2	2148	820	5	Hchain: IGHV1-72:IGHD1-1:IGHJ3:IGHG1:cdr3H=TGTGCAGGCTATTACTACGGTGGTACTTTTGCTTACTGG; Lchain: IGLV1:IGLJ1:IGLC1:cdr3L=TGTGGTCTATGGTACAGCAACCACTGGGTGTTC	Hchain: IGHV1-72:IGHD1-1:IGHJ3; Lchain: IGLV1:IGLJ1:IGLC1	IGHV1-72	IGHD1-1	IGHJ3	IGHG1	CAGYYYGGTFAYW	TGTGCAGGCTATTACTACGGTGGTACTTTTGCTTACTGG	IGLV1	None	IGLJ1	IGLC1	CGLWYSNHWVF	TGTGGTCTATGGTACAGCAACCACTGGGTGTTC	106	48	58	2	17	6	11	10	IgG1	2.45554614733277	0.465707027942422	> 7	2	expanded >1	expanded >1	V
M2_bm_CGGAGTCAGGTGCTAG	1554	4136	SeuratProject	RA3_mouse_bcells_bm2	BM	M2	4136	1554	3	Hchain: IGHV1-72:IGHD1-1:IGHJ3:IGHG1:cdr3H=TGTGCAGGCTATTACTACGGTGGTACTTTTGCTTACTGG; Lchain: IGLV1:IGLJ1:IGLC1:cdr3L=TGTGGTCTATGGTACAGCAACCACTGGGTGTTC	Hchain: IGHV1-72:IGHD1-1:IGHJ3; Lchain: IGLV1:IGLJ1:IGLC1	IGHV1-72	IGHD1-1	IGHJ3	IGHG1	CAGYYYGGTFAYW	TGTGCAGGCTATTACTACGGTGGTACTTTTGCTTACTGG	IGLV1	None	IGLJ1	IGLC1	CGLWYSNHWVF	TGTGGTCTATGGTACAGCAACCACTGGGTGTTC	106	48	58	2	17	6	11	10	IgG1	2.45554614733277	0.465707027942422	> 7	2	expanded >1	expanded >1	III
M2_bm_CTGCTGTTCCAATGGT	1683	4625	SeuratProject	RA3_mouse_bcells_bm2	BM	M2	4625	1683	1	Hchain: IGHV1-72:IGHD1-1:IGHJ3:IGHG1:cdr3H=TGTGCAGGCTATTACTACGGTGGTACTTTTGCTTACTGG; Lchain: IGLV1:IGLJ1:IGLC1:cdr3L=TGTGGTCTATGGTACAGCAACCACTGGGTGTTC	Hchain: IGHV1-72:IGHD1-1:IGHJ3; Lchain: IGLV1:IGLJ1:IGLC1	IGHV1-72	IGHD1-1	IGHJ3	IGHG1	CAGYYYGGTFAYW	TGTGCAGGCTATTACTACGGTGGTACTTTTGCTTACTGG	IGLV1	None	IGLJ1	IGLC1	CGLWYSNHWVF	TGTGGTCTATGGTACAGCAACCACTGGGTGTTC	106	48	58	2	17	6	11	10	IgG1	2.45554614733277	0.465707027942422	> 7	2	expanded >1	expanded >1	I
M2_bm_GAACCTATCCAGAGGA	1552	4716	SeuratProject	RA3_mouse_bcells_bm2	BM	M2	4716	1552	5	Hchain: IGHV1-72:IGHD1-1:IGHJ3:IGHG1:cdr3H=TGTGCAGGCTATTACTACGGTGGTACTTTTGCTTACTGG; Lchain: IGLV1:IGLJ1:IGLC1:cdr3L=TGTGGTCTATGGTACAGCAACCACTGGGTGTTC	Hchain: IGHV1-72:IGHD1-1:IGHJ3; Lchain: IGLV1:IGLJ1:IGLC1	IGHV1-72	IGHD1-1	IGHJ3	IGHG1	CAGYYYGGTFAYW	TGTGCAGGCTATTACTACGGTGGTACTTTTGCTTACTGG	IGLV1	None	IGLJ1	IGLC1	CGLWYSNHWVF	TGTGGTCTATGGTACAGCAACCACTGGGTGTTC	106	48	58	2	17	6	11	10	IgG1	2.45554614733277	0.465707027942422	> 7	2	expanded >1	expanded >1	V
M2_bm_GCAAACTGTAAGGATT	1776	4989	SeuratProject	RA3_mouse_bcells_bm2	BM	M2	4989	1776	3	Hchain: IGHV1-72:IGHD1-1:IGHJ3:IGHG1:cdr3H=TGTGCAGGCTATTACTACGGTGGTACTTTTGCTTACTGG; Lchain: IGLV1:IGLJ1:IGLC1:cdr3L=TGTGGTCTATGGTACAGCAACCACTGGGTGTTC	Hchain: IGHV1-72:IGHD1-1:IGHJ3; Lchain: IGLV1:IGLJ1:IGLC1	IGHV1-72	IGHD1-1	IGHJ3	IGHG1	CAGYYYGGTFAYW	TGTGCAGGCTATTACTACGGTGGTACTTTTGCTTACTGG	IGLV1	None	IGLJ1	IGLC1	CGLWYSNHWVF	TGTGGTCTATGGTACAGCAACCACTGGGTGTTC	106	48	58	2	17	6	11	10	IgG1	2.45554614733277	0.465707027942422	> 7	2	expanded >1	expanded >1	III
M2_bm_GCTCCTAAGAAGAAGC	1265	3297	SeuratProject	RA3_mouse_bcells_bm2	BM	M2	3297	1265	5	Hchain: IGHV1-72:IGHD1-1:IGHJ3:IGHG1:cdr3H=TGTGCAGGCTATTACTACGGTGGTACTTTTGCTTACTGG; Lchain: IGLV1:IGLJ1:IGLC1:cdr3L=TGTGGTCTATGGTACAGCAACCACTGGGTGTTC	Hchain: IGHV1-72:IGHD1-1:IGHJ3; Lchain: IGLV1:IGLJ1:IGLC1	IGHV1-72	IGHD1-1	IGHJ3	IGHG1	CAGYYYGGTFAYW	TGTGCAGGCTATTACTACGGTGGTACTTTTGCTTACTGG	IGLV1	None	IGLJ1	IGLC1	CGLWYSNHWVF	TGTGGTCTATGGTACAGCAACCACTGGGTGTTC	106	48	58	2	17	6	11	10	IgG1	2.45554614733277	0.465707027942422	> 7	2	expanded >1	expanded >1	V
M2_bm_GGGATGAAGTCATGCT	1608	4445	SeuratProject	RA3_mouse_bcells_bm2	BM	M2	4445	1608	3	Hchain: IGHV1-72:IGHD1-1:IGHJ3:IGHG1:cdr3H=TGTGCAGGCTATTACTACGGTGGTACTTTTGCTTACTGG; Lchain: IGLV1:IGLJ1:IGLC1:cdr3L=TGTGGTCTATGGTACAGCAACCACTGGGTGTTC	Hchain: IGHV1-72:IGHD1-1:IGHJ3; Lchain: IGLV1:IGLJ1:IGLC1	IGHV1-72	IGHD1-1	IGHJ3	IGHG1	CAGYYYGGTFAYW	TGTGCAGGCTATTACTACGGTGGTACTTTTGCTTACTGG	IGLV1	None	IGLJ1	IGLC1	CGLWYSNHWVF	TGTGGTCTATGGTACAGCAACCACTGGGTGTTC	106	48	58	2	17	6	11	10	IgG1	2.45554614733277	0.465707027942422	> 7	2	expanded >1	expanded >1	III
M2_bm_GTCTCGTCACGGTAAG	962	2698	SeuratProject	RA3_mouse_bcells_bm2	BM	M2	2698	962	5	Hchain: IGHV1-72:IGHD1-1:IGHJ3:IGHG1:cdr3H=TGTGCAGGCTATTACTACGGTGGTACTTTTGCTTACTGG; Lchain: IGLV1:IGLJ1:IGLC1:cdr3L=TGTGGTCTATGGTACAGCAACCACTGGGTGTTC	Hchain: IGHV1-72:IGHD1-1:IGHJ3; Lchain: IGLV1:IGLJ1:IGLC1	IGHV1-72	IGHD1-1	IGHJ3	IGHG1	CAGYYYGGTFAYW	TGTGCAGGCTATTACTACGGTGGTACTTTTGCTTACTGG	IGLV1	None	IGLJ1	IGLC1	CGLWYSNHWVF	TGTGGTCTATGGTACAGCAACCACTGGGTGTTC	106	48	58	2	17	6	11	10	IgG1	2.45554614733277	0.465707027942422	> 7	2	expanded >1	expanded >1	V
M2_spleen_CGTTCTGGTACTCGCG	1652	4738	SeuratProject	RA1_mouse_bcells_spleen2	Spleen	M2	4738	1652	1	Hchain: IGHV1-72:IGHD1-1:IGHJ3:IGHG1:cdr3H=TGTGCAGGCTATTACTACGGTGGTACTTTTGCTTACTGG; Lchain: IGLV1:IGLJ1:IGLC1:cdr3L=TGTGGTCTATGGTACAGCAACCACTGGGTGTTC	Hchain: IGHV1-72:IGHD1-1:IGHJ3; Lchain: IGLV1:IGLJ1:IGLC1	IGHV1-72	IGHD1-1	IGHJ3	IGHG1	CAGYYYGGTFAYW	TGTGCAGGCTATTACTACGGTGGTACTTTTGCTTACTGG	IGLV1	None	IGLJ1	IGLC1	CGLWYSNHWVF	TGTGGTCTATGGTACAGCAACCACTGGGTGTTC	106	48	58	2	17	6	11	10	IgG1	1.8728053062817	0.234100663285213	> 7	2	expanded >1	expanded >1	I
M2_spleen_GGAACTTCATGACATC	1807	4842	SeuratProject	RA1_mouse_bcells_spleen2	Spleen	M2	4842	1807	4	Hchain: IGHV1-72:IGHD1-1:IGHJ3:IGHG1:cdr3H=TGTGCAGGCTATTACTACGGTGGTACTTTTGCTTACTGG; Lchain: IGLV1:IGLJ1:IGLC1:cdr3L=TGTGGTCTATGGTACAGCAACCACTGGGTGTTC	Hchain: IGHV1-72:IGHD1-1:IGHJ3; Lchain: IGLV1:IGLJ1:IGLC1	IGHV1-72	IGHD1-1	IGHJ3	IGHG1	CAGYYYGGTFAYW	TGTGCAGGCTATTACTACGGTGGTACTTTTGCTTACTGG	IGLV1	None	IGLJ1	IGLC1	CGLWYSNHWVF	TGTGGTCTATGGTACAGCAACCACTGGGTGTTC	106	48	58	2	17	6	11	10	IgG1	1.8728053062817	0.234100663285213	> 7	2	expanded >1	expanded >1	IV
M2_spleen_GGATTACGTATCACCA	1984	6317	SeuratProject	RA1_mouse_bcells_spleen2	Spleen	M2	6317	1984	4	Hchain: IGHV1-72:IGHD1-1:IGHJ3:IGHG1:cdr3H=TGTGCAGGCTATTACTACGGTGGTACTTTTGCTTACTGG; Lchain: IGLV1:IGLJ1:IGLC1:cdr3L=TGTGGTCTATGGTACAGCAACCACTGGGTGTTC	Hchain: IGHV1-72:IGHD1-1:IGHJ3; Lchain: IGLV1:IGLJ1:IGLC1	IGHV1-72	IGHD1-1	IGHJ3	IGHG1	CAGYYYGGTFAYW	TGTGCAGGCTATTACTACGGTGGTACTTTTGCTTACTGG	IGLV1	None	IGLJ1	IGLC1	CGLWYSNHWVF	TGTGGTCTATGGTACAGCAACCACTGGGTGTTC	106	48	58	2	17	6	11	10	IgG1	1.8728053062817	0.234100663285213	> 7	2	expanded >1	expanded >1	IV
M2_spleen_TCAGATGAGGCTAGCA	2004	6456	SeuratProject	RA1_mouse_bcells_spleen2	Spleen	M2	6456	2004	3	Hchain: IGHV1-72:IGHD1-1:IGHJ3:IGHG1:cdr3H=TGTGCAGGCTATTACTACGGTGGTACTTTTGCTTACTGG; Lchain: IGLV1:IGLJ1:IGLC1:cdr3L=TGTGGTCTATGGTACAGCAACCACTGGGTGTTC	Hchain: IGHV1-72:IGHD1-1:IGHJ3; Lchain: IGLV1:IGLJ1:IGLC1	IGHV1-72	IGHD1-1	IGHJ3	IGHG1	CAGYYYGGTFAYW	TGTGCAGGCTATTACTACGGTGGTACTTTTGCTTACTGG	IGLV1	None	IGLJ1	IGLC1	CGLWYSNHWVF	TGTGGTCTATGGTACAGCAACCACTGGGTGTTC	106	48	58	2	17	6	11	10	IgG1	1.8728053062817	0.234100663285213	> 7	2	expanded >1	expanded >1	III
M2_spleen_TCGCGAGGTACAGTGG	1612	4144	SeuratProject	RA1_mouse_bcells_spleen2	Spleen	M2	4144	1612	3	Hchain: IGHV1-72:IGHD1-1:IGHJ3:IGHG1:cdr3H=TGTGCAGGCTATTACTACGGTGGTACTTTTGCTTACTGG; Lchain: IGLV1:IGLJ1:IGLC1:cdr3L=TGTGGTCTATGGTACAGCAACCACTGGGTGTTC	Hchain: IGHV1-72:IGHD1-1:IGHJ3; Lchain: IGLV1:IGLJ1:IGLC1	IGHV1-72	IGHD1-1	IGHJ3	IGHG1	CAGYYYGGTFAYW	TGTGCAGGCTATTACTACGGTGGTACTTTTGCTTACTGG	IGLV1	None	IGLJ1	IGLC1	CGLWYSNHWVF	TGTGGTCTATGGTACAGCAACCACTGGGTGTTC	106	48	58	2	17	6	11	10	IgG1	1.8728053062817	0.234100663285213	> 7	2	expanded >1	expanded >1	III
M3_BM_AAGGTTCTCTTGTACT	1782	5241	SeuratProject	RA4_mouse_bcells_bm3	BM	M1	5241	1782	5	Hchain: IGHV1-55:IGHD2-3:IGHJ2:IGHG1:cdr3H=TGTGCAAGATGGGGTTATTACTACGGGTTTGACTACTGG; Lchain: IGKV1-135:IGKJ1:IGKC:cdr3L=TGCCAAGGTACACATTTTCCTCGGACGTTC	Hchain: IGHV1-55:IGHD2-3:IGHJ2; Lchain: IGKV1-135:IGKJ1:IGKC	IGHV1-55	IGHD2-3	IGHJ2	IGHG1	CARWGYYYGFDYW	TGTGCAAGATGGGGTTATTACTACGGGTTTGACTACTGG	IGKV1-135	None	IGKJ1	IGKC	CQGTHFPRTF	TGCCAAGGTACACATTTTCCTCGGACGTTC	16	9	7	21	11	5	6	10	IgG1	0.677637947725073	0.580832526621491	> 7	> 7	expanded >1	expanded >1	V
M3_BM_CTAGCCTCATATACGC	1436	3618	SeuratProject	RA4_mouse_bcells_bm3	BM	M1	3618	1436	5	Hchain: IGHV1-55:IGHD2-3:IGHJ2:IGHG1:cdr3H=TGTGCAAGATGGGGTTATTACTACGGGTTTGACTACTGG; Lchain: IGKV1-135:IGKJ1:IGKC:cdr3L=TGCCAAGGTACACATTTTCCTCGGACGTTC	Hchain: IGHV1-55:IGHD2-3:IGHJ2; Lchain: IGKV1-135:IGKJ1:IGKC	IGHV1-55	IGHD2-3	IGHJ2	IGHG1	CARWGYYYGFDYW	TGTGCAAGATGGGGTTATTACTACGGGTTTGACTACTGG	IGKV1-135	None	IGKJ1	IGKC	CQGTHFPRTF	TGCCAAGGTACACATTTTCCTCGGACGTTC	16	9	7	21	11	5	6	10	IgG1	0.677637947725073	0.580832526621491	> 7	> 7	expanded >1	expanded >1	V
M3_BM_TGAAAGAAGTCGTACT	1607	4926	SeuratProject	RA4_mouse_bcells_bm3	BM	M1	4926	1607	5	Hchain: IGHV1-55:IGHD2-3:IGHJ2:IGHG1:cdr3H=TGTGCAAGATGGGGTTATTACTACGGGTTTGACTACTGG; Lchain: IGKV1-135:IGKJ1:IGKC:cdr3L=TGCCAAGGTACACATTTTCCTCGGACGTTC	Hchain: IGHV1-55:IGHD2-3:IGHJ2; Lchain: IGKV1-135:IGKJ1:IGKC	IGHV1-55	IGHD2-3	IGHJ2	IGHG1	CARWGYYYGFDYW	TGTGCAAGATGGGGTTATTACTACGGGTTTGACTACTGG	IGKV1-135	None	IGKJ1	IGKC	CQGTHFPRTF	TGCCAAGGTACACATTTTCCTCGGACGTTC	16	9	7	21	11	5	6	10	IgG1	0.677637947725073	0.580832526621491	> 7	> 7	expanded >1	expanded >1	V
M3_BM_TGATTTCCACATTTCT	2085	6279	SeuratProject	RA4_mouse_bcells_bm3	BM	M1	6279	2085	5	Hchain: IGHV1-55:IGHD2-3:IGHJ2:IGHG1:cdr3H=TGTGCAAGATGGGGTTATTACTACGGGTTTGACTACTGG; Lchain: IGKV1-135:IGKJ1:IGKC:cdr3L=TGCCAAGGTACACATTTTCCTCGGACGTTC	Hchain: IGHV1-55:IGHD2-3:IGHJ2; Lchain: IGKV1-135:IGKJ1:IGKC	IGHV1-55	IGHD2-3	IGHJ2	IGHG1	CARWGYYYGFDYW	TGTGCAAGATGGGGTTATTACTACGGGTTTGACTACTGG	IGKV1-135	None	IGKJ1	IGKC	CQGTHFPRTF	TGCCAAGGTACACATTTTCCTCGGACGTTC	16	9	7	21	11	5	6	10	IgG1	0.677637947725073	0.580832526621491	> 7	> 7	expanded >1	expanded >1	V
M3_spleen_AGAGCGAGTAGCGCTC	1650	4956	SeuratProject	RA2_mouse_bcells_spleen3	Spleen	M1	4956	1650	4	Hchain: IGHV1-55:IGHD2-3:IGHJ2:IGHG1:cdr3H=TGTGCAAGATGGGGTTATTACTACGGGTTTGACTACTGG; Lchain: IGKV1-135:IGKJ1:IGKC:cdr3L=TGCCAAGGTACACATTTTCCTCGGACGTTC	Hchain: IGHV1-55:IGHD2-3:IGHJ2; Lchain: IGKV1-135:IGKJ1:IGKC	IGHV1-55	IGHD2-3	IGHJ2	IGHG1	CARWGYYYGFDYW	TGTGCAAGATGGGGTTATTACTACGGGTTTGACTACTGG	IGKV1-135	None	IGKJ1	IGKC	CQGTHFPRTF	TGCCAAGGTACACATTTTCCTCGGACGTTC	16	9	7	21	11	5	6	10	IgG1	0.363636363636364	0.202020202020202	> 7	> 7	expanded >1	expanded >1	IV
M3_spleen_GGCTCGACACACATGT	1399	3630	SeuratProject	RA2_mouse_bcells_spleen3	Spleen	M1	3630	1399	5	Hchain: IGHV1-55:IGHD2-3:IGHJ2:IGHG1:cdr3H=TGTGCAAGATGGGGTTATTACTACGGGTTTGACTACTGG; Lchain: IGKV1-135:IGKJ1:IGKC:cdr3L=TGCCAAGGTACACATTTTCCTCGGACGTTC	Hchain: IGHV1-55:IGHD2-3:IGHJ2; Lchain: IGKV1-135:IGKJ1:IGKC	IGHV1-55	IGHD2-3	IGHJ2	IGHG1	CARWGYYYGFDYW	TGTGCAAGATGGGGTTATTACTACGGGTTTGACTACTGG	IGKV1-135	None	IGKJ1	IGKC	CQGTHFPRTF	TGCCAAGGTACACATTTTCCTCGGACGTTC	16	9	7	21	11	5	6	10	IgG1	0.363636363636364	0.202020202020202	> 7	> 7	expanded >1	expanded >1	V
M3_spleen_TACGGGCGTGCACCAC	1643	4547	SeuratProject	RA2_mouse_bcells_spleen3	Spleen	M1	4547	1643	3	Hchain: IGHV1-55:IGHD2-3:IGHJ2:IGHG1:cdr3H=TGTGCAAGATGGGGTTATTACTACGGGTTTGACTACTGG; Lchain: IGKV1-135:IGKJ1:IGKC:cdr3L=TGCCAAGGTACACATTTTCCTCGGACGTTC	Hchain: IGHV1-55:IGHD2-3:IGHJ2; Lchain: IGKV1-135:IGKJ1:IGKC	IGHV1-55	IGHD2-3	IGHJ2	IGHG1	CARWGYYYGFDYW	TGTGCAAGATGGGGTTATTACTACGGGTTTGACTACTGG	IGKV1-135	None	IGKJ1	IGKC	CQGTHFPRTF	TGCCAAGGTACACATTTTCCTCGGACGTTC	16	9	7	21	11	5	6	10	IgG1	0.363636363636364	0.202020202020202	> 7	> 7	expanded >1	expanded >1	III
M3_spleen_TACTCGCGTCTAACGT	1552	3781	SeuratProject	RA2_mouse_bcells_spleen3	Spleen	M1	3781	1552	5	Hchain: IGHV1-55:IGHD2-3:IGHJ2:IGHG1:cdr3H=TGTGCAAGATGGGGTTATTACTACGGGTTTGACTACTGG; Lchain: IGKV1-135:IGKJ1:IGKC:cdr3L=TGCCAAGGTACACATTTTCCTCGGACGTTC	Hchain: IGHV1-55:IGHD2-3:IGHJ2; Lchain: IGKV1-135:IGKJ1:IGKC	IGHV1-55	IGHD2-3	IGHJ2	IGHG1	CARWGYYYGFDYW	TGTGCAAGATGGGGTTATTACTACGGGTTTGACTACTGG	IGKV1-135	None	IGKJ1	IGKC	CQGTHFPRTF	TGCCAAGGTACACATTTTCCTCGGACGTTC	16	9	7	21	11	5	6	10	IgG1	0.363636363636364	0.202020202020202	> 7	> 7	expanded >1	expanded >1	V
M3_spleen_TCTGGAAGTGGCAAAC	1396	3492	SeuratProject	RA2_mouse_bcells_spleen3	Spleen	M1	3492	1396	1	Hchain: IGHV1-55:IGHD2-3:IGHJ2:IGHG1:cdr3H=TGTGCAAGATGGGGTTATTACTACGGGTTTGACTACTGG; Lchain: IGKV1-135:IGKJ1:IGKC:cdr3L=TGCCAAGGTACACATTTTCCTCGGACGTTC	Hchain: IGHV1-55:IGHD2-3:IGHJ2; Lchain: IGKV1-135:IGKJ1:IGKC	IGHV1-55	IGHD2-3	IGHJ2	IGHG1	CARWGYYYGFDYW	TGTGCAAGATGGGGTTATTACTACGGGTTTGACTACTGG	IGKV1-135	None	IGKJ1	IGKC	CQGTHFPRTF	TGCCAAGGTACACATTTTCCTCGGACGTTC	16	9	7	21	11	5	6	10	IgG1	0.363636363636364	0.202020202020202	> 7	> 7	expanded >1	expanded >1	I
M2_bm_ATCATCTTCTGATTCT	2663	8355	SeuratProject	RA3_mouse_bcells_bm2	BM	M2	8355	2663	3	Hchain: IGHV1-71:IGHD2-6:IGHJ3:IGHG1:cdr3H=TGTGCAAGACACGAAGTCTACTATACTAACTACCCGGCCTGGTTTACTTACTGG; Lchain: IGKV1-117:IGKJ2:IGKC:cdr3L=TGCTTTCAAGGTTCACATGTTCCGTACACGTTC	Hchain: IGHV1-71:IGHD2-6:IGHJ3; Lchain: IGKV1-117:IGKJ2:IGKC	IGHV1-71	IGHD2-6	IGHJ3	IGHG1	CARHEVYYTNYPAWFTYW	TGTGCAAGACACGAAGTCTACTATACTAACTACCCGGCCTGGTTTACTTACTGG	IGKV1-117	None	IGKJ2	IGKC	CFQGSHVPYTF	TGCTTTCAAGGTTCACATGTTCCGTACACGTTC	16	9	7	29	16	9	7	11	IgG1	0.296359017781541	0.296359017781541	> 7	> 7	expanded >1	expanded >1	III
M2_bm_ATTGGACTCCACGCAG	1919	4981	SeuratProject	RA3_mouse_bcells_bm2	BM	M2	4981	1919	3	Hchain: IGHV1-71:IGHD2-6:IGHJ3:IGHG1:cdr3H=TGTGCAAGACACGAAGTCTACTATACTAACTACCCGGCCTGGTTTACTTACTGG; Lchain: IGKV1-117:IGKJ2:IGKC:cdr3L=TGCTTTCAAGGTTCACATGTTCCGTACACGTTC	Hchain: IGHV1-71:IGHD2-6:IGHJ3; Lchain: IGKV1-117:IGKJ2:IGKC	IGHV1-71	IGHD2-6	IGHJ3	IGHG1	CARHEVYYTNYPAWFTYW	TGTGCAAGACACGAAGTCTACTATACTAACTACCCGGCCTGGTTTACTTACTGG	IGKV1-117	None	IGKJ2	IGKC	CFQGSHVPYTF	TGCTTTCAAGGTTCACATGTTCCGTACACGTTC	16	9	7	29	16	9	7	11	IgG1	0.296359017781541	0.296359017781541	> 7	> 7	expanded >1	expanded >1	III
M2_bm_CACTCCAGTAGCTAAA	887	1903	SeuratProject	RA3_mouse_bcells_bm2	BM	M2	1903	887	5	Hchain: IGHV1-71:IGHD2-6:IGHJ3:IGHG1:cdr3H=TGTGCAAGACACGAAGTCTACTATACTAACTACCCGGCCTGGTTTACTTACTGG; Lchain: IGKV1-117:IGKJ2:IGKC:cdr3L=TGCTTTCAAGGTTCACATGTTCCGTACACGTTC	Hchain: IGHV1-71:IGHD2-6:IGHJ3; Lchain: IGKV1-117:IGKJ2:IGKC	IGHV1-71	IGHD2-6	IGHJ3	IGHG1	CARHEVYYTNYPAWFTYW	TGTGCAAGACACGAAGTCTACTATACTAACTACCCGGCCTGGTTTACTTACTGG	IGKV1-117	None	IGKJ2	IGKC	CFQGSHVPYTF	TGCTTTCAAGGTTCACATGTTCCGTACACGTTC	16	9	7	29	16	9	7	11	IgG1	0.296359017781541	0.296359017781541	> 7	> 7	expanded >1	expanded >1	V
M2_bm_CCACCTAGTCTCCCTA	1633	5345	SeuratProject	RA3_mouse_bcells_bm2	BM	M2	5345	1633	3	Hchain: IGHV1-71:IGHD2-6:IGHJ3:IGHG1:cdr3H=TGTGCAAGACACGAAGTCTACTATACTAACTACCCGGCCTGGTTTACTTACTGG; Lchain: IGKV1-117:IGKJ2:IGKC:cdr3L=TGCTTTCAAGGTTCACATGTTCCGTACACGTTC	Hchain: IGHV1-71:IGHD2-6:IGHJ3; Lchain: IGKV1-117:IGKJ2:IGKC	IGHV1-71	IGHD2-6	IGHJ3	IGHG1	CARHEVYYTNYPAWFTYW	TGTGCAAGACACGAAGTCTACTATACTAACTACCCGGCCTGGTTTACTTACTGG	IGKV1-117	None	IGKJ2	IGKC	CFQGSHVPYTF	TGCTTTCAAGGTTCACATGTTCCGTACACGTTC	16	9	7	29	16	9	7	11	IgG1	0.296359017781541	0.296359017781541	> 7	> 7	expanded >1	expanded >1	III
M2_bm_CTCTAATTCTAGCACA	1908	5778	SeuratProject	RA3_mouse_bcells_bm2	BM	M2	5778	1908	3	Hchain: IGHV1-71:IGHD2-6:IGHJ3:IGHG1:cdr3H=TGTGCAAGACACGAAGTCTACTATACTAACTACCCGGCCTGGTTTACTTACTGG; Lchain: IGKV1-117:IGKJ2:IGKC:cdr3L=TGCTTTCAAGGTTCACATGTTCCGTACACGTTC	Hchain: IGHV1-71:IGHD2-6:IGHJ3; Lchain: IGKV1-117:IGKJ2:IGKC	IGHV1-71	IGHD2-6	IGHJ3	IGHG1	CARHEVYYTNYPAWFTYW	TGTGCAAGACACGAAGTCTACTATACTAACTACCCGGCCTGGTTTACTTACTGG	IGKV1-117	None	IGKJ2	IGKC	CFQGSHVPYTF	TGCTTTCAAGGTTCACATGTTCCGTACACGTTC	16	9	7	29	16	9	7	11	IgG1	0.296359017781541	0.296359017781541	> 7	> 7	expanded >1	expanded >1	III
M2_bm_GATTCAGTCACATGCA	1002	2256	SeuratProject	RA3_mouse_bcells_bm2	BM	M2	2256	1002	5	Hchain: IGHV1-71:IGHD2-6:IGHJ3:IGHG1:cdr3H=TGTGCAAGACACGAAGTCTACTATACTAACTACCCGGCCTGGTTTACTTACTGG; Lchain: IGKV1-117:IGKJ2:IGKC:cdr3L=TGCTTTCAAGGTTCACATGTTCCGTACACGTTC	Hchain: IGHV1-71:IGHD2-6:IGHJ3; Lchain: IGKV1-117:IGKJ2:IGKC	IGHV1-71	IGHD2-6	IGHJ3	IGHG1	CARHEVYYTNYPAWFTYW	TGTGCAAGACACGAAGTCTACTATACTAACTACCCGGCCTGGTTTACTTACTGG	IGKV1-117	None	IGKJ2	IGKC	CFQGSHVPYTF	TGCTTTCAAGGTTCACATGTTCCGTACACGTTC	16	9	7	29	16	9	7	11	IgG1	0.296359017781541	0.296359017781541	> 7	> 7	expanded >1	expanded >1	V
M2_bm_TCTTTCCGTTCCCGAG	1385	3568	SeuratProject	RA3_mouse_bcells_bm2	BM	M2	3568	1385	5	Hchain: IGHV1-71:IGHD2-6:IGHJ3:IGHG1:cdr3H=TGTGCAAGACACGAAGTCTACTATACTAACTACCCGGCCTGGTTTACTTACTGG; Lchain: IGKV1-117:IGKJ2:IGKC:cdr3L=TGCTTTCAAGGTTCACATGTTCCGTACACGTTC	Hchain: IGHV1-71:IGHD2-6:IGHJ3; Lchain: IGKV1-117:IGKJ2:IGKC	IGHV1-71	IGHD2-6	IGHJ3	IGHG1	CARHEVYYTNYPAWFTYW	TGTGCAAGACACGAAGTCTACTATACTAACTACCCGGCCTGGTTTACTTACTGG	IGKV1-117	None	IGKJ2	IGKC	CFQGSHVPYTF	TGCTTTCAAGGTTCACATGTTCCGTACACGTTC	16	9	7	29	16	9	7	11	IgG1	0.296359017781541	0.296359017781541	> 7	> 7	expanded >1	expanded >1	V
M2_spleen_ACTGAGTTCTGTCTAT	1915	5314	SeuratProject	RA1_mouse_bcells_spleen2	Spleen	M2	5314	1915	3	Hchain: IGHV1-71:IGHD2-6:IGHJ3:IGHG1:cdr3H=TGTGCAAGACACGAAGTCTACTATACTAACTACCCGGCCTGGTTTACTTACTGG; Lchain: IGKV1-117:IGKJ2:IGKC:cdr3L=TGCTTTCAAGGTTCACATGTTCCGTACACGTTC	Hchain: IGHV1-71:IGHD2-6:IGHJ3; Lchain: IGKV1-117:IGKJ2:IGKC	IGHV1-71	IGHD2-6	IGHJ3	IGHG1	CARHEVYYTNYPAWFTYW	TGTGCAAGACACGAAGTCTACTATACTAACTACCCGGCCTGGTTTACTTACTGG	IGKV1-117	None	IGKJ2	IGKC	CFQGSHVPYTF	TGCTTTCAAGGTTCACATGTTCCGTACACGTTC	16	9	7	29	16	9	7	11	IgG1	0.351150994927819	0.351150994927819	> 7	> 7	expanded >1	expanded >1	III
M2_spleen_ACTGTCCCATGCCACG	1291	2609	SeuratProject	RA1_mouse_bcells_spleen2	Spleen	M2	2609	1291	3	Hchain: IGHV1-71:IGHD2-6:IGHJ3:IGHG1:cdr3H=TGTGCAAGACACGAAGTCTACTATACTAACTACCCGGCCTGGTTTACTTACTGG; Lchain: IGKV1-117:IGKJ2:IGKC:cdr3L=TGCTTTCAAGGTTCACATGTTCCGTACACGTTC	Hchain: IGHV1-71:IGHD2-6:IGHJ3; Lchain: IGKV1-117:IGKJ2:IGKC	IGHV1-71	IGHD2-6	IGHJ3	IGHG1	CARHEVYYTNYPAWFTYW	TGTGCAAGACACGAAGTCTACTATACTAACTACCCGGCCTGGTTTACTTACTGG	IGKV1-117	None	IGKJ2	IGKC	CFQGSHVPYTF	TGCTTTCAAGGTTCACATGTTCCGTACACGTTC	16	9	7	29	16	9	7	11	IgG1	0.351150994927819	0.351150994927819	> 7	> 7	expanded >1	expanded >1	III
M2_spleen_ATTCTACTCGTCTGCT	1546	4091	SeuratProject	RA1_mouse_bcells_spleen2	Spleen	M2	4091	1546	3	Hchain: IGHV1-71:IGHD2-6:IGHJ3:IGHG1:cdr3H=TGTGCAAGACACGAAGTCTACTATACTAACTACCCGGCCTGGTTTACTTACTGG; Lchain: IGKV1-117:IGKJ2:IGKC:cdr3L=TGCTTTCAAGGTTCACATGTTCCGTACACGTTC	Hchain: IGHV1-71:IGHD2-6:IGHJ3; Lchain: IGKV1-117:IGKJ2:IGKC	IGHV1-71	IGHD2-6	IGHJ3	IGHG1	CARHEVYYTNYPAWFTYW	TGTGCAAGACACGAAGTCTACTATACTAACTACCCGGCCTGGTTTACTTACTGG	IGKV1-117	None	IGKJ2	IGKC	CFQGSHVPYTF	TGCTTTCAAGGTTCACATGTTCCGTACACGTTC	16	9	7	29	16	9	7	11	IgG1	0.351150994927819	0.351150994927819	> 7	> 7	expanded >1	expanded >1	III
[truncated: 6,998 more rows]
