# Supplementary material for: Discrete populations of isotype-switched memory B lymphocytes are maintained in murine spleen and bone marrow
Source: Nat Commun. 2020 May 22;11:2570. doi: 10.1038/s41467-020-16464-6 (PMC7244721; doi:10.1038/s41467-020-16464-6)
Supplement: Supplementary file 4 — Source Data [file 41467_2020_16464_MOESM4_ESM.zip › Fig_3+5_Suppl_Fig_2c+2d+3+4_scSeq_expression_data]

"","Row.names","external_gene_name","M2_bm_AAACCTGCAAAGGCGT","M2_bm_AAACGGGAGAAACCTA","M2_bm_AAAGATGCAACTGGCC","M2_bm_AAAGATGCAGGTGGAT","M2_bm_AAAGATGTCTTCCTTC","M2_bm_AAAGCAAAGACACTAA","M2_bm_AAAGCAAGTACCGTTA","M2_bm_AAAGTAGGTCAGATAA","M2_bm_AAATGCCAGTGACATA","M2_bm_AAATGCCGTGATGTGG","M2_bm_AAATGCCTCAACCAAC","M2_bm_AAATGCCTCTGGTTCC","M2_bm_AACACGTGTCTGATTG","M2_bm_AACACGTTCTGTACGA","M2_bm_AACCATGAGAGACTAT","M2_bm_AACCATGAGCCACCTG","M2_bm_AACCATGGTGAAGGCT","M2_bm_AACCATGGTTCGGGCT","M2_bm_AACCGCGCACTTACGA","M2_bm_AACCGCGGTAGCTAAA","M2_bm_AACCGCGTCCGCAAGC","M2_bm_AACGTTGCATTAGCCA","M2_bm_AACGTTGTCCGTACAA","M2_bm_AACTCAGAGGGAGTAA","M2_bm_AACTCAGCACTCGACG","M2_bm_AACTCAGCACTGTGTA","M2_bm_AACTCAGGTAGCGCTC","M2_bm_AACTCCCAGAATTCCC","M2_bm_AACTCCCAGCGTGAGT","M2_bm_AACTCCCAGCTACCGC","M2_bm_AACTCCCCATCCGCGA","M2_bm_AACTCCCGTGGCTCCA","M2_bm_AACTCTTAGACAAGCC","M2_bm_AACTCTTAGGCATTGG","M2_bm_AACTCTTCAATCACAC","M2_bm_AACTCTTCATTTGCTT","M2_bm_AACTCTTGTCTTCGTC","M2_bm_AACTCTTGTGCCTGTG","M2_bm_AACTCTTGTTACAGAA","M2_bm_AACTCTTTCATGCATG","M2_bm_AACTGGTAGGCTACGA","M2_bm_AACTGGTCAGGTGGAT","M2_bm_AACTGGTGTCGAAAGC","M2_bm_AACTTTCGTCTAGTCA","M2_bm_AACTTTCGTTTGGCGC","M2_bm_AACTTTCTCTCATTCA","M2_bm_AAGACCTCAGCCTTTC","M2_bm_AAGACCTGTGCCTGCA","M2_bm_AAGACCTTCAACACTG","M2_bm_AAGACCTTCTCCAACC","M2_bm_AAGCCGCCACAACGTT","M2_bm_AAGCCGCCAGCTATTG","M2_bm_AAGCCGCGTTTGTTTC","M2_bm_AAGCCGCTCTTGTATC","M2_bm_AAGGAGCAGAATTCCC","M2_bm_AAGGAGCTCTACTCAT","M2_bm_AAGGCAGAGCTACCGC","M2_bm_AAGGCAGCAAGCGCTC","M2_bm_AAGGCAGGTGCCTGCA","M2_bm_AAGGCAGTCATGTAGC","M2_bm_AAGGCAGTCCGTCATC","M2_bm_AAGGCAGTCCTAGGGC","M2_bm_AAGGCAGTCGTAGGAG","M2_bm_AAGGTTCCAACGCACC","M2_bm_AAGGTTCCACAGACTT","M2_bm_AAGGTTCGTCCCGACA","M2_bm_AAGGTTCGTCTCCACT","M2_bm_AAGGTTCGTTCATGGT","M2_bm_AAGTCTGAGGCAATTA","M2_bm_AAGTCTGCACCAGATT","M2_bm_AAGTCTGCAGACGCTC","M2_bm_AAGTCTGTCACATACG","M2_bm_AAGTCTGTCTCTTGAT","M2_bm_AATCCAGAGCTTCGCG","M2_bm_AATCCAGAGGAGCGAG","M2_bm_AATCCAGAGTACACCT","M2_bm_AATCCAGGTGTTCGAT","M2_bm_AATCCAGTCCGCAAGC","M2_bm_AATCCAGTCTATGTGG","M2_bm_AATCGGTAGAGGACGG","M2_bm_AATCGGTAGGCATGTG","M2_bm_AATCGGTCACCCTATC","M2_bm_AATCGGTCATTGGCGC","M2_bm_AATCGGTGTTATGCGT","M2_bm_AATCGGTTCACTCTTA","M2_bm_AATCGGTTCAGCACAT","M2_bm_ACACCAAAGGCCCTCA","M2_bm_ACACCAACAAGTAGTA","M2_bm_ACACCAAGTACATGTC","M2_bm_ACACCAAGTCGGATCC","M2_bm_ACACCAATCAGTACGT","M2_bm_ACACCCTAGACTAGAT","M2_bm_ACACCCTAGATGTCGG","M2_bm_ACACCCTAGTCATGCT","M2_bm_ACACCCTAGTTATCGC","M2_bm_ACACCCTCAGTAACGG","M2_bm_ACACCCTTCAATCACG","M2_bm_ACACCCTTCACTTCAT","M2_bm_ACACCCTTCGTTTAGG","M2_bm_ACACCGGAGCGGATCA","M2_bm_ACACCGGAGCGTGAGT","M2_bm_ACACCGGCACCTTGTC","M2_bm_ACACCGGGTACTTCTT","M2_bm_ACACCGGTCACCGGGT","M2_bm_ACACCGGTCCCAAGAT","M2_bm_ACACTGAAGATGCCAG","M2_bm_ACACTGAGTAGAAAGG","M2_bm_ACACTGAGTGTCGCTG","M2_bm_ACAGCCGAGAAGAAGC","M2_bm_ACAGCCGAGCGCTTAT","M2_bm_ACAGCCGCACACGCTG","M2_bm_ACAGCCGGTCAACTGT","M2_bm_ACATACGAGGTGTTAA","M2_bm_ACATACGCACATTAGC","M2_bm_ACATACGTCCTCAACC","M2_bm_ACATACGTCTTTCCTC","M2_bm_ACATCAGAGACGCTTT","M2_bm_ACATCAGAGAGGTACC","M2_bm_ACATCAGAGGGCTCTC","M2_bm_ACATCAGAGTACGTTC","M2_bm_ACATCAGCATACGCTA","M2_bm_ACATCAGCATCCCATC","M2_bm_ACATCAGGTTTAGCTG","M2_bm_ACATCAGTCACATACG","M2_bm_ACATCAGTCCTACAGA","M2_bm_ACATGGTCAGCTATTG","M2_bm_ACATGGTGTCGAGTTT","M2_bm_ACATGGTTCCAGTAGT","M2_bm_ACATGGTTCGTTACAG","M2_bm_ACCAGTAAGAGAACAG","M2_bm_ACCAGTACATATGAGA","M2_bm_ACCAGTAGTACCAGTT","M2_bm_ACCAGTAGTTGTGGCC","M2_bm_ACCCACTCACCGTTGG","M2_bm_ACCCACTCAGCTGTGC","M2_bm_ACCCACTGTACGCTGC","M2_bm_ACCCACTTCACTATTC","M2_bm_ACCCACTTCAGCACAT","M2_bm_ACCCACTTCGCTAGCG","M2_bm_ACCGTAAAGTTACCCA","M2_bm_ACCGTAACACCTATCC","M2_bm_ACCGTAACAGTCCTTC","M2_bm_ACCGTAAGTGATGCCC","M2_bm_ACCGTAAGTGGTCCGT","M2_bm_ACCGTAATCGGAAATA","M2_bm_ACCGTAATCTCATTCA","M2_bm_ACCTTTAAGGGCTTGA","M2_bm_ACCTTTAAGGTCGGAT","M2_bm_ACCTTTACAATCGGTT","M2_bm_ACCTTTACAATCTGCA","M2_bm_ACCTTTACACGAAAGC","M2_bm_ACCTTTACATGAAGTA","M2_bm_ACCTTTAGTACAGACG","M2_bm_ACCTTTAGTAGGGTAC","M2_bm_ACCTTTAGTCACACGC","M2_bm_ACCTTTAGTGGAAAGA","M2_bm_ACCTTTATCTAACGGT","M2_bm_ACCTTTATCTGGAGCC","M2_bm_ACGAGCCAGAAACGCC","M2_bm_ACGAGGACACTGAAGG","M2_bm_ACGAGGACATCTATGG","M2_bm_ACGAGGAGTCAGGACA","M2_bm_ACGAGGATCACTTATC","M2_bm_ACGAGGATCTTGTTTG","M2_bm_ACGATACAGCAGACTG","M2_bm_ACGATACAGTCCCACG","M2_bm_ACGATACCAGCTCGCA","M2_bm_ACGATACGTAAGAGGA","M2_bm_ACGATACTCCAGAGGA","M2_bm_ACGATACTCTTGTACT","M2_bm_ACGATGTAGGCCATAG","M2_bm_ACGATGTCACAGACTT","M2_bm_ACGATGTTCACCGGGT","M2_bm_ACGCAGCCAAGTACCT","M2_bm_ACGCAGCTCGTACGGC","M2_bm_ACGCCAGAGACCTAGG","M2_bm_ACGCCAGAGGATGGAA","M2_bm_ACGCCAGAGGCGCTCT","M2_bm_ACGCCAGAGTGTTAGA","M2_bm_ACGCCAGCAAGCCGCT","M2_bm_ACGCCAGCAGCTATTG","M2_bm_ACGCCAGGTCACTTCC","M2_bm_ACGCCAGTCATGTCCC","M2_bm_ACGCCAGTCATTTGGG","M2_bm_ACGCCGACATAGAAAC","M2_bm_ACGCCGATCAAGATCC","M2_bm_ACGGAGATCGGCGCAT","M2_bm_ACGGAGATCTTGTCAT","M2_bm_ACGGCCAAGTGGCACA","M2_bm_ACGGCCACAGGGAGAG","M2_bm_ACGGCCACATGGGAAC","M2_bm_ACGGCCATCACCTCGT","M2_bm_ACGGCCATCCAAATGC","M2_bm_ACGGCCATCCAAGCCG","M2_bm_ACGGGCTAGGCCCTTG","M2_bm_ACGGGCTAGGCGACAT","M2_bm_ACGGGCTAGTTACGGG","M2_bm_ACGGGCTCACCCTATC","M2_bm_ACGGGCTGTACTCAAC","M2_bm_ACGGGCTGTCAACTGT","M2_bm_ACGGGCTGTGTAAGTA","M2_bm_ACGGGCTGTTGAGGTG","M2_bm_ACGGGCTTCACTCCTG","M2_bm_ACGGGTCCACGGCGTT","M2_bm_ACGGGTCCAGGATTGG","M2_bm_ACGGGTCTCTGCGTAA","M2_bm_ACGTCAAAGGCTCATT","M2_bm_ACGTCAACACATCCGG","M2_bm_ACGTCAACAGGATTGG","M2_bm_ACGTCAAGTGATGTGG","M2_bm_ACGTCAATCACTTATC","M2_bm_ACTATCTAGCCAACAG","M2_bm_ACTATCTAGCTCCTCT","M2_bm_ACTATCTAGTTAACGA","M2_bm_ACTATCTTCAGTGTTG","M2_bm_ACTGAACAGCTTATCG","M2_bm_ACTGAACAGTCATCCA","M2_bm_ACTGAACAGTCCGTAT","M2_bm_ACTGAACCACGCGAAA","M2_bm_ACTGAACCACTCAGGC","M2_bm_ACTGAACCAGTGAGTG","M2_bm_ACTGAACCAGTTTACG","M2_bm_ACTGAACGTTCTGTTT","M2_bm_ACTGAGTAGAGGTTAT","M2_bm_ACTGAGTAGCTAAGAT","M2_bm_ACTGAGTAGGCCCTTG","M2_bm_ACTGAGTCAAAGTGCG","M2_bm_ACTGAGTGTGGGTCAA","M2_bm_ACTGAGTTCACGCGGT","M2_bm_ACTGATGAGTCCATAC","M2_bm_ACTGATGCAACTGCTA","M2_bm_ACTGATGCATTAGGCT","M2_bm_ACTGATGGTTAGTGGG","M2_bm_ACTGATGTCACAGGCC","M2_bm_ACTGCTCAGCTACCGC","M2_bm_ACTGCTCCAGATGAGC","M2_bm_ACTGCTCGTCAAAGCG","M2_bm_ACTGCTCGTCAGTGGA","M2_bm_ACTGCTCTCGTAGGTT","M2_bm_ACTGCTCTCGTCCGTT","M2_bm_ACTGCTCTCTCTTGAT","M2_bm_ACTGTCCGTATTCTCT","M2_bm_ACTGTCCTCCGCTGTT","M2_bm_ACTTACTCAAATTGCC","M2_bm_ACTTACTCAAGCGAGT","M2_bm_ACTTACTCAGGTGCCT","M2_bm_ACTTACTCATGTAAGA","M2_bm_ACTTACTGTCTAGTGT","M2_bm_ACTTACTGTTCGGGCT","M2_bm_ACTTACTTCGACCAGC","M2_bm_ACTTACTTCGGCCGAT","M2_bm_ACTTGTTCACGGCGTT","M2_bm_ACTTGTTCATCATCCC","M2_bm_ACTTGTTGTAGCCTAT","M2_bm_ACTTGTTTCAGCTGGC","M2_bm_ACTTGTTTCAGGATCT","M2_bm_ACTTTCAAGATGTCGG","M2_bm_ACTTTCAAGTCCCACG","M2_bm_ACTTTCATCACTGGGC","M2_bm_ACTTTCATCCAAGCCG","M2_bm_ACTTTCATCCTAAGTG","M2_bm_ACTTTCATCGTCCGTT","M2_bm_AGAATAGAGTCCAGGA","M2_bm_AGAATAGCACGCATCG","M2_bm_AGAATAGCAGGTGCCT","M2_bm_AGAATAGGTGTGGTTT","M2_bm_AGAATAGGTTAAGGGC","M2_bm_AGAATAGTCCATTCTA","M2_bm_AGAATAGTCTACTATC","M2_bm_AGAATAGTCTCTAGGA","M2_bm_AGACGTTAGGCACATG","M2_bm_AGACGTTCACCGAATT","M2_bm_AGACGTTCACGGTAGA","M2_bm_AGACGTTCACGTTGGC","M2_bm_AGACGTTCATATGGTC","M2_bm_AGACGTTCATGAACCT","M2_bm_AGACGTTGTACATCCA","M2_bm_AGACGTTTCATTGCGA","M2_bm_AGAGCGAAGACTAAGT","M2_bm_AGAGCGAAGAGCTTCT","M2_bm_AGAGCGAAGGATTCGG","M2_bm_AGAGCGAAGGCATGGT","M2_bm_AGAGCGACAATGGAGC","M2_bm_AGAGCGATCGGTCCGA","M2_bm_AGAGCGATCTTGTACT","M2_bm_AGAGTGGCAATAACGA","M2_bm_AGAGTGGCACGGCGTT","M2_bm_AGAGTGGTCGCGTTTC","M2_bm_AGATCTGAGGAGTAGA","M2_bm_AGATCTGCAATGAATG","M2_bm_AGATCTGCACCGATAT","M2_bm_AGATCTGCATCGGTTA","M2_bm_AGATCTGCATGCATGT","M2_bm_AGATCTGGTAGCGTGA","M2_bm_AGATTGCGTACAGCAG","M2_bm_AGCAGCCAGTGTTAGA","M2_bm_AGCAGCCCATCGATGT","M2_bm_AGCATACAGTCTTGCA","M2_bm_AGCATACCAATCGAAA","M2_bm_AGCATACCACGCATCG","M2_bm_AGCATACCATTGTGCA","M2_bm_AGCATACTCTGACCTC","M2_bm_AGCCTAAAGGGAACGG","M2_bm_AGCCTAAAGGGTTCCC","M2_bm_AGCCTAACAGAAGCAC","M2_bm_AGCCTAACAGCCTATA","M2_bm_AGCCTAAGTACCGTTA","M2_bm_AGCCTAAGTCGCGTGT","M2_bm_AGCGGTCAGACTAAGT","M2_bm_AGCGGTCAGTACGATA","M2_bm_AGCGGTCAGTCACGCC","M2_bm_AGCGGTCGTTATCGGT","M2_bm_AGCGTATAGGCCCGTT","M2_bm_AGCGTATAGTGAACAT","M2_bm_AGCGTATCAGATGGCA","M2_bm_AGCGTATGTACACCGC","M2_bm_AGCGTATTCACGCATA","M2_bm_AGCGTATTCCGCAGTG","M2_bm_AGCGTCGAGAACAACT","M2_bm_AGCGTCGCACCATGTA","M2_bm_AGCGTCGCATATGCTG","M2_bm_AGCGTCGGTACTCTCC","M2_bm_AGCGTCGGTCTAAAGA","M2_bm_AGCTCCTAGCGAAGGG","M2_bm_AGCTCCTCAAGCTGAG","M2_bm_AGCTCTCAGCGCCTTG","M2_bm_AGCTCTCAGTCCGTAT","M2_bm_AGCTCTCTCTGGGCCA","M2_bm_AGCTTGAAGAATGTGT","M2_bm_AGCTTGAGTAAAGTCA","M2_bm_AGCTTGAGTACAGTGG","M2_bm_AGCTTGATCAACCATG","M2_bm_AGGCCACAGCCAGTAG","M2_bm_AGGCCACCACGACTCG","M2_bm_AGGCCACGTGCAGGTA","M2_bm_AGGCCACGTTCCTCCA","M2_bm_AGGCCACTCGAACTGT","M2_bm_AGGCCGTAGATGTAAC","M2_bm_AGGCCGTAGCTGGAAC","M2_bm_AGGCCGTCACGGTAGA","M2_bm_AGGCCGTGTATAATGG","M2_bm_AGGCCGTTCCTATTCA","M2_bm_AGGGAGTTCATCACCC","M2_bm_AGGGATGCAAACTGCT","M2_bm_AGGGATGTCAACACAC","M2_bm_AGGGATGTCCTAGGGC","M2_bm_AGGGTGAAGACTAGGC","M2_bm_AGGTCATAGAAGGGTA","M2_bm_AGGTCATAGCATGGCA","M2_bm_AGGTCATAGCCATCGC","M2_bm_AGGTCATAGCGTAGTG","M2_bm_AGGTCATAGTACGTAA","M2_bm_AGGTCATGTCGAAAGC","M2_bm_AGGTCATGTGATGTGG","M2_bm_AGGTCATTCGGTTAAC","M2_bm_AGGTCATTCTAACTTC","M2_bm_AGGTCCGAGAGGACGG","M2_bm_AGGTCCGAGGGTCGAT","M2_bm_AGGTCCGGTACCATCA","M2_bm_AGGTCCGGTCGGCACT","M2_bm_AGTAGTCAGTGTGGCA","M2_bm_AGTAGTCGTCAGAATA","M2_bm_AGTAGTCTCCTGCTTG","M2_bm_AGTAGTCTCGGTGTTA","M2_bm_AGTAGTCTCTCCAACC","M2_bm_AGTCTTTAGCCACGTC","M2_bm_AGTCTTTAGCCGGTAA","M2_bm_AGTCTTTAGTTAGCGG","M2_bm_AGTCTTTCATAACCTG","M2_bm_AGTGAGGAGCTTATCG","M2_bm_AGTGAGGCATGCCTAA","M2_bm_AGTGAGGGTAGCGTAG","M2_bm_AGTGAGGGTGTTTGTG","M2_bm_AGTGAGGTCCTCAATT","M2_bm_AGTGAGGTCGGCATCG","M2_bm_AGTGGGAAGACAGGCT","M2_bm_AGTGGGAAGTGCTGCC","M2_bm_AGTGTCAAGGGATGGG","M2_bm_AGTGTCAAGTCGTACT","M2_bm_AGTGTCACACCCATGG","M2_bm_AGTGTCACAGCGAACA","M2_bm_AGTGTCACATACGCCG","M2_bm_AGTGTCAGTGCGATAG","M2_bm_AGTGTCATCCATTCTA","M2_bm_AGTGTCATCTGCAAGT","M2_bm_AGTTGGTAGTGGTAGC","M2_bm_AGTTGGTCATCGGTTA","M2_bm_AGTTGGTGTACAAGTA","M2_bm_AGTTGGTGTCCGAGTC","M2_bm_AGTTGGTTCACAACGT","M2_bm_AGTTGGTTCACTGGGC","M2_bm_AGTTGGTTCAGCACAT","M2_bm_AGTTGGTTCGCATGAT","M2_bm_AGTTGGTTCTGGAGCC","M2_bm_AGTTGGTTCTGGGCCA","M2_bm_ATAACGCGTATAAACG","M2_bm_ATAACGCGTATGGTTC","M2_bm_ATAACGCGTGTAATGA","M2_bm_ATAAGAGAGAGGTTAT","M2_bm_ATAAGAGAGATATGGT","M2_bm_ATAAGAGAGGAGTACC","M2_bm_ATAAGAGCAATTCCTT","M2_bm_ATAAGAGCACGAAACG","M2_bm_ATAAGAGCAGCTGTGC","M2_bm_ATAGACCAGTGTTGAA","M2_bm_ATAGACCCACGGTAAG","M2_bm_ATAGACCCAGGGTATG","M2_bm_ATAGACCCATTTCAGG","M2_bm_ATAGACCTCATGTGGT","M2_bm_ATAGACCTCGGTTAAC","M2_bm_ATAGACCTCTAGCACA","M2_bm_ATCACGAAGCACCGCT","M2_bm_ATCACGACACACCGCA","M2_bm_ATCACGAGTGAACCTT","M2_bm_ATCACGATCGAGCCCA","M2_bm_ATCATCTAGCTCTCGG","M2_bm_ATCATCTCATCTCGCT","M2_bm_ATCATCTTCTGATTCT","M2_bm_ATCATGGAGTGTACCT","M2_bm_ATCCACCAGCATGGCA","M2_bm_ATCCACCAGGTAGCTG","M2_bm_ATCCACCCAAGACACG","M2_bm_ATCCACCCACACCGCA","M2_bm_ATCCACCCACCCTATC","M2_bm_ATCCACCCATGCCTTC","M2_bm_ATCCACCGTCAATACC","M2_bm_ATCCACCGTTCCTCCA","M2_bm_ATCCGAAAGTGCGATG","M2_bm_ATCCGAATCCAGGGCT","M2_bm_ATCGAGTCAATAGCGG","M2_bm_ATCGAGTCAGTATAAG","M2_bm_ATCGAGTCATCCTTGC","M2_bm_ATCGAGTGTCCGAATT","M2_bm_ATCGAGTGTTCATGGT","M2_bm_ATCGAGTTCCTTGCCA","M2_bm_ATCGAGTTCTAAGCCA","M2_bm_ATCTACTAGAATGTGT","M2_bm_ATCTACTCAAGACGTG","M2_bm_ATCTACTCACAGACTT","M2_bm_ATCTACTGTGTGACGA","M2_bm_ATCTACTTCAAAGACA","M2_bm_ATCTACTTCTTCATGT","M2_bm_ATCTGCCAGAAACCAT","M2_bm_ATCTGCCAGCACAGGT","M2_bm_ATCTGCCCACTGTGTA","M2_bm_ATCTGCCGTACGAAAT","M2_bm_ATCTGCCGTTACTGAC","M2_bm_ATGAGGGCACAGGTTT","M2_bm_ATGAGGGGTGCACTTA","M2_bm_ATGAGGGGTGTTAAGA","M2_bm_ATGAGGGTCCACGAAT","M2_bm_ATGAGGGTCTGGGCCA","M2_bm_ATGCGATCAGTAAGAT","M2_bm_ATGCGATGTCTCGTTC","M2_bm_ATGCGATTCATGCAAC","M2_bm_ATGGGAGTCAACGCTA","M2_bm_ATGTGTGAGGATGTAT","M2_bm_ATGTGTGCATGAGCGA","M2_bm_ATGTGTGCATGGAATA","M2_bm_ATGTGTGTCGTGGTCG","M2_bm_ATTACTCAGGGAACGG","M2_bm_ATTACTCCATTAGGCT","M2_bm_ATTACTCGTCAGTGGA","M2_bm_ATTACTCTCCGTTGCT","M2_bm_ATTATCCTCGGCATCG","M2_bm_ATTCTACAGATCGGGT","M2_bm_ATTGGACCAGACGCAA","M2_bm_ATTGGACCATGGTAGG","M2_bm_ATTGGACTCACCAGGC","M2_bm_ATTGGACTCCACGCAG","M2_bm_ATTGGACTCCATTCTA","M2_bm_ATTGGACTCCGCTGTT","M2_bm_ATTGGTGCATCCCACT","M2_bm_ATTGGTGTCTGCGACG","M2_bm_ATTTCTGAGGACTGGT","M2_bm_ATTTCTGCAGGCTCAC","M2_bm_ATTTCTGGTTCACGGC","M2_bm_ATTTCTGTCAACGGGA","M2_bm_CAACCAAAGTATCTCG","M2_bm_CAACCAAAGTCGTTTG","M2_bm_CAACCAACATGCATGT","M2_bm_CAACCAAGTAACGTTC","M2_bm_CAACCAATCCTAGAAC","M2_bm_CAACCAATCGGAGCAA","M2_bm_CAACCAATCTCAAGTG","M2_bm_CAACCTCAGGCAGTCA","M2_bm_CAACCTCAGGTTACCT","M2_bm_CAACTAGCACGGCGTT","M2_bm_CAAGAAACACCAACCG","M2_bm_CAAGAAACAGGCAGTA","M2_bm_CAAGAAAGTCATGCCG","M2_bm_CAAGAAAGTCCGTCAG","M2_bm_CAAGATCAGATATGCA","M2_bm_CAAGATCAGCGATATA","M2_bm_CAAGATCAGCTAGGCA","M2_bm_CAAGATCCACTTAACG","M2_bm_CAAGATCGTCAGCTAT","M2_bm_CAAGATCGTGCAGTAG","M2_bm_CAAGATCGTGCCTTGG","M2_bm_CAAGGCCGTTAAAGAC","M2_bm_CAAGGCCGTTGAGGTG","M2_bm_CAAGGCCTCGAATCCA","M2_bm_CAAGTTGAGCGACGTA","M2_bm_CAAGTTGAGGTCATCT","M2_bm_CAAGTTGAGTTGTCGT","M2_bm_CAAGTTGCAGGTCCAC","M2_bm_CAAGTTGTCAATAAGG","M2_bm_CAAGTTGTCACGAAGG","M2_bm_CAAGTTGTCCGTTGCT","M2_bm_CACAAACTCACATAGC","M2_bm_CACACAAAGCGTCAAG","M2_bm_CACACAAAGTCATCCA","M2_bm_CACACAACACTGTGTA","M2_bm_CACACAAGTAGGGTAC","M2_bm_CACACAAGTCGCATAT","M2_bm_CACACAAGTTCCACAA","M2_bm_CACACAAGTTGTGGAG","M2_bm_CACACCTAGACACTAA","M2_bm_CACACCTAGACTGTAA","M2_bm_CACACCTCATAAAGGT","M2_bm_CACACCTTCTGATACG","M2_bm_CACACTCAGTATCTCG","M2_bm_CACACTCCAGACGCTC","M2_bm_CACACTCGTAGGCATG","M2_bm_CACACTCGTCTCCACT","M2_bm_CACACTCTCCTTTACA","M2_bm_CACAGGCAGCGAAGGG","M2_bm_CACAGGCAGTCCATAC","M2_bm_CACAGGCCATAGAAAC","M2_bm_CACAGGCGTATAGTAG","M2_bm_CACAGGCGTTCCACGG","M2_bm_CACAGGCTCATAACCG","M2_bm_CACAGGCTCTACCTGC","M2_bm_CACAGTACACATTAGC","M2_bm_CACAGTACATGGTAGG","M2_bm_CACAGTAGTACGACCC","M2_bm_CACAGTAGTGTTTGTG","M2_bm_CACAGTATCGCTTGTC","M2_bm_CACATAGCATGCGCAC","M2_bm_CACATAGTCTTCTGGC","M2_bm_CACATTTAGCCCAATT","M2_bm_CACATTTCAAGCGAGT","M2_bm_CACATTTGTCACACGC","M2_bm_CACATTTGTCGAGATG","M2_bm_CACATTTGTTCGTTGA","M2_bm_CACATTTTCAATCACG","M2_bm_CACCACTCACTGAAGG","M2_bm_CACCACTCAGACGCTC","M2_bm_CACCACTCATTATCTC","M2_bm_CACCAGGCACCCATTC","M2_bm_CACCAGGCATGCAACT","M2_bm_CACCAGGCATTCCTCG","M2_bm_CACCAGGGTCTAGCCG","M2_bm_CACCAGGGTTCAACCA","M2_bm_CACCAGGTCTCTTATG","M2_bm_CACCTTGAGCCACGTC","M2_bm_CACCTTGAGTGCTGCC","M2_bm_CACTCCAAGTACACCT","M2_bm_CACTCCACACCCTATC","M2_bm_CACTCCACAGTAGAGC","M2_bm_CACTCCAGTAGCTAAA","M2_bm_CACTCCAGTGTTTGTG","M2_bm_CACTCCATCGAGGTAG","M2_bm_CAGAATCAGTCCCACG","M2_bm_CAGAATCCACGGCCAT","M2_bm_CAGAATCTCGGTTAAC","M2_bm_CAGAGAGAGACATAAC","M2_bm_CAGAGAGAGAGACTAT","M2_bm_CAGAGAGCAAGAGGCT","M2_bm_CAGAGAGCAAGTCATC","M2_bm_CAGAGAGGTCCAAGTT","M2_bm_CAGAGAGGTCGAACAG","M2_bm_CAGAGAGGTTAGAACA","M2_bm_CAGAGAGGTTGCCTCT","M2_bm_CAGATCAAGACACTAA","M2_bm_CAGATCAAGGAACTGC","M2_bm_CAGATCAAGGCGTACA","M2_bm_CAGATCAAGTGCCATT","M2_bm_CAGATCAAGTGGGTTG","M2_bm_CAGATCAGTAAGTGGC","M2_bm_CAGATCATCCGCTGTT","M2_bm_CAGATCATCGCACTCT","M2_bm_CAGATCATCGGAAACG","M2_bm_CAGCAGCCAAACGCGA","M2_bm_CAGCAGCCAGCTGGCT","M2_bm_CAGCAGCGTACCCAAT","M2_bm_CAGCAGCGTTGCGTTA","M2_bm_CAGCATAAGGCTCTTA","M2_bm_CAGCATAGTCTACCTC","M2_bm_CAGCATATCAAGCCTA","M2_bm_CAGCCGACAAAGTGCG","M2_bm_CAGCCGACAAGTTAAG","M2_bm_CAGCCGAGTATCGCAT","M2_bm_CAGCCGAGTGTAATGA","M2_bm_CAGCGACCACGGCTAC","M2_bm_CAGCGACGTTGTCTTT","M2_bm_CAGCGACTCTCTTGAT","M2_bm_CAGCTAAAGTTTCCTT","M2_bm_CAGCTAACAGTAAGCG","M2_bm_CAGCTAACATCGGGTC","M2_bm_CAGCTAAGTGCTTCTC","M2_bm_CAGCTAATCGCTGATA","M2_bm_CAGCTGGCAACAACCT","M2_bm_CAGCTGGCATGATCCA","M2_bm_CAGCTGGGTCAAGCGA","M2_bm_CAGCTGGGTGTAATGA","M2_bm_CAGCTGGGTTCGGGCT","M2_bm_CAGCTGGTCAATCACG","M2_bm_CAGCTGGTCCTGTACC","M2_bm_CAGCTGGTCTTCGAGA","M2_bm_CAGGTGCAGACAGGCT","M2_bm_CAGGTGCAGGCCATAG","M2_bm_CAGGTGCCACATCCGG","M2_bm_CAGGTGCCAGCCTATA","M2_bm_CAGGTGCGTTCCACGG","M2_bm_CAGGTGCTCGCCAAAT","M2_bm_CAGGTGCTCTCTGAGA","M2_bm_CAGTAACCACAGATTC","M2_bm_CAGTAACCAGGGAGAG","M2_bm_CAGTCCTCAGCTGTTA","M2_bm_CAGTCCTCATGCCTAA","M2_bm_CAGTCCTGTACCGTAT","M2_bm_CAGTCCTGTAGAAGGA","M2_bm_CAGTCCTTCAATACCG","M2_bm_CAGTCCTTCCATGCTC","M2_bm_CAGTCCTTCGTGGTCG","M2_bm_CATATGGAGTTACGGG","M2_bm_CATATGGTCTCGAGTA","M2_bm_CATATTCGTCGCGTGT","M2_bm_CATATTCGTCTAAACC","M2_bm_CATCAAGCAAGTAATG","M2_bm_CATCAAGGTGGCAAAC","M2_bm_CATCAAGGTGTGTGCC","M2_bm_CATCAAGTCGCCAAAT","M2_bm_CATCAAGTCTTGTCAT","M2_bm_CATCAGAAGATCTGCT","M2_bm_CATCAGAAGGCCGAAT","M2_bm_CATCAGACAATAAGCA","M2_bm_CATCAGACACCCAGTG","M2_bm_CATCAGACATTATCTC","M2_bm_CATCAGATCCTGTAGA","M2_bm_CATCAGATCTGCGTAA","M2_bm_CATCCACAGGTGATTA","M2_bm_CATCGAAAGCTCCCAG","M2_bm_CATCGAAAGTCCCACG","M2_bm_CATCGAACACCACGTG","M2_bm_CATCGAAGTCGCATCG","M2_bm_CATCGGGAGACCGGAT","M2_bm_CATCGGGGTAAGAGAG","M2_bm_CATCGGGGTACGCTGC","M2_bm_CATCGGGGTCTACCTC","M2_bm_CATCGGGTCAATACCG","M2_bm_CATGACAAGTAGCGGT","M2_bm_CATGACAAGTTTGCGT","M2_bm_CATGACACAGACGCAA","M2_bm_CATGACAGTACACCGC","M2_bm_CATGACAGTCCGTGAC","M2_bm_CATGACATCCCTAACC","M2_bm_CATGCCTCAGTCCTTC","M2_bm_CATGCCTGTCCTAGCG","M2_bm_CATGCCTGTTGAGTTC","M2_bm_CATGCCTTCCAATGGT","M2_bm_CATGCCTTCTTGCCGT","M2_bm_CATGGCGAGCGTCAAG","M2_bm_CATGGCGAGGTGCAAC","M2_bm_CATGGCGCAGCTGCAC","M2_bm_CATGGCGTCACTATTC","M2_bm_CATGGCGTCATAACCG","M2_bm_CATTATCAGGTGTGGT","M2_bm_CATTATCCAGATCTGT","M2_bm_CATTATCTCCCATTAT","M2_bm_CATTATCTCGCATGGC","M2_bm_CATTCGCAGCCGATTT","M2_bm_CATTCGCCATAGACTC","M2_bm_CATTCGCGTCGAAAGC","M2_bm_CCAATCCAGCGATTCT","M2_bm_CCAATCCAGGTAGCCA","M2_bm_CCAATCCGTCAGATAA","M2_bm_CCAATCCGTCGACTGC","M2_bm_CCACCTAAGTTGTCGT","M2_bm_CCACCTACAGGTCGTC","M2_bm_CCACCTAGTCTCCCTA","M2_bm_CCACCTATCACATGCA","M2_bm_CCACGGAAGGAATCGC","M2_bm_CCACGGAAGGGCTCTC","M2_bm_CCACGGACATCTCGCT","M2_bm_CCACGGACATGCCTAA","M2_bm_CCACGGAGTCCGAAGA","M2_bm_CCACGGAGTCTGATTG","M2_bm_CCACGGATCCGCGTTT","M2_bm_CCACGGATCTCAAGTG","M2_bm_CCACTACAGACCTTTG","M2_bm_CCACTACAGGACCACA","M2_bm_CCACTACAGGGTCTCC","M2_bm_CCACTACCAGGGCATA","M2_bm_CCACTACGTAGCGTCC","M2_bm_CCAGCGAAGAATTCCC","M2_bm_CCAGCGAAGAGTGAGA","M2_bm_CCAGCGACACAGACTT","M2_bm_CCAGCGAGTGAGGCTA","M2_bm_CCAGCGATCACTTCAT","M2_bm_CCAGCGATCCGTTGCT","M2_bm_CCATGTCCACTGAAGG","M2_bm_CCATGTCGTAAGGGCT","M2_bm_CCATGTCGTGCCTGTG","M2_bm_CCATGTCGTGTGTGCC","M2_bm_CCATGTCGTGTTGGGA","M2_bm_CCATTCGAGCGCCTTG","M2_bm_CCATTCGGTTCCAACA","M2_bm_CCATTCGTCGCCATAA","M2_bm_CCATTCGTCGGCATCG","M2_bm_CCCAATCTCTCGGACG","M2_bm_CCCAGTTTCAGTCAGT","M2_bm_CCCAGTTTCGGAATCT","M2_bm_CCCTCCTCACCAACCG","M2_bm_CCCTCCTTCTCCTATA","M2_bm_CCGGGATCAATCGAAA","M2_bm_CCGGGATTCACGCATA","M2_bm_CCGGTAGTCATAAAGG","M2_bm_CCGGTAGTCCTCATTA","M2_bm_CCGGTAGTCGAGGTAG","M2_bm_CCGGTAGTCTGTCTAT","M2_bm_CCGTACTGTAGAAAGG","M2_bm_CCGTACTTCCTTTCTC","M2_bm_CCGTGGAAGAAGATTC","M2_bm_CCGTGGACAGGTCCAC","M2_bm_CCGTGGAGTCGGCTCA","M2_bm_CCGTGGAGTTAAGACA","M2_bm_CCGTTCAAGGAGTTGC","M2_bm_CCGTTCACAGGGATTG","M2_bm_CCGTTCACATCCGTGG","M2_bm_CCGTTCATCCTGCTTG","M2_bm_CCGTTCATCTTGGGTA","M2_bm_CCTAAAGAGCTCCCAG","M2_bm_CCTAAAGAGTTACGGG","M2_bm_CCTAAAGCAAGGTTCT","M2_bm_CCTAAAGCAGTCGATT","M2_bm_CCTAAAGGTAGGCTGA","M2_bm_CCTAAAGTCTCTGAGA","M2_bm_CCTACACAGACTACAA","M2_bm_CCTACACGTTACAGAA","M2_bm_CCTACACTCCAGTAGT","M2_bm_CCTACACTCCGGGTGT","M2_bm_CCTACCACAAGCCCAC","M2_bm_CCTACCAGTTCGGGCT","M2_bm_CCTACCAGTTGAACTC","M2_bm_CCTACCATCATAGCAC","M2_bm_CCTACCATCTTCTGGC","M2_bm_CCTAGCTAGCTAGTGG","M2_bm_CCTAGCTAGCTGGAAC","M2_bm_CCTAGCTAGGTGCACA","M2_bm_CCTAGCTCAACGCACC","M2_bm_CCTAGCTGTCCGAGTC","M2_bm_CCTATTACACGGCCAT","M2_bm_CCTATTACATATGAGA","M2_bm_CCTATTAGTATAGGGC","M2_bm_CCTATTAGTCAGAAGC","M2_bm_CCTATTAGTGTTGGGA","M2_bm_CCTCAGTAGGCTATCT","M2_bm_CCTCAGTCATAGACTC","M2_bm_CCTCAGTGTCTCCCTA","M2_bm_CCTCTGAAGCCACGCT","M2_bm_CCTCTGAAGTACGTAA","M2_bm_CCTCTGACAATGCCAT","M2_bm_CCTCTGACAGCTGCAC","M2_bm_CCTCTGATCTTACCTA","M2_bm_CCTTACGAGAAGGTGA","M2_bm_CCTTACGAGGTGTTAA","M2_bm_CCTTACGAGTATTGGA","M2_bm_CCTTACGGTACCGGCT","M2_bm_CCTTACGGTTCAGGCC","M2_bm_CCTTACGTCAGCGATT","M2_bm_CCTTACGTCTTGACGA","M2_bm_CCTTCCCAGGGTTTCT","M2_bm_CCTTCCCGTTCTCATT","M2_bm_CCTTCCCGTTGTCGCG","M2_bm_CCTTCGAAGTGGAGTC","M2_bm_CCTTCGACATATACCG","M2_bm_CCTTCGAGTTGATTCG","M2_bm_CCTTCGATCTTGTATC","M2_bm_CCTTCGATCTTTACGT","M2_bm_CCTTTCTAGTGCTGCC","M2_bm_CCTTTCTCAATTGCTG","M2_bm_CCTTTCTCATAGAAAC","M2_bm_CCTTTCTCATTAGCCA","M2_bm_CGAACATCAAGCGATG","M2_bm_CGAACATGTGTTCTTT","M2_bm_CGAATGTAGCGTAGTG","M2_bm_CGAATGTAGCTCAACT","M2_bm_CGAATGTGTGAGGGAG","M2_bm_CGAATGTGTGCGAAAC","M2_bm_CGAATGTTCGGCTTGG","M2_bm_CGACCTTAGCCAGGAT","M2_bm_CGACCTTCAACGATGG","M2_bm_CGACCTTCAGGGCATA","M2_bm_CGACCTTGTGTTTGTG","M2_bm_CGACTTCAGCTGATAA","M2_bm_CGACTTCCAAGCTGTT","M2_bm_CGACTTCGTCCAGTAT","M2_bm_CGAGAAGCACTTCTGC","M2_bm_CGAGAAGCAGCCACCA","M2_bm_CGAGAAGCAGGAATGC","M2_bm_CGAGAAGGTCATCCCT","M2_bm_CGAGCACAGCGGATCA","M2_bm_CGAGCACAGGCATGGT","M2_bm_CGAGCACAGGGATACC","M2_bm_CGAGCACCAAACAACA","M2_bm_CGAGCACGTTCCTCCA","M2_bm_CGAGCACTCAGAGGTG","M2_bm_CGAGCACTCCCGGATG","M2_bm_CGAGCCACACCTCGGA","M2_bm_CGAGCCAGTGAAAGAG","M2_bm_CGAGCCAGTGAACCTT","M2_bm_CGATCGGAGCCACGCT","M2_bm_CGATCGGGTCCGCTGA","M2_bm_CGATCGGTCTGACCTC","M2_bm_CGATGGCGTGAGCGAT","M2_bm_CGATGTAAGATAGTCA","M2_bm_CGATGTAAGTGGGCTA","M2_bm_CGATGTAAGTGTTGAA","M2_bm_CGATGTACAGTCAGAG","M2_bm_CGATTGAGTGACAAAT","M2_bm_CGCCAAGCATTATCTC","M2_bm_CGCGGTAAGAATCTCC","M2_bm_CGCGGTACAGTAAGCG","M2_bm_CGCGGTAGTTACGTCA","M2_bm_CGCGGTATCAGTTCGA","M2_bm_CGCGGTATCGCAAACT","M2_bm_CGCGGTATCTGATTCT","M2_bm_CGCGTTTGTGTGGTTT","M2_bm_CGCGTTTGTTTGACTG","M2_bm_CGCGTTTTCGGAATCT","M2_bm_CGCTATCAGTAGCCGA","M2_bm_CGCTGGAAGCCTATGT","M2_bm_CGCTGGACACGCGAAA","M2_bm_CGCTGGATCTAACCGA","M2_bm_CGCTGGATCTCGATGA","M2_bm_CGCTTCACATACCATG","M2_bm_CGGACACCAAAGAATC","M2_bm_CGGACACGTTAAGTAG","M2_bm_CGGACGTTCCGCTGTT","M2_bm_CGGACGTTCGTTACAG","M2_bm_CGGACTGCACCTATCC","M2_bm_CGGACTGCATTTGCTT","M2_bm_CGGACTGGTAGCTGCC","M2_bm_CGGACTGGTTGTCTTT","M2_bm_CGGAGCTAGCTGAAAT","M2_bm_CGGAGCTAGTATGACA","M2_bm_CGGAGCTCAGTAAGCG","M2_bm_CGGAGTCAGGTGCTAG","M2_bm_CGGAGTCCATGCCTAA","M2_bm_CGGAGTCTCCAGTAGT","M2_bm_CGGAGTCTCTTACCGC","M2_bm_CGGCTAGAGCACCGCT","M2_bm_CGGCTAGAGGTGCAAC","M2_bm_CGGCTAGAGTCCGTAT","M2_bm_CGGCTAGAGTGGTAGC","M2_bm_CGGCTAGAGTTCGCGC","M2_bm_CGGCTAGTCACGAAGG","M2_bm_CGGCTAGTCATGTGGT","M2_bm_CGGGTCAAGGAACTGC","M2_bm_CGGGTCAGTAGCTAAA","M2_bm_CGGGTCAGTCGCATCG","M2_bm_CGGGTCAGTGTGGCTC","M2_bm_CGGTTAACATTGCGGC","M2_bm_CGGTTAACATTGGTAC","M2_bm_CGGTTAAGTACATCCA","M2_bm_CGGTTAATCCTAGTGA","M2_bm_CGTAGCGCAATGTTGC","M2_bm_CGTAGCGCATTCCTGC","M2_bm_CGTAGCGCATTCTTAC","M2_bm_CGTAGGCTCAGGTAAA","M2_bm_CGTAGGCTCAGTTAGC","M2_bm_CGTCACTCACATCCAA","M2_bm_CGTCACTCAGCCTGTG","M2_bm_CGTCACTGTAAGTTCC","M2_bm_CGTCACTGTACTCTCC","M2_bm_CGTCACTGTAGGAGTC","M2_bm_CGTCAGGAGCCACCTG","M2_bm_CGTCAGGGTCAGAATA","M2_bm_CGTCAGGGTTCGCTAA","M2_bm_CGTCAGGTCTGGTTCC","M2_bm_CGTCCATCACTTCTGC","M2_bm_CGTCCATCAGGAACGT","M2_bm_CGTCCATGTACCGTTA","M2_bm_CGTCCATGTGCCTGGT","M2_bm_CGTCCATGTGGTTTCA","M2_bm_CGTCCATTCGTGTAGT","M2_bm_CGTCTACAGGTAGCCA","M2_bm_CGTCTACCAAGCCATT","M2_bm_CGTGAGCAGTCCGGTC","M2_bm_CGTGAGCCAAACTGCT","M2_bm_CGTGAGCCACGCGAAA","M2_bm_CGTGAGCCAGTCAGCC","M2_bm_CGTGAGCCATTCCTCG","M2_bm_CGTGAGCCATTGTGCA","M2_bm_CGTGAGCGTGCACGAA","M2_bm_CGTGAGCTCTCTTGAT","M2_bm_CGTGTAAAGCGTGAGT","M2_bm_CGTGTAAGTCCATCCT","M2_bm_CGTGTAATCACCATAG","M2_bm_CGTGTAATCTTGCAAG","M2_bm_CGTGTCTAGGGCACTA","M2_bm_CGTGTCTCATGATCCA","M2_bm_CGTGTCTGTGAGGGTT","M2_bm_CGTGTCTTCCTCAACC","M2_bm_CGTTAGAAGGCGCTCT","M2_bm_CGTTCTGTCGGTCTAA","M2_bm_CGTTCTGTCTGGTGTA","M2_bm_CGTTGGGCATCCGCGA","M2_bm_CGTTGGGGTTCCATGA","M2_bm_CGTTGGGTCCATGAGT","M2_bm_CGTTGGGTCCGGGTGT","M2_bm_CTAACTTAGTTACCCA","M2_bm_CTAACTTAGTTTGCGT","M2_bm_CTAACTTCAATGTAAG","M2_bm_CTAACTTCATGCATGT","M2_bm_CTAACTTCATTACCTT","M2_bm_CTAACTTCATTTCACT","M2_bm_CTAACTTGTAGCGTCC","M2_bm_CTAACTTGTGGCAAAC","M2_bm_CTAACTTGTTATCACG","M2_bm_CTAACTTTCCCTCAGT","M2_bm_CTAACTTTCGCTTGTC","M2_bm_CTAAGACAGAGCTATA","M2_bm_CTAAGACAGCCCGAAA","M2_bm_CTAAGACTCGCCCTTA","M2_bm_CTAAGACTCTATCGCC","M2_bm_CTAATGGAGCACAGGT","M2_bm_CTAATGGAGTTGAGTA","M2_bm_CTAATGGGTTGATTCG","M2_bm_CTAATGGTCAGTGTTG","M2_bm_CTACACCAGGCATTGG","M2_bm_CTACACCTCAGCTCGG","M2_bm_CTACATTAGCCGGTAA","M2_bm_CTACATTAGGGATGGG","M2_bm_CTACATTAGTTGTAGA","M2_bm_CTACATTCACGGCGTT","M2_bm_CTACATTTCATGTCCC","M2_bm_CTACATTTCTCCTATA","M2_bm_CTACATTTCTTGAGAC","M2_bm_CTACCCAAGCTGAAAT","M2_bm_CTACCCATCCTCAATT","M2_bm_CTACCCATCTTCTGGC","M2_bm_CTACGTCAGCAGCCTC","M2_bm_CTACGTCCATCCCACT","M2_bm_CTACGTCCATGAAGTA","M2_bm_CTACGTCTCGCGCCAA","M2_bm_CTAGAGTCACAGCCCA","M2_bm_CTAGAGTCAGCTGCAC","M2_bm_CTAGCCTAGGTCGGAT","M2_bm_CTAGCCTCAAAGTGCG","M2_bm_CTAGTGAAGGATTCGG","M2_bm_CTAGTGAGTTATGTGC","M2_bm_CTAGTGATCAGCTCTC","M2_bm_CTCACACAGCTAAGAT","M2_bm_CTCACACAGGTGACCA","M2_bm_CTCACACCAGCAGTTT","M2_bm_CTCACACGTAGAGTGC","M2_bm_CTCACACGTTGGAGGT","M2_bm_CTCAGAAAGACACTAA","M2_bm_CTCAGAAAGGTAGCTG","M2_bm_CTCATTACACTGTTAG","M2_bm_CTCATTAGTCTCTTTA","M2_bm_CTCATTAGTGTGAAAT","M2_bm_CTCATTATCCACGCAG","M2_bm_CTCATTATCGCGGATC","M2_bm_CTCATTATCTCATTCA","M2_bm_CTCCTAGAGCCACTAT","M2_bm_CTCCTAGAGCGTGAGT","M2_bm_CTCCTAGCAATGACCT","M2_bm_CTCGAAAAGTTAACGA","M2_bm_CTCGAAACATGCCCGA","M2_bm_CTCGAAAGTCTGCAAT","M2_bm_CTCGAAAGTTCTGGTA","M2_bm_CTCGAGGAGCACCGTC","M2_bm_CTCGAGGAGGCTCATT","M2_bm_CTCGAGGAGTAACCCT","M2_bm_CTCGAGGCAAACGCGA","M2_bm_CTCGAGGCAAGCGTAG","M2_bm_CTCGAGGCACGAGGTA","M2_bm_CTCGAGGGTAAGCACG","M2_bm_CTCGGAGCAGTGAGTG","M2_bm_CTCGGAGGTTTGACTG","M2_bm_CTCGGAGTCTACTATC","M2_bm_CTCGGGAAGAAACCAT","M2_bm_CTCGTACAGATGCCAG","M2_bm_CTCGTACAGTGTACCT","M2_bm_CTCGTACCAGCCAATT","M2_bm_CTCGTACGTCATCGGC","M2_bm_CTCGTACGTCGAGTTT","M2_bm_CTCGTACTCTGCAGTA","M2_bm_CTCGTCAAGACGCAAC","M2_bm_CTCGTCAAGACTACAA","M2_bm_CTCGTCACACTGCCAG","M2_bm_CTCGTCAGTCAATGTC","M2_bm_CTCGTCATCCGCGGTA","M2_bm_CTCGTCATCCTCAACC","M2_bm_CTCTAATGTAACGACG","M2_bm_CTCTAATGTGCTTCTC","M2_bm_CTCTAATTCGGCATCG","M2_bm_CTCTAATTCTAGCACA","M2_bm_CTCTACGTCCGCGTTT","M2_bm_CTCTGGTCACAAGCCC","M2_bm_CTCTGGTCATATACCG","M2_bm_CTCTGGTTCATACGGT","M2_bm_CTGAAACAGGCTAGAC","M2_bm_CTGAAACGTAAGAGAG","M2_bm_CTGAAGTAGCGCCTCA","M2_bm_CTGAAGTAGCTAAGAT","M2_bm_CTGAAGTAGGGTCTCC","M2_bm_CTGAAGTCAATCTACG","M2_bm_CTGAAGTGTAAATGAC","M2_bm_CTGATAGCAGTGAGTG","M2_bm_CTGATAGTCAGGTTCA","M2_bm_CTGATCCAGCGCCTTG","M2_bm_CTGATCCAGCGTAATA","M2_bm_CTGATCCGTATAATGG","M2_bm_CTGATCCGTCTCGTTC","M2_bm_CTGATCCGTCTGGTCG","M2_bm_CTGATCCTCCGAATGT","M2_bm_CTGATCCTCGCTTAGA","M2_bm_CTGCCTATCCGTCATC","M2_bm_CTGCCTATCGGCTTGG","M2_bm_CTGCGGAAGACAAAGG","M2_bm_CTGCGGAAGTGTTGAA","M2_bm_CTGCGGACATACTACG","M2_bm_CTGCGGAGTCATGCAT","M2_bm_CTGCTGTAGATCCCGC","M2_bm_CTGCTGTCATGCGCAC","M2_bm_CTGCTGTGTCAGCTAT","M2_bm_CTGCTGTGTGAGGGAG","M2_bm_CTGCTGTGTTTACTCT","M2_bm_CTGCTGTTCCAATGGT","M2_bm_CTGGTCTCACAGGAGT","M2_bm_CTGGTCTTCGGTTAAC","M2_bm_CTGTGCTCATCGACGC","M2_bm_CTGTGCTGTGTATGGG","M2_bm_CTGTGCTTCAATAAGG","M2_bm_CTGTGCTTCAGTACGT","M2_bm_CTGTGCTTCCAAACTG","M2_bm_CTGTGCTTCCAACCAA","M2_bm_CTGTTTAAGAGACTTA","M2_bm_CTGTTTACACTATCTT","M2_bm_CTGTTTATCATCACCC","M2_bm_CTGTTTATCTAACCGA","M2_bm_CTTAACTAGCCACTAT","M2_bm_CTTAACTCAGGACCCT","M2_bm_CTTAACTCAGGGCATA","M2_bm_CTTAACTCATAGTAAG","M2_bm_CTTAACTGTATCAGTC","M2_bm_CTTAACTTCAGAGCTT","M2_bm_CTTACCGCATTCTTAC","M2_bm_CTTAGGAAGGCACATG","M2_bm_CTTAGGACATCTACGA","M2_bm_CTTAGGAGTTTAGGAA","M2_bm_CTTAGGATCTGGAGCC","M2_bm_CTTCTCTAGGGATCTG","M2_bm_CTTCTCTAGTTTCCTT","M2_bm_CTTCTCTCAAAGCGGT","M2_bm_CTTCTCTCACGAGGTA","M2_bm_CTTCTCTGTTCGAATC","M2_bm_CTTCTCTTCGTATCAG","M2_bm_CTTGGCTCAAACTGTC","M2_bm_CTTGGCTCACAACTGT","M2_bm_CTTGGCTGTATGAAAC","M2_bm_CTTTGCGCAATGGACG","M2_bm_CTTTGCGGTCCCTTGT","M2_bm_CTTTGCGGTCTCACCT","M2_bm_CTTTGCGGTTGTACAC","M2_bm_CTTTGCGTCAGATAAG","M2_bm_CTTTGCGTCAGCATGT","M2_bm_CTTTGCGTCAGTGCAT","M2_bm_CTTTGCGTCGAATGGG","M2_bm_GAAACTCAGAACTCGG","M2_bm_GAAACTCAGAGAGCTC","M2_bm_GAAACTCCAATAGCGG","M2_bm_GAAATGAAGACTTTCG","M2_bm_GAAATGACAATAAGCA","M2_bm_GAAATGAGTACCCAAT","M2_bm_GAACATCAGACTTTCG","M2_bm_GAACATCGTAAGTGGC","M2_bm_GAACATCGTATGCTTG","M2_bm_GAACCTAAGGCGACAT","M2_bm_GAACCTAAGGGAACGG","M2_bm_GAACCTACAAGGTTCT","M2_bm_GAACCTACAGGAATCG","M2_bm_GAACCTAGTCTTGTCC","M2_bm_GAACCTATCCAGAGGA","M2_bm_GAACCTATCGTAGGTT","M2_bm_GAACGGAAGGCGCTCT","M2_bm_GAACGGAGTTGGGACA","M2_bm_GAAGCAGAGCAATCTC","M2_bm_GAAGCAGAGGAGTTTA","M2_bm_GAAGCAGAGTGTACGG","M2_bm_GAAGCAGGTTCAGCGC","M2_bm_GAATAAGAGTCGCCGT","M2_bm_GAATAAGCAAGTTCTG","M2_bm_GAATAAGCAGCGAACA","M2_bm_GAATAAGGTCTTGCGG","M2_bm_GAATAAGGTGTGTGCC","M2_bm_GAATAAGTCTCTGCTG","M2_bm_GAATGAAAGCTAGTGG","M2_bm_GAATGAACAATGTAAG","M2_bm_GAATGAAGTCACAAGG","M2_bm_GAATGAAGTTTGACTG","M2_bm_GAATGAATCATGTGGT","M2_bm_GACACGCCATACTACG","M2_bm_GACACGCCATGACATC","M2_bm_GACAGAGCAGTTAACC","M2_bm_GACAGAGTCCATGAGT","M2_bm_GACCAATGTCCCTTGT","M2_bm_GACCAATTCGGCGGTT","M2_bm_GACCTGGAGGGAGTAA","M2_bm_GACCTGGAGTAAGTAC","M2_bm_GACCTGGCAGCCACCA","M2_bm_GACCTGGCATGGTAGG","M2_bm_GACCTGGTCCACGTGG","M2_bm_GACGCGTGTGTTGGGA","M2_bm_GACGCGTTCGGTTAAC","M2_bm_GACGCGTTCTACCAGA","M2_bm_GACGGCTAGGAGCGTT","M2_bm_GACGGCTAGTAGCGGT","M2_bm_GACGGCTAGTCCCACG","M2_bm_GACGGCTCAGCTCGCA","M2_bm_GACGGCTCAGGTGGAT","M2_bm_GACGGCTCATGTCGAT","M2_bm_GACGGCTGTAGAGTGC","M2_bm_GACGGCTTCTATCCTA","M2_bm_GACGGCTTCTTGAGAC","M2_bm_GACGTGCAGATCTGAA","M2_bm_GACGTGCAGTCGAGTG","M2_bm_GACGTGCAGTGTCCAT","M2_bm_GACGTGCCACTGTCGG","M2_bm_GACGTGCCAGATTGCT","M2_bm_GACGTGCCATTGGTAC","M2_bm_GACGTGCTCCTTTACA","M2_bm_GACGTGCTCTAACTTC","M2_bm_GACGTTACAATAGAGT","M2_bm_GACGTTACAGGATTGG","M2_bm_GACGTTAGTCAGGACA","M2_bm_GACGTTAGTTCGGCAC","M2_bm_GACGTTATCATTTGGG","M2_bm_GACTAACAGCCCAACC","M2_bm_GACTAACCACCGATAT","M2_bm_GACTAACGTGATAAAC","M2_bm_GACTAACTCTGACCTC","M2_bm_GACTACAAGCTAACAA","M2_bm_GACTACACATCCGTGG","M2_bm_GACTACAGTAAATACG","M2_bm_GACTACAGTATATGGA","M2_bm_GACTACATCGCGTAGC","M2_bm_GACTGCGCAACTGCGC","M2_bm_GACTGCGCAAGCTGTT","M2_bm_GACTGCGCAAGGACAC","M2_bm_GACTGCGCAAGTCTGT","M2_bm_GACTGCGCAATGCCAT","M2_bm_GACTGCGGTGTGACGA","M2_bm_GAGCAGATCATCTGTT","M2_bm_GAGCAGATCTCAAACG","M2_bm_GAGCAGATCTTCCTTC","M2_bm_GAGGTGATCCTTAATC","M2_bm_GAGTCCGAGTTACCCA","M2_bm_GAGTCCGGTCTAAAGA","M2_bm_GAGTCCGTCGATGAGG","M2_bm_GAGTCCGTCTGATACG","M2_bm_GATCAGTCAAATACAG","M2_bm_GATCAGTCAGTCAGAG","M2_bm_GATCAGTGTCTGGAGA","M2_bm_GATCAGTTCAGCTTAG","M2_bm_GATCGATAGGTGATTA","M2_bm_GATCGATAGTGAAGTT","M2_bm_GATCGCGAGCCTATGT","M2_bm_GATCGCGAGGCGATAC","M2_bm_GATCGCGAGGCGCTCT","M2_bm_GATCGCGCAGCATGAG","M2_bm_GATCGCGCATGACATC","M2_bm_GATCGCGGTCTAGCGC","M2_bm_GATCGTAAGATCGGGT","M2_bm_GATCGTAAGTCCAGGA","M2_bm_GATCGTACATTCGACA","M2_bm_GATCGTAGTGATGATA","M2_bm_GATCGTAGTGCTCTTC","M2_bm_GATCGTATCCCACTTG","M2_bm_GATCTAGCACGGTAAG","M2_bm_GATCTAGCAGGCGATA","M2_bm_GATCTAGGTGATGTCT","M2_bm_GATCTAGGTTAAAGTG","M2_bm_GATCTAGGTTAGGGTG","M2_bm_GATCTAGGTTCCAACA","M2_bm_GATCTAGTCGTAGGTT","M2_bm_GATGAAAAGCCGATTT","M2_bm_GATGAAAAGTCCCACG","M2_bm_GATGAAAGTGACAAAT","M2_bm_GATGAAATCTCAAACG","M2_bm_GATGAGGCATGTAGTC","M2_bm_GATGAGGGTAGCTAAA","M2_bm_GATGAGGGTCCAACTA","M2_bm_GATGAGGGTTGAACTC","M2_bm_GATGAGGTCATGTGGT","M2_bm_GATGAGGTCCTAGTGA","M2_bm_GATGAGGTCCTCAATT","M2_bm_GATGCTAAGAAACGCC","M2_bm_GATGCTAAGAGTTGGC","M2_bm_GATGCTAAGGTGCACA","M2_bm_GATGCTACAACACGCC","M2_bm_GATGCTAGTTATCGGT","M2_bm_GATGCTATCTGTCTCG","M2_bm_GATTCAGAGAGTGAGA","M2_bm_GATTCAGCAAAGAATC","M2_bm_GATTCAGCAGACAAAT","M2_bm_GATTCAGCATCGGACC","M2_bm_GATTCAGGTAGCGCAA","M2_bm_GATTCAGTCACATGCA","M2_bm_GCAAACTGTAAGGATT","M2_bm_GCAATCAAGGGATACC","M2_bm_GCAATCACACTATCTT","M2_bm_GCAATCAGTCATACTG","M2_bm_GCAATCAGTGGTTTCA","M2_bm_GCAATCAGTTGTGGCC","M2_bm_GCAATCATCCAAAGTC","M2_bm_GCACATAAGTAACCCT","M2_bm_GCACATACAATAGAGT","M2_bm_GCACATAGTATAGGGC","M2_bm_GCACATATCGACGGAA","M2_bm_GCACATATCGGTCCGA","M2_bm_GCACTCTAGAGCTATA","M2_bm_GCACTCTGTTCCACTC","M2_bm_GCACTCTTCGGCCGAT","M2_bm_GCAGCCACACATCTTT","M2_bm_GCAGCCAGTGCACCAC","M2_bm_GCAGCCAGTGTTCTTT","M2_bm_GCAGTTAAGACTGTAA","M2_bm_GCAGTTAAGTATCGAA","M2_bm_GCAGTTAAGTGACTCT","M2_bm_GCAGTTACAGCCACCA","M2_bm_GCAGTTAGTGACTCAT","M2_bm_GCAGTTAGTGGTCCGT","M2_bm_GCAGTTATCGCCATAA","M2_bm_GCAGTTATCGGACAAG","M2_bm_GCAGTTATCTGCTGCT","M2_bm_GCATACAAGCTCCTCT","M2_bm_GCATACAAGGTAAACT","M2_bm_GCATACACATGGTTGT","M2_bm_GCATACAGTTGATTCG","M2_bm_GCATGATTCACAGTAC","M2_bm_GCATGCGAGTTTAGGA","M2_bm_GCATGCGGTAACGACG","M2_bm_GCATGCGGTAGCAAAT","M2_bm_GCATGCGGTCCGAACC","M2_bm_GCATGCGTCACAATGC","M2_bm_GCATGCGTCCGAACGC","M2_bm_GCATGTAAGATATACG","M2_bm_GCATGTAAGTGAACGC","M2_bm_GCATGTAGTGCAGGTA","M2_bm_GCATGTAGTGGGTATG","M2_bm_GCATGTAGTTATCGGT","M2_bm_GCATGTATCAAACGGG","M2_bm_GCATGTATCGAACTGT","M2_bm_GCCAAATAGTGGAGAA","M2_bm_GCCAAATCATTCGACA","M2_bm_GCCTCTAAGCATGGCA","M2_bm_GCCTCTAAGTGTGGCA","M2_bm_GCCTCTATCCCATTAT","M2_bm_GCGACCAAGACAGACC","M2_bm_GCGACCAAGGTTACCT","M2_bm_GCGACCAAGTAGGCCA","M2_bm_GCGACCAAGTGAATTG","M2_bm_GCGACCAGTAAGTGTA","M2_bm_GCGACCAGTAGCGTGA","M2_bm_GCGACCAGTTACGACT","M2_bm_GCGAGAAAGCGGCTTC","M2_bm_GCGAGAACACATGTGT","M2_bm_GCGAGAACATGACATC","M2_bm_GCGAGAATCATTGCCC","M2_bm_GCGAGAATCGCCTGAG","M2_bm_GCGAGAATCTACTCAT","M2_bm_GCGAGAATCTTGGGTA","M2_bm_GCGCAACCACGAAGCA","M2_bm_GCGCAACCAGATCTGT","M2_bm_GCGCAACCATGACGGA","M2_bm_GCGCAACGTCGGATCC","M2_bm_GCGCAGTAGAGCCTAG","M2_bm_GCGCAGTAGTCGATAA","M2_bm_GCGCAGTCACTGTCGG","M2_bm_GCGCAGTTCAACACGT","M2_bm_GCGCAGTTCTGACCTC","M2_bm_GCGCCAAAGTGCGATG","M2_bm_GCGCCAACACGAAATA","M2_bm_GCGCCAACAGATTGCT","M2_bm_GCGCCAACATCACCCT","M2_bm_GCGCGATAGGCTATCT","M2_bm_GCGCGATCACCCATGG","M2_bm_GCGCGATGTTATTCTC","M2_bm_GCGGGTTAGATGCCAG","M2_bm_GCGGGTTAGTCAATAG","M2_bm_GCGGGTTTCGGTTAAC","M2_bm_GCTCCTAAGAAGAAGC","M2_bm_GCTCCTAGTCTCATCC","M2_bm_GCTCCTATCCGGCACA","M2_bm_GCTCCTATCTTTACAC","M2_bm_GCTCTGTAGTAGCGGT","M2_bm_GCTCTGTAGTCCAGGA","M2_bm_GCTCTGTCATACGCCG","M2_bm_GCTCTGTCATCGATGT","M2_bm_GCTCTGTGTACAGTGG","M2_bm_GCTCTGTGTTTGTGTG","M2_bm_GCTCTGTTCGGAAACG","M2_bm_GCTCTGTTCTTGGGTA","M2_bm_GCTGCAGCAACACCCG","M2_bm_GCTGCAGCACGTGAGA","M2_bm_GCTGCAGGTCCGAATT","M2_bm_GCTGCGAAGCGATTCT","M2_bm_GCTGCGAAGGTTCCTA","M2_bm_GCTGCGAGTTGATTCG","M2_bm_GCTGCGATCCGTTGCT","M2_bm_GCTGCTTAGCACCGTC","M2_bm_GCTGCTTCACCACGTG","M2_bm_GCTGCTTCACCTCGTT","M2_bm_GCTGCTTCATGCTAGT","M2_bm_GCTGGGTAGGTAGCCA","M2_bm_GCTGGGTCACTTACGA","M2_bm_GCTGGGTGTTCAACCA","M2_bm_GCTTCCAAGCCCAACC","M2_bm_GCTTCCACAGGATCGA","M2_bm_GCTTCCAGTCATATGC","M2_bm_GCTTCCAGTTATCGGT","M2_bm_GCTTCCATCTTGACGA","M2_bm_GCTTGAACAAGACACG","M2_bm_GCTTGAAGTTCATGGT","M2_bm_GCTTGAATCTCGGACG","M2_bm_GCTTGAATCTGTCAAG","M2_bm_GGAAAGCAGAGCCTAG","M2_bm_GGAAAGCAGATATGCA","M2_bm_GGAAAGCGTAAATGTG","M2_bm_GGAAAGCGTTGGTTTG","M2_bm_GGAAAGCTCAATAAGG","M2_bm_GGAAAGCTCCATGAGT","M2_bm_GGAAAGCTCGTTACAG","M2_bm_GGAAAGCTCTCGTATT","M2_bm_GGAACTTAGGCTCAGA","M2_bm_GGAACTTAGTTCGCGC","M2_bm_GGAACTTTCGTCCGTT","M2_bm_GGAACTTTCGTGACAT","M2_bm_GGAATAAAGCGATAGC","M2_bm_GGAATAAAGGGTTCCC","M2_bm_GGAATAAGTGATGCCC","M2_bm_GGAATAATCGCAGGCT","M2_bm_GGACAAGAGAGGGATA","M2_bm_GGACAAGAGCAGCCTC","M2_bm_GGACAAGCACTAAGTC","M2_bm_GGACAAGGTAGAGCTG","M2_bm_GGACAAGGTGTAACGG","M2_bm_GGACAAGTCACAACGT","M2_bm_GGACAAGTCCCAGGTG","M2_bm_GGACAAGTCCTTAATC","M2_bm_GGACAAGTCGTGGGAA","M2_bm_GGACAAGTCTTGCAAG","M2_bm_GGACAGAAGGGCACTA","M2_bm_GGACAGAGTGAGGGTT","M2_bm_GGACAGAGTTGGTGGA","M2_bm_GGACATTAGTAGGTGC","M2_bm_GGACATTAGTGAATTG","M2_bm_GGACATTAGTGGGTTG","M2_bm_GGACATTGTTGCCTCT","M2_bm_GGACATTGTTGTACAC","M2_bm_GGACATTTCATATCGG","M2_bm_GGACGTCAGGCCCTCA","M2_bm_GGACGTCCAGACAAGC","M2_bm_GGACGTCTCCAAACTG","M2_bm_GGAGCAAAGGCTATCT","M2_bm_GGAGCAACAAGCTGTT","M2_bm_GGAGCAACATATACGC","M2_bm_GGAGCAACATGGAATA","M2_bm_GGAGCAAGTAAACGCG","M2_bm_GGATGTTGTGATGTCT","M2_bm_GGATGTTGTTTGTTGG","M2_bm_GGCAATTTCTGCTGTC","M2_bm_GGCCGATAGCGTTTAC","M2_bm_GGCCGATCAAGACGTG","M2_bm_GGCCGATCAAGAGTCG","M2_bm_GGCCGATCAGGGCATA","M2_bm_GGCGACTAGTGTTAGA","M2_bm_GGCGACTCAGTATCTG","M2_bm_GGCGACTGTCGAAAGC","M2_bm_GGCGACTGTCTCACCT","M2_bm_GGCGACTTCTTACCGC","M2_bm_GGCTCGAAGATGCCTT","M2_bm_GGCTCGAAGGCTACGA","M2_bm_GGCTCGACACCAGGTC","M2_bm_GGCTCGACACTCTGTC","M2_bm_GGCTCGACAGACGCAA","M2_bm_GGCTCGACAGGGCATA","M2_bm_GGCTCGAGTTGGTGGA","M2_bm_GGCTCGATCCCGGATG","M2_bm_GGCTGGTAGACAATAC","M2_bm_GGCTGGTCATTATCTC","M2_bm_GGCTGGTGTAGCCTAT","M2_bm_GGCTGGTTCCATGCTC","M2_bm_GGCTGGTTCCTCTAGC","M2_bm_GGCTGGTTCTTTACGT","M2_bm_GGGAATGCAAGGTTCT","M2_bm_GGGAATGTCCGCAAGC","M2_bm_GGGACCTCAGACAAAT","M2_bm_GGGACCTGTAGAGCTG","M2_bm_GGGACCTGTCTCCACT","M2_bm_GGGACCTTCTGGGCCA","M2_bm_GGGACCTTCTTTACAC","M2_bm_GGGAGATAGAAACCAT","M2_bm_GGGAGATAGGGAACGG","M2_bm_GGGAGATGTCATATCG","M2_bm_GGGAGATGTTGACGTT","M2_bm_GGGATGAAGCTGAAAT","M2_bm_GGGATGAAGCTTCGCG","M2_bm_GGGATGAAGGACGAAA","M2_bm_GGGATGAAGTCATGCT","M2_bm_GGGATGACAACGATCT","M2_bm_GGGATGACAAGTCTGT","M2_bm_GGGATGAGTAGGAGTC","M2_bm_GGGATGAGTGACGCCT","M2_bm_GGGATGATCCGTCATC","M2_bm_GGGCACTAGCTGCCCA","M2_bm_GGGCACTCAAAGGAAG","M2_bm_GGGCACTCACGGATAG","M2_bm_GGGCACTCAGCCTATA","M2_bm_GGGCACTTCCCTGACT","M2_bm_GGGCATCAGATGGGTC","M2_bm_GGGCATCAGATGTGGC","M2_bm_GGGCATCAGGAGCGAG","M2_bm_GGGCATCCAGACAGGT","M2_bm_GGGTCTGAGCTATGCT","M2_bm_GGGTCTGAGGTGTGGT","M2_bm_GGGTCTGCACCAGCAC","M2_bm_GGGTCTGGTCCAACTA","M2_bm_GGGTCTGTCACTTACT","M2_bm_GGGTCTGTCATGCAAC","M2_bm_GGGTTGCAGTGTCCCG","M2_bm_GGGTTGCCACGGCCAT","M2_bm_GGGTTGCGTACCCAAT","M2_bm_GGGTTGCGTGAGCGAT","M2_bm_GGGTTGCTCAACACGT","M2_bm_GGGTTGCTCTTGGGTA","M2_bm_GGTATTGCAATACGCT","M2_bm_GGTATTGCATGATCCA","M2_bm_GGTATTGGTACAGCAG","M2_bm_GGTATTGGTCATGCAT","M2_bm_GGTATTGTCCTTGACC","M2_bm_GGTATTGTCTTAACCT","M2_bm_GGTGAAGAGAAACGAG","M2_bm_GGTGAAGAGCGAAGGG","M2_bm_GGTGAAGCACAAGCCC","M2_bm_GGTGAAGCACACAGAG","M2_bm_GGTGAAGCATGGGACA","M2_bm_GGTGAAGGTAAGTAGT","M2_bm_GGTGAAGGTATGAAAC","M2_bm_GGTGAAGTCTCGAGTA","M2_bm_GGTGCGTAGGCTAGCA","M2_bm_GGTGCGTAGGTGACCA","M2_bm_GGTGCGTCACTAGTAC","M2_bm_GGTGCGTCAGAAGCAC","M2_bm_GGTGCGTCATTCACTT","M2_bm_GGTGCGTTCACCGTAA","M2_bm_GGTGCGTTCCTTGGTC","M2_bm_GGTGCGTTCGATGAGG","M2_bm_GGTGCGTTCGCGATCG","M2_bm_GGTGTTACAAGCCGCT","M2_bm_GGTGTTAGTAGTACCT","M2_bm_GGTGTTAGTATAAACG","M2_bm_GTAACGTAGATGTGGC","M2_bm_GTAACGTCATGGGAAC","M2_bm_GTAACGTTCAGCTCGG","M2_bm_GTAACGTTCAGGATCT","M2_bm_GTAACGTTCTAACGGT","M2_bm_GTAACTGAGCTGAAAT","M2_bm_GTAACTGCAAAGTCAA","M2_bm_GTAACTGCACGTGAGA","M2_bm_GTACGTACAGCGATCC","M2_bm_GTACGTATCCACGTGG","M2_bm_GTACTCCAGCAATCTC","M2_bm_GTACTCCCAACACCTA","M2_bm_GTACTCCGTGTTCGAT","M2_bm_GTACTCCTCCACGCAG","M2_bm_GTACTCCTCTCGGACG","M2_bm_GTACTTTAGACGCTTT","M2_bm_GTACTTTAGGCCCTTG","M2_bm_GTACTTTAGTAGCGGT","M2_bm_GTACTTTCACGAAATA","M2_bm_GTACTTTGTCAGGACA","M2_bm_GTACTTTGTCTTCGTC","M2_bm_GTACTTTGTGCAGTAG","M2_bm_GTAGGCCGTTAGAACA","M2_bm_GTAGGCCTCAGGATCT","M2_bm_GTAGTCAAGGGCACTA","M2_bm_GTAGTCACACGGTTTA","M2_bm_GTAGTCACAGATCTGT","M2_bm_GTAGTCACAGCCAATT","M2_bm_GTAGTCATCTCCGGTT","M2_bm_GTATCTTAGAAGGTTT","M2_bm_GTATTCTAGGACAGCT","M2_bm_GTATTCTCAAGGCTCC","M2_bm_GTATTCTCACCAACCG","M2_bm_GTATTCTGTCCGAAGA","M2_bm_GTATTCTTCAATAAGG","M2_bm_GTATTCTTCGCGGATC","M2_bm_GTATTCTTCTGGTTCC","M2_bm_GTCAAGTCAGGCTGAA","M2_bm_GTCAAGTGTGTTGAGG","M2_bm_GTCAAGTTCATGTCTT","M2_bm_GTCACAACATGCCACG","M2_bm_GTCACGGCATGTTGAC","M2_bm_GTCACGGGTCACAAGG","M2_bm_GTCCTCAAGCGTCTAT","M2_bm_GTCCTCAAGTCAAGCG","M2_bm_GTCCTCAGTGACGCCT","M2_bm_GTCCTCAGTTGTCGCG","M2_bm_GTCCTCATCCACGAAT","M2_bm_GTCGGGTGTTTGGCGC","M2_bm_GTCGTAAAGCAGGTCA","M2_bm_GTCGTAAAGCGATGAC","M2_bm_GTCGTAAGTAAATGTG","M2_bm_GTCGTAAGTCAGGACA","M2_bm_GTCTCGTCACGAAATA","M2_bm_GTCTCGTCACGGTAAG","M2_bm_GTCTCGTCAGACGCTC","M2_bm_GTCTCGTGTGCCTGCA","M2_bm_GTCTCGTTCCCTAACC","M2_bm_GTCTTCGTCCACGTTC","M2_bm_GTGAAGGCAACACGCC","M2_bm_GTGAAGGCACGCCAGT","M2_bm_GTGAAGGCACGGACAA","M2_bm_GTGAAGGCATCACCCT","M2_bm_GTGAAGGCATGATCCA","M2_bm_GTGAAGGGTCAAAGCG","M2_bm_GTGAAGGGTGGTAACG","M2_bm_GTGAAGGGTGTTGAGG","M2_bm_GTGAAGGTCGTATCAG","M2_bm_GTGAAGGTCTTTACGT","M2_bm_GTGCAGCAGAGGTAGA","M2_bm_GTGCAGCAGCATCATC","M2_bm_GTGCAGCAGTCCGGTC","M2_bm_GTGCAGCCAGTGAGTG","M2_bm_GTGCAGCCATAGAAAC","M2_bm_GTGCAGCCATGGTAGG","M2_bm_GTGCATACAAAGGAAG","M2_bm_GTGCATACAGTAACGG","M2_bm_GTGCATAGTCGGCTCA","M2_bm_GTGCATAGTTTAAGCC","M2_bm_GTGCGGTAGATATGGT","M2_bm_GTGCGGTAGCAGCGTA","M2_bm_GTGCGGTCAGCCACCA","M2_bm_GTGCGGTCAGCTATTG","M2_bm_GTGCGGTGTGCAGACA","M2_bm_GTGCGGTTCACAAACC","M2_bm_GTGCGGTTCGCGATCG","M2_bm_GTGCTTCGTCATGCCG","M2_bm_GTGCTTCTCCGGGTGT","M2_bm_GTGGGTCAGCTAGGCA","M2_bm_GTGGGTCAGGTTCCTA","M2_bm_GTGGGTCGTAGGAGTC","M2_bm_GTGGGTCGTATGGTTC","M2_bm_GTGGGTCTCCCAGGTG","M2_bm_GTGTGCGAGGCCCGTT","M2_bm_GTGTGCGAGTAACCCT","M2_bm_GTGTTAGAGTGTCCAT","M2_bm_GTGTTAGCACTCGACG","M2_bm_GTGTTAGGTAAGGATT","M2_bm_GTGTTAGGTCGCGTGT","M2_bm_GTGTTAGGTGTAACGG","M2_bm_GTGTTAGTCTTGCATT","M2_bm_GTTAAGCAGGGATCTG","M2_bm_GTTAAGCCAATGCCAT","M2_bm_GTTAAGCCATTGGCGC","M2_bm_GTTAAGCGTCGCGGTT","M2_bm_GTTAAGCGTGAGCGAT","M2_bm_GTTAAGCGTTGGAGGT","M2_bm_GTTACAGAGCTAACTC","M2_bm_GTTACAGGTCGAGTTT","M2_bm_GTTCATTCAATGGAGC","M2_bm_GTTCATTGTAACGTTC","M2_bm_GTTCATTGTATAGTAG","M2_bm_GTTCATTGTGCACTTA","M2_bm_GTTCATTTCCGTTGCT","M2_bm_GTTCATTTCGGTCCGA","M2_bm_GTTCGGGGTAGAGTGC","M2_bm_GTTCGGGTCCACTCCA","M2_bm_GTTCGGGTCCGAACGC","M2_bm_GTTCTCGGTAATCGTC","M2_bm_GTTCTCGTCACCGGGT","M2_bm_GTTTCTAAGTCGAGTG","M2_bm_GTTTCTAGTAGGGTAC","M2_bm_GTTTCTAGTCCCTACT","M2_bm_TAAACCGAGTCTCCTC","M2_bm_TAAACCGCAAGCCGTC","M2_bm_TAAACCGTCAGCATGT","M2_bm_TAAGAGAAGGACGAAA","M2_bm_TAAGAGACAAGCCATT","M2_bm_TAAGAGAGTAAACACA","M2_bm_TAAGAGAGTTACGGAG","M2_bm_TAAGCGTAGAACTGTA","M2_bm_TAAGCGTAGTGCGTGA","M2_bm_TAAGCGTCACCGTTGG","M2_bm_TAAGCGTCAGCGTCCA","M2_bm_TAAGCGTTCCAAGCCG","M2_bm_TAAGTGCAGTTAGCGG","M2_bm_TAAGTGCCACCGCTAG","M2_bm_TAAGTGCCACCGGAAA","M2_bm_TACACGAAGCGTGAGT","M2_bm_TACACGACACCAGGTC","M2_bm_TACACGACAGATAATG","M2_bm_TACACGACATCACAAC","M2_bm_TACACGACATCGACGC","M2_bm_TACAGTGCAAGCTGAG","M2_bm_TACAGTGGTAGTAGTA","M2_bm_TACAGTGTCAATCACG","M2_bm_TACAGTGTCATGTCTT","M2_bm_TACCTATGTACCGTTA","M2_bm_TACCTATGTTCACGGC","M2_bm_TACCTATTCTCTAGGA","M2_bm_TACCTTAAGACTACAA","M2_bm_TACCTTACAATAACGA","M2_bm_TACCTTACACTGAAGG","M2_bm_TACCTTACAGTGGGAT","M2_bm_TACCTTACATGTCTCC","M2_bm_TACCTTAGTTGTCGCG","M2_bm_TACCTTATCAACGGGA","M2_bm_TACCTTATCACGCATA","M2_bm_TACGGATCAACTGCGC","M2_bm_TACGGATGTACAGACG","M2_bm_TACGGATGTCCAACTA","M2_bm_TACGGATTCAAACCGT","M2_bm_TACGGGCAGATCCTGT","M2_bm_TACGGGCAGTCAATAG","M2_bm_TACGGGCCAGCTCGCA","M2_bm_TACGGGCCAGTATCTG","M2_bm_TACGGGCGTACACCGC","M2_bm_TACGGGCGTCACTTCC","M2_bm_TACGGGCGTCTAAACC","M2_bm_TACGGGCTCTTGAGAC","M2_bm_TACGGTACAAACTGTC","M2_bm_TACGGTAGTGGCCCTA","M2_bm_TACTCATAGTGATCGG","M2_bm_TACTCATCAGCTGGCT","M2_bm_TACTCATGTAGCCTAT","M2_bm_TACTCATGTGACGGTA","M2_bm_TACTCATGTGTTTGTG","M2_bm_TACTCATTCTCAAACG","M2_bm_TACTCGCCAGCGTAAG","M2_bm_TACTCGCCAGCTGGCT","M2_bm_TACTCGCCAGTCGTGC","M2_bm_TACTCGCGTCGGATCC","M2_bm_TACTCGCTCACGGTTA","M2_bm_TACTTACAGGATTCGG","M2_bm_TACTTACAGGTAAACT","M2_bm_TACTTACAGGTGCTAG","M2_bm_TACTTACCACGGTGTC","M2_bm_TACTTACGTTGTCTTT","M2_bm_TACTTGTAGCCTATGT","M2_bm_TACTTGTAGGGCATGT","M2_bm_TACTTGTCAACAACCT","M2_bm_TACTTGTGTGACGCCT","M2_bm_TACTTGTGTGATAAGT","M2_bm_TAGACCAAGGATGTAT","M2_bm_TAGACCACAAGGCTCC","M2_bm_TAGACCAGTTGGACCC","M2_bm_TAGAGCTAGAGGTTGC","M2_bm_TAGAGCTAGCATGGCA","M2_bm_TAGAGCTAGGTTCCTA","M2_bm_TAGAGCTCAAAGGAAG","M2_bm_TAGAGCTCACATTTCT","M2_bm_TAGAGCTCACCAACCG","M2_bm_TAGAGCTTCGTAGGAG","M2_bm_TAGCCGGAGACGACGT","M2_bm_TAGCCGGTCGGATGGA","M2_bm_TAGGCATCAGTAAGCG","M2_bm_TAGGCATTCGCCCTTA","M2_bm_TAGTGGTCAGAAGCAC","M2_bm_TAGTGGTGTCTCTTAT","M2_bm_TAGTGGTTCCTAGAAC","M2_bm_TAGTTGGTCGCGCCAA","M2_bm_TATCAGGAGAGGTTAT","M2_bm_TATCAGGGTTACAGAA","M2_bm_TATCAGGTCTGGAGCC","M2_bm_TATCTCAAGACGCACA","M2_bm_TATCTCAAGCCGGTAA","M2_bm_TATCTCAGTCTCAACA","M2_bm_TATCTCATCGGCGCAT","M2_bm_TATGCCCAGTAATCCC","M2_bm_TATGCCCGTAAGCACG","M2_bm_TATTACCAGAGGTTGC","M2_bm_TATTACCAGTTAGCGG","M2_bm_TATTACCTCAAACAAG","M2_bm_TCAACGAAGACCTAGG","M2_bm_TCAACGACAAGGACAC","M2_bm_TCAACGACACGGCCAT","M2_bm_TCAACGACAGTAAGAT","M2_bm_TCAACGACATAGAAAC","M2_bm_TCAACGATCCCAAGTA","M2_bm_TCAACGATCCTTTCGG","M2_bm_TCAATCTAGAGACGAA","M2_bm_TCAATCTCATTCCTGC","M2_bm_TCACAAGCAAGAGGCT","M2_bm_TCACAAGTCTTCGAGA","M2_bm_TCACGAACAGGACGTA","M2_bm_TCACGAACATGACGGA","M2_bm_TCAGATGAGATGTGGC","M2_bm_TCAGATGAGTATGACA","M2_bm_TCAGATGAGTGAAGAG","M2_bm_TCAGATGCACACGCTG","M2_bm_TCAGATGCATGCGCAC","M2_bm_TCAGATGTCCGCGTTT","M2_bm_TCAGCAAAGCTTATCG","M2_bm_TCAGCAAAGGCAGGTT","M2_bm_TCAGCAACACCAGTTA","M2_bm_TCAGCAAGTACTCAAC","M2_bm_TCAGCTCAGCACAGGT","M2_bm_TCAGCTCAGTAGGTGC","M2_bm_TCAGCTCCATTCTTAC","M2_bm_TCAGCTCGTAAGTAGT","M2_bm_TCAGCTCGTGGTTTCA","M2_bm_TCAGGATCAAAGTGCG","M2_bm_TCAGGATGTTGCGCAC","M2_bm_TCAGGATTCATGCATG","M2_bm_TCAGGTAAGAAGATTC","M2_bm_TCAGGTAAGCAGCCTC","M2_bm_TCAGGTACATTGGGCC","M2_bm_TCAGGTAGTGAACCTT","M2_bm_TCAGGTAGTTTCGCTC","M2_bm_TCATTACAGACTACAA","M2_bm_TCATTACAGACTCGGA","M2_bm_TCATTACGTGCACGAA","M2_bm_TCATTACTCCTTGGTC","M2_bm_TCATTTGAGCTAGTTC","M2_bm_TCATTTGAGGCTAGGT","M2_bm_TCATTTGGTCGCTTTC","M2_bm_TCCACACAGGGTCTCC","M2_bm_TCCACACAGTACTTGC","M2_bm_TCCACACCATGCCACG","M2_bm_TCCACACGTTATGTGC","M2_bm_TCCACACGTTCACGGC","M2_bm_TCCCGATCAAACTGTC","M2_bm_TCCCGATCATGGTAGG","M2_bm_TCCCGATGTTCTCATT","M2_bm_TCGAGGCCATGTAGTC","M2_bm_TCGAGGCGTCAGAGGT","M2_bm_TCGAGGCGTGCTGTAT","M2_bm_TCGAGGCTCACGATGT","M2_bm_TCGCGAGAGAATAGGG","M2_bm_TCGCGAGCACGTAAGG","M2_bm_TCGCGAGCAGTATAAG","M2_bm_TCGCGTTAGGAGTACC","M2_bm_TCGCGTTCAGGGTTAG","M2_bm_TCGCGTTTCTTCTGGC","M2_bm_TCGGGACAGAAAGTGG","M2_bm_TCGGGACAGGAGTCTG","M2_bm_TCGGGACAGTGTACGG","M2_bm_TCGGGACAGTTGTCGT","M2_bm_TCGGGACCAGATAATG","M2_bm_TCGGTAAAGCGATAGC","M2_bm_TCGGTAAAGTTACGGG","M2_bm_TCGGTAAGTAATCACC","M2_bm_TCGGTAATCCGCGTTT","M2_bm_TCGTACCAGAAGATTC","M2_bm_TCGTACCAGAGTACCG","M2_bm_TCGTACCGTACTTAGC","M2_bm_TCGTACCTCAACTCTT","M2_bm_TCGTAGAAGTACGCGA","M2_bm_TCGTAGACAAGCCGCT","M2_bm_TCGTAGAGTAGGACAC","M2_bm_TCGTAGAGTTATGCGT","M2_bm_TCGTAGATCCCAAGTA","M2_bm_TCTATTGGTAACGTTC","M2_bm_TCTATTGTCGGAAACG","M2_bm_TCTATTGTCGGTGTCG","M2_bm_TCTATTGTCTCTTATG","M2_bm_TCTCATAAGAGGTAGA","M2_bm_TCTCATAAGTTGTAGA","M2_bm_TCTCATATCCGTTGCT","M2_bm_TCTCTAACACCAGATT","M2_bm_TCTCTAATCAGGCGAA","M2_bm_TCTCTAATCCAAAGTC","M2_bm_TCTCTAATCGAACTGT","M2_bm_TCTGAGATCGCCGTGA","M2_bm_TCTGAGATCTGCAAGT","M2_bm_TCTGAGATCTTCAACT","M2_bm_TCTGGAAAGGCATTGG","M2_bm_TCTGGAACAGACAAGC","M2_bm_TCTGGAACATGCGCAC","M2_bm_TCTGGAAGTTACGTCA","M2_bm_TCTGGAATCGCTAGCG","M2_bm_TCTTCGGCAGCTGCTG","M2_bm_TCTTCGGTCAGATAAG","M2_bm_TCTTCGGTCGGATGGA","M2_bm_TCTTCGGTCGTCACGG","M2_bm_TCTTTCCCAAGGACTG","M2_bm_TCTTTCCCACGTAAGG","M2_bm_TCTTTCCCATCAGTCA","M2_bm_TCTTTCCGTTCCCGAG","M2_bm_TGAAAGAAGATGGGTC","M2_bm_TGAAAGAGTAGAGGAA","M2_bm_TGAAAGATCCTCAACC","M2_bm_TGAAAGATCGTGGTCG","M2_bm_TGACAACTCCCTAACC","M2_bm_TGACAACTCGACAGCC","M2_bm_TGACGGCAGCGTCAAG","M2_bm_TGACGGCCACACAGAG","M2_bm_TGACGGCCAGCTCGCA","M2_bm_TGACGGCGTATGAAAC","M2_bm_TGACGGCTCAGCTGGC","M2_bm_TGACGGCTCAGGCAAG","M2_bm_TGACTAGCAGTGGGAT","M2_bm_TGACTAGGTAGCAAAT","M2_bm_TGACTTTAGTACCGGA","M2_bm_TGACTTTAGTCACGCC","M2_bm_TGACTTTTCTTGAGGT","M2_bm_TGAGAGGAGATATACG","M2_bm_TGAGAGGAGCCGGTAA","M2_bm_TGAGAGGAGCGCCTCA","M2_bm_TGAGAGGAGGATATAC","M2_bm_TGAGAGGAGTCCTCCT","M2_bm_TGAGAGGGTCAAAGCG","M2_bm_TGAGAGGTCGGTTAAC","M2_bm_TGAGCATAGAAACCTA","M2_bm_TGAGCATCATCCGCGA","M2_bm_TGAGCATGTAGCGTCC","M2_bm_TGAGCATGTGTTTGTG","M2_bm_TGAGCATGTTCCCGAG","M2_bm_TGAGCCGCAGCTCGAC","M2_bm_TGAGCCGTCTACTATC","M2_bm_TGAGCCGTCTGGTATG","M2_bm_TGAGGGAAGAGCTGGT","M2_bm_TGAGGGACATGTTGAC","M2_bm_TGAGGGAGTCAGGACA","M2_bm_TGAGGGATCAGCTCGG","M2_bm_TGATTTCAGTTAACGA","M2_bm_TGATTTCCATCCTTGC","M2_bm_TGATTTCGTAGCAAAT","M2_bm_TGATTTCGTATTCTCT","M2_bm_TGATTTCTCCGAGCCA","M2_bm_TGCACCTAGCTGTTCA","M2_bm_TGCACCTAGGTAGCCA","M2_bm_TGCACCTAGTCGAGTG","M2_bm_TGCACCTCACAGGAGT","M2_bm_TGCACCTCACGCCAGT","M2_bm_TGCACCTCATAGACTC","M2_bm_TGCACCTGTCAAAGCG","M2_bm_TGCACCTGTCTAAACC","M2_bm_TGCACCTTCTCTTATG","M2_bm_TGCCAAACAACCGCCA","M2_bm_TGCCAAACAGTTAACC","M2_bm_TGCCAAACATCGGACC","M2_bm_TGCCAAAGTCCAGTAT","M2_bm_TGCCAAATCGCCGTGA","M2_bm_TGCCCATCATAAGACA","M2_bm_TGCCCATGTGTGGCTC","M2_bm_TGCCCATTCGGATGGA","M2_bm_TGCCCATTCTCAAACG","M2_bm_TGCCCTAAGTACATGA","M2_bm_TGCCCTACAAGGACAC","M2_bm_TGCCCTACAATGGATA","M2_bm_TGCCCTACATCACGAT","M2_bm_TGCCCTAGTAGGGTAC","M2_bm_TGCCCTAGTCAATACC","M2_bm_TGCCCTAGTCTAGAGG","M2_bm_TGCCCTATCAGCACAT","M2_bm_TGCCCTATCGTCTGAA","M2_bm_TGCGCAGAGACAATAC","M2_bm_TGCGCAGAGTGGCACA","M2_bm_TGCGCAGCATAGGATA","M2_bm_TGCGCAGGTCTTGCGG","M2_bm_TGCGGGTGTGCCTGCA","M2_bm_TGCGGGTGTGTCGCTG","M2_bm_TGCGGGTTCCACGTTC","M2_bm_TGCGTGGAGACTAGAT","M2_bm_TGCGTGGAGCAGCGTA","M2_bm_TGCGTGGAGGATGGAA","M2_bm_TGCGTGGAGTAAGTAC","M2_bm_TGCGTGGCAAGCGAGT","M2_bm_TGCGTGGCATCCGGGT","M2_bm_TGCTACCAGCGATAGC","M2_bm_TGCTACCAGTCCGTAT","M2_bm_TGCTACCCACAGTCGC","M2_bm_TGCTACCCACCAGGTC","M2_bm_TGCTACCCAGCGATCC","M2_bm_TGCTACCTCACGACTA","M2_bm_TGCTACCTCGACCAGC","M2_bm_TGCTGCTCAACGATCT","M2_bm_TGCTGCTCAAGTTGTC","M2_bm_TGCTGCTTCGGATGGA","M2_bm_TGGACGCAGTGTACGG","M2_bm_TGGACGCCAATAAGCA","M2_bm_TGGACGCTCAACACGT","M2_bm_TGGACGCTCAGCTTAG","M2_bm_TGGCCAGCATTACGAC","M2_bm_TGGCCAGGTAGCTAAA","M2_bm_TGGCCAGGTGCGGTAA","M2_bm_TGGCCAGTCACTTCAT","M2_bm_TGGCGCAAGTTAAGTG","M2_bm_TGGCGCAGTAATAGCA","M2_bm_TGGCGCAGTATCAGTC","M2_bm_TGGCGCATCTCCTATA","M2_bm_TGGCTGGTCAACCAAC","M2_bm_TGGCTGGTCTACTATC","M2_bm_TGGGAAGAGCTGGAAC","M2_bm_TGGGAAGGTTATTCTC","M2_bm_TGGGAAGGTTCTGGTA","M2_bm_TGGGAAGTCACCATAG","M2_bm_TGGGAAGTCCGCGGTA","M2_bm_TGGGAAGTCTGGAGCC","M2_bm_TGGGCGTAGAGGTTGC","M2_bm_TGGGCGTCACGGATAG","M2_bm_TGGGCGTGTCGAGTTT","M2_bm_TGGGCGTTCAGCCTAA","M2_bm_TGGTTAGAGGCATGGT","M2_bm_TGGTTAGAGTTAAGTG","M2_bm_TGGTTAGCAAGGGTCA","M2_bm_TGGTTAGGTAGCGTCC","M2_bm_TGGTTCCAGCACCGCT","M2_bm_TGGTTCCTCGCATGGC","M2_bm_TGTATTCAGTGCGTGA","M2_bm_TGTATTCGTCTCCCTA","M2_bm_TGTATTCGTTATGCGT","M2_bm_TGTATTCTCAAGAAGT","M2_bm_TGTATTCTCAAGGCTT","M2_bm_TGTATTCTCAGAGGTG","M2_bm_TGTATTCTCTGGTGTA","M2_bm_TGTCCCAAGTGAACAT","M2_bm_TGTCCCAAGTTCGCGC","M2_bm_TGTCCCACAAGCGCTC","M2_bm_TGTCCCACAGCCTATA","M2_bm_TGTCCCACAGGATCGA","M2_bm_TGTCCCATCAACCATG","M2_bm_TGTCCCATCACGCGGT","M2_bm_TGTGGTAGTTGATTGC","M2_bm_TGTGGTATCCGCATCT","M2_bm_TGTGTTTTCGCCTGAG","M2_bm_TGTTCCGGTAGGGACT","M2_bm_TGTTCCGGTATATGGA","M2_bm_TGTTCCGGTCACAAGG","M2_bm_TGTTCCGTCGAGCCCA","M2_bm_TGTTCCGTCTTCATGT","M2_bm_TTAACTCAGACGCAAC","M2_bm_TTAACTCTCTCTTGAT","M2_bm_TTAGGACAGCGTGAGT","M2_bm_TTAGGACAGCTAACTC","M2_bm_TTAGGACCACACGCTG","M2_bm_TTAGGACCATGGATGG","M2_bm_TTAGGACGTCTAGAGG","M2_bm_TTAGGACGTTCCTCCA","M2_bm_TTAGGACGTTCTGGTA","M2_bm_TTAGGACTCCTCTAGC","M2_bm_TTAGGACTCTTTACAC","M2_bm_TTAGGCAAGAAGGCCT","M2_bm_TTAGGCACAAAGGTGC","M2_bm_TTAGGCACACATCCGG","M2_bm_TTAGGCACAGACGTAG","M2_bm_TTAGGCAGTCAAGCGA","M2_bm_TTAGGCAGTGTCTGAT","M2_bm_TTAGGCATCGCTTAGA","M2_bm_TTAGTTCAGACTGGGT","M2_bm_TTAGTTCCAAACGTGG","M2_bm_TTAGTTCCAAAGGCGT","M2_bm_TTAGTTCGTTCGGCAC","M2_bm_TTAGTTCTCAGCGATT","M2_bm_TTAGTTCTCAGGTTCA","M2_bm_TTAGTTCTCCACGTGG","M2_bm_TTAGTTCTCGGCTTGG","M2_bm_TTAGTTCTCTGGAGCC","M2_bm_TTAGTTCTCTTACCGC","M2_bm_TTATGCTCAAACAACA","M2_bm_TTATGCTCAACAACCT","M2_bm_TTATGCTTCACATAGC","M2_bm_TTCCCAGAGCGCTTAT","M2_bm_TTCCCAGCAAGCGATG","M2_bm_TTCCCAGCACGAAGCA","M2_bm_TTCGAAGAGAAGGACA","M2_bm_TTCGAAGCATTTGCCC","M2_bm_TTCGAAGGTATATGAG","M2_bm_TTCGAAGGTCTTGCGG","M2_bm_TTCGAAGTCACGATGT","M2_bm_TTCGAAGTCGAATCCA","M2_bm_TTCGAAGTCGTACGGC","M2_bm_TTCGGTCAGATGCCTT","M2_bm_TTCGGTCGTGGTACAG","M2_bm_TTCGGTCTCAAACAAG","M2_bm_TTCTACAAGAAACGAG","M2_bm_TTCTACAGTGATGATA","M2_bm_TTCTACATCACAGGCC","M2_bm_TTCTACATCCGAAGAG","M2_bm_TTCTCAAAGAGGTAGA","M2_bm_TTCTCAACACCACGTG","M2_bm_TTCTCAACATCGGGTC","M2_bm_TTCTCAACATTGTGCA","M2_bm_TTCTCAATCCTCCTAG","M2_bm_TTCTCCTAGCACCGCT","M2_bm_TTCTCCTCACCCATGG","M2_bm_TTCTCCTGTAGCGCTC","M2_bm_TTCTCCTGTAGTACCT","M2_bm_TTCTTAGAGAGCCCAA","M2_bm_TTCTTAGCACCAGATT","M2_bm_TTCTTAGCATCAGTAC","M2_bm_TTCTTAGCATCCGTGG","M2_bm_TTCTTAGGTGTGGCTC","M2_bm_TTCTTAGTCGCCCTTA","M2_bm_TTGAACGAGATATACG","M2_bm_TTGAACGAGCTGCAAG","M2_bm_TTGAACGAGTTAGCGG","M2_bm_TTGAACGCAGCCTTGG","M2_bm_TTGAACGCATGGTTGT","M2_bm_TTGAACGCATGTCGAT","M2_bm_TTGAACGGTCCATCCT","M2_bm_TTGAACGGTGAGTGAC","M2_bm_TTGACTTCAAGCCGCT","M2_bm_TTGACTTCATCTACGA","M2_bm_TTGACTTGTAAGTAGT","M2_bm_TTGACTTGTAGCGATG","M2_bm_TTGACTTGTATCACCA","M2_bm_TTGACTTTCCTGCTTG","M2_bm_TTGCCGTCATATGAGA","M2_bm_TTGCCGTCATTATCTC","M2_bm_TTGCGTCAGATCACGG","M2_bm_TTGCGTCAGGCATTGG","M2_bm_TTGCGTCAGTTAGGTA","M2_bm_TTGCGTCCAGAGTGTG","M2_bm_TTGCGTCCAGTAAGCG","M2_bm_TTGCGTCCATCCGGGT","M2_bm_TTGCGTCTCCTCGCAT","M2_bm_TTGGAACCACACTGCG","M2_bm_TTGGAACGTAATCACC","M2_bm_TTGGAACTCTTTCCTC","M2_bm_TTGGCAATCTGCGGCA","M2_bm_TTGTAGGGTAGGCTGA","M2_bm_TTGTAGGTCCTACAGA","M2_bm_TTGTAGGTCTCCGGTT","M2_bm_TTTACTGAGTTCGATC","M2_bm_TTTACTGCACAGCCCA","M2_bm_TTTACTGTCCTTGGTC","M2_bm_TTTACTGTCTACTTAC","M2_bm_TTTATGCAGAGACTAT","M2_bm_TTTATGCAGGCCGAAT","M2_bm_TTTATGCAGGCGACAT","M2_bm_TTTATGCGTGCTAGCC","M2_bm_TTTCCTCAGAGGTTAT","M2_bm_TTTCCTCAGGTCGGAT","M2_bm_TTTCCTCCAGCGTTCG","M2_bm_TTTCCTCCATTGGTAC","M2_bm_TTTCCTCGTTCGAATC","M2_bm_TTTCCTCTCAGTACGT","M2_bm_TTTCCTCTCCAGATCA","M2_bm_TTTGCGCCAAGTAGTA","M2_bm_TTTGCGCGTATAGGTA","M2_bm_TTTGCGCTCCACTCCA","M2_bm_TTTGCGCTCGCAAACT","M2_bm_TTTGGTTAGGGCTTGA","M2_bm_TTTGGTTCAAACTGCT","M2_bm_TTTGGTTGTAGGGACT","M2_bm_TTTGGTTGTATTCGTG","M2_bm_TTTGGTTGTTATGTGC","M2_bm_TTTGTCACATACCATG","M2_bm_TTTGTCATCGTGGGAA","M2_spleen_AAACCTGAGCGTTCCG","M2_spleen_AAACCTGCAAGCGTAG","M2_spleen_AAACCTGCAGGATCGA","M2_spleen_AAACCTGCATGTAGTC","M2_spleen_AAACCTGGTAAGGGCT","M2_spleen_AAACCTGGTAGAAGGA","M2_spleen_AAACCTGGTTCCCGAG","M2_spleen_AAACCTGGTTGATTGC","M2_spleen_AAACCTGTCCCGGATG","M2_spleen_AAACCTGTCCTCCTAG","M2_spleen_AAACCTGTCTGCGGCA","M2_spleen_AAACCTGTCTTCGGTC","M2_spleen_AAACGGGAGAAGGCCT","M2_spleen_AAACGGGAGCTCCTCT","M2_spleen_AAACGGGAGTACCGGA","M2_spleen_AAACGGGAGTTGTAGA","M2_spleen_AAACGGGCAGCCACCA","M2_spleen_AAACGGGGTCTAGTCA","M2_spleen_AAACGGGGTTATGTGC","M2_spleen_AAACGGGGTTGTCGCG","M2_spleen_AAAGATGAGGGCTCTC","M2_spleen_AAAGATGCACGGCCAT","M2_spleen_AAAGATGCAGATCTGT","M2_spleen_AAAGATGCATAAGACA","M2_spleen_AAAGATGGTCGAATCT","M2_spleen_AAAGATGGTGCCTGGT","M2_spleen_AAAGCAAAGCTGTTCA","M2_spleen_AAAGCAAAGTGGAGTC","M2_spleen_AAAGCAACACCCATGG","M2_spleen_AAAGCAACAGCCACCA","M2_spleen_AAAGCAAGTGCGAAAC","M2_spleen_AAAGCAAGTTTGACAC","M2_spleen_AAAGCAATCTCGAGTA","M2_spleen_AAAGTAGAGAGCCCAA","M2_spleen_AAAGTAGAGGCCCTTG","M2_spleen_AAAGTAGCACTTACGA","M2_spleen_AAAGTAGCAGTCTTCC","M2_spleen_AAAGTAGGTTGAGTTC","M2_spleen_AAAGTAGTCAACGAAA","M2_spleen_AAAGTAGTCGTTTGCC","M2_spleen_AAAGTAGTCTTTACGT","M2_spleen_AAATGCCAGACCTTTG","M2_spleen_AAATGCCCAGCTTAAC","M2_spleen_AAATGCCGTACGACCC","M2_spleen_AAATGCCGTCATGCCG","M2_spleen_AAATGCCGTGACTACT","M2_spleen_AAATGCCGTTCAGTAC","M2_spleen_AACACGTCACCGAAAG","M2_spleen_AACACGTGTGTTCGAT","M2_spleen_AACACGTTCGTCTGAA","M2_spleen_AACACGTTCTCAACTT","M2_spleen_AACCATGAGTGTCCAT","M2_spleen_AACCATGAGTGTTTGC","M2_spleen_AACCATGCAATAGCGG","M2_spleen_AACCATGCACGTAAGG","M2_spleen_AACCATGCATAAAGGT","M2_spleen_AACCATGGTAGTACCT","M2_spleen_AACCATGTCCACTGGG","M2_spleen_AACCATGTCTGTCTAT","M2_spleen_AACCGCGCAAGCTGAG","M2_spleen_AACCGCGCAATGAATG","M2_spleen_AACCGCGGTACTCGCG","M2_spleen_AACCGCGTCAGTTAGC","M2_spleen_AACCGCGTCGCCATAA","M2_spleen_AACGTTGAGACTGGGT","M2_spleen_AACGTTGAGATAGTCA","M2_spleen_AACGTTGAGGCTAGGT","M2_spleen_AACGTTGCAAACCTAC","M2_spleen_AACGTTGCACCTCGTT","M2_spleen_AACGTTGCAGTATGCT","M2_spleen_AACGTTGGTAAATACG","M2_spleen_AACGTTGGTCTTGATG","M2_spleen_AACGTTGGTGGTTTCA","M2_spleen_AACGTTGTCCCTCAGT","M2_spleen_AACTCAGAGACTTGAA","M2_spleen_AACTCAGAGATACACA","M2_spleen_AACTCAGGTACCGAGA","M2_spleen_AACTCAGGTCGGCACT","M2_spleen_AACTCAGGTCTACCTC","M2_spleen_AACTCAGTCACCAGGC","M2_spleen_AACTCAGTCTGGTGTA","M2_spleen_AACTCCCAGAGTCGGT","M2_spleen_AACTCCCCAATGGACG","M2_spleen_AACTCCCCAGGCTCAC","M2_spleen_AACTCCCCAGTATGCT","M2_spleen_AACTCCCGTACTCGCG","M2_spleen_AACTCCCTCAGTTTGG","M2_spleen_AACTCTTAGCTAACTC","M2_spleen_AACTCTTCAACAACCT","M2_spleen_AACTCTTCAAGGTTTC","M2_spleen_AACTCTTGTAGTAGTA","M2_spleen_AACTCTTGTCGCATAT","M2_spleen_AACTGGTCAGATTGCT","M2_spleen_AACTGGTCAGCTTAAC","M2_spleen_AACTGGTGTTGTGGCC","M2_spleen_AACTGGTGTTTGACTG","M2_spleen_AACTTTCAGAAACGAG","M2_spleen_AACTTTCGTTCAGGCC","M2_spleen_AACTTTCTCCGTACAA","M2_spleen_AAGACCTCATCGATTG","M2_spleen_AAGACCTGTCGCTTCT","M2_spleen_AAGACCTTCAGTGCAT","M2_spleen_AAGACCTTCTTTAGGG","M2_spleen_AAGCCGCCAGCATGAG","M2_spleen_AAGGAGCAGCTAGGCA","M2_spleen_AAGGAGCCAACTGCTA","M2_spleen_AAGGAGCCAAGGTTTC","M2_spleen_AAGGAGCCACGTCTCT","M2_spleen_AAGGAGCCATTGGTAC","M2_spleen_AAGGAGCGTTTACTCT","M2_spleen_AAGGAGCTCACCTTAT","M2_spleen_AAGGAGCTCAGGTTCA","M2_spleen_AAGGAGCTCGCCTGAG","M2_spleen_AAGGAGCTCTAACTTC","M2_spleen_AAGGCAGCACCAGGTC","M2_spleen_AAGGCAGTCCTCAACC","M2_spleen_AAGGTTCAGCGCCTTG","M2_spleen_AAGGTTCCAAGCGCTC","M2_spleen_AAGGTTCGTTACGTCA","M2_spleen_AAGGTTCTCACCACCT","M2_spleen_AAGGTTCTCCCAAGTA","M2_spleen_AAGGTTCTCGTGGACC","M2_spleen_AAGTCTGAGAAGGACA","M2_spleen_AAGTCTGAGACTTGAA","M2_spleen_AAGTCTGAGCTGCCCA","M2_spleen_AAGTCTGGTAAGGATT","M2_spleen_AAGTCTGTCAAACCAC","M2_spleen_AAGTCTGTCTACTATC","M2_spleen_AATCCAGCATAGACTC","M2_spleen_AATCCAGGTACATCCA","M2_spleen_AATCCAGGTATTAGCC","M2_spleen_AATCCAGGTGCTGTAT","M2_spleen_AATCCAGGTTCTGTTT","M2_spleen_AATCCAGTCCTTGACC","M2_spleen_AATCCAGTCGAACTGT","M2_spleen_AATCGGTAGCGTGAGT","M2_spleen_AATCGGTAGCGTTTAC","M2_spleen_AATCGGTAGGTAAACT","M2_spleen_AATCGGTCAAGGACTG","M2_spleen_AATCGGTCATTAGGCT","M2_spleen_ACACCAAAGAGAACAG","M2_spleen_ACACCAAAGAGATGAG","M2_spleen_ACACCAAAGCCACCTG","M2_spleen_ACACCAACATACCATG","M2_spleen_ACACCCTCATCGTCGG","M2_spleen_ACACCGGAGACAGACC","M2_spleen_ACACCGGAGCGTAATA","M2_spleen_ACACCGGAGTAGATGT","M2_spleen_ACACCGGAGTGTCTCA","M2_spleen_ACACCGGGTTCGGCAC","M2_spleen_ACACCGGTCCACGACG","M2_spleen_ACACCGGTCCAGTATG","M2_spleen_ACACCGGTCTGGTATG","M2_spleen_ACACTGAAGCGATCCC","M2_spleen_ACACTGACAGGTGCCT","M2_spleen_ACACTGAGTCCAGTTA","M2_spleen_ACAGCCGAGGCGTACA","M2_spleen_ACAGCCGCAAATCCGT","M2_spleen_ACAGCCGGTCGCTTTC","M2_spleen_ACAGCCGTCACTTCAT","M2_spleen_ACAGCCGTCCAGGGCT","M2_spleen_ACAGCTAAGATGTCGG","M2_spleen_ACAGCTAAGGCCCGTT","M2_spleen_ACAGCTAAGTGAAGAG","M2_spleen_ACATACGAGGAACTGC","M2_spleen_ACATACGGTCTGGAGA","M2_spleen_ACATACGGTGTTCTTT","M2_spleen_ACATACGTCACATACG","M2_spleen_ACATCAGAGAATGTTG","M2_spleen_ACATCAGAGTGTTTGC","M2_spleen_ACATCAGCATCCTAGA","M2_spleen_ACATCAGCATTGGTAC","M2_spleen_ACATCAGGTACAGCAG","M2_spleen_ACATGGTAGACAGGCT","M2_spleen_ACATGGTAGCGATAGC","M2_spleen_ACATGGTCAAGCTGAG","M2_spleen_ACATGGTGTATCGCAT","M2_spleen_ACATGGTGTCTTGCGG","M2_spleen_ACCAGTAAGCTCTCGG","M2_spleen_ACCAGTAAGTGCGTGA","M2_spleen_ACCAGTACAGCTTAAC","M2_spleen_ACCAGTATCAAACAAG","M2_spleen_ACCAGTATCGCGATCG","M2_spleen_ACCCACTAGGACAGCT","M2_spleen_ACCCACTAGTGCCATT","M2_spleen_ACCCACTAGTTACGGG","M2_spleen_ACCCACTCAAGCCGCT","M2_spleen_ACCCACTTCATGGTCA","M2_spleen_ACCCACTTCGCCTGTT","M2_spleen_ACCCACTTCGTAGGAG","M2_spleen_ACCCACTTCGTGACAT","M2_spleen_ACCTTTACAATCCGAT","M2_spleen_ACGAGCCAGTTAGCGG","M2_spleen_ACGAGCCCATGCGCAC","M2_spleen_ACGAGCCGTACCGCTG","M2_spleen_ACGAGCCGTCATACTG","M2_spleen_ACGAGCCGTCTTCTCG","M2_spleen_ACGAGCCGTGAGTGAC","M2_spleen_ACGAGCCTCAAGAAGT","M2_spleen_ACGAGGAAGAGGGATA","M2_spleen_ACGAGGAAGCTACCGC","M2_spleen_ACGAGGACAAACGCGA","M2_spleen_ACGAGGACAGCTGCTG","M2_spleen_ACGAGGACAGCTGGCT","M2_spleen_ACGAGGACAGGAATGC","M2_spleen_ACGAGGACATCAGTAC","M2_spleen_ACGAGGAGTACTTAGC","M2_spleen_ACGAGGAGTCAGCTAT","M2_spleen_ACGATACAGAACTCGG","M2_spleen_ACGATACAGACTAGGC","M2_spleen_ACGATACAGGTGGGTT","M2_spleen_ACGATACTCCAAGCCG","M2_spleen_ACGATGTAGATAGGAG","M2_spleen_ACGATGTAGCCCGAAA","M2_spleen_ACGATGTAGGACACCA","M2_spleen_ACGATGTCAATGGAAT","M2_spleen_ACGATGTGTACCGGCT","M2_spleen_ACGATGTGTGACGCCT","M2_spleen_ACGATGTTCAGGATCT","M2_spleen_ACGATGTTCTTGAGAC","M2_spleen_ACGCAGCAGAACTGTA","M2_spleen_ACGCAGCCAGTCACTA","M2_spleen_ACGCAGCCAGTCAGCC","M2_spleen_ACGCAGCGTTCCGTCT","M2_spleen_ACGCCAGAGAATCTCC","M2_spleen_ACGCCAGTCACTCCTG","M2_spleen_ACGCCAGTCTTGGGTA","M2_spleen_ACGCCGACACCAGATT","M2_spleen_ACGCCGACACCAGGCT","M2_spleen_ACGCCGAGTGCACCAC","M2_spleen_ACGCCGAGTTCGTTGA","M2_spleen_ACGGAGACACCAGATT","M2_spleen_ACGGAGAGTATGCTTG","M2_spleen_ACGGAGAGTGACGGTA","M2_spleen_ACGGAGATCAGGCAAG","M2_spleen_ACGGCCAGTACCGTTA","M2_spleen_ACGGCCAGTACTCTCC","M2_spleen_ACGGCCAGTCGGATCC","M2_spleen_ACGGCCATCACGAAGG","M2_spleen_ACGGCCATCCACTCCA","M2_spleen_ACGGGCTAGAATAGGG","M2_spleen_ACGGGCTAGTCTCGGC","M2_spleen_ACGGGCTCAAGAGGCT","M2_spleen_ACGGGCTCAATGTTGC","M2_spleen_ACGGGCTTCAGCTCGG","M2_spleen_ACGGGCTTCATGCATG","M2_spleen_ACGGGTCGTATATCCG","M2_spleen_ACGGGTCGTCCTCCAT","M2_spleen_ACGGGTCGTTTCGCTC","M2_spleen_ACGGGTCTCCCTCTTT","M2_spleen_ACGGGTCTCCTAAGTG","M2_spleen_ACGGGTCTCGCCTGAG","M2_spleen_ACGTCAAAGACACTAA","M2_spleen_ACGTCAAAGATATGCA","M2_spleen_ACGTCAAAGGGCTTCC","M2_spleen_ACGTCAAGTGATAAGT","M2_spleen_ACGTCAATCAACACGT","M2_spleen_ACGTCAATCTTCGAGA","M2_spleen_ACTATCTAGAAAGTGG","M2_spleen_ACTATCTAGAATTGTG","M2_spleen_ACTATCTAGCACCGTC","M2_spleen_ACTATCTAGTCGTACT","M2_spleen_ACTATCTCAAAGCGGT","M2_spleen_ACTATCTTCCGATATG","M2_spleen_ACTGAACAGATGCCTT","M2_spleen_ACTGAACCATACGCTA","M2_spleen_ACTGAACGTCTCCATC","M2_spleen_ACTGAACGTGACTACT","M2_spleen_ACTGAACGTGCCTTGG","M2_spleen_ACTGAACTCCTTCAAT","M2_spleen_ACTGAACTCTCCTATA","M2_spleen_ACTGAGTAGACGCAAC","M2_spleen_ACTGAGTAGCGTGAGT","M2_spleen_ACTGAGTCACAGGTTT","M2_spleen_ACTGAGTCAGGGTTAG","M2_spleen_ACTGAGTGTAAATACG","M2_spleen_ACTGAGTTCACGACTA","M2_spleen_ACTGAGTTCCTTGCCA","M2_spleen_ACTGAGTTCTGTCTAT","M2_spleen_ACTGATGCATCATCCC","M2_spleen_ACTGATGTCATATCGG","M2_spleen_ACTGATGTCTCTAGGA","M2_spleen_ACTGCTCCAAGACACG","M2_spleen_ACTGCTCTCTGGTATG","M2_spleen_ACTGCTCTCTTTAGTC","M2_spleen_ACTGTCCAGTTCCACA","M2_spleen_ACTGTCCCAAACGCGA","M2_spleen_ACTGTCCCATGCCACG","M2_spleen_ACTGTCCGTCTAGTGT","M2_spleen_ACTGTCCGTGTTGAGG","M2_spleen_ACTGTCCGTTCCACGG","M2_spleen_ACTGTCCTCTCGCATC","M2_spleen_ACTTACTAGAGCTGCA","M2_spleen_ACTTACTAGCTTTGGT","M2_spleen_ACTTACTAGGAATGGA","M2_spleen_ACTTACTCAGTGGAGT","M2_spleen_ACTTACTCATCCTTGC","M2_spleen_ACTTACTTCCACGAAT","M2_spleen_ACTTGTTCAATAGCAA","M2_spleen_ACTTGTTCACCTCGTT","M2_spleen_ACTTGTTCAGTCTTCC","M2_spleen_ACTTTCAGTACAGTGG","M2_spleen_ACTTTCATCATCGCTC","M2_spleen_ACTTTCATCTCTGTCG","M2_spleen_ACTTTCATCTTAGCCC","M2_spleen_AGAATAGAGATGGCGT","M2_spleen_AGAATAGAGCGATTCT","M2_spleen_AGAATAGCATCGTCGG","M2_spleen_AGAATAGTCCTCATTA","M2_spleen_AGACGTTAGAAGCCCA","M2_spleen_AGACGTTAGCGATTCT","M2_spleen_AGACGTTAGTGGGTTG","M2_spleen_AGACGTTAGTTACCCA","M2_spleen_AGAGCGAAGACATAAC","M2_spleen_AGAGCGAGTATAAACG","M2_spleen_AGAGCGATCACCGTAA","M2_spleen_AGAGCGATCATCGCTC","M2_spleen_AGAGCTTAGGTGGGTT","M2_spleen_AGAGCTTCACATCCAA","M2_spleen_AGAGCTTCACGGTTTA","M2_spleen_AGAGCTTCAGCTGTAT","M2_spleen_AGAGCTTGTAAGTGTA","M2_spleen_AGAGCTTGTACTCTCC","M2_spleen_AGAGCTTTCAGAGGTG","M2_spleen_AGAGCTTTCCACTCCA","M2_spleen_AGAGCTTTCCTCAATT","M2_spleen_AGAGCTTTCTGGAGCC","M2_spleen_AGAGTGGCACGGTGTC","M2_spleen_AGAGTGGCAGACAGGT","M2_spleen_AGAGTGGCAGCCTGTG","M2_spleen_AGAGTGGGTCCCTACT","M2_spleen_AGAGTGGTCGCCTGTT","M2_spleen_AGATCTGAGGACAGCT","M2_spleen_AGATCTGGTCGCGAAA","M2_spleen_AGATCTGGTGCGCTTG","M2_spleen_AGATCTGGTTAAGATG","M2_spleen_AGATCTGTCTGTCCGT","M2_spleen_AGATTGCAGGTAGCCA","M2_spleen_AGATTGCAGTGGTCCC","M2_spleen_AGATTGCCATGGGACA","M2_spleen_AGATTGCGTTCAGGCC","M2_spleen_AGATTGCGTTCCACTC","M2_spleen_AGATTGCTCAGATAAG","M2_spleen_AGATTGCTCCTTAATC","M2_spleen_AGCAGCCAGATGTAAC","M2_spleen_AGCAGCCAGCGGATCA","M2_spleen_AGCAGCCAGGCTAGAC","M2_spleen_AGCAGCCTCCTGTAGA","M2_spleen_AGCAGCCTCGAGCCCA","M2_spleen_AGCAGCCTCGGTGTCG","M2_spleen_AGCAGCCTCTACGAGT","M2_spleen_AGCATACCAAAGTCAA","M2_spleen_AGCATACCACCAACCG","M2_spleen_AGCATACCATTGAGCT","M2_spleen_AGCATACGTGCCTGTG","M2_spleen_AGCATACGTTCGGGCT","M2_spleen_AGCATACTCACCGTAA","M2_spleen_AGCATACTCGACAGCC","M2_spleen_AGCATACTCTTGGGTA","M2_spleen_AGCCTAAAGCCAGTAG","M2_spleen_AGCCTAAAGGAATCGC","M2_spleen_AGCCTAACAAGCCATT","M2_spleen_AGCCTAACACATGACT","M2_spleen_AGCCTAACAGGTGGAT","M2_spleen_AGCCTAAGTGAGTATA","M2_spleen_AGCCTAAGTTAAGGGC","M2_spleen_AGCCTAATCAGGTAAA","M2_spleen_AGCGGTCCAGCTCGCA","M2_spleen_AGCGGTCCATCGTCGG","M2_spleen_AGCGGTCTCAACACCA","M2_spleen_AGCGGTCTCTCGTATT","M2_spleen_AGCGTATCACGAGGTA","M2_spleen_AGCGTATCAGTGACAG","M2_spleen_AGCGTATTCAGCGACC","M2_spleen_AGCTCCTAGATCCGAG","M2_spleen_AGCTCCTAGATCGGGT","M2_spleen_AGCTCCTCACCGCTAG","M2_spleen_AGCTCCTGTTATCGGT","M2_spleen_AGCTCCTTCTTGAGGT","M2_spleen_AGCTCTCCAGAGTGTG","M2_spleen_AGCTCTCCAGGGTTAG","M2_spleen_AGCTCTCCATCGATTG","M2_spleen_AGCTCTCGTATGCTTG","M2_spleen_AGCTTGAAGGGTGTGT","M2_spleen_AGCTTGAAGGTAGCCA","M2_spleen_AGCTTGACAGCTCGAC","M2_spleen_AGCTTGACATACGCTA","M2_spleen_AGCTTGACATCCCATC","M2_spleen_AGCTTGAGTACGAAAT","M2_spleen_AGGCCACAGCTAGGCA","M2_spleen_AGGCCACAGCTATGCT","M2_spleen_AGGCCACCAAGCTGTT","M2_spleen_AGGCCACCAGGTCCAC","M2_spleen_AGGCCACCATGACATC","M2_spleen_AGGCCGTTCATTTGGG","M2_spleen_AGGCCGTTCCGTCATC","M2_spleen_AGGCCGTTCTGCGACG","M2_spleen_AGGGAGTGTAAGGGCT","M2_spleen_AGGGAGTGTACCAGTT","M2_spleen_AGGGAGTGTTACGACT","M2_spleen_AGGGAGTTCCTCGCAT","M2_spleen_AGGGAGTTCGCTGATA","M2_spleen_AGGGAGTTCGTGGTCG","M2_spleen_AGGGAGTTCTCGCTTG","M2_spleen_AGGGATGAGGGTTCCC","M2_spleen_AGGGATGAGTTAAGTG","M2_spleen_AGGGATGTCTCAAACG","M2_spleen_AGGGTGAAGAATCTCC","M2_spleen_AGGGTGAAGCGCCTCA","M2_spleen_AGGGTGACAAGGTTTC","M2_spleen_AGGGTGACACATGGGA","M2_spleen_AGGGTGAGTCTAACGT","M2_spleen_AGGGTGATCGGAAATA","M2_spleen_AGGGTGATCGTGTAGT","M2_spleen_AGGGTGATCTAACTCT","M2_spleen_AGGTCATAGCCGCCTA","M2_spleen_AGGTCATAGGACCACA","M2_spleen_AGGTCATCATCTCGCT","M2_spleen_AGGTCATCATTAACCG","M2_spleen_AGGTCATGTCCAGTTA","M2_spleen_AGGTCATGTTCTGGTA","M2_spleen_AGGTCCGAGACCACGA","M2_spleen_AGGTCCGAGCGACGTA","M2_spleen_AGGTCCGGTACCGTAT","M2_spleen_AGTAGTCAGTAGTGCG","M2_spleen_AGTAGTCAGTGAATTG","M2_spleen_AGTAGTCAGTTCGCAT","M2_spleen_AGTAGTCCAAGAGTCG","M2_spleen_AGTAGTCGTGACGGTA","M2_spleen_AGTAGTCTCAATCACG","M2_spleen_AGTAGTCTCAGCGACC","M2_spleen_AGTCTTTAGCGTGAAC","M2_spleen_AGTCTTTAGGTGACCA","M2_spleen_AGTCTTTAGTGGGATC","M2_spleen_AGTCTTTCATGACATC","M2_spleen_AGTCTTTGTCCGAAGA","M2_spleen_AGTCTTTGTTGGACCC","M2_spleen_AGTCTTTTCTCTGCTG","M2_spleen_AGTGAGGAGAAGGCCT","M2_spleen_AGTGAGGAGATCTGAA","M2_spleen_AGTGAGGAGGATTCGG","M2_spleen_AGTGAGGCACGCCAGT","M2_spleen_AGTGAGGTCCCATTAT","M2_spleen_AGTGGGAAGAACAACT","M2_spleen_AGTGGGAAGACCTAGG","M2_spleen_AGTGGGAAGACTAGAT","M2_spleen_AGTGGGACAACGCACC","M2_spleen_AGTGGGACAAGGACTG","M2_spleen_AGTGGGACATCGTCGG","M2_spleen_AGTGGGACATGGTTGT","M2_spleen_AGTGGGAGTGTTCTTT","M2_spleen_AGTGGGATCCTTTCGG","M2_spleen_AGTGGGATCGAACGGA","M2_spleen_AGTGGGATCTATCGCC","M2_spleen_AGTGTCAGTTTAAGCC","M2_spleen_AGTGTCATCACTTATC","M2_spleen_AGTTGGTAGAAGGGTA","M2_spleen_AGTTGGTAGAATCTCC","M2_spleen_AGTTGGTAGCATGGCA","M2_spleen_AGTTGGTAGGCAGTCA","M2_spleen_ATAACGCCAAGACGTG","M2_spleen_ATAACGCCAAGCCCAC","M2_spleen_ATAACGCCACGGCTAC","M2_spleen_ATAACGCCATTAGCCA","M2_spleen_ATAAGAGAGATACACA","M2_spleen_ATAAGAGTCGACGGAA","M2_spleen_ATAAGAGTCTAACCGA","M2_spleen_ATAGACCAGCCTCGTG","M2_spleen_ATAGACCCAATGACCT","M2_spleen_ATAGACCCATGCTAGT","M2_spleen_ATAGACCGTTACTGAC","M2_spleen_ATCACGAAGCCAGAAC","M2_spleen_ATCACGAAGTACTTGC","M2_spleen_ATCACGACATTCACTT","M2_spleen_ATCACGAGTCGCATCG","M2_spleen_ATCACGATCACTTATC","M2_spleen_ATCACGATCGGATGGA","M2_spleen_ATCATCTCACGCCAGT","M2_spleen_ATCATCTCAGCTCCGA","M2_spleen_ATCATCTTCACCCGAG","M2_spleen_ATCATGGAGCATGGCA","M2_spleen_ATCATGGAGTCAAGCG","M2_spleen_ATCATGGCAGATGGGT","M2_spleen_ATCATGGGTCCGTGAC","M2_spleen_ATCCACCAGACAAAGG","M2_spleen_ATCCACCAGACTGGGT","M2_spleen_ATCCACCGTGAACCTT","M2_spleen_ATCCACCGTTCCACGG","M2_spleen_ATCCACCTCACTTCAT","M2_spleen_ATCCGAACAAAGGTGC","M2_spleen_ATCCGAACACCAACCG","M2_spleen_ATCCGAAGTAGTAGTA","M2_spleen_ATCCGAATCACGACTA","M2_spleen_ATCGAGTAGGAATCGC","M2_spleen_ATCGAGTTCGTCCAGG","M2_spleen_ATCTACTAGCAAATCA","M2_spleen_ATCTACTAGCGTTCCG","M2_spleen_ATCTACTAGGCACATG","M2_spleen_ATCTACTAGTCAAGCG","M2_spleen_ATCTACTCAATCTGCA","M2_spleen_ATCTACTGTAAGGGAA","M2_spleen_ATCTACTGTATGGTTC","M2_spleen_ATCTACTGTGTTCGAT","M2_spleen_ATCTGCCAGAGCTATA","M2_spleen_ATCTGCCAGTGGAGAA","M2_spleen_ATCTGCCCAAATTGCC","M2_spleen_ATCTGCCCACGTGAGA","M2_spleen_ATCTGCCGTAAATACG","M2_spleen_ATCTGCCGTTTAGCTG","M2_spleen_ATCTGCCTCTCTAGGA","M2_spleen_ATCTGCCTCTGCCCTA","M2_spleen_ATGAGGGAGTACCGGA","M2_spleen_ATGAGGGCAATGGATA","M2_spleen_ATGAGGGCACTCGACG","M2_spleen_ATGAGGGGTGGGTCAA","M2_spleen_ATGCGATCAAATTGCC","M2_spleen_ATGCGATCATCACGTA","M2_spleen_ATGCGATCATTCTCAT","M2_spleen_ATGCGATGTACCGTTA","M2_spleen_ATGCGATGTCTGCCAG","M2_spleen_ATGCGATGTTAGAACA","M2_spleen_ATGCGATTCAACACTG","M2_spleen_ATGCGATTCAACGGCC","M2_spleen_ATGCGATTCTGCCAGG","M2_spleen_ATGGGAGAGAGTCGGT","M2_spleen_ATGGGAGCAAGCTGAG","M2_spleen_ATGGGAGCATGACATC","M2_spleen_ATGGGAGTCCAGAAGG","M2_spleen_ATGTGTGAGATGCGAC","M2_spleen_ATGTGTGAGGAGTACC","M2_spleen_ATGTGTGGTAATCGTC","M2_spleen_ATGTGTGGTCATCGGC","M2_spleen_ATGTGTGTCATGTCTT","M2_spleen_ATTACTCAGCGGATCA","M2_spleen_ATTACTCAGTCCCACG","M2_spleen_ATTACTCCACTTCTGC","M2_spleen_ATTACTCCAGACACTT","M2_spleen_ATTACTCGTCAGAAGC","M2_spleen_ATTACTCGTTAAAGAC","M2_spleen_ATTACTCTCACATAGC","M2_spleen_ATTATCCCAGACTCGC","M2_spleen_ATTATCCCATCCAACA","M2_spleen_ATTATCCGTGCACGAA","M2_spleen_ATTATCCTCAACACTG","M2_spleen_ATTATCCTCCTATGTT","M2_spleen_ATTCTACAGCCACGTC","M2_spleen_ATTCTACCACGCGAAA","M2_spleen_ATTCTACTCAATACCG","M2_spleen_ATTCTACTCGAGAACG","M2_spleen_ATTCTACTCGTCTGCT","M2_spleen_ATTCTACTCTCGCTTG","M2_spleen_ATTCTACTCTCTGAGA","M2_spleen_ATTCTACTCTGGTGTA","M2_spleen_ATTGGACGTGAGGGTT","M2_spleen_ATTGGTGAGAGTGACC","M2_spleen_ATTGGTGGTCACCTAA","M2_spleen_ATTGGTGGTGTCGCTG","M2_spleen_ATTGGTGTCCGTAGGC","M2_spleen_ATTGGTGTCTGGAGCC","M2_spleen_ATTTCTGAGAAACGAG","M2_spleen_ATTTCTGAGGAGCGAG","M2_spleen_ATTTCTGAGGCTATCT","M2_spleen_ATTTCTGAGTAATCCC","M2_spleen_ATTTCTGCATTCCTGC","M2_spleen_ATTTCTGGTTCCGGCA","M2_spleen_CAACCAAAGTTTCCTT","M2_spleen_CAACCAATCTAGCACA","M2_spleen_CAACCTCAGCGGATCA","M2_spleen_CAACCTCAGCTGCCCA","M2_spleen_CAACCTCCAAGGCTCC","M2_spleen_CAACCTCCAAGTACCT","M2_spleen_CAACCTCCAGTCAGCC","M2_spleen_CAACCTCCATACGCTA","M2_spleen_CAACCTCGTCCGAAGA","M2_spleen_CAACTAGAGAAGCCCA","M2_spleen_CAACTAGAGACAATAC","M2_spleen_CAACTAGAGAGCTATA","M2_spleen_CAACTAGAGGCCCGTT","M2_spleen_CAACTAGCATTTCAGG","M2_spleen_CAACTAGGTACGCTGC","M2_spleen_CAACTAGGTGAGTATA","M2_spleen_CAACTAGTCCGTAGTA","M2_spleen_CAAGAAACATAAAGGT","M2_spleen_CAAGAAACATCTACGA","M2_spleen_CAAGAAAGTGTTCTTT","M2_spleen_CAAGATCAGACAGACC","M2_spleen_CAAGATCAGACTAGGC","M2_spleen_CAAGATCCATATACGC","M2_spleen_CAAGATCGTAGCTTGT","M2_spleen_CAAGATCGTTCTGTTT","M2_spleen_CAAGGCCAGTTCCACA","M2_spleen_CAAGGCCGTCTCTTAT","M2_spleen_CAAGGCCGTGCAACTT","M2_spleen_CAAGGCCTCAGCTGGC","M2_spleen_CAAGTTGTCATGCATG","M2_spleen_CAAGTTGTCCACGTTC","M2_spleen_CAAGTTGTCGAGAACG","M2_spleen_CAAGTTGTCGCCTGAG","M2_spleen_CAAGTTGTCTGTCCGT","M2_spleen_CAAGTTGTCTTACCTA","M2_spleen_CACAAACCAACCGCCA","M2_spleen_CACAAACCAATCGAAA","M2_spleen_CACAAACCAGCGTTCG","M2_spleen_CACAAACGTATTAGCC","M2_spleen_CACAAACGTTGTGGCC","M2_spleen_CACAAACTCAACGAAA","M2_spleen_CACACAACAACGCACC","M2_spleen_CACACAACAGGGATTG","M2_spleen_CACACAATCTGCGTAA","M2_spleen_CACACCTCATTAGCCA","M2_spleen_CACACCTGTAGCTCCG","M2_spleen_CACACCTTCAAAGACA","M2_spleen_CACACCTTCATAGCAC","M2_spleen_CACACCTTCTGCCCTA","M2_spleen_CACACTCAGTCTTGCA","M2_spleen_CACACTCAGTGGGCTA","M2_spleen_CACACTCCAAGACGTG","M2_spleen_CACACTCCAAGCCATT","M2_spleen_CACACTCCATAACCTG","M2_spleen_CACACTCGTAGCACGA","M2_spleen_CACACTCGTTCCACGG","M2_spleen_CACACTCTCCTGTAGA","M2_spleen_CACAGGCAGCGTTTAC","M2_spleen_CACAGGCGTGACGCCT","M2_spleen_CACAGTAAGAAACCAT","M2_spleen_CACAGTAAGTTGCAGG","M2_spleen_CACAGTACAAACCTAC","M2_spleen_CACAGTACACAGACTT","M2_spleen_CACAGTACAGCTCGAC","M2_spleen_CACAGTAGTTCCAACA","M2_spleen_CACAGTATCCGAACGC","M2_spleen_CACAGTATCGGCATCG","M2_spleen_CACAGTATCTCAACTT","M2_spleen_CACAGTATCTCTGCTG","M2_spleen_CACATAGCAGTAAGCG","M2_spleen_CACATAGTCCATGCTC","M2_spleen_CACATTTAGAGGTACC","M2_spleen_CACATTTAGGTACTCT","M2_spleen_CACATTTCAATGAATG","M2_spleen_CACATTTCAGGAATGC","M2_spleen_CACATTTGTACATCCA","M2_spleen_CACATTTTCATTATCC","M2_spleen_CACCACTAGCTAGGCA","M2_spleen_CACCACTAGGCATTGG","M2_spleen_CACCACTCACGACGAA","M2_spleen_CACCACTCACGAGGTA","M2_spleen_CACCACTCACGGTGTC","M2_spleen_CACCACTCATTGGCGC","M2_spleen_CACCAGGAGGCAAAGA","M2_spleen_CACCAGGCACGGTAGA","M2_spleen_CACCAGGCATTGCGGC","M2_spleen_CACCAGGTCGTACCGG","M2_spleen_CACCAGGTCGTTGACA","M2_spleen_CACCTTGAGAAGGTTT","M2_spleen_CACCTTGTCACAAACC","M2_spleen_CACCTTGTCATCGCTC","M2_spleen_CACTCCAGTCCGTTAA","M2_spleen_CACTCCAGTGTGCGTC","M2_spleen_CACTCCATCACTTACT","M2_spleen_CACTCCATCGCCCTTA","M2_spleen_CACTCCATCTCTGAGA","M2_spleen_CAGAATCAGTTGCAGG","M2_spleen_CAGAATCGTCTGATCA","M2_spleen_CAGAATCTCACTTCAT","M2_spleen_CAGAATCTCAGTACGT","M2_spleen_CAGAATCTCGTCCGTT","M2_spleen_CAGAGAGAGACTTTCG","M2_spleen_CAGAGAGAGCACCGTC","M2_spleen_CAGAGAGCACGCTTTC","M2_spleen_CAGAGAGGTTAAGATG","M2_spleen_CAGAGAGTCGCCGTGA","M2_spleen_CAGATCAAGGATGTAT","M2_spleen_CAGATCAGTCCCGACA","M2_spleen_CAGCAGCAGGAATCGC","M2_spleen_CAGCAGCCATTAGGCT","M2_spleen_CAGCAGCTCCAGTATG","M2_spleen_CAGCATACACCACCAG","M2_spleen_CAGCATACAGAAGCAC","M2_spleen_CAGCATACATTCTTAC","M2_spleen_CAGCATAGTACTCTCC","M2_spleen_CAGCATAGTGTGGTTT","M2_spleen_CAGCCGAGTCAACTGT","M2_spleen_CAGCCGAGTCAGTGGA","M2_spleen_CAGCCGAGTGACGCCT","M2_spleen_CAGCGACAGGCCCTCA","M2_spleen_CAGCGACCACTAGTAC","M2_spleen_CAGCGACGTAAGGATT","M2_spleen_CAGCGACTCCAAGTAC","M2_spleen_CAGCTAAAGCTGCGAA","M2_spleen_CAGCTAACAAATACAG","M2_spleen_CAGCTAACATCACCCT","M2_spleen_CAGCTAAGTACTCAAC","M2_spleen_CAGCTGGAGACGACGT","M2_spleen_CAGCTGGAGCGTAATA","M2_spleen_CAGCTGGAGGCCCTTG","M2_spleen_CAGCTGGGTAATCACC","M2_spleen_CAGCTGGGTCTAAAGA","M2_spleen_CAGCTGGGTTACTGAC","M2_spleen_CAGCTGGTCCCATTTA","M2_spleen_CAGGTGCAGTATCGAA","M2_spleen_CAGGTGCCAACGCACC","M2_spleen_CAGGTGCCAATGTAAG","M2_spleen_CAGGTGCCACTAGTAC","M2_spleen_CAGGTGCGTCCAGTAT","M2_spleen_CAGGTGCGTCTGGTCG","M2_spleen_CAGGTGCTCAAAGACA","M2_spleen_CAGGTGCTCACTTATC","M2_spleen_CAGTAACGTACATCCA","M2_spleen_CAGTAACGTACCGCTG","M2_spleen_CAGTAACTCCATGCTC","M2_spleen_CAGTAACTCCTGCTTG","M2_spleen_CAGTAACTCGGTGTCG","M2_spleen_CAGTCCTAGCAGCCTC","M2_spleen_CATATGGAGAAACCGC","M2_spleen_CATATGGAGGACAGCT","M2_spleen_CATATGGTCGGCATCG","M2_spleen_CATATTCAGTGGCACA","M2_spleen_CATATTCCAAGTCATC","M2_spleen_CATATTCGTCCGTCAG","M2_spleen_CATCAAGAGTTCGATC","M2_spleen_CATCAAGCAGAGTGTG","M2_spleen_CATCAAGCAGTTCATG","M2_spleen_CATCAGACAAATACAG","M2_spleen_CATCAGACAAGGCTCC","M2_spleen_CATCAGACAGACACTT","M2_spleen_CATCAGAGTTCGGCAC","M2_spleen_CATCAGAGTTGTGGCC","M2_spleen_CATCCACAGTGCCATT","M2_spleen_CATCCACGTCATGCAT","M2_spleen_CATCCACTCGTTACGA","M2_spleen_CATCGAAAGGTAAACT","M2_spleen_CATCGAAAGTAGCCGA","M2_spleen_CATCGAAGTCTAGCCG","M2_spleen_CATCGAATCCTTTCGG","M2_spleen_CATCGAATCGGCGCAT","M2_spleen_CATCGGGCACCGTTGG","M2_spleen_CATCGGGGTCGCATCG","M2_spleen_CATCGGGGTCTCGTTC","M2_spleen_CATCGGGTCAAGATCC","M2_spleen_CATGACAAGACAGAGA","M2_spleen_CATGACAAGAGTACAT","M2_spleen_CATGACACATCACGTA","M2_spleen_CATGACACATGGTCTA","M2_spleen_CATGACAGTAAGTTCC","M2_spleen_CATGACAGTGCGCTTG","M2_spleen_CATGACATCATGTAGC","M2_spleen_CATGACATCCTGCTTG","M2_spleen_CATGCCTAGACTAAGT","M2_spleen_CATGCCTAGTGATCGG","M2_spleen_CATGCCTCAATCTACG","M2_spleen_CATGCCTGTCTGCAAT","M2_spleen_CATGCCTGTGCCTTGG","M2_spleen_CATGCCTGTGTGCGTC","M2_spleen_CATGCCTGTGTTTGTG","M2_spleen_CATGCCTTCAGCGACC","M2_spleen_CATGGCGAGTCCATAC","M2_spleen_CATGGCGCAGGGAGAG","M2_spleen_CATGGCGCATTTCAGG","M2_spleen_CATGGCGGTTGGTAAA","M2_spleen_CATGGCGTCAAGATCC","M2_spleen_CATTATCCAGATAATG","M2_spleen_CATTATCTCCACGCAG","M2_spleen_CATTATCTCGAATCCA","M2_spleen_CATTCGCAGATGCCAG","M2_spleen_CATTCGCCACGGATAG","M2_spleen_CATTCGCTCCTGCCAT","M2_spleen_CCAATCCCAGGACCCT","M2_spleen_CCAATCCTCCTGTACC","M2_spleen_CCACCTAAGTATCGAA","M2_spleen_CCACCTACACCAGCAC","M2_spleen_CCACCTACAGTTCATG","M2_spleen_CCACCTAGTGCCTGGT","M2_spleen_CCACCTATCACCTCGT","M2_spleen_CCACGGAAGACTACAA","M2_spleen_CCACGGAAGAGAACAG","M2_spleen_CCACGGAAGCCACGCT","M2_spleen_CCACGGAAGTGCCAGA","M2_spleen_CCACGGACACAAGACG","M2_spleen_CCACGGAGTACGCTGC","M2_spleen_CCACTACAGTACGACG","M2_spleen_CCACTACGTAAACACA","M2_spleen_CCAGCGAAGGGCTTCC","M2_spleen_CCAGCGACACGACGAA","M2_spleen_CCAGCGACAGGTCCAC","M2_spleen_CCAGCGAGTAAGCACG","M2_spleen_CCAGCGAGTAGCTCCG","M2_spleen_CCAGCGAGTATATGGA","M2_spleen_CCAGCGATCCAAATGC","M2_spleen_CCAGCGATCCAATGGT","M2_spleen_CCAGCGATCTAGAGTC","M2_spleen_CCATGTCAGCTCAACT","M2_spleen_CCATGTCTCCTGTAGA","M2_spleen_CCATTCGAGATCGATA","M2_spleen_CCATTCGCAGGGATTG","M2_spleen_CCATTCGGTGGGTATG","M2_spleen_CCATTCGTCACGGTTA","M2_spleen_CCATTCGTCGGATGTT","M2_spleen_CCATTCGTCTAACCGA","M2_spleen_CCCAATCAGAGGACGG","M2_spleen_CCCAATCCACCACCAG","M2_spleen_CCCAATCCACTCTGTC","M2_spleen_CCCAATCCATCTATGG","M2_spleen_CCCAATCTCCATGAAC","M2_spleen_CCCAGTTCACTCGACG","M2_spleen_CCCAGTTCATTCCTCG","M2_spleen_CCCAGTTGTCTTCTCG","M2_spleen_CCCAGTTGTTTGACAC","M2_spleen_CCCTCCTCATTACGAC","M2_spleen_CCCTCCTGTGGGTCAA","M2_spleen_CCCTCCTGTTGATTGC","M2_spleen_CCGGGATAGCACAGGT","M2_spleen_CCGGGATAGGACATTA","M2_spleen_CCGGGATCAAGTAGTA","M2_spleen_CCGGGATCACCAGGTC","M2_spleen_CCGGGATCATCACGTA","M2_spleen_CCGGGATCATCCAACA","M2_spleen_CCGGGATTCATCTGTT","M2_spleen_CCGGGATTCTTATCTG","M2_spleen_CCGGTAGGTACGAAAT","M2_spleen_CCGTACTAGGCTATCT","M2_spleen_CCGTGGAAGAAGGGTA","M2_spleen_CCGTGGAAGAGACTTA","M2_spleen_CCGTGGAAGCAATATG","M2_spleen_CCGTGGAAGTCCATAC","M2_spleen_CCGTGGACAACTTGAC","M2_spleen_CCGTGGACAGTAAGAT","M2_spleen_CCGTGGACAGTCGTGC","M2_spleen_CCGTGGATCGTAGGAG","M2_spleen_CCGTTCACAGAGTGTG","M2_spleen_CCGTTCACATCCGTGG","M2_spleen_CCGTTCATCCTGTAGA","M2_spleen_CCTAAAGGTAAACCTC","M2_spleen_CCTAAAGGTCGCTTTC","M2_spleen_CCTACACAGAGGTAGA","M2_spleen_CCTACACAGGAGTTTA","M2_spleen_CCTACACAGTGTACGG","M2_spleen_CCTACACGTCGACTGC","M2_spleen_CCTACACGTTGAGTTC","M2_spleen_CCTACACTCATTGCCC","M2_spleen_CCTACCAAGACCCACC","M2_spleen_CCTACCAAGGCTCTTA","M2_spleen_CCTACCACAGGTTTCA","M2_spleen_CCTACCACATGGAATA","M2_spleen_CCTACCAGTCTAGAGG","M2_spleen_CCTACCAGTGACTACT","M2_spleen_CCTACCAGTTCGGCAC","M2_spleen_CCTAGCTAGAACTGTA","M2_spleen_CCTAGCTAGCGTGTCC","M2_spleen_CCTAGCTGTAAGTAGT","M2_spleen_CCTAGCTGTCACTTCC","M2_spleen_CCTAGCTTCAGCGACC","M2_spleen_CCTAGCTTCCTATGTT","M2_spleen_CCTATTACATGAAGTA","M2_spleen_CCTCAGTAGGAATCGC","M2_spleen_CCTCAGTAGGTGATTA","M2_spleen_CCTCAGTAGGTGGGTT","M2_spleen_CCTCAGTAGTCCCACG","M2_spleen_CCTCAGTAGTCGTACT","M2_spleen_CCTCAGTGTACCCAAT","M2_spleen_CCTCAGTTCATTGCCC","M2_spleen_CCTCTGAAGTCATGCT","M2_spleen_CCTCTGACACTAGTAC","M2_spleen_CCTCTGACACTTACGA","M2_spleen_CCTCTGACAGACGTAG","M2_spleen_CCTTACGAGAGTAAGG","M2_spleen_CCTTACGAGATCCGAG","M2_spleen_CCTTACGTCCAAGTAC","M2_spleen_CCTTCCCCAAGAGGCT","M2_spleen_CCTTCCCCAATGGAAT","M2_spleen_CCTTCCCCACACTGCG","M2_spleen_CCTTCCCCAGGGCATA","M2_spleen_CCTTCCCGTCTGCCAG","M2_spleen_CCTTCCCGTCTTTCAT","M2_spleen_CCTTCCCTCCGAACGC","M2_spleen_CCTTCGAAGAAGCCCA","M2_spleen_CCTTCGAAGGTAGCTG","M2_spleen_CCTTCGACACACGCTG","M2_spleen_CCTTCGAGTCTAGTCA","M2_spleen_CCTTCGAGTGTCGCTG","M2_spleen_CCTTCGATCTACTATC","M2_spleen_CCTTCGATCTCGGACG","M2_spleen_CCTTTCTAGCACCGTC","M2_spleen_CCTTTCTAGGTAGCCA","M2_spleen_CCTTTCTCAGTCACTA","M2_spleen_CGAACATCAAAGGAAG","M2_spleen_CGAACATCACGAAGCA","M2_spleen_CGAACATCAGCGAACA","M2_spleen_CGAACATCATACGCTA","M2_spleen_CGAACATGTCGGCTCA","M2_spleen_CGAACATTCAAGGCTT","M2_spleen_CGAACATTCACGCATA","M2_spleen_CGAACATTCTTTACAC","M2_spleen_CGAATGTAGGGAGTAA","M2_spleen_CGAATGTAGTGGTCCC","M2_spleen_CGAATGTTCATGCTCC","M2_spleen_CGACCTTAGGGAGTAA","M2_spleen_CGACCTTAGTGCCATT","M2_spleen_CGACCTTGTCACTGGC","M2_spleen_CGACCTTGTTCCAACA","M2_spleen_CGACTTCAGCCGGTAA","M2_spleen_CGACTTCCATCACAAC","M2_spleen_CGAGAAGAGGTGTGGT","M2_spleen_CGAGAAGCAAACTGTC","M2_spleen_CGAGAAGCAGTATCTG","M2_spleen_CGAGAAGCATCACAAC","M2_spleen_CGAGAAGGTCACAAGG","M2_spleen_CGAGAAGGTGTGCGTC","M2_spleen_CGAGAAGGTTCGGGCT","M2_spleen_CGAGAAGTCAGCATGT","M2_spleen_CGAGCACAGCTCAACT","M2_spleen_CGAGCACAGTGACATA","M2_spleen_CGAGCACCAAGCGCTC","M2_spleen_CGAGCACCACAGATTC","M2_spleen_CGAGCACCAGCGATCC","M2_spleen_CGAGCACTCGCATGGC","M2_spleen_CGAGCCAAGGGCTTCC","M2_spleen_CGATCGGCACTCTGTC","M2_spleen_CGATCGGGTACTCGCG","M2_spleen_CGATCGGTCACGACTA","M2_spleen_CGATGGCGTCGCCATG","M2_spleen_CGATGGCTCCGTAGTA","M2_spleen_CGATGGCTCGCCAGCA","M2_spleen_CGATGTAAGAATGTTG","M2_spleen_CGATGTAAGGTAGCCA","M2_spleen_CGATGTAGTTCTCATT","M2_spleen_CGATTGAAGGCCCGTT","M2_spleen_CGATTGACAATGCCAT","M2_spleen_CGATTGAGTGCATCTA","M2_spleen_CGATTGAGTGTTGGGA","M2_spleen_CGATTGATCTAACTGG","M2_spleen_CGCCAAGAGGACGAAA","M2_spleen_CGCCAAGAGTGGTCCC","M2_spleen_CGCCAAGGTACGCTGC","M2_spleen_CGCCAAGGTAGCAAAT","M2_spleen_CGCCAAGGTTATCGGT","M2_spleen_CGCCAAGTCAACCATG","M2_spleen_CGCGGTAAGAAGGTGA","M2_spleen_CGCGGTAAGCCTATGT","M2_spleen_CGCGGTACACTTCTGC","M2_spleen_CGCGGTAGTTAGAACA","M2_spleen_CGCGGTATCAGCGACC","M2_spleen_CGCGTTTAGAGTACCG","M2_spleen_CGCGTTTAGGCTACGA","M2_spleen_CGCGTTTAGGCTAGAC","M2_spleen_CGCGTTTCACTTAACG","M2_spleen_CGCGTTTCATTGCGGC","M2_spleen_CGCGTTTGTATGAAAC","M2_spleen_CGCGTTTGTCTCTCTG","M2_spleen_CGCGTTTTCTGTCAAG","M2_spleen_CGCGTTTTCTTCGGTC","M2_spleen_CGCTATCAGATCGGGT","M2_spleen_CGCTATCCACTGAAGG","M2_spleen_CGCTATCGTTATCCGA","M2_spleen_CGCTGGAAGCCACCTG","M2_spleen_CGCTGGAAGTGGGATC","M2_spleen_CGCTGGAAGTGGGTTG","M2_spleen_CGCTGGACAATGGAGC","M2_spleen_CGCTGGAGTAGCGCTC","M2_spleen_CGCTGGATCGGAGGTA","M2_spleen_CGCTGGATCTAACTGG","M2_spleen_CGCTTCAAGAACAATC","M2_spleen_CGCTTCAAGGAATTAC","M2_spleen_CGCTTCATCAGTTAGC","M2_spleen_CGGACACCAAAGCGGT","M2_spleen_CGGACACCATTGTGCA","M2_spleen_CGGACACTCAAACCAC","M2_spleen_CGGACGTAGATCCGAG","M2_spleen_CGGACGTAGTGGACGT","M2_spleen_CGGACGTCAAGTACCT","M2_spleen_CGGACGTGTATATGAG","M2_spleen_CGGACGTTCAAACCAC","M2_spleen_CGGACGTTCAGCTCGG","M2_spleen_CGGACGTTCCAGAGGA","M2_spleen_CGGACGTTCCGTTGCT","M2_spleen_CGGACTGGTCTTCAAG","M2_spleen_CGGACTGGTGGTCTCG","M2_spleen_CGGACTGTCTCAAGTG","M2_spleen_CGGAGCTAGAAGCCCA","M2_spleen_CGGAGCTCAAGGTTTC","M2_spleen_CGGAGCTCAGGATTGG","M2_spleen_CGGAGCTCATCGATGT","M2_spleen_CGGAGCTGTGACGCCT","M2_spleen_CGGAGCTTCGACAGCC","M2_spleen_CGGAGCTTCGCAAACT","M2_spleen_CGGAGTCGTCTAGAGG","M2_spleen_CGGAGTCTCCGCAAGC","M2_spleen_CGGAGTCTCTGCAGTA","M2_spleen_CGGCTAGAGCCCTAAT","M2_spleen_CGGCTAGAGGGTTCCC","M2_spleen_CGGCTAGCAAGTACCT","M2_spleen_CGGCTAGCAATTCCTT","M2_spleen_CGGCTAGCATGCCACG","M2_spleen_CGGCTAGGTTGGGACA","M2_spleen_CGGCTAGTCAAACAAG","M2_spleen_CGGCTAGTCCGGCACA","M2_spleen_CGGCTAGTCCGTAGGC","M2_spleen_CGGCTAGTCGCCTGAG","M2_spleen_CGGCTAGTCTTAGAGC","M2_spleen_CGGGTCATCTCGTATT","M2_spleen_CGGTTAAAGGGCACTA","M2_spleen_CGGTTAACACCAGCAC","M2_spleen_CGGTTAAGTCTGATCA","M2_spleen_CGGTTAATCCAAACAC","M2_spleen_CGTAGCGCAATGGTCT","M2_spleen_CGTAGCGCACAGACTT","M2_spleen_CGTAGCGTCCACTGGG","M2_spleen_CGTCACTAGCTGAACG","M2_spleen_CGTCACTAGGTACTCT","M2_spleen_CGTCACTCACACATGT","M2_spleen_CGTCACTCACACCGAC","M2_spleen_CGTCACTGTCATTAGC","M2_spleen_CGTCACTTCACGCGGT","M2_spleen_CGTCACTTCAGCAACT","M2_spleen_CGTCACTTCTTTACGT","M2_spleen_CGTCAGGCAAATTGCC","M2_spleen_CGTCAGGCACCTCGTT","M2_spleen_CGTCAGGCATGAACCT","M2_spleen_CGTCAGGGTTGTCGCG","M2_spleen_CGTCAGGTCGTACGGC","M2_spleen_CGTCCATTCAGCGACC","M2_spleen_CGTCCATTCTGAAAGA","M2_spleen_CGTCCATTCTTGTATC","M2_spleen_CGTCTACAGAATGTTG","M2_spleen_CGTCTACAGCCGGTAA","M2_spleen_CGTCTACAGTCTTGCA","M2_spleen_CGTCTACGTGCTCTTC","M2_spleen_CGTCTACGTTAAGGGC","M2_spleen_CGTGAGCAGTTGCAGG","M2_spleen_CGTGAGCCATTCTCAT","M2_spleen_CGTGAGCGTAAGTGGC","M2_spleen_CGTGAGCTCATCGGAT","M2_spleen_CGTGTAAAGAGTACCG","M2_spleen_CGTGTAAAGTCACGCC","M2_spleen_CGTGTAAAGTCTCAAC","M2_spleen_CGTGTAACATTAGGCT","M2_spleen_CGTGTAATCTTATCTG","M2_spleen_CGTGTCTAGGCATGTG","M2_spleen_CGTGTCTGTTAGAACA","M2_spleen_CGTGTCTTCCGGGTGT","M2_spleen_CGTTAGAAGCACCGTC","M2_spleen_CGTTAGACAGCGATCC","M2_spleen_CGTTAGACATGTTGAC","M2_spleen_CGTTAGAGTACATCCA","M2_spleen_CGTTAGAGTCTACCTC","M2_spleen_CGTTAGAGTTGCGTTA","M2_spleen_CGTTAGATCAGCGATT","M2_spleen_CGTTCTGAGACTGGGT","M2_spleen_CGTTCTGCACCAGTTA","M2_spleen_CGTTCTGCATCCGCGA","M2_spleen_CGTTCTGCATGCCACG","M2_spleen_CGTTCTGCATGTCCTC","M2_spleen_CGTTCTGGTACTCGCG","M2_spleen_CGTTCTGTCTTGCAAG","M2_spleen_CGTTGGGCAGCTTCGG","M2_spleen_CGTTGGGGTAAGTGTA","M2_spleen_CGTTGGGGTACCCAAT","M2_spleen_CTAACTTAGCCAGTAG","M2_spleen_CTAACTTAGCCGATTT","M2_spleen_CTAACTTAGGCAAAGA","M2_spleen_CTAACTTCAAGAGGCT","M2_spleen_CTAACTTCAGTTCCCT","M2_spleen_CTAACTTTCTGATACG","M2_spleen_CTAAGACAGGCAGTCA","M2_spleen_CTAAGACCACACGCTG","M2_spleen_CTAAGACGTAGCGCAA","M2_spleen_CTAATGGAGGAGTCTG","M2_spleen_CTACACCAGCCCGAAA","M2_spleen_CTACACCCAAATACAG","M2_spleen_CTACACCGTTATTCTC","M2_spleen_CTACACCGTTTGTTTC","M2_spleen_CTACATTAGACCTAGG","M2_spleen_CTACATTAGAGTGAGA","M2_spleen_CTACATTAGTGGGCTA","M2_spleen_CTACATTGTTGGTAAA","M2_spleen_CTACCCAAGGATGTAT","M2_spleen_CTACCCAGTCTGATCA","M2_spleen_CTACCCATCACGATGT","M2_spleen_CTACGTCCAGCCTTGG","M2_spleen_CTACGTCTCGCCCTTA","M2_spleen_CTAGAGTCAATGACCT","M2_spleen_CTAGAGTGTATCTGCA","M2_spleen_CTAGAGTGTCGCGAAA","M2_spleen_CTAGAGTTCTGGTGTA","M2_spleen_CTAGCCTAGAAAGTGG","M2_spleen_CTAGCCTAGCCTTGAT","M2_spleen_CTAGCCTAGGCACATG","M2_spleen_CTAGCCTAGTTAGCGG","M2_spleen_CTAGCCTCAAAGAATC","M2_spleen_CTAGCCTCATCTGGTA","M2_spleen_CTAGCCTTCTGCTTGC","M2_spleen_CTAGTGAAGATACACA","M2_spleen_CTAGTGAAGTGTGGCA","M2_spleen_CTAGTGACAAGACGTG","M2_spleen_CTAGTGATCACGCGGT","M2_spleen_CTAGTGATCTTAACCT","M2_spleen_CTCACACAGAAACGCC","M2_spleen_CTCACACAGAAGGTGA","M2_spleen_CTCACACAGAGCTGGT","M2_spleen_CTCACACAGCTACCGC","M2_spleen_CTCACACAGGCAGTCA","M2_spleen_CTCACACCACCGAAAG","M2_spleen_CTCACACCAGTCAGAG","M2_spleen_CTCACACGTCGGATCC","M2_spleen_CTCACACGTTCGTTGA","M2_spleen_CTCAGAATCGAGAGCA","M2_spleen_CTCATTAAGTCCATAC","M2_spleen_CTCATTACACTTCTGC","M2_spleen_CTCATTACAGGCTCAC","M2_spleen_CTCATTAGTGTGACGA","M2_spleen_CTCCTAGAGAAACGCC","M2_spleen_CTCCTAGAGGAGTCTG","M2_spleen_CTCCTAGGTATGCTTG","M2_spleen_CTCCTAGGTCCAAGTT","M2_spleen_CTCGAAAAGTAGCCGA","M2_spleen_CTCGAAACAAACCTAC","M2_spleen_CTCGAAACAGATGGGT","M2_spleen_CTCGAAATCCTTGGTC","M2_spleen_CTCGAAATCTGGCGTG","M2_spleen_CTCGAGGCACTACAGT","M2_spleen_CTCGAGGCATACCATG","M2_spleen_CTCGAGGGTTCCGTCT","M2_spleen_CTCGAGGTCGAACGGA","M2_spleen_CTCGAGGTCTATCCCG","M2_spleen_CTCGGAGCACGGTAGA","M2_spleen_CTCGGAGCAGATCGGA","M2_spleen_CTCGGAGCAGGGTTAG","M2_spleen_CTCGGAGTCGGTTCGG","M2_spleen_CTCGGGAAGAGCCCAA","M2_spleen_CTCGGGAAGGCTAGAC","M2_spleen_CTCGGGACACAGACAG","M2_spleen_CTCGGGACAGGAACGT","M2_spleen_CTCGTACAGAGTCGGT","M2_spleen_CTCGTACAGCTCCTCT","M2_spleen_CTCGTACCATCGGTTA","M2_spleen_CTCGTACTCACATGCA","M2_spleen_CTCGTACTCGCGTTTC","M2_spleen_CTCGTACTCGCTTAGA","M2_spleen_CTCGTACTCGTCCGTT","M2_spleen_CTCGTCACAGATCGGA","M2_spleen_CTCGTCATCAGGCCCA","M2_spleen_CTCGTCATCTACCAGA","M2_spleen_CTCTAATGTACTTGAC","M2_spleen_CTCTAATGTTATGTGC","M2_spleen_CTCTAATGTTGGTGGA","M2_spleen_CTCTAATTCATTTGGG","M2_spleen_CTCTAATTCGTGTAGT","M2_spleen_CTCTAATTCTATCCCG","M2_spleen_CTCTAATTCTTATCTG","M2_spleen_CTCTACGAGGCCGAAT","M2_spleen_CTCTACGCAAAGGTGC","M2_spleen_CTCTACGGTTGCGCAC","M2_spleen_CTCTACGTCGTGGACC","M2_spleen_CTCTGGTAGATCCCAT","M2_spleen_CTCTGGTAGTTAAGTG","M2_spleen_CTCTGGTCACGTTGGC","M2_spleen_CTCTGGTGTCAACATC","M2_spleen_CTCTGGTGTCAGAAGC","M2_spleen_CTCTGGTGTGCCTGGT","M2_spleen_CTCTGGTGTTCGTGAT","M2_spleen_CTCTGGTGTTTCCACC","M2_spleen_CTCTGGTTCGGCGCTA","M2_spleen_CTGAAACAGGCTCATT","M2_spleen_CTGAAACCAGCATACT","M2_spleen_CTGAAACCATCGATGT","M2_spleen_CTGAAACGTAGCGTAG","M2_spleen_CTGAAACTCAACGCTA","M2_spleen_CTGAAACTCCGAAGAG","M2_spleen_CTGAAACTCCTCATTA","M2_spleen_CTGAAGTAGAAGGCCT","M2_spleen_CTGAAGTAGTTCGCAT","M2_spleen_CTGAAGTCACCATCCT","M2_spleen_CTGAAGTGTATGGTTC","M2_spleen_CTGAAGTGTCGCGAAA","M2_spleen_CTGAAGTTCAAACAAG","M2_spleen_CTGAAGTTCCGAGCCA","M2_spleen_CTGAAGTTCCGCGTTT","M2_spleen_CTGATAGGTTTGACTG","M2_spleen_CTGATCCCAATGACCT","M2_spleen_CTGATCCCACCAGTTA","M2_spleen_CTGATCCTCATCACCC","M2_spleen_CTGATCCTCGCGGATC","M2_spleen_CTGCCTAAGGCCCTCA","M2_spleen_CTGCCTACAGACAGGT","M2_spleen_CTGCCTACAGATCGGA","M2_spleen_CTGCCTAGTCGGCACT","M2_spleen_CTGCCTAGTGATGTGG","M2_spleen_CTGCCTATCAACACCA","M2_spleen_CTGCCTATCACTCTTA","M2_spleen_CTGCCTATCTGCTGCT","M2_spleen_CTGCCTATCTGTACGA","M2_spleen_CTGCGGAAGGCCCTTG","M2_spleen_CTGCGGACAAACCCAT","M2_spleen_CTGCGGACAATGTAAG","M2_spleen_CTGCGGACAGACAAAT","M2_spleen_CTGCGGACAGATAATG","M2_spleen_CTGCGGACAGTGGAGT","M2_spleen_CTGCGGAGTGGGTATG","M2_spleen_CTGCGGATCAGGCAAG","M2_spleen_CTGCTGTAGGCAGGTT","M2_spleen_CTGCTGTAGGCCCTTG","M2_spleen_CTGCTGTCAAGACACG","M2_spleen_CTGCTGTGTTCTCATT","M2_spleen_CTGCTGTTCGCATGAT","M2_spleen_CTGGTCTCAATCTGCA","M2_spleen_CTGGTCTCAATTCCTT","M2_spleen_CTGGTCTCAGACGCTC","M2_spleen_CTGGTCTGTTGTGGAG","M2_spleen_CTGGTCTTCGAGGTAG","M2_spleen_CTGTGCTAGAACTGTA","M2_spleen_CTGTGCTAGCTGCGAA","M2_spleen_CTGTGCTCACTTCTGC","M2_spleen_CTGTGCTCATGGTCAT","M2_spleen_CTGTGCTCATTTGCTT","M2_spleen_CTGTGCTGTCTAGTCA","M2_spleen_CTGTGCTGTGTTCTTT","M2_spleen_CTGTGCTGTTTACTCT","M2_spleen_CTGTGCTTCGGCTACG","M2_spleen_CTGTGCTTCTGCGACG","M2_spleen_CTGTTTACACTAAGTC","M2_spleen_CTGTTTACAGGACGTA","M2_spleen_CTGTTTATCAACTCTT","M2_spleen_CTGTTTATCCTCAACC","M2_spleen_CTGTTTATCGTTTAGG","M2_spleen_CTGTTTATCTGTCTAT","M2_spleen_CTGTTTATCTTTAGGG","M2_spleen_CTTAACTCAATTGCTG","M2_spleen_CTTAACTCACCGAATT","M2_spleen_CTTAACTCAGGGATTG","M2_spleen_CTTAACTTCACGACTA","M2_spleen_CTTACCGAGAAACCTA","M2_spleen_CTTACCGAGATCTGAA","M2_spleen_CTTACCGAGGCGCTCT","M2_spleen_CTTACCGCAAGCTGAG","M2_spleen_CTTACCGCACACGCTG","M2_spleen_CTTACCGGTAAGTGGC","M2_spleen_CTTACCGGTTAGAACA","M2_spleen_CTTACCGGTTTAGCTG","M2_spleen_CTTACCGTCACCTTAT","M2_spleen_CTTAGGAAGTTGAGTA","M2_spleen_CTTAGGACATGAAGTA","M2_spleen_CTTAGGATCAAGCCTA","M2_spleen_CTTAGGATCTGCCCTA","M2_spleen_CTTCTCTAGATCTGAA","M2_spleen_CTTCTCTAGCGCTTAT","M2_spleen_CTTCTCTCACGGCTAC","M2_spleen_CTTCTCTTCTTGAGAC","M2_spleen_CTTGGCTAGGGAAACA","M2_spleen_CTTGGCTCACAACTGT","M2_spleen_CTTGGCTGTCCCTTGT","M2_spleen_CTTGGCTTCAGTCCCT","M2_spleen_CTTGGCTTCTGGCGAC","M2_spleen_CTTTGCGCACTTAACG","M2_spleen_CTTTGCGGTCTCATCC","M2_spleen_CTTTGCGTCGCCATAA","M2_spleen_GAAACTCAGTTGTAGA","M2_spleen_GAAACTCTCCTTAATC","M2_spleen_GAAATGAAGTGAACGC","M2_spleen_GAAATGACACAGATTC","M2_spleen_GAAATGACATGGTCAT","M2_spleen_GAAATGAGTTCCAACA","M2_spleen_GAACATCAGATACACA","M2_spleen_GAACATCCATATACGC","M2_spleen_GAACATCTCGCTTAGA","M2_spleen_GAACATCTCGGAAATA","M2_spleen_GAACATCTCGTTGCCT","M2_spleen_GAACCTAAGCTGCAAG","M2_spleen_GAACGGACAATGGACG","M2_spleen_GAACGGACAGCCAATT","M2_spleen_GAACGGAGTGGTCTCG","M2_spleen_GAACGGAGTGTGACCC","M2_spleen_GAACGGATCGTGGGAA","M2_spleen_GAACGGATCTTTCCTC","M2_spleen_GAAGCAGAGCACGCCT","M2_spleen_GAAGCAGGTGCCTGGT","M2_spleen_GAAGCAGTCCAAAGTC","M2_spleen_GAAGCAGTCCTCTAGC","M2_spleen_GAAGCAGTCTTGCATT","M2_spleen_GAATAAGGTATTAGCC","M2_spleen_GAATAAGTCACTCCTG","M2_spleen_GAATGAAAGACACTAA","M2_spleen_GAATGAAAGCAAATCA","M2_spleen_GAATGAAAGGCCGAAT","M2_spleen_GAATGAAAGGGATACC","M2_spleen_GAATGAACAAGTCTGT","M2_spleen_GAATGAACAGCGTAAG","M2_spleen_GAATGAAGTGGTTTCA","M2_spleen_GAATGAAGTTATCCGA","M2_spleen_GAATGAATCGAACGGA","M2_spleen_GAATGAATCGCCGTGA","M2_spleen_GAATGAATCTCAAACG","M2_spleen_GACACGCAGGATGCGT","M2_spleen_GACACGCAGGGCTTGA","M2_spleen_GACACGCGTGGTAACG","M2_spleen_GACACGCTCATCGATG","M2_spleen_GACACGCTCATTGCGA","M2_spleen_GACACGCTCCAGAAGG","M2_spleen_GACACGCTCCAGATCA","M2_spleen_GACAGAGAGTGAAGTT","M2_spleen_GACAGAGGTGGGTATG","M2_spleen_GACAGAGTCAAACCAC","M2_spleen_GACAGAGTCTCTGAGA","M2_spleen_GACCAATAGAACTGTA","M2_spleen_GACCAATAGGTCATCT","M2_spleen_GACCAATAGGTTACCT","M2_spleen_GACCAATAGTGGGCTA","M2_spleen_GACCAATCACCCATGG","M2_spleen_GACCAATCAGTCACTA","M2_spleen_GACCTGGAGAGATGAG","M2_spleen_GACCTGGAGGGCACTA","M2_spleen_GACCTGGGTATAAACG","M2_spleen_GACCTGGGTGAGTGAC","M2_spleen_GACCTGGGTTACCAGT","M2_spleen_GACCTGGGTTACGTCA","M2_spleen_GACCTGGTCGTAGGTT","M2_spleen_GACGCGTAGCTAGTCT","M2_spleen_GACGCGTGTACGAAAT","M2_spleen_GACGGCTCACCTTGTC","M2_spleen_GACGGCTCAGCCACCA","M2_spleen_GACGGCTGTTTGGCGC","M2_spleen_GACGGCTTCAAGCCTA","M2_spleen_GACGGCTTCGTTTAGG","M2_spleen_GACGTGCGTATTCGTG","M2_spleen_GACGTTAAGGAACTGC","M2_spleen_GACGTTAGTCATCCCT","M2_spleen_GACGTTATCGTTTAGG","M2_spleen_GACTAACAGGATGTAT","M2_spleen_GACTAACCAAGTTGTC","M2_spleen_GACTAACCATTGGGCC","M2_spleen_GACTAACGTCTAGCGC","M2_spleen_GACTAACTCATCGATG","M2_spleen_GACTACAAGGAGCGAG","M2_spleen_GACTACAAGGATCGCA","M2_spleen_GACTACAAGGTTACCT","M2_spleen_GACTGCGCAATGGAGC","M2_spleen_GACTGCGCAGATGGGT","M2_spleen_GACTGCGCATCTGGTA","M2_spleen_GACTGCGCATTCCTGC","M2_spleen_GACTGCGCATTCGACA","M2_spleen_GACTGCGGTCAATACC","M2_spleen_GACTGCGTCTAGAGTC","M2_spleen_GAGCAGAGTACCAGTT","M2_spleen_GAGCAGAGTTCGGCAC","M2_spleen_GAGGTGAAGAAACGAG","M2_spleen_GAGGTGATCTGGTATG","M2_spleen_GAGGTGATCTGTTTGT","M2_spleen_GAGTCCGAGACTAGGC","M2_spleen_GAGTCCGAGTTATCGC","M2_spleen_GAGTCCGCAAGTTCTG","M2_spleen_GAGTCCGCAGATGGGT","M2_spleen_GAGTCCGGTACCCAAT","M2_spleen_GATCAGTAGAGTCGGT","M2_spleen_GATCAGTCACATGTGT","M2_spleen_GATCAGTCAGATCCAT","M2_spleen_GATCAGTGTACTCTCC","M2_spleen_GATCGATAGGCGATAC","M2_spleen_GATCGATCAATGAATG","M2_spleen_GATCGATTCAGTTTGG","M2_spleen_GATCGATTCGTCACGG","M2_spleen_GATCGATTCTGCGTAA","M2_spleen_GATCGCGCAGCGTAAG","M2_spleen_GATCGCGCAGTAACGG","M2_spleen_GATCGTACAAGGACAC","M2_spleen_GATCGTATCAACGCTA","M2_spleen_GATCTAGCAGTTCCCT","M2_spleen_GATCTAGTCTCAAGTG","M2_spleen_GATGAAAAGAGTTGGC","M2_spleen_GATGAAACATGAGCGA","M2_spleen_GATGAAATCCGCAAGC","M2_spleen_GATGAAATCGTGGTCG","M2_spleen_GATGAAATCTTCGAGA","M2_spleen_GATGAGGAGGTAGCTG","M2_spleen_GATGAGGAGTCCTCCT","M2_spleen_GATGAGGCATGGTAGG","M2_spleen_GATGAGGGTGAACCTT","M2_spleen_GATGAGGTCGAATCCA","M2_spleen_GATGCTACACCGGAAA","M2_spleen_GATGCTACATCGTCGG","M2_spleen_GATGCTAGTCAGATAA","M2_spleen_GATGCTATCCAGTAGT","M2_spleen_GATGCTATCGTGGACC","M2_spleen_GATTCAGCACTGTCGG","M2_spleen_GATTCAGCATGGTCAT","M2_spleen_GATTCAGGTCGAGTTT","M2_spleen_GATTCAGGTCTAACGT","M2_spleen_GATTCAGGTTTGGCGC","M2_spleen_GCAAACTAGAGACTTA","M2_spleen_GCAAACTAGCGTTTAC","M2_spleen_GCAAACTGTGTTTGTG","M2_spleen_GCAAACTTCACGGTTA","M2_spleen_GCAAACTTCCAAACTG","M2_spleen_GCAAACTTCGGCTACG","M2_spleen_GCAATCACAAACGTGG","M2_spleen_GCAATCACACCAGGCT","M2_spleen_GCAATCACACTATCTT","M2_spleen_GCAATCAGTATTACCG","M2_spleen_GCAATCATCCGTTGTC","M2_spleen_GCAATCATCGCGATCG","M2_spleen_GCAATCATCGCTTGTC","M2_spleen_GCACATAAGCGATAGC","M2_spleen_GCACATACAAAGGCGT","M2_spleen_GCACATAGTACTTAGC","M2_spleen_GCACATATCAGCACAT","M2_spleen_GCACATATCGTTACGA","M2_spleen_GCACTCTAGCTCAACT","M2_spleen_GCACTCTCATATGGTC","M2_spleen_GCACTCTGTCATCCCT","M2_spleen_GCACTCTGTGATGCCC","M2_spleen_GCACTCTGTGGAAAGA","M2_spleen_GCACTCTGTTGCTCCT","M2_spleen_GCAGCCAAGCGTTGCC","M2_spleen_GCAGCCACAGGTGGAT","M2_spleen_GCAGCCAGTATAGGGC","M2_spleen_GCAGCCAGTCTCCCTA","M2_spleen_GCAGCCAGTGCCTGCA","M2_spleen_GCAGCCATCCTGCTTG","M2_spleen_GCAGTTACACGCGAAA","M2_spleen_GCAGTTAGTAAAGTCA","M2_spleen_GCAGTTAGTCACACGC","M2_spleen_GCAGTTATCCTGTACC","M2_spleen_GCATACAAGAACAACT","M2_spleen_GCATACAAGAATAGGG","M2_spleen_GCATACAAGAATTGTG","M2_spleen_GCATACAAGCCTATGT","M2_spleen_GCATACAAGCTAACTC","M2_spleen_GCATACACACATCTTT","M2_spleen_GCATACACATAACCTG","M2_spleen_GCATACACATGCCACG","M2_spleen_GCATACACATTCCTGC","M2_spleen_GCATACAGTGACCAAG","M2_spleen_GCATACATCTATCCCG","M2_spleen_GCATGATGTACAGTTC","M2_spleen_GCATGATGTTGATTCG","M2_spleen_GCATGATTCATTGCGA","M2_spleen_GCATGCGAGAACAATC","M2_spleen_GCATGCGAGAATGTTG","M2_spleen_GCATGCGCACTCAGGC","M2_spleen_GCATGCGCATCCCACT","M2_spleen_GCATGCGGTCGCGGTT","M2_spleen_GCATGCGGTGCAGTAG","M2_spleen_GCATGTAAGAAGATTC","M2_spleen_GCATGTACAAGTACCT","M2_spleen_GCATGTACACTGTGTA","M2_spleen_GCATGTACAGGATCGA","M2_spleen_GCATGTAGTAAGAGGA","M2_spleen_GCATGTAGTGCCTGCA","M2_spleen_GCATGTATCATCGATG","M2_spleen_GCATGTATCGTCGTTC","M2_spleen_GCATGTATCTCATTCA","M2_spleen_GCCAAATAGAATTCCC","M2_spleen_GCCAAATCACCAGTTA","M2_spleen_GCCAAATGTCCGAATT","M2_spleen_GCCAAATTCGCGATCG","M2_spleen_GCCAAATTCTGCTTGC","M2_spleen_GCCTCTAAGAGCTATA","M2_spleen_GCCTCTAAGTGATCGG","M2_spleen_GCCTCTACAAGCTGAG","M2_spleen_GCCTCTACAGGTCGTC","M2_spleen_GCCTCTACATGAGCGA","M2_spleen_GCCTCTAGTGTTAAGA","M2_spleen_GCCTCTATCACGATGT","M2_spleen_GCCTCTATCAGCTCGG","M2_spleen_GCCTCTATCTGTCCGT","M2_spleen_GCGACCAAGTGGCACA","M2_spleen_GCGACCACAGGTCTCG","M2_spleen_GCGACCAGTCCAACTA","M2_spleen_GCGACCAGTCCAGTTA","M2_spleen_GCGACCATCTTGTTTG","M2_spleen_GCGAGAAAGCTACCTA","M2_spleen_GCGAGAAAGGATTCGG","M2_spleen_GCGAGAAAGGGCTTGA","M2_spleen_GCGAGAAAGTTCCACA","M2_spleen_GCGAGAACATTCTCAT","M2_spleen_GCGAGAAGTACATGTC","M2_spleen_GCGAGAATCATCATTC","M2_spleen_GCGCAACAGAGCCTAG","M2_spleen_GCGCAACAGTAGCGGT","M2_spleen_GCGCAACCAGGTCGTC","M2_spleen_GCGCAACGTTCGCGAC","M2_spleen_GCGCAACTCACCATAG","M2_spleen_GCGCAGTCACGCCAGT","M2_spleen_GCGCAGTCAGCTCCGA","M2_spleen_GCGCAGTGTGCTAGCC","M2_spleen_GCGCCAAAGCTAAGAT","M2_spleen_GCGCCAAAGGGTGTGT","M2_spleen_GCGCCAACAGGTCTCG","M2_spleen_GCGCCAAGTAGAGGAA","M2_spleen_GCGCGATAGCTAGTCT","M2_spleen_GCGCGATAGGGCACTA","M2_spleen_GCGCGATCAACTGCTA","M2_spleen_GCGCGATCAAGAAAGG","M2_spleen_GCGCGATCATCGGACC","M2_spleen_GCGCGATTCAAACCGT","M2_spleen_GCGGGTTCAATGAAAC","M2_spleen_GCGGGTTCACGGCCAT","M2_spleen_GCGGGTTGTAGGACAC","M2_spleen_GCGGGTTTCAGCTGGC","M2_spleen_GCGGGTTTCTAAGCCA","M2_spleen_GCGGGTTTCTCGTATT","M2_spleen_GCGGGTTTCTGACCTC","M2_spleen_GCGGGTTTCTTGCCGT","M2_spleen_GCTCCTAAGACGACGT","M2_spleen_GCTCCTAAGTCGATAA","M2_spleen_GCTCCTAGTATCGCAT","M2_spleen_GCTCCTATCGCGGATC","M2_spleen_GCTCCTATCTTAACCT","M2_spleen_GCTCCTATCTTTACAC","M2_spleen_GCTCTGTAGAAGGCCT","M2_spleen_GCTCTGTCAAGAAGAG","M2_spleen_GCTCTGTCACAGGTTT","M2_spleen_GCTCTGTCAGTTTACG","M2_spleen_GCTCTGTCATAGACTC","M2_spleen_GCTCTGTGTCTTGTCC","M2_spleen_GCTCTGTGTTGGGACA","M2_spleen_GCTCTGTTCATGGTCA","M2_spleen_GCTCTGTTCCACGAAT","M2_spleen_GCTGCAGAGATGAGAG","M2_spleen_GCTGCAGGTAGCTCCG","M2_spleen_GCTGCAGGTCGAGATG","M2_spleen_GCTGCAGGTCTAGGTT","M2_spleen_GCTGCAGGTTGATTCG","M2_spleen_GCTGCAGGTTGGTAAA","M2_spleen_GCTGCAGTCGCAGGCT","M2_spleen_GCTGCAGTCTCAAACG","M2_spleen_GCTGCAGTCTGTGCAA","M2_spleen_GCTGCGAAGCCACGCT","M2_spleen_GCTGCGAAGGCCCTTG","M2_spleen_GCTGCGATCTGCTGCT","M2_spleen_GCTGCGATCTTTACGT","M2_spleen_GCTGCTTAGGAGTAGA","M2_spleen_GCTGCTTAGGGAACGG","M2_spleen_GCTGCTTAGGTGCTAG","M2_spleen_GCTGCTTCAAAGCGGT","M2_spleen_GCTGCTTCAACGATGG","M2_spleen_GCTGCTTCACAGATTC","M2_spleen_GCTGCTTGTTGCCTCT","M2_spleen_GCTGCTTTCAACGCTA","M2_spleen_GCTGCTTTCTCTGTCG","M2_spleen_GCTGGGTCACTCAGGC","M2_spleen_GCTGGGTGTCGTCTTC","M2_spleen_GCTGGGTGTGGCAAAC","M2_spleen_GCTTCCACATCAGTAC","M2_spleen_GCTTCCATCGAGAACG","M2_spleen_GCTTGAACATTGCGGC","M2_spleen_GCTTGAAGTTTGTTGG","M2_spleen_GGAAAGCGTAGCGTAG","M2_spleen_GGAAAGCGTATCACCA","M2_spleen_GGAAAGCGTCGACTGC","M2_spleen_GGAAAGCTCTGGAGCC","M2_spleen_GGAACTTAGAGTCTGG","M2_spleen_GGAACTTAGGCTCAGA","M2_spleen_GGAACTTAGTGCAAGC","M2_spleen_GGAACTTCAGGCGATA","M2_spleen_GGAACTTCATGACATC","M2_spleen_GGAACTTGTCCTGCTT","M2_spleen_GGAACTTTCCCTAATT","M2_spleen_GGAACTTTCGCGATCG","M2_spleen_GGAACTTTCGTCGTTC","M2_spleen_GGAATAAAGCCAGGAT","M2_spleen_GGAATAACAATCCAAC","M2_spleen_GGAATAACACAGAGGT","M2_spleen_GGAATAACACTCTGTC","M2_spleen_GGAATAAGTAAGGATT","M2_spleen_GGAATAATCCGCATAA","M2_spleen_GGAATAATCTTTACAC","M2_spleen_GGACAAGAGCCACGTC","M2_spleen_GGACAAGAGGGTTTCT","M2_spleen_GGACAAGCATAAAGGT","M2_spleen_GGACAAGGTGTATGGG","M2_spleen_GGACAAGTCTACCAGA","M2_spleen_GGACAAGTCTGGAGCC","M2_spleen_GGACAGAAGGATGGTC","M2_spleen_GGACAGAGTGTGAATA","M2_spleen_GGACAGATCGCAGGCT","M2_spleen_GGACATTAGAAGGGTA","M2_spleen_GGACATTGTACCGGCT","M2_spleen_GGACGTCAGCAAATCA","M2_spleen_GGACGTCCAACTTGAC","M2_spleen_GGACGTCCACAGAGGT","M2_spleen_GGACGTCTCATACGGT","M2_spleen_GGACGTCTCCTTTACA","M2_spleen_GGAGCAAAGGCTAGAC","M2_spleen_GGAGCAAAGTACACCT","M2_spleen_GGAGCAAGTACCGTTA","M2_spleen_GGAGCAATCGCCTGTT","M2_spleen_GGAGCAATCGTCACGG","M2_spleen_GGATGTTAGATGGCGT","M2_spleen_GGATGTTGTCCATGAT","M2_spleen_GGATGTTTCACCCGAG","M2_spleen_GGATGTTTCAGGCGAA","M2_spleen_GGATGTTTCCAGTAGT","M2_spleen_GGATGTTTCCTCGCAT","M2_spleen_GGATGTTTCTAACTTC","M2_spleen_GGATGTTTCTCCTATA","M2_spleen_GGATTACAGAATAGGG","M2_spleen_GGATTACAGAGTGACC","M2_spleen_GGATTACGTAGCCTCG","M2_spleen_GGATTACGTATCACCA","M2_spleen_GGATTACGTTCCGTCT","M2_spleen_GGATTACTCGAGCCCA","M2_spleen_GGCAATTAGTGCCATT","M2_spleen_GGCAATTCATCAGTCA","M2_spleen_GGCAATTGTGTGAAAT","M2_spleen_GGCAATTGTGTGGTTT","M2_spleen_GGCAATTTCAACGAAA","M2_spleen_GGCCGATAGTACACCT","M2_spleen_GGCCGATCACTGTTAG","M2_spleen_GGCCGATGTCTTCTCG","M2_spleen_GGCCGATGTTCGCGAC","M2_spleen_GGCCGATTCGTGGGAA","M2_spleen_GGCGACTAGACAGAGA","M2_spleen_GGCGACTAGAGTACAT","M2_spleen_GGCGACTCAATCAGAA","M2_spleen_GGCGACTGTTCTCATT","M2_spleen_GGCGACTTCACCGGGT","M2_spleen_GGCGACTTCCGTCAAA","M2_spleen_GGCGACTTCTGGCGAC","M2_spleen_GGCGTGTCATCCAACA","M2_spleen_GGCGTGTGTAGGCATG","M2_spleen_GGCGTGTGTTCGTCTC","M2_spleen_GGCTCGAAGGACGAAA","M2_spleen_GGCTCGAAGTGAACGC","M2_spleen_GGCTCGACAGATCGGA","M2_spleen_GGCTCGAGTCCAGTGC","M2_spleen_GGCTCGAGTGATAAAC","M2_spleen_GGCTGGTCAGACAGGT","M2_spleen_GGCTGGTTCAACACTG","M2_spleen_GGCTGGTTCACATAGC","M2_spleen_GGCTGGTTCCAAACAC","M2_spleen_GGCTGGTTCGTAGGTT","M2_spleen_GGGAATGAGGACCACA","M2_spleen_GGGAATGCACCACCAG","M2_spleen_GGGAATGCAGCCAATT","M2_spleen_GGGAATGCAGCGAACA","M2_spleen_GGGAATGCATTACGAC","M2_spleen_GGGAATGGTATGCTTG","M2_spleen_GGGAATGTCCTTGGTC","M2_spleen_GGGAATGTCGTCCAGG","M2_spleen_GGGACCTCACATTTCT","M2_spleen_GGGACCTGTTCAGCGC","M2_spleen_GGGACCTTCAACTCTT","M2_spleen_GGGACCTTCACCAGGC","M2_spleen_GGGAGATAGAAACCTA","M2_spleen_GGGAGATAGGGAAACA","M2_spleen_GGGAGATTCGGCGCTA","M2_spleen_GGGAGATTCGTAGGAG","M2_spleen_GGGAGATTCTACCTGC","M2_spleen_GGGATGACAATGAAAC","M2_spleen_GGGATGACACTTAAGC","M2_spleen_GGGATGAGTAGCGTGA","M2_spleen_GGGATGAGTCGTTGTA","M2_spleen_GGGATGAGTTGCCTCT","M2_spleen_GGGATGATCGCGATCG","M2_spleen_GGGATGATCGGATGTT","M2_spleen_GGGCACTAGATACACA","M2_spleen_GGGCACTAGATGCCAG","M2_spleen_GGGCACTAGCCTATGT","M2_spleen_GGGCACTCACCAGTTA","M2_spleen_GGGCACTCAGAAGCAC","M2_spleen_GGGCACTCATCTGGTA","M2_spleen_GGGCACTGTCTCTTTA","M2_spleen_GGGCACTGTTACCAGT","M2_spleen_GGGCACTGTTCGTCTC","M2_spleen_GGGCACTTCAGAAATG","M2_spleen_GGGCACTTCAGCCTAA","M2_spleen_GGGCATCAGTCGAGTG","M2_spleen_GGGCATCGTTAAGGGC","M2_spleen_GGGTCTGGTCAGAAGC","M2_spleen_GGGTCTGGTCCGCTGA","M2_spleen_GGGTCTGTCGTCGTTC","M2_spleen_GGGTCTGTCTATCCCG","M2_spleen_GGGTTGCAGTGTACGG","M2_spleen_GGTATTGAGAAGGACA","M2_spleen_GGTATTGCAATACGCT","M2_spleen_GGTATTGCAGCTCGCA","M2_spleen_GGTATTGCAGCTGTGC","M2_spleen_GGTATTGGTAAGGATT","M2_spleen_GGTATTGGTCTGCAAT","M2_spleen_GGTATTGGTTCGTGAT","M2_spleen_GGTATTGTCCACGTTC","M2_spleen_GGTATTGTCGAATGCT","M2_spleen_GGTGAAGAGACTAGGC","M2_spleen_GGTGAAGAGGAACTGC","M2_spleen_GGTGAAGCACCACGTG","M2_spleen_GGTGAAGGTGGGTATG","M2_spleen_GGTGCGTAGATCGATA","M2_spleen_GGTGCGTCAAGGTTCT","M2_spleen_GGTGCGTCAATAGCGG","M2_spleen_GGTGCGTGTAAGGGCT","M2_spleen_GGTGTTAAGCCCGAAA","M2_spleen_GGTGTTAGTGGTACAG","M2_spleen_GGTGTTATCCTATGTT","M2_spleen_GTAACGTAGGACACCA","M2_spleen_GTAACGTCAAACAACA","M2_spleen_GTAACGTCAATGGATA","M2_spleen_GTAACGTCAGGTCCAC","M2_spleen_GTAACGTTCAACGAAA","M2_spleen_GTAACTGAGACATAAC","M2_spleen_GTAACTGAGGTGCAAC","M2_spleen_GTACGTACAATCGGTT","M2_spleen_GTACGTAGTACTTCTT","M2_spleen_GTACGTATCGCATGGC","M2_spleen_GTACTCCAGCGTCAAG","M2_spleen_GTACTCCAGCTACCTA","M2_spleen_GTACTCCAGGGATGGG","M2_spleen_GTACTCCGTCATGCCG","M2_spleen_GTACTCCTCTGGTGTA","M2_spleen_GTACTCCTCTGTCCGT","M2_spleen_GTACTTTAGATCGATA","M2_spleen_GTACTTTAGGCTAGGT","M2_spleen_GTACTTTAGTCCATAC","M2_spleen_GTACTTTCACAGGAGT","M2_spleen_GTACTTTGTAGGAGTC","M2_spleen_GTAGGCCAGAGACTAT","M2_spleen_GTAGGCCAGAGCTTCT","M2_spleen_GTAGGCCAGAGTACAT","M2_spleen_GTAGGCCAGCGCTTAT","M2_spleen_GTAGGCCAGGGCTTGA","M2_spleen_GTAGGCCCACTACAGT","M2_spleen_GTAGGCCCAGAAGCAC","M2_spleen_GTAGGCCCAGCGTTCG","M2_spleen_GTAGGCCCATACAGCT","M2_spleen_GTAGGCCCATTTGCTT","M2_spleen_GTAGTCAAGATACACA","M2_spleen_GTAGTCAAGTTAGGTA","M2_spleen_GTAGTCAGTCTAGGTT","M2_spleen_GTAGTCAGTTCCCTTG","M2_spleen_GTAGTCATCGCCTGTT","M2_spleen_GTAGTCATCTTGCCGT","M2_spleen_GTATCTTAGTAATCCC","M2_spleen_GTATCTTCAAGGCTCC","M2_spleen_GTATCTTCATGCTGGC","M2_spleen_GTATCTTGTATGCTTG","M2_spleen_GTATCTTTCGGCCGAT","M2_spleen_GTATCTTTCGGCGCAT","M2_spleen_GTATTCTCAGTAGAGC","M2_spleen_GTATTCTTCAATACCG","M2_spleen_GTATTCTTCCATGCTC","M2_spleen_GTATTCTTCGCACTCT","M2_spleen_GTCAAGTCAATCTGCA","M2_spleen_GTCAAGTGTGTATGGG","M2_spleen_GTCACAAAGGGTCTCC","M2_spleen_GTCACAAAGTATGACA","M2_spleen_GTCACAACACTGTGTA","M2_spleen_GTCACGGAGGCAAAGA","M2_spleen_GTCACGGCAAATACAG","M2_spleen_GTCACGGCACGAAATA","M2_spleen_GTCACGGGTGTGAAAT","M2_spleen_GTCACGGTCCCGGATG","M2_spleen_GTCATTTGTCCCGACA","M2_spleen_GTCATTTTCACCTTAT","M2_spleen_GTCATTTTCGTAGATC","M2_spleen_GTCATTTTCTCTTATG","M2_spleen_GTCCTCACACCTTGTC","M2_spleen_GTCCTCAGTAAGGATT","M2_spleen_GTCCTCAGTAGCACGA","M2_spleen_GTCCTCAGTTTGGGCC","M2_spleen_GTCCTCATCAGAGGTG","M2_spleen_GTCCTCATCTCGTTTA","M2_spleen_GTCGGGTTCCATGCTC","M2_spleen_GTCGGGTTCGCAAACT","M2_spleen_GTCGGGTTCGTTTAGG","M2_spleen_GTCGTAAAGAATGTTG","M2_spleen_GTCGTAAGTAAACCTC","M2_spleen_GTCGTAAGTGCACCAC","M2_spleen_GTCGTAATCCAACCAA","M2_spleen_GTCTCGTAGGAATCGC","M2_spleen_GTCTCGTAGGCCCGTT","M2_spleen_GTCTCGTCAGCGTTCG","M2_spleen_GTCTCGTGTACATCCA","M2_spleen_GTCTCGTGTTCCATGA","M2_spleen_GTCTCGTTCGGATGGA","M2_spleen_GTCTTCGAGTACACCT","M2_spleen_GTCTTCGCAAGCGTAG","M2_spleen_GTCTTCGCAGCTGTGC","M2_spleen_GTCTTCGGTCATTAGC","M2_spleen_GTCTTCGGTCGGGTCT","M2_spleen_GTCTTCGTCGCAGGCT","M2_spleen_GTCTTCGTCTAGCACA","M2_spleen_GTGAAGGCATCTACGA","M2_spleen_GTGAAGGGTACCTACA","M2_spleen_GTGAAGGGTCTAACGT","M2_spleen_GTGAAGGGTTGTCTTT","M2_spleen_GTGAAGGTCCACGACG","M2_spleen_GTGCAGCGTTGAGTTC","M2_spleen_GTGCAGCTCGTTGACA","M2_spleen_GTGCATAAGCTGTCTA","M2_spleen_GTGCATAAGGCCATAG","M2_spleen_GTGCATACAGGCGATA","M2_spleen_GTGCATATCCGCAAGC","M2_spleen_GTGCATATCGCTGATA","M2_spleen_GTGCATATCGGAAATA","M2_spleen_GTGCATATCTCCAGGG","M2_spleen_GTGCATATCTCTGTCG","M2_spleen_GTGCGGTCAAATACAG","M2_spleen_GTGCGGTCACGGACAA","M2_spleen_GTGCGGTGTAGCGATG","M2_spleen_GTGCGGTGTGCAGGTA","M2_spleen_GTGCGGTTCCTTAATC","M2_spleen_GTGCTTCAGTGTCCCG","M2_spleen_GTGCTTCGTCAGTGGA","M2_spleen_GTGCTTCTCCTAAGTG","M2_spleen_GTGGGTCAGAAAGTGG","M2_spleen_GTGGGTCGTACAGTGG","M2_spleen_GTGGGTCTCGTGGTCG","M2_spleen_GTGTGCGAGGAGTTGC","M2_spleen_GTGTGCGAGTACGCCC","M2_spleen_GTGTGCGAGTGTGGCA","M2_spleen_GTGTGCGCACGTCTCT","M2_spleen_GTGTGCGCAGGTGCCT","M2_spleen_GTGTGCGCATGCCCGA","M2_spleen_GTGTGCGGTCTAAAGA","M2_spleen_GTGTGCGGTTAAAGTG","M2_spleen_GTGTTAGCACAAGACG","M2_spleen_GTGTTAGCAGTCGTGC","M2_spleen_GTGTTAGCATCGACGC","M2_spleen_GTGTTAGGTCAGGACA","M2_spleen_GTGTTAGTCCGCATAA","M2_spleen_GTTAAGCAGCCCTAAT","M2_spleen_GTTAAGCCACGGCGTT","M2_spleen_GTTAAGCCAGGGAGAG","M2_spleen_GTTAAGCGTTCAGCGC","M2_spleen_GTTAAGCTCTCTGAGA","M2_spleen_GTTACAGAGCTCTCGG","M2_spleen_GTTACAGAGTAGATGT","M2_spleen_GTTACAGCACACGCTG","M2_spleen_GTTACAGCAGCTATTG","M2_spleen_GTTACAGCATGGATGG","M2_spleen_GTTACAGGTATATCCG","M2_spleen_GTTCATTAGACTGTAA","M2_spleen_GTTCATTAGAGGTAGA","M2_spleen_GTTCATTAGTAGGCCA","M2_spleen_GTTCATTAGTCCCACG","M2_spleen_GTTCATTCAAGCGAGT","M2_spleen_GTTCATTCAAGTTGTC","M2_spleen_GTTCATTTCCAAAGTC","M2_spleen_GTTCGGGAGGATGCGT","M2_spleen_GTTCGGGTCTAACCGA","M2_spleen_GTTCTCGAGATGTGTA","M2_spleen_GTTCTCGAGCTGAACG","M2_spleen_GTTCTCGAGGTAGCTG","M2_spleen_GTTCTCGCAAAGGCGT","M2_spleen_GTTCTCGCAATCACAC","M2_spleen_GTTCTCGCACAGATTC","M2_spleen_GTTCTCGCAGGGTATG","M2_spleen_GTTTCTAAGTGGAGTC","M2_spleen_GTTTCTACACGTAAGG","M2_spleen_GTTTCTACAGCCAATT","M2_spleen_GTTTCTAGTCTCTCTG","M2_spleen_GTTTCTATCGACCAGC","M2_spleen_GTTTCTATCTCCTATA","M2_spleen_TAAACCGGTGGTCCGT","M2_spleen_TAAGAGACACACTGCG","M2_spleen_TAAGAGACACGCGAAA","M2_spleen_TAAGAGACATAGACTC","M2_spleen_TAAGAGAGTAGCTTGT","M2_spleen_TAAGAGATCTCTAGGA","M2_spleen_TAAGCGTTCCTTTACA","M2_spleen_TAAGTGCAGAGGACGG","M2_spleen_TAAGTGCAGTAACCCT","M2_spleen_TAAGTGCCATGACATC","M2_spleen_TAAGTGCGTCAATGTC","M2_spleen_TAAGTGCGTCGCCATG","M2_spleen_TAAGTGCGTTTGTGTG","M2_spleen_TAAGTGCTCACCCGAG","M2_spleen_TAAGTGCTCAGAGGTG","M2_spleen_TAAGTGCTCTCTGAGA","M2_spleen_TACACGACACGACTCG","M2_spleen_TACACGATCATATCGG","M2_spleen_TACACGATCTTGGGTA","M2_spleen_TACAGTGAGGTACTCT","M2_spleen_TACAGTGGTAGAGGAA","M2_spleen_TACCTATCATGCATGT","M2_spleen_TACCTATGTTTGACTG","M2_spleen_TACCTTAAGAGAGCTC","M2_spleen_TACCTTAAGTTCGATC","M2_spleen_TACCTTACAACGCACC","M2_spleen_TACCTTACATGGTTGT","M2_spleen_TACCTTATCAACGGCC","M2_spleen_TACCTTATCCCAAGAT","M2_spleen_TACGGATAGGAGCGTT","M2_spleen_TACGGATCAATGGAGC","M2_spleen_TACGGATCACTCGACG","M2_spleen_TACGGATGTCTAACGT","M2_spleen_TACGGGCAGATACACA","M2_spleen_TACGGGCCACCGATAT","M2_spleen_TACGGGCCAGCCTTGG","M2_spleen_TACGGGCGTAAAGTCA","M2_spleen_TACGGGCGTGTCAATC","M2_spleen_TACGGTAGTATAAACG","M2_spleen_TACGGTAGTCCGTGAC","M2_spleen_TACGGTAGTTAGGGTG","M2_spleen_TACGGTATCTACTTAC","M2_spleen_TACTCATAGCTAAACA","M2_spleen_TACTCATCAGCCACCA","M2_spleen_TACTCATCATAGTAAG","M2_spleen_TACTCATTCACAGTAC","M2_spleen_TACTCGCAGGTGATAT","M2_spleen_TACTCGCGTACGCACC","M2_spleen_TACTCGCTCCAGAAGG","M2_spleen_TACTCGCTCCTTGACC","M2_spleen_TACTCGCTCGTCTGCT","M2_spleen_TACTCGCTCTAAGCCA","M2_spleen_TACTTACGTAGGGACT","M2_spleen_TACTTACGTCTCAACA","M2_spleen_TACTTACGTTACAGAA","M2_spleen_TACTTACTCTCGATGA","M2_spleen_TACTTGTAGCACCGCT","M2_spleen_TACTTGTAGGTGCTAG","M2_spleen_TACTTGTCAAGTTGTC","M2_spleen_TACTTGTCAGACGCCT","M2_spleen_TACTTGTCAGTAGAGC","M2_spleen_TACTTGTCATCGACGC","M2_spleen_TACTTGTGTAACGTTC","M2_spleen_TACTTGTGTAGCGCTC","M2_spleen_TACTTGTGTGTGGTTT","M2_spleen_TACTTGTTCAACACCA","M2_spleen_TAGACCAGTATGGTTC","M2_spleen_TAGACCAGTGTGGTTT","M2_spleen_TAGACCATCTGACCTC","M2_spleen_TAGACCATCTTCTGGC","M2_spleen_TAGAGCTAGAAGGTTT","M2_spleen_TAGAGCTAGGTGCACA","M2_spleen_TAGAGCTCAAAGAATC","M2_spleen_TAGAGCTCATAAAGGT","M2_spleen_TAGCCGGAGGCTCAGA","M2_spleen_TAGCCGGCAAAGCAAT","M2_spleen_TAGCCGGCAGGGATTG","M2_spleen_TAGCCGGGTCAGAATA","M2_spleen_TAGCCGGTCCGAGCCA","M2_spleen_TAGGCATAGATATGCA","M2_spleen_TAGGCATCAAGGACTG","M2_spleen_TAGGCATGTCTCTCTG","M2_spleen_TAGGCATGTTAAGACA","M2_spleen_TAGGCATTCCACTCCA","M2_spleen_TAGGCATTCGTTGCCT","M2_spleen_TAGTGGTCAATCGGTT","M2_spleen_TAGTGGTCACCGTTGG","M2_spleen_TAGTGGTGTGGTACAG","M2_spleen_TAGTTGGTCTAGCACA","M2_spleen_TATCAGGGTCCAGTAT","M2_spleen_TATCAGGGTTTAGCTG","M2_spleen_TATCAGGTCACGACTA","M2_spleen_TATCAGGTCCCAACGG","M2_spleen_TATCAGGTCCGATATG","M2_spleen_TATCAGGTCGTTGACA","M2_spleen_TATCTCAAGTCTTGCA","M2_spleen_TATCTCAGTCAGCTAT","M2_spleen_TATCTCAGTTGTGGAG","M2_spleen_TATCTCATCACTATTC","M2_spleen_TATCTCATCGCACTCT","M2_spleen_TATCTCATCGGTGTTA","M2_spleen_TATGCCCAGCAGGCTA","M2_spleen_TATGCCCCAGACAGGT","M2_spleen_TATTACCAGACCGGAT","M2_spleen_TATTACCAGCGAGAAA","M2_spleen_TATTACCAGGCAAAGA","M2_spleen_TATTACCAGGTAAACT","M2_spleen_TATTACCCAATAGAGT","M2_spleen_TATTACCCATCTACGA","M2_spleen_TATTACCGTCAAGCGA","M2_spleen_TATTACCGTCTCCATC","M2_spleen_TATTACCGTGGTACAG","M2_spleen_TATTACCTCTGGGCCA","M2_spleen_TCAACGAAGCCAGAAC","M2_spleen_TCAACGAAGCCGTCGT","M2_spleen_TCAACGACAAAGGCGT","M2_spleen_TCAACGACAAGCTGTT","M2_spleen_TCAACGATCACCCTCA","M2_spleen_TCAACGATCAGGTAAA","M2_spleen_TCAACGATCCCGACTT","M2_spleen_TCAATCTAGATCGGGT","M2_spleen_TCAATCTAGTCACGCC","M2_spleen_TCAATCTTCCTATTCA","M2_spleen_TCAATCTTCTCAACTT","M2_spleen_TCAATCTTCTGCTGCT","M2_spleen_TCACAAGCATTATCTC","M2_spleen_TCACAAGGTAGCGATG","M2_spleen_TCACAAGTCCGGCACA","M2_spleen_TCACAAGTCGAACGGA","M2_spleen_TCACAAGTCTAACTCT","M2_spleen_TCACAAGTCTGTCCGT","M2_spleen_TCACGAAAGACTGGGT","M2_spleen_TCACGAAAGTCGATAA","M2_spleen_TCACGAAGTATTCGTG","M2_spleen_TCACGAAGTCTAGTCA","M2_spleen_TCAGATGAGGCTAGCA","M2_spleen_TCAGATGTCCCTAACC","M2_spleen_TCAGATGTCGACGGAA","M2_spleen_TCAGATGTCGCGTAGC","M2_spleen_TCAGCAAAGAGTCTGG","M2_spleen_TCAGCAACAGGTGGAT","M2_spleen_TCAGCAAGTACCGAGA","M2_spleen_TCAGCAAGTCGCATCG","M2_spleen_TCAGCAATCATAGCAC","M2_spleen_TCAGCAATCTATCCTA","M2_spleen_TCAGCTCAGTGTCCCG","M2_spleen_TCAGCTCAGTTAGGTA","M2_spleen_TCAGCTCCAATAAGCA","M2_spleen_TCAGCTCGTCTCACCT","M2_spleen_TCAGCTCTCAGCAACT","M2_spleen_TCAGGATAGCTGAAAT","M2_spleen_TCAGGATCACAACGCC","M2_spleen_TCAGGATCACTCAGGC","M2_spleen_TCAGGATCATGTTGAC","M2_spleen_TCAGGTAAGTCTCAAC","M2_spleen_TCAGGTACACAGACTT","M2_spleen_TCAGGTACAGATCGGA","M2_spleen_TCAGGTAGTAGAGCTG","M2_spleen_TCAGGTATCACTGGGC","M2_spleen_TCAGGTATCCCAGGTG","M2_spleen_TCATTACAGGATGCGT","M2_spleen_TCATTACCAATGACCT","M2_spleen_TCATTACCATCATCCC","M2_spleen_TCATTACGTAGGAGTC","M2_spleen_TCATTACGTGATAAGT","M2_spleen_TCATTACGTTCTGGTA","M2_spleen_TCATTACTCTTCCTTC","M2_spleen_TCATTTGAGAACTCGG","M2_spleen_TCATTTGAGACTGGGT","M2_spleen_TCATTTGAGCGATATA","M2_spleen_TCATTTGAGGCATTGG","M2_spleen_TCATTTGAGTCAAGCG","M2_spleen_TCATTTGGTATATGGA","M2_spleen_TCATTTGTCCAAACTG","M2_spleen_TCATTTGTCCATGAGT","M2_spleen_TCCACACCAATCACAC","M2_spleen_TCCACACCATAGAAAC","M2_spleen_TCCACACGTAGTGAAT","M2_spleen_TCCACACGTTGGTGGA","M2_spleen_TCCACACTCCGCTGTT","M2_spleen_TCCCGATAGATCTGCT","M2_spleen_TCCCGATAGTCGAGTG","M2_spleen_TCCCGATGTAAGAGAG","M2_spleen_TCCCGATGTGTTCGAT","M2_spleen_TCCCGATTCCGAGCCA","M2_spleen_TCGAGGCAGCCAGAAC","M2_spleen_TCGAGGCAGGGTGTTG","M2_spleen_TCGAGGCAGGTAAACT","M2_spleen_TCGAGGCAGTAGTGCG","M2_spleen_TCGCGAGAGAATCTCC","M2_spleen_TCGCGAGCATACTACG","M2_spleen_TCGCGAGCATCGACGC","M2_spleen_TCGCGAGGTACAGTGG","M2_spleen_TCGCGAGGTGATGTGG","M2_spleen_TCGCGTTAGCTAACAA","M2_spleen_TCGCGTTAGGGCTTCC","M2_spleen_TCGCGTTGTACATGTC","M2_spleen_TCGCGTTGTCGCGTGT","M2_spleen_TCGCGTTGTCTCTTTA","M2_spleen_TCGCGTTGTGATGATA","M2_spleen_TCGCGTTTCCGTCAAA","M2_spleen_TCGCGTTTCTGGGCCA","M2_spleen_TCGGGACAGGCAAAGA","M2_spleen_TCGGGACGTTCAGACT","M2_spleen_TCGGGACTCACAGGCC","M2_spleen_TCGGTAAAGTTAAGTG","M2_spleen_TCGGTAACAAGGACAC","M2_spleen_TCGGTAAGTTCAACCA","M2_spleen_TCGTACCAGGTCGGAT","M2_spleen_TCGTACCCACAACTGT","M2_spleen_TCGTACCGTCCTAGCG","M2_spleen_TCGTACCGTCTTGTCC","M2_spleen_TCGTAGACATGCTAGT","M2_spleen_TCGTAGATCAGTCCCT","M2_spleen_TCGTAGATCCGCTGTT","M2_spleen_TCGTAGATCTCTAAGG","M2_spleen_TCTATTGCATCAGTAC","M2_spleen_TCTATTGGTGTTGGGA","M2_spleen_TCTCATAAGCAAATCA","M2_spleen_TCTCATAAGCAATATG","M2_spleen_TCTCATAAGGGTGTGT","M2_spleen_TCTCATAAGTAGCCGA","M2_spleen_TCTCATACACAGGTTT","M2_spleen_TCTCTAAAGAGTCGGT","M2_spleen_TCTCTAAAGTGTGAAT","M2_spleen_TCTCTAACACGCATCG","M2_spleen_TCTCTAAGTTCCCTTG","M2_spleen_TCTCTAAGTTGCGCAC","M2_spleen_TCTCTAATCCCTAATT","M2_spleen_TCTCTAATCTATCGCC","M2_spleen_TCTGAGAAGTCATGCT","M2_spleen_TCTGAGACACCAACCG","M2_spleen_TCTGAGAGTCGAGATG","M2_spleen_TCTGAGAGTGCAGGTA","M2_spleen_TCTGAGAGTTAGATGA","M2_spleen_TCTGGAAAGTAAGTAC","M2_spleen_TCTGGAAAGTGGACGT","M2_spleen_TCTGGAACATCGATTG","M2_spleen_TCTGGAAGTATCACCA","M2_spleen_TCTTCGGAGCAACGGT","M2_spleen_TCTTCGGAGTATGACA","M2_spleen_TCTTCGGAGTTTCCTT","M2_spleen_TCTTCGGCACCTGGTG","M2_spleen_TCTTCGGCACGCCAGT","M2_spleen_TCTTCGGCATAACCTG","M2_spleen_TCTTCGGGTCTCGTTC","M2_spleen_TCTTCGGGTTACGACT","M2_spleen_TCTTCGGTCATCGCTC","M2_spleen_TCTTTCCAGAGTACCG","M2_spleen_TCTTTCCGTCATTAGC","M2_spleen_TCTTTCCTCCGAATGT","M2_spleen_TCTTTCCTCCTTGGTC","M2_spleen_TCTTTCCTCGAGGTAG","M2_spleen_TCTTTCCTCTTCAACT","M2_spleen_TGAAAGAAGCGATGAC","M2_spleen_TGAAAGAAGGCACATG","M2_spleen_TGAAAGAAGGGTATCG","M2_spleen_TGACAACAGATGTCGG","M2_spleen_TGACAACAGCCACCTG","M2_spleen_TGACAACAGTGCCATT","M2_spleen_TGACAACCACAGGAGT","M2_spleen_TGACAACTCACCTTAT","M2_spleen_TGACGGCAGCGAGAAA","M2_spleen_TGACGGCAGCGTGAGT","M2_spleen_TGACTAGAGGGCTCTC","M2_spleen_TGACTAGAGTCATCCA","M2_spleen_TGACTAGAGTCCATAC","M2_spleen_TGACTAGGTCTGATTG","M2_spleen_TGACTAGTCCTTCAAT","M2_spleen_TGACTTTAGGGTTCCC","M2_spleen_TGACTTTCAAGGTTTC","M2_spleen_TGACTTTGTATATCCG","M2_spleen_TGACTTTGTCGGGTCT","M2_spleen_TGACTTTGTCTCCCTA","M2_spleen_TGACTTTGTGGACGAT","M2_spleen_TGAGAGGCAACAACCT","M2_spleen_TGAGAGGCATCCCATC","M2_spleen_TGAGAGGGTACTTGAC","M2_spleen_TGAGAGGGTTATTCTC","M2_spleen_TGAGAGGTCATAACCG","M2_spleen_TGAGAGGTCCGCAGTG","M2_spleen_TGAGCATAGTCATGCT","M2_spleen_TGAGCATCAAGCTGGA","M2_spleen_TGAGCATGTACGCTGC","M2_spleen_TGAGCATTCATGCAAC","M2_spleen_TGAGCCGCAATCAGAA","M2_spleen_TGAGCCGCATTACCTT","M2_spleen_TGAGCCGGTACGACCC","M2_spleen_TGAGCCGTCATGCAAC","M2_spleen_TGAGGGAAGGCAGGTT","M2_spleen_TGAGGGACATTATCTC","M2_spleen_TGAGGGAGTCTACCTC","M2_spleen_TGAGGGATCACGGTTA","M2_spleen_TGATTTCAGAGGACGG","M2_spleen_TGATTTCAGGTGCACA","M2_spleen_TGATTTCCAAAGGTGC","M2_spleen_TGATTTCCACGTTGGC","M2_spleen_TGATTTCCAGCCAATT","M2_spleen_TGATTTCCAGCTTCGG","M2_spleen_TGATTTCGTCCGAAGA","M2_spleen_TGATTTCTCAGCACAT","M2_spleen_TGATTTCTCGTTTATC","M2_spleen_TGATTTCTCTCTTATG","M2_spleen_TGCACCTAGCTGTTCA","M2_spleen_TGCACCTAGGTTCCTA","M2_spleen_TGCACCTCAAAGTCAA","M2_spleen_TGCACCTTCCGGCACA","M2_spleen_TGCACCTTCGAGCCCA","M2_spleen_TGCCAAACAAAGGTGC","M2_spleen_TGCCAAACAAGACGTG","M2_spleen_TGCCAAACAGGCTGAA","M2_spleen_TGCCAAACAGGTTTCA","M2_spleen_TGCCAAAGTACATGTC","M2_spleen_TGCCAAAGTTCACCTC","M2_spleen_TGCCAAATCGAATGCT","M2_spleen_TGCCCATAGTGAAGAG","M2_spleen_TGCCCATGTACTCAAC","M2_spleen_TGCCCATGTGCATCTA","M2_spleen_TGCCCATGTTCTGAAC","M2_spleen_TGCCCTAAGCTGCAAG","M2_spleen_TGCCCTAAGGACATTA","M2_spleen_TGCCCTACACCAGCAC","M2_spleen_TGCGCAGCAAATCCGT","M2_spleen_TGCGCAGGTACGACCC","M2_spleen_TGCGGGTTCGCCTGTT","M2_spleen_TGCGGGTTCGGCCGAT","M2_spleen_TGCGTGGAGGGTGTGT","M2_spleen_TGCGTGGCAAGGTTTC","M2_spleen_TGCTACCAGCTATGCT","M2_spleen_TGCTACCAGTCGCCGT","M2_spleen_TGCTACCCAGCATACT","M2_spleen_TGCTACCGTCGAGATG","M2_spleen_TGCTGCTAGAGAGCTC","M2_spleen_TGCTGCTAGCTGCCCA","M2_spleen_TGCTGCTAGGGTCTCC","M2_spleen_TGCTGCTAGGTGTGGT","M2_spleen_TGCTGCTGTGGCTCCA","M2_spleen_TGCTGCTTCGGCGCTA","M2_spleen_TGGACGCAGACACGAC","M2_spleen_TGGACGCAGTAGCGGT","M2_spleen_TGGACGCTCATTGCGA","M2_spleen_TGGCCAGAGCAATATG","M2_spleen_TGGCCAGAGCTATGCT","M2_spleen_TGGCCAGAGTTCCACA","M2_spleen_TGGCCAGCAGTCAGAG","M2_spleen_TGGCCAGCATGATCCA","M2_spleen_TGGCCAGGTATAAACG","M2_spleen_TGGCCAGGTCTAAAGA","M2_spleen_TGGCCAGGTTTCCACC","M2_spleen_TGGCCAGTCCTGTACC","M2_spleen_TGGCGCACAACGATGG","M2_spleen_TGGCGCAGTACCCAAT","M2_spleen_TGGCTGGCAGACGCCT","M2_spleen_TGGCTGGCATTGGTAC","M2_spleen_TGGCTGGGTACCGTAT","M2_spleen_TGGCTGGTCAGCTCTC","M2_spleen_TGGCTGGTCCAAGTAC","M2_spleen_TGGCTGGTCCGAACGC","M2_spleen_TGGGAAGAGCTCAACT","M2_spleen_TGGGAAGAGCTCTCGG","M2_spleen_TGGGAAGAGGTGTGGT","M2_spleen_TGGGAAGCACGTCAGC","M2_spleen_TGGGAAGCAGACAGGT","M2_spleen_TGGGAAGGTCCAACTA","M2_spleen_TGGGAAGTCGTTTAGG","M2_spleen_TGGGCGTCAAAGGTGC","M2_spleen_TGGGCGTCAGGCAGTA","M2_spleen_TGGGCGTGTCTAGCCG","M2_spleen_TGGGCGTTCAACGCTA","M2_spleen_TGGTTAGAGAGTAAGG","M2_spleen_TGGTTAGAGATATACG","M2_spleen_TGGTTAGCAACACCCG","M2_spleen_TGGTTAGCAATCGGTT","M2_spleen_TGGTTAGGTATGAATG","M2_spleen_TGGTTAGGTTCGGCAC","M2_spleen_TGGTTAGTCCCAACGG","M2_spleen_TGGTTAGTCTACCTGC","M2_spleen_TGGTTAGTCTCGTTTA","M2_spleen_TGGTTCCAGATATGCA","M2_spleen_TGGTTCCGTAAGAGAG","M2_spleen_TGGTTCCGTTCTGAAC","M2_spleen_TGGTTCCGTTGTTTGG","M2_spleen_TGGTTCCTCCTTTCTC","M2_spleen_TGGTTCCTCTGTTGAG","M2_spleen_TGTATTCAGGAACTGC","M2_spleen_TGTATTCCATAGACTC","M2_spleen_TGTATTCCATTATCTC","M2_spleen_TGTATTCGTAGCTCCG","M2_spleen_TGTATTCGTCTAAACC","M2_spleen_TGTATTCTCCGCGTTT","M2_spleen_TGTATTCTCCTTAATC","M2_spleen_TGTCCCAAGAACAATC","M2_spleen_TGTCCCAAGTTTAGGA","M2_spleen_TGTCCCACAATGAAAC","M2_spleen_TGTCCCACATTACGAC","M2_spleen_TGTCCCAGTCGTTGTA","M2_spleen_TGTCCCAGTGAACCTT","M2_spleen_TGTGGTAAGAGGTTAT","M2_spleen_TGTGGTAAGCACCGCT","M2_spleen_TGTGGTAAGCAGGCTA","M2_spleen_TGTGGTAGTGCAGACA","M2_spleen_TGTGTTTAGAGCTGGT","M2_spleen_TGTGTTTTCATGCATG","M2_spleen_TGTGTTTTCGGAGCAA","M2_spleen_TGTGTTTTCTTCTGGC","M2_spleen_TGTTCCGAGTCCAGGA","M2_spleen_TGTTCCGAGTGACATA","M2_spleen_TGTTCCGCAAGCGCTC","M2_spleen_TGTTCCGCAGGATCGA","M2_spleen_TGTTCCGGTGTCGCTG","M2_spleen_TGTTCCGGTTTCGCTC","M2_spleen_TGTTCCGTCCAAATGC","M2_spleen_TTAACTCTCTTGTACT","M2_spleen_TTAGGACAGTACATGA","M2_spleen_TTAGGACAGTTTAGGA","M2_spleen_TTAGGACCAGCCACCA","M2_spleen_TTAGGACCATTTGCCC","M2_spleen_TTAGGCACACCACGTG","M2_spleen_TTAGGCACAGACAAAT","M2_spleen_TTAGGCACATCGGTTA","M2_spleen_TTAGGCATCTGCAGTA","M2_spleen_TTAGGCATCTGGCGTG","M2_spleen_TTAGTTCAGATCCCGC","M2_spleen_TTAGTTCCACATTTCT","M2_spleen_TTAGTTCCAGATCGGA","M2_spleen_TTAGTTCGTCGAAAGC","M2_spleen_TTAGTTCTCAGCCTAA","M2_spleen_TTAGTTCTCAGGCGAA","M2_spleen_TTAGTTCTCCACGTGG","M2_spleen_TTAGTTCTCCGTAGTA","M2_spleen_TTATGCTCAAGTTAAG","M2_spleen_TTATGCTCACAACGCC","M2_spleen_TTATGCTGTCTACCTC","M2_spleen_TTATGCTTCCCTTGTG","M2_spleen_TTATGCTTCCGTTGCT","M2_spleen_TTATGCTTCCGTTGTC","M2_spleen_TTCCCAGAGACGCTTT","M2_spleen_TTCCCAGAGGCGATAC","M2_spleen_TTCCCAGAGTGAACGC","M2_spleen_TTCCCAGAGTGGACGT","M2_spleen_TTCCCAGCAGGGTTAG","M2_spleen_TTCCCAGGTCCCTACT","M2_spleen_TTCCCAGTCAGAGCTT","M2_spleen_TTCCCAGTCAGTGTTG","M2_spleen_TTCGAAGAGTAGCGGT","M2_spleen_TTCGAAGCAAATACAG","M2_spleen_TTCGAAGCAGGAATGC","M2_spleen_TTCGAAGGTCTTTCAT","M2_spleen_TTCGAAGGTTCAGTAC","M2_spleen_TTCGAAGTCCGCATAA","M2_spleen_TTCGAAGTCTGTCTCG","M2_spleen_TTCGGTCAGATGTCGG","M2_spleen_TTCGGTCAGCGTTCCG","M2_spleen_TTCGGTCGTAAGGGCT","M2_spleen_TTCGGTCTCCGTCAAA","M2_spleen_TTCTACAAGTGAACGC","M2_spleen_TTCTACACATGACGGA","M2_spleen_TTCTACAGTTCCGTCT","M2_spleen_TTCTACAGTTCTGGTA","M2_spleen_TTCTACATCTATCCCG","M2_spleen_TTCTACATCTCTGAGA","M2_spleen_TTCTCAAAGAGGTTAT","M2_spleen_TTCTCAAAGTTACCCA","M2_spleen_TTCTCAACAGCTGTAT","M2_spleen_TTCTCAAGTCGAAAGC","M2_spleen_TTCTCAAGTTAAGACA","M2_spleen_TTCTCCTCAGAAGCAC","M2_spleen_TTCTCCTGTCGGCATC","M2_spleen_TTCTCCTTCGGATGGA","M2_spleen_TTCTTAGAGACTCGGA","M2_spleen_TTCTTAGAGTGAAGTT","M2_spleen_TTCTTAGCACCAACCG","M2_spleen_TTCTTAGGTACCTACA","M2_spleen_TTGAACGAGCGAAGGG","M2_spleen_TTGAACGAGGATTCGG","M2_spleen_TTGAACGAGTAACCCT","M2_spleen_TTGAACGAGTGAACAT","M2_spleen_TTGAACGCAGGAACGT","M2_spleen_TTGAACGCATCCGTGG","M2_spleen_TTGAACGGTTTGCATG","M2_spleen_TTGAACGTCATCACCC","M2_spleen_TTGACTTAGACACTAA","M2_spleen_TTGACTTAGAGCTATA","M2_spleen_TTGACTTAGCCGGTAA","M2_spleen_TTGACTTAGCGTTGCC","M2_spleen_TTGACTTCAAGGTGTG","M2_spleen_TTGACTTGTCAACTGT","M2_spleen_TTGCCGTAGCTGCGAA","M2_spleen_TTGCCGTAGGCCCGTT","M2_spleen_TTGCCGTAGGCGCTCT","M2_spleen_TTGCCGTAGTTCCACA","M2_spleen_TTGCCGTCACATTTCT","M2_spleen_TTGCCGTCACCAGCAC","M2_spleen_TTGCCGTCAGCTGCAC","M2_spleen_TTGCCGTCATCATCCC","M2_spleen_TTGCCGTTCATAACCG","M2_spleen_TTGCCGTTCCCTCAGT","M2_spleen_TTGCCGTTCGGTTCGG","M2_spleen_TTGCCGTTCTCTGAGA","M2_spleen_TTGCCGTTCTTTACAC","M2_spleen_TTGCGTCAGGTCGGAT","M2_spleen_TTGCGTCCAATCCGAT","M2_spleen_TTGCGTCCACGAAATA","M2_spleen_TTGCGTCCATGCAACT","M2_spleen_TTGCGTCGTACCAGTT","M2_spleen_TTGCGTCTCGGCTACG","M2_spleen_TTGGAACAGGACAGAA","M2_spleen_TTGGAACAGTTAGCGG","M2_spleen_TTGGAACTCGTACCGG","M2_spleen_TTGGCAAAGGAGCGTT","M2_spleen_TTGGCAACATGCAATC","M2_spleen_TTGTAGGTCACGACTA","M2_spleen_TTGTAGGTCGCAAGCC","M2_spleen_TTGTAGGTCGTGGTCG","M2_spleen_TTGTAGGTCTAACTGG","M2_spleen_TTTACTGAGACGCACA","M2_spleen_TTTACTGAGATGGCGT","M2_spleen_TTTACTGAGCATCATC","M2_spleen_TTTACTGAGTGTGAAT","M2_spleen_TTTACTGCAGCATACT","M2_spleen_TTTACTGGTATCACCA","M2_spleen_TTTACTGTCATAGCAC","M2_spleen_TTTACTGTCCGCATAA","M2_spleen_TTTACTGTCGGATGGA","M2_spleen_TTTACTGTCGTCGTTC","M2_spleen_TTTACTGTCTCGTTTA","M2_spleen_TTTATGCAGGTAGCCA","M2_spleen_TTTATGCAGTGACATA","M2_spleen_TTTATGCCACAGTCGC","M2_spleen_TTTATGCTCCGTAGTA","M2_spleen_TTTCCTCAGGTGCTAG","M2_spleen_TTTCCTCAGTTCGCAT","M2_spleen_TTTCCTCCAAGTTCTG","M2_spleen_TTTCCTCTCGCCATAA","M2_spleen_TTTGCGCAGAGACTAT","M2_spleen_TTTGCGCAGCCTTGAT","M2_spleen_TTTGCGCAGGACGAAA","M2_spleen_TTTGCGCAGTGGGATC","M2_spleen_TTTGCGCAGTTATCGC","M2_spleen_TTTGCGCCATCACGAT","M2_spleen_TTTGGTTCAGCTGGCT","M2_spleen_TTTGGTTGTATAGGGC","M2_spleen_TTTGTCAAGTTAGCGG","M2_spleen_TTTGTCACAATCGAAA","M2_spleen_TTTGTCACAGTACACT","M3_BM_AAACCTGCAAACCTAC","M3_BM_AAACCTGGTGTGACCC","M3_BM_AAACCTGTCAGTCCCT","M3_BM_AAAGCAACAGCCAATT","M3_BM_AAAGCAAGTACTTAGC","M3_BM_AAATGCCAGGCGACAT","M3_BM_AAATGCCGTCTCACCT","M3_BM_AACACGTCACGAGGTA","M3_BM_AACCATGCAAGGACTG","M3_BM_AACCATGGTAAGAGGA","M3_BM_AACTCAGGTACAGCAG","M3_BM_AACTCCCCAGTACACT","M3_BM_AACTCCCGTAGCCTAT","M3_BM_AACTCTTCAAGCCCAC","M3_BM_AACTCTTGTAGGGACT","M3_BM_AACTCTTGTCGAAAGC","M3_BM_AACTGGTAGCGTCAAG","M3_BM_AACTTTCGTTCGCGAC","M3_BM_AACTTTCTCAACCAAC","M3_BM_AAGACCTCAAGAGTCG","M3_BM_AAGCCGCGTACTCAAC","M3_BM_AAGGAGCCAAGGACAC","M3_BM_AAGGAGCGTCTGATTG","M3_BM_AAGGTTCCAAACAACA","M3_BM_AAGGTTCCAGATAATG","M3_BM_AAGGTTCTCTTGTACT","M3_BM_AAGTCTGAGGACTGGT","M3_BM_AAGTCTGCATGAACCT","M3_BM_AAGTCTGGTATAGGTA","M3_BM_AAGTCTGGTGAGTATA","M3_BM_AATCGGTCACTTCTGC","M3_BM_AATCGGTGTCGCGTGT","M3_BM_AATCGGTTCCTGCTTG","M3_BM_AATCGGTTCCTGTACC","M3_BM_ACACCAAAGGTGACCA","M3_BM_ACACCAAAGTCCAGGA","M3_BM_ACACCAACAAAGGCGT","M3_BM_ACACCAACAGCCAGAA","M3_BM_ACACCAATCGTGGTCG","M3_BM_ACACCCTCAGCTGGCT","M3_BM_ACACCCTGTGTTGGGA","M3_BM_ACACCGGGTCTTGTCC","M3_BM_ACAGCCGGTCTCAACA","M3_BM_ACATACGTCATGCATG","M3_BM_ACATACGTCGCATGGC","M3_BM_ACATACGTCGTTACGA","M3_BM_ACATCAGAGAATTGTG","M3_BM_ACATGGTAGAGGTTAT","M3_BM_ACCAGTAAGGGAGTAA","M3_BM_ACCAGTACACCCATTC","M3_BM_ACCAGTATCTTTACAC","M3_BM_ACCCACTCAGGAACGT","M3_BM_ACCGTAAGTCGCGAAA","M3_BM_ACCGTAATCTGCAGTA","M3_BM_ACGAGCCAGAGGTACC","M3_BM_ACGAGCCGTCCGACGT","M3_BM_ACGAGGACAGCAGTTT","M3_BM_ACGATACGTACAGTGG","M3_BM_ACGATACTCCTGTACC","M3_BM_ACGATGTCAAACAACA","M3_BM_ACGCAGCCAACACCTA","M3_BM_ACGCCAGTCTCCAGGG","M3_BM_ACGCCAGTCTGTCTAT","M3_BM_ACGCCGAAGCTGAAAT","M3_BM_ACGCCGACAAGCTGTT","M3_BM_ACGGAGAAGACAAAGG","M3_BM_ACGGAGAAGACAGAGA","M3_BM_ACGGAGACATTCGACA","M3_BM_ACGGAGAGTACCGCTG","M3_BM_ACGGCCACACTTCGAA","M3_BM_ACGGCCACAGTATAAG","M3_BM_ACGGGCTAGACTGGGT","M3_BM_ACGGGCTCACCAGATT","M3_BM_ACGGGCTGTGCACTTA","M3_BM_ACGGGCTTCTGTTTGT","M3_BM_ACGGGTCAGGCACATG","M3_BM_ACGGGTCCAGCCAATT","M3_BM_ACGGGTCCAGGGTATG","M3_BM_ACTATCTAGGACGAAA","M3_BM_ACTATCTAGTGAATTG","M3_BM_ACTATCTTCGTAGGTT","M3_BM_ACTGAACCACCATGTA","M3_BM_ACTGAACGTACTCAAC","M3_BM_ACTGAGTTCACCCTCA","M3_BM_ACTGAGTTCGGCTACG","M3_BM_ACTGATGAGAAAGTGG","M3_BM_ACTGATGGTGTGACGA","M3_BM_ACTGATGTCTTGTCAT","M3_BM_ACTGCTCGTCATATGC","M3_BM_ACTGTCCAGTGCAAGC","M3_BM_ACTGTCCCACGAGAGT","M3_BM_ACTGTCCTCAGAAATG","M3_BM_ACTTGTTCAGGGATTG","M3_BM_ACTTTCATCATAAAGG","M3_BM_ACTTTCATCCTTTCTC","M3_BM_AGAATAGTCACATACG","M3_BM_AGAATAGTCATCTGCC","M3_BM_AGACGTTCATAAAGGT","M3_BM_AGACGTTCATCACAAC","M3_BM_AGACGTTGTAGGGACT","M3_BM_AGAGCGAAGACACTAA","M3_BM_AGAGCGAGTGAGCGAT","M3_BM_AGAGCGATCCAAGTAC","M3_BM_AGAGCTTCATCGACGC","M3_BM_AGAGTGGGTGTCTGAT","M3_BM_AGAGTGGTCCGAATGT","M3_BM_AGATCTGAGGTGATAT","M3_BM_AGATCTGGTTATTCTC","M3_BM_AGATCTGTCCTCAATT","M3_BM_AGATCTGTCTCGCATC","M3_BM_AGATTGCCAGCCTTGG","M3_BM_AGATTGCCATGGTAGG","M3_BM_AGCAGCCAGCGCTCCA","M3_BM_AGCAGCCGTGTGTGCC","M3_BM_AGCATACTCACGGTTA","M3_BM_AGCATACTCAGAGGTG","M3_BM_AGCCTAAAGTTATCGC","M3_BM_AGCCTAACATTACCTT","M3_BM_AGCCTAATCGATAGAA","M3_BM_AGCGGTCAGACAGGCT","M3_BM_AGCGGTCAGACTTTCG","M3_BM_AGCGGTCAGGACATTA","M3_BM_AGCGGTCCAAAGGCGT","M3_BM_AGCGGTCTCGCATGAT","M3_BM_AGCGTATCAGCTTAAC","M3_BM_AGCGTATCATTCGACA","M3_BM_AGCGTATTCGGCGGTT","M3_BM_AGCGTCGGTTGGAGGT","M3_BM_AGCTCCTAGCAATATG","M3_BM_AGCTCCTAGCGTGTCC","M3_BM_AGCTCCTCAGACACTT","M3_BM_AGCTCCTTCTGACCTC","M3_BM_AGCTCTCAGCCAACAG","M3_BM_AGCTTGAAGCTGTTCA","M3_BM_AGCTTGACATAACCTG","M3_BM_AGCTTGACATCGGACC","M3_BM_AGGCCACAGCTTTGGT","M3_BM_AGGCCACCAATAACGA","M3_BM_AGGCCACCACGTCTCT","M3_BM_AGGCCACGTGATAAAC","M3_BM_AGGCCGTGTACAAGTA","M3_BM_AGGCCGTGTGAGGGTT","M3_BM_AGGGAGTAGGTGTGGT","M3_BM_AGGGATGTCGGCCGAT","M3_BM_AGGGTGAAGATGTGGC","M3_BM_AGGGTGACAATAAGCA","M3_BM_AGGGTGACAATGGTCT","M3_BM_AGGTCATAGAGCAATT","M3_BM_AGGTCCGGTGCATCTA","M3_BM_AGGTCCGTCGTTTAGG","M3_BM_AGTCTTTGTCAGAATA","M3_BM_AGTCTTTGTCTTCGTC","M3_BM_AGTGAGGCATACGCCG","M3_BM_AGTGAGGTCAGCATGT","M3_BM_AGTGAGGTCCCAAGTA","M3_BM_AGTGAGGTCTCTTATG","M3_BM_AGTGGGAAGGGCATGT","M3_BM_AGTGGGACATACAGCT","M3_BM_AGTGTCACATGAACCT","M3_BM_AGTGTCATCTCCCTGA","M3_BM_AGTTGGTTCGAGCCCA","M3_BM_ATAACGCAGCTCTCGG","M3_BM_ATAACGCCAAGCGATG","M3_BM_ATAAGAGGTAATAGCA","M3_BM_ATAGACCCATCTCCCA","M3_BM_ATAGACCGTCCTAGCG","M3_BM_ATCACGATCGCATGAT","M3_BM_ATCATCTTCACGCGGT","M3_BM_ATCATGGAGGGATGGG","M3_BM_ATCATGGAGGGCTTGA","M3_BM_ATCATGGCAAGCCGTC","M3_BM_ATCATGGTCAACGAAA","M3_BM_ATCCACCAGAATGTGT","M3_BM_ATCCACCGTTCAGCGC","M3_BM_ATCCACCTCTGTGCAA","M3_BM_ATCCGAAAGATATGGT","M3_BM_ATCCGAACATTGTGCA","M3_BM_ATCGAGTAGACCTTTG","M3_BM_ATCGAGTCAGCTGTAT","M3_BM_ATCGAGTTCTCCCTGA","M3_BM_ATCTACTAGAGGTACC","M3_BM_ATCTACTCAATGCCAT","M3_BM_ATGAGGGAGAGGTTGC","M3_BM_ATGAGGGAGGTACTCT","M3_BM_ATGAGGGCATCTACGA","M3_BM_ATGAGGGGTGCTAGCC","M3_BM_ATGCGATCACATAACC","M3_BM_ATGCGATGTAATCGTC","M3_BM_ATGCGATGTAGATTAG","M3_BM_ATGCGATTCATAAAGG","M3_BM_ATGGGAGCAGTGGGAT","M3_BM_ATGGGAGGTGAGGGTT","M3_BM_ATGGGAGGTTCAGTAC","M3_BM_ATGGGAGTCGTCTGCT","M3_BM_ATGGGAGTCTTCTGGC","M3_BM_ATGTGTGAGCTCCTTC","M3_BM_ATGTGTGAGGAATTAC","M3_BM_ATGTGTGCAGGGCATA","M3_BM_ATTACTCCAATGAAAC","M3_BM_ATTACTCGTCGGCATC","M3_BM_ATTACTCTCAAAGACA","M3_BM_ATTATCCCAACCGCCA","M3_BM_ATTATCCGTCGCATAT","M3_BM_ATTCTACAGTATCGAA","M3_BM_ATTCTACGTTTGACAC","M3_BM_ATTGGACTCAGCGATT","M3_BM_ATTGGTGCAGACGCCT","M3_BM_ATTGGTGGTACTCAAC","M3_BM_ATTGGTGGTTGGTAAA","M3_BM_ATTGGTGTCACTTACT","M3_BM_ATTTCTGCACGAAAGC","M3_BM_CAACCAAAGACTGTAA","M3_BM_CAACCAAGTATAGTAG","M3_BM_CAACCAATCGCTAGCG","M3_BM_CAACCTCCAGCCAATT","M3_BM_CAACTAGCACCCAGTG","M3_BM_CAACTAGGTGTTCTTT","M3_BM_CAAGAAAGTCGCGGTT","M3_BM_CAAGAAAGTGCACCAC","M3_BM_CAAGAAATCACTCTTA","M3_BM_CAAGATCAGATAGCAT","M3_BM_CAAGATCTCGTAGGAG","M3_BM_CAAGTTGAGTGTACGG","M3_BM_CAAGTTGCACCAGTTA","M3_BM_CAAGTTGGTGACTACT","M3_BM_CACAAACAGCTAAGAT","M3_BM_CACAAACCATGGATGG","M3_BM_CACACAAGTAAGAGAG","M3_BM_CACACAATCCGTCATC","M3_BM_CACACCTCAACACCCG","M3_BM_CACACCTCAAGCTGTT","M3_BM_CACACCTGTCCGACGT","M3_BM_CACACCTTCTAACCGA","M3_BM_CACACTCAGATAGCAT","M3_BM_CACACTCAGGTAGCTG","M3_BM_CACACTCAGTGTCCAT","M3_BM_CACAGGCAGAAGGACA","M3_BM_CACAGGCCACAACGTT","M3_BM_CACATAGAGCTACCTA","M3_BM_CACATAGAGGGATCTG","M3_BM_CACATTTAGTGGGATC","M3_BM_CACATTTGTCAGATAA","M3_BM_CACCACTCATATGGTC","M3_BM_CACCACTGTTCCTCCA","M3_BM_CACCAGGGTCCAGTAT","M3_BM_CACCAGGTCACCTTAT","M3_BM_CACCAGGTCTCCTATA","M3_BM_CACCTTGAGAGTAATC","M3_BM_CACCTTGGTCCGTGAC","M3_BM_CACCTTGTCTCACATT","M3_BM_CAGAATCAGCCCAGCT","M3_BM_CAGAATCAGGGAACGG","M3_BM_CAGAGAGCAGACAAAT","M3_BM_CAGAGAGTCTTGTACT","M3_BM_CAGCAGCAGGGAACGG","M3_BM_CAGCATAGTTCCCTTG","M3_BM_CAGCCGACACAGGAGT","M3_BM_CAGCCGACACCAGGTC","M3_BM_CAGCCGATCACCACCT","M3_BM_CAGCGACAGAAAGTGG","M3_BM_CAGCTAAGTGCGGTAA","M3_BM_CAGCTGGAGATCGGGT","M3_BM_CAGCTGGGTCTTCTCG","M3_BM_CAGGTGCCAATCCAAC","M3_BM_CAGTAACGTCAGAAGC","M3_BM_CAGTAACGTCGAGTTT","M3_BM_CAGTAACTCACTCTTA","M3_BM_CAGTCCTTCGCAGGCT","M3_BM_CAGTCCTTCGCGTTTC","M3_BM_CAGTCCTTCTGGAGCC","M3_BM_CATATGGGTGGAAAGA","M3_BM_CATATTCAGTGACTCT","M3_BM_CATATTCCAGATCTGT","M3_BM_CATCAAGGTCCAGTGC","M3_BM_CATCAGAAGCTAGTTC","M3_BM_CATCAGACAATGGACG","M3_BM_CATCAGAGTAAATGTG","M3_BM_CATCAGAGTGTTCGAT","M3_BM_CATCGAATCGGCTTGG","M3_BM_CATCGGGAGTGGTAAT","M3_BM_CATCGGGTCACTATTC","M3_BM_CATGACAGTAGAGGAA","M3_BM_CATGACAGTTCGGGCT","M3_BM_CATGGCGCAGACGCAA","M3_BM_CATGGCGCAGCTCGAC","M3_BM_CATTCGCAGTACGCGA","M3_BM_CATTCGCGTCATCCCT","M3_BM_CATTCGCGTGTTAAGA","M3_BM_CCAATCCGTCATGCAT","M3_BM_CCAATCCTCCGCATCT","M3_BM_CCACCTAAGAGGTTAT","M3_BM_CCACCTAAGAGTCGGT","M3_BM_CCACCTACATCGTCGG","M3_BM_CCACCTAGTATAGGGC","M3_BM_CCACGGAAGCCAGAAC","M3_BM_CCACGGACAATGGACG","M3_BM_CCACGGAGTAAGGGCT","M3_BM_CCACGGATCACTTCAT","M3_BM_CCACGGATCTGTCTCG","M3_BM_CCACTACGTACCGTAT","M3_BM_CCACTACGTATATCCG","M3_BM_CCACTACGTTCACGGC","M3_BM_CCATGTCAGACGCACA","M3_BM_CCATGTCCAGCTGGCT","M3_BM_CCATGTCCATTCTCAT","M3_BM_CCATTCGAGACAGGCT","M3_BM_CCATTCGCATTCACTT","M3_BM_CCCAATCAGACTAAGT","M3_BM_CCCAATCCAATGTTGC","M3_BM_CCCAGTTGTGCTCTTC","M3_BM_CCGGGATCATGTAAGA","M3_BM_CCGGGATTCGTCGTTC","M3_BM_CCGGTAGTCCTTCAAT","M3_BM_CCGTACTAGAGACGAA","M3_BM_CCGTACTAGTCACGCC","M3_BM_CCGTACTAGTTCGATC","M3_BM_CCGTACTGTGGCTCCA","M3_BM_CCGTACTTCACCATAG","M3_BM_CCGTGGAGTACATGTC","M3_BM_CCGTGGATCCTCTAGC","M3_BM_CCGTTCAAGTACGCCC","M3_BM_CCTAAAGAGAGTCGGT","M3_BM_CCTAAAGGTCCAGTTA","M3_BM_CCTAAAGTCGTACGGC","M3_BM_CCTACACGTAAGAGGA","M3_BM_CCTACCATCTCCAACC","M3_BM_CCTAGCTAGCGTGAGT","M3_BM_CCTAGCTCAATGCCAT","M3_BM_CCTAGCTGTGTAATGA","M3_BM_CCTAGCTTCGCACTCT","M3_BM_CCTATTAAGCGCCTCA","M3_BM_CCTATTACATTATCTC","M3_BM_CCTATTAGTTACTGAC","M3_BM_CCTCTGAAGTCCATAC","M3_BM_CCTCTGACAAAGCAAT","M3_BM_CCTTACGAGTGGGCTA","M3_BM_CCTTCCCAGTCTTGCA","M3_BM_CCTTCCCGTCTAGAGG","M3_BM_CCTTCCCTCCTAAGTG","M3_BM_CCTTCGAAGTCACGCC","M3_BM_CCTTTCTAGCTGTCTA","M3_BM_CCTTTCTTCAACACCA","M3_BM_CGAACATAGAGTGAGA","M3_BM_CGAACATGTATCTGCA","M3_BM_CGAATGTAGTACGACG","M3_BM_CGAATGTAGTGTCTCA","M3_BM_CGAATGTAGTTGAGTA","M3_BM_CGAATGTCAATAGCGG","M3_BM_CGAATGTTCCCAACGG","M3_BM_CGACCTTGTTAAGAAC","M3_BM_CGACCTTGTTACTGAC","M3_BM_CGACCTTTCCAGGGCT","M3_BM_CGACTTCAGCGCTCCA","M3_BM_CGACTTCGTGCTAGCC","M3_BM_CGACTTCTCCTTGGTC","M3_BM_CGAGAAGCACACCGCA","M3_BM_CGAGAAGGTATAATGG","M3_BM_CGAGCACTCATGTAGC","M3_BM_CGAGCCACACCAGGTC","M3_BM_CGATCGGAGGATCGCA","M3_BM_CGATCGGCACCGAAAG","M3_BM_CGATCGGTCCGTCATC","M3_BM_CGATGGCAGGATCGCA","M3_BM_CGATGGCGTCCATCCT","M3_BM_CGATGTAAGTTCCACA","M3_BM_CGATTGAAGGGTATCG","M3_BM_CGATTGAGTACCATCA","M3_BM_CGCCAAGAGGATATAC","M3_BM_CGCCAAGTCAGTGCAT","M3_BM_CGCGGTACAAGGGTCA","M3_BM_CGCGTTTCAAGACACG","M3_BM_CGCGTTTGTGTTGAGG","M3_BM_CGCGTTTTCATTGCGA","M3_BM_CGCGTTTTCCATTCTA","M3_BM_CGCTATCGTTCATGGT","M3_BM_CGCTGGATCTTTACAC","M3_BM_CGGACACAGGCAGTCA","M3_BM_CGGACACCACTGAAGG","M3_BM_CGGACACCATCGATTG","M3_BM_CGGACGTAGGCCCTCA","M3_BM_CGGAGCTCAGGGTACA","M3_BM_CGGAGCTGTGACTACT","M3_BM_CGGAGCTGTTCGTTGA","M3_BM_CGGAGTCTCAAGAAGT","M3_BM_CGGCTAGCACGACGAA","M3_BM_CGGCTAGGTTGTCTTT","M3_BM_CGGGTCACAAGAAAGG","M3_BM_CGGGTCACACAGACAG","M3_BM_CGGGTCAGTAAAGGAG","M3_BM_CGGTTAAAGTGTCCAT","M3_BM_CGGTTAACACCGCTAG","M3_BM_CGGTTAATCTGTTGAG","M3_BM_CGTAGCGTCTGGCGAC","M3_BM_CGTAGCGTCTTGCCGT","M3_BM_CGTCACTAGGAGTCTG","M3_BM_CGTCACTCAACACCCG","M3_BM_CGTCACTTCAGCTCGG","M3_BM_CGTCAGGAGACGCTTT","M3_BM_CGTCAGGTCTTTAGTC","M3_BM_CGTCCATAGGGCTTGA","M3_BM_CGTCCATGTCCCTACT","M3_BM_CGTCTACCAACAACCT","M3_BM_CGTCTACCACTTCGAA","M3_BM_CGTGAGCAGTGGTCCC","M3_BM_CGTGAGCTCTGTCAAG","M3_BM_CGTGTAAGTCGCATCG","M3_BM_CGTGTCTGTAACGTTC","M3_BM_CGTTAGAGTCATATGC","M3_BM_CGTTCTGCACTTCGAA","M3_BM_CGTTGGGAGTCAATAG","M3_BM_CGTTGGGCACCACGTG","M3_BM_CGTTGGGCATAGGATA","M3_BM_CTAACTTAGACCACGA","M3_BM_CTAACTTAGTACGATA","M3_BM_CTAAGACAGCAGACTG","M3_BM_CTAAGACGTCTGCGGT","M3_BM_CTAAGACTCGCTTAGA","M3_BM_CTAATGGGTCCGAACC","M3_BM_CTACACCGTCTGGTCG","M3_BM_CTACACCTCGTTACGA","M3_BM_CTACATTGTAACGACG","M3_BM_CTACATTTCGCCAGCA","M3_BM_CTACCCAGTAGCCTCG","M3_BM_CTACGTCCACCACGTG","M3_BM_CTAGAGTAGACGCACA","M3_BM_CTAGAGTGTGAGTGAC","M3_BM_CTAGAGTTCAACGGGA","M3_BM_CTAGAGTTCCACGCAG","M3_BM_CTAGCCTAGATAGCAT","M3_BM_CTAGCCTAGTAGCCGA","M3_BM_CTAGCCTCATATACGC","M3_BM_CTAGCCTCATGACGGA","M3_BM_CTAGCCTGTCAGCTAT","M3_BM_CTAGCCTTCCAAATGC","M3_BM_CTAGTGAAGCACCGTC","M3_BM_CTAGTGAAGTGTCCAT","M3_BM_CTAGTGATCCACTCCA","M3_BM_CTCACACAGTCGAGTG","M3_BM_CTCACACCATTAACCG","M3_BM_CTCAGAACAGAAGCAC","M3_BM_CTCATTAGTTAAAGTG","M3_BM_CTCATTATCAGTCCCT","M3_BM_CTCGAAAGTTTCGCTC","M3_BM_CTCGAGGTCCAAATGC","M3_BM_CTCGGAGTCCTTTCGG","M3_BM_CTCGTACAGAGAACAG","M3_BM_CTCGTACGTAAAGTCA","M3_BM_CTCGTCAGTGGCGAAT","M3_BM_CTCGTCATCACGCGGT","M3_BM_CTCTAATAGAGCTATA","M3_BM_CTCTAATAGGGTATCG","M3_BM_CTCTAATGTAGCGATG","M3_BM_CTCTAATTCGACAGCC","M3_BM_CTCTAATTCTCTGTCG","M3_BM_CTCTACGAGACATAAC","M3_BM_CTCTACGCAATCGAAA","M3_BM_CTCTACGGTTCCCGAG","M3_BM_CTGAAACGTATGAATG","M3_BM_CTGAAACGTTGTGGCC","M3_BM_CTGAAGTGTCTACCTC","M3_BM_CTGAAGTTCAACGCTA","M3_BM_CTGATAGCAGCCACCA","M3_BM_CTGCCTACAAGCCGCT","M3_BM_CTGCCTAGTGCTAGCC","M3_BM_CTGCCTATCCTAAGTG","M3_BM_CTGCGGATCGGATGGA","M3_BM_CTGCTGTAGCTAGCCC","M3_BM_CTGCTGTCAGTTCATG","M3_BM_CTGCTGTGTTAGAACA","M3_BM_CTGGTCTCACTTACGA","M3_BM_CTGGTCTTCTTCAACT","M3_BM_CTGTGCTGTAGAGTGC","M3_BM_CTGTGCTTCCTTTACA","M3_BM_CTGTTTAGTTACCGAT","M3_BM_CTTAACTTCCTTTCTC","M3_BM_CTTACCGGTCCGTGAC","M3_BM_CTTAGGATCGGCCGAT","M3_BM_CTTCTCTCACCCATTC","M3_BM_CTTGGCTAGCAACGGT","M3_BM_CTTGGCTCAGTGGAGT","M3_BM_CTTTGCGCACATCTTT","M3_BM_GAAACTCAGGTCATCT","M3_BM_GAAATGAGTTGCCTCT","M3_BM_GAAATGATCCTAGTGA","M3_BM_GAACATCAGGCATTGG","M3_BM_GAAGCAGAGTGAAGTT","M3_BM_GAAGCAGCATTTCAGG","M3_BM_GAAGCAGGTAATCGTC","M3_BM_GAAGCAGGTCTTCTCG","M3_BM_GAAGCAGTCTTCCTTC","M3_BM_GAATGAAAGCATGGCA","M3_BM_GAATGAACATCTCCCA","M3_BM_GAATGAAGTCAATACC","M3_BM_GAATGAATCCCTCAGT","M3_BM_GACACGCGTAGCTTGT","M3_BM_GACAGAGCAAACAACA","M3_BM_GACAGAGCAACAACCT","M3_BM_GACCAATGTAGGACAC","M3_BM_GACCAATTCAAGGCTT","M3_BM_GACCTGGAGGTGATAT","M3_BM_GACCTGGCACCGGAAA","M3_BM_GACCTGGTCGCAAGCC","M3_BM_GACCTGGTCTGGTGTA","M3_BM_GACGCGTGTGTGGTTT","M3_BM_GACGCGTTCTCAAACG","M3_BM_GACGCGTTCTTGTACT","M3_BM_GACGGCTCAGCCTATA","M3_BM_GACGGCTCATCGGGTC","M3_BM_GACGTGCAGATGTCGG","M3_BM_GACGTGCCAAACCTAC","M3_BM_GACGTGCCATTAGGCT","M3_BM_GACGTGCGTTCGGCAC","M3_BM_GACGTTAAGCCAGTTT","M3_BM_GACGTTAAGGTCATCT","M3_BM_GACTAACAGAAACGCC","M3_BM_GACTAACCACAACGCC","M3_BM_GACTAACGTATTACCG","M3_BM_GACTAACGTCCTGCTT","M3_BM_GACTAACTCTCAACTT","M3_BM_GACTACAGTGTTAAGA","M3_BM_GACTGCGTCATACGGT","M3_BM_GAGCAGAGTGGCAAAC","M3_BM_GAGCAGATCTGGTATG","M3_BM_GAGGTGACAACCGCCA","M3_BM_GAGTCCGCAATGAAAC","M3_BM_GAGTCCGGTGTTTGTG","M3_BM_GATCAGTTCTATCCTA","M3_BM_GATCGTAAGCGATTCT","M3_BM_GATCGTAAGTTAAGTG","M3_BM_GATCTAGCAATCCGAT","M3_BM_GATCTAGCATCCTTGC","M3_BM_GATGAAACATCAGTAC","M3_BM_GATGAAATCCCGGATG","M3_BM_GATGAGGAGAAAGTGG","M3_BM_GATGAGGAGAGGTAGA","M3_BM_GATGAGGAGGATGCGT","M3_BM_GATGAGGCACCATCCT","M3_BM_GATTCAGTCCAAACTG","M3_BM_GATTCAGTCGCCTGTT","M3_BM_GCAAACTGTAGCGTCC","M3_BM_GCAAACTGTGACGCCT","M3_BM_GCAAACTTCCGCGCAA","M3_BM_GCAATCAAGTGAAGTT","M3_BM_GCACATACATTCACTT","M3_BM_GCACATATCGGTGTTA","M3_BM_GCACTCTAGTAACCCT","M3_BM_GCACTCTCACTTAAGC","M3_BM_GCACTCTGTGCATCTA","M3_BM_GCAGTTAAGGCTAGAC","M3_BM_GCAGTTATCAGAGGTG","M3_BM_GCATACACACGACTCG","M3_BM_GCATACAGTTAAGTAG","M3_BM_GCATGATAGACGCACA","M3_BM_GCATGTAGTCTCCCTA","M3_BM_GCCAAATAGACGCAAC","M3_BM_GCCAAATCATTGAGCT","M3_BM_GCCTCTAAGCCGATTT","M3_BM_GCCTCTAAGTGCCAGA","M3_BM_GCCTCTAGTGAAAGAG","M3_BM_GCGACCACACGGACAA","M3_BM_GCGACCACACTCTGTC","M3_BM_GCGAGAACATCAGTAC","M3_BM_GCGAGAACATCTCGCT","M3_BM_GCGAGAACATGTTGAC","M3_BM_GCGAGAATCAGTTCGA","M3_BM_GCGAGAATCTACTCAT","M3_BM_GCGCAACCAAGGTTTC","M3_BM_GCGCAGTCATGGGAAC","M3_BM_GCGCAGTTCCACGAAT","M3_BM_GCGCAGTTCCACGTTC","M3_BM_GCGCCAATCCAGTATG","M3_BM_GCGCGATAGCGGATCA","M3_BM_GCTCTGTTCAAGGTAA","M3_BM_GCTGCGAGTATAGGGC","M3_BM_GCTGCTTGTAATCACC","M3_BM_GCTGCTTGTAGGAGTC","M3_BM_GCTGGGTAGATGAGAG","M3_BM_GCTGGGTCATACGCTA","M3_BM_GCTTCCAAGCGTTGCC","M3_BM_GCTTCCACAGGTTTCA","M3_BM_GCTTCCAGTATTCTCT","M3_BM_GCTTGAAAGATGTGGC","M3_BM_GCTTGAACAAGAAAGG","M3_BM_GCTTGAACAGTGGAGT","M3_BM_GCTTGAAGTACTCGCG","M3_BM_GCTTGAATCACGCATA","M3_BM_GGAAAGCCAGGATTGG","M3_BM_GGAAAGCCATGGTTGT","M3_BM_GGAACTTAGCTCCCAG","M3_BM_GGAACTTGTCTGCCAG","M3_BM_GGAACTTTCATCGATG","M3_BM_GGACAAGAGGTGCAAC","M3_BM_GGACAAGCACTGTGTA","M3_BM_GGACAAGTCTCGTTTA","M3_BM_GGACAGACATGAACCT","M3_BM_GGACAGAGTAGCTTGT","M3_BM_GGACAGATCATGTCTT","M3_BM_GGACATTGTATAAACG","M3_BM_GGACATTGTGCCTTGG","M3_BM_GGACGTCAGTCATCCA","M3_BM_GGACGTCTCCAAACTG","M3_BM_GGAGCAATCTGTTGAG","M3_BM_GGATGTTCAAGCTGAG","M3_BM_GGATGTTCAGGGTTAG","M3_BM_GGATTACAGACGCAAC","M3_BM_GGCAATTAGAACAATC","M3_BM_GGCAATTAGCACAGGT","M3_BM_GGCAATTAGCACCGCT","M3_BM_GGCCGATAGCACAGGT","M3_BM_GGCGACTCACATTTCT","M3_BM_GGCGTGTGTAACGACG","M3_BM_GGCGTGTTCACTCCTG","M3_BM_GGCGTGTTCAGATAAG","M3_BM_GGCGTGTTCCGTCATC","M3_BM_GGCGTGTTCGTCTGCT","M3_BM_GGCTGGTAGAATTGTG","M3_BM_GGCTGGTAGGATGTAT","M3_BM_GGCTGGTCACCGATAT","M3_BM_GGCTGGTCATTAGCCA","M3_BM_GGCTGGTGTGTCGCTG","M3_BM_GGCTGGTGTTTGCATG","M3_BM_GGGACCTGTTCACGGC","M3_BM_GGGAGATAGAGTAAGG","M3_BM_GGGAGATCAGCGTAAG","M3_BM_GGGCACTAGATATACG","M3_BM_GGGCACTAGGCGACAT","M3_BM_GGGCATCAGGGCTCTC","M3_BM_GGGCATCAGGTTCCTA","M3_BM_GGGCATCAGTAGTGCG","M3_BM_GGGCATCTCCAAGTAC","M3_BM_GGGTCTGGTAGCGTCC","M3_BM_GGGTCTGTCCCACTTG","M3_BM_GGGTCTGTCGTCTGCT","M3_BM_GGGTTGCAGCAACGGT","M3_BM_GGGTTGCCAAATTGCC","M3_BM_GGGTTGCCACAGACAG","M3_BM_GGGTTGCGTCCGAAGA","M3_BM_GGGTTGCTCTGGCGTG","M3_BM_GGTATTGAGCACCGTC","M3_BM_GGTGAAGAGATCACGG","M3_BM_GGTGAAGGTGCACTTA","M3_BM_GGTGAAGGTTCCTCCA","M3_BM_GGTGTTAAGATATGCA","M3_BM_GGTGTTAGTAGCGTGA","M3_BM_GGTGTTATCGGTCTAA","M3_BM_GTAACGTGTCCAGTTA","M3_BM_GTAACTGCAAGCTGGA","M3_BM_GTAACTGGTATGAATG","M3_BM_GTACGTACAGACTCGC","M3_BM_GTACTCCAGTGTCCAT","M3_BM_GTACTTTCAGGAATGC","M3_BM_GTAGGCCAGCGATCCC","M3_BM_GTAGGCCGTCTTGCGG","M3_BM_GTAGTCACAGACAGGT","M3_BM_GTAGTCACAGTGGAGT","M3_BM_GTAGTCATCAAGGTAA","M3_BM_GTATCTTCAAACGCGA","M3_BM_GTATCTTCACCCAGTG","M3_BM_GTATCTTTCACAAACC","M3_BM_GTCAAGTTCAAACCAC","M3_BM_GTCACAACAACCGCCA","M3_BM_GTCACAAGTTGCGTTA","M3_BM_GTCACAATCCATGAGT","M3_BM_GTCACAATCCCTTGCA","M3_BM_GTCACGGAGCCGGTAA","M3_BM_GTCACGGTCCAAAGTC","M3_BM_GTCGGGTCAAGTTGTC","M3_BM_GTCGTAACATTAGCCA","M3_BM_GTCGTAAGTACCGTAT","M3_BM_GTCGTAATCATGTAGC","M3_BM_GTCTCGTAGAGACGAA","M3_BM_GTCTCGTCAACACCTA","M3_BM_GTCTCGTCACTCAGGC","M3_BM_GTCTTCGCACGACTCG","M3_BM_GTCTTCGGTCGTCTTC","M3_BM_GTGCAGCGTACTTGAC","M3_BM_GTGCAGCGTTACGCGC","M3_BM_GTGCAGCTCCTTGACC","M3_BM_GTGCAGCTCTACTTAC","M3_BM_GTGCATAAGATGCCAG","M3_BM_GTGCGGTAGTGGGTTG","M3_BM_GTGCTTCAGGAGTACC","M3_BM_GTGCTTCCAGTGACAG","M3_BM_GTGGGTCAGGCATGGT","M3_BM_GTGTGCGCACCAGATT","M3_BM_GTGTGCGTCAAGGCTT","M3_BM_GTGTTAGAGTGTTAGA","M3_BM_GTGTTAGCAGTAAGCG","M3_BM_GTTAAGCAGCTACCTA","M3_BM_GTTAAGCCAGGTCTCG","M3_BM_GTTACAGCAGGGTTAG","M3_BM_GTTACAGGTAGCCTAT","M3_BM_GTTACAGGTCCGAATT","M3_BM_GTTACAGGTGTATGGG","M3_BM_GTTCGGGCAGCATGAG","M3_BM_GTTCTCGAGATGTGGC","M3_BM_GTTCTCGAGCTCCTTC","M3_BM_GTTCTCGGTGGGTCAA","M3_BM_GTTTCTAAGAGCTATA","M3_BM_GTTTCTACAGAGCCAA","M3_BM_GTTTCTATCAACCAAC","M3_BM_TAAACCGCAGGAATCG","M3_BM_TAAACCGCATACAGCT","M3_BM_TAAACCGGTCATGCAT","M3_BM_TAAGAGAAGAGCTATA","M3_BM_TAAGAGAGTACAAGTA","M3_BM_TAAGAGATCCTTGACC","M3_BM_TAAGCGTGTTACCGAT","M3_BM_TAAGTGCTCAGGCAAG","M3_BM_TACAGTGCAGCATGAG","M3_BM_TACCTATTCTGGCGTG","M3_BM_TACCTTAGTTATCCGA","M3_BM_TACGGATAGACACGAC","M3_BM_TACGGATCACGGCGTT","M3_BM_TACGGATGTGAAAGAG","M3_BM_TACGGATTCACTTCAT","M3_BM_TACGGGCGTCGGCTCA","M3_BM_TACGGTAGTGGTACAG","M3_BM_TACTCATCAGCGATCC","M3_BM_TACTCATGTCCATGAT","M3_BM_TACTCATTCCATGCTC","M3_BM_TACTCATTCCCTGACT","M3_BM_TACTCATTCCGCAGTG","M3_BM_TACTCGCTCTACTATC","M3_BM_TACTTACAGGAACTGC","M3_BM_TACTTACGTAGAGTGC","M3_BM_TACTTACTCGCCATAA","M3_BM_TACTTGTAGTCATCCA","M3_BM_TAGACCAAGAGACGAA","M3_BM_TAGAGCTTCAGATAAG","M3_BM_TAGCCGGAGAGAGCTC","M3_BM_TAGGCATCACATGACT","M3_BM_TAGGCATGTAGTACCT","M3_BM_TAGGCATGTGTGACCC","M3_BM_TAGTGGTCATCAGTAC","M3_BM_TAGTGGTGTTGTCGCG","M3_BM_TAGTTGGCAGTCGTGC","M3_BM_TAGTTGGGTCGCGGTT","M3_BM_TATCTCACAGCGTAAG","M3_BM_TATGCCCAGCAAATCA","M3_BM_TATGCCCGTATTACCG","M3_BM_TCAACGACACCACCAG","M3_BM_TCAACGACAGTATAAG","M3_BM_TCAATCTGTGAGTATA","M3_BM_TCAATCTTCAACGGCC","M3_BM_TCACAAGTCAAACAAG","M3_BM_TCACGAACAAAGTCAA","M3_BM_TCACGAAGTAAGTTCC","M3_BM_TCACGAATCAACGCTA","M3_BM_TCACGAATCAGAGGTG","M3_BM_TCAGATGCATCCTTGC","M3_BM_TCAGATGGTTGTTTGG","M3_BM_TCAGCAACATCTACGA","M3_BM_TCAGCAAGTAATCGTC","M3_BM_TCAGCAAGTAATTGGA","M3_BM_TCAGCAAGTCAAAGAT","M3_BM_TCAGCAAGTCCGAACC","M3_BM_TCAGCAATCTCCTATA","M3_BM_TCAGCTCAGACTAGAT","M3_BM_TCAGCTCTCGAATGGG","M3_BM_TCAGGATCACGGTGTC","M3_BM_TCAGGATGTCGCCATG","M3_BM_TCAGGATTCTTGTATC","M3_BM_TCAGGTAAGGGCACTA","M3_BM_TCATTACAGTTAAGTG","M3_BM_TCATTTGAGTGCCAGA","M3_BM_TCATTTGTCCGAGCCA","M3_BM_TCCACACGTTATTCTC","M3_BM_TCCCGATAGTGACTCT","M3_BM_TCCCGATCACGGATAG","M3_BM_TCCCGATTCATGTAGC","M3_BM_TCGAGGCTCGCATGAT","M3_BM_TCGCGAGCATGGTCTA","M3_BM_TCGCGAGGTTCTGGTA","M3_BM_TCGCGAGGTTGAGTTC","M3_BM_TCGCGAGTCGTAGGAG","M3_BM_TCGCGTTCACATCTTT","M3_BM_TCGGGACCAGATGAGC","M3_BM_TCGGGACCAGCGTCCA","M3_BM_TCTATTGAGCGACGTA","M3_BM_TCTATTGAGCTAAGAT","M3_BM_TCTATTGAGGAGTCTG","M3_BM_TCTATTGGTTACGCGC","M3_BM_TCTATTGTCAGTGCAT","M3_BM_TCTGAGACATGCTAGT","M3_BM_TCTTCGGGTTGTACAC","M3_BM_TCTTTCCAGATGTTAG","M3_BM_TCTTTCCAGCGTTCCG","M3_BM_TCTTTCCAGGACCACA","M3_BM_TCTTTCCTCGTGGACC","M3_BM_TGAAAGAAGTCGTACT","M3_BM_TGAAAGATCTGAGTGT","M3_BM_TGACAACCATTATCTC","M3_BM_TGACGGCTCGCATGGC","M3_BM_TGACTAGGTTATTCTC","M3_BM_TGACTAGTCTATGTGG","M3_BM_TGACTTTAGAACAACT","M3_BM_TGACTTTGTAGTGAAT","M3_BM_TGACTTTGTGAAAGAG","M3_BM_TGACTTTTCCTAGAAC","M3_BM_TGACTTTTCTTGACGA","M3_BM_TGAGAGGAGGTTACCT","M3_BM_TGAGCATAGCCAGTTT","M3_BM_TGAGCCGAGCGCCTTG","M3_BM_TGAGCCGCAAGTTCTG","M3_BM_TGAGCCGTCGTCACGG","M3_BM_TGAGGGATCGATAGAA","M3_BM_TGATTTCCACATTTCT","M3_BM_TGATTTCTCACCTTAT","M3_BM_TGATTTCTCGGACAAG","M3_BM_TGATTTCTCTTGTTTG","M3_BM_TGCCAAAAGACTTGAA","M3_BM_TGCCAAAAGATCCGAG","M3_BM_TGCCCATAGCTAGTCT","M3_BM_TGCCCTAGTATTCGTG","M3_BM_TGCGCAGAGAGTCTGG","M3_BM_TGCGCAGAGCTCCTTC","M3_BM_TGCGCAGGTGGTAACG","M3_BM_TGCGGGTTCTGGTTCC","M3_BM_TGCGTGGGTAAATGAC","M3_BM_TGCGTGGTCACGCATA","M3_BM_TGCTACCGTAAAGGAG","M3_BM_TGCTGCTCACTTAAGC","M3_BM_TGCTGCTGTCATATCG","M3_BM_TGGACGCAGAAACCTA","M3_BM_TGGACGCGTGCCTGCA","M3_BM_TGGCCAGAGTAATCCC","M3_BM_TGGCCAGGTCCAAGTT","M3_BM_TGGCCAGGTTGCTCCT","M3_BM_TGGCGCAAGAGTCGGT","M3_BM_TGGCGCACACTTGGAT","M3_BM_TGGCGCAGTCATTAGC","M3_BM_TGGCGCAGTCGGCACT","M3_BM_TGGGAAGAGATCACGG","M3_BM_TGGGAAGCAAGTAATG","M3_BM_TGGTTAGCAAAGCAAT","M3_BM_TGGTTAGGTAGGAGTC","M3_BM_TGGTTCCAGATGTGTA","M3_BM_TGGTTCCGTAAATGAC","M3_BM_TGTATTCAGCTGCAAG","M3_BM_TGTATTCAGTGCGTGA","M3_BM_TGTATTCCATACGCCG","M3_BM_TGTATTCGTGCCTTGG","M3_BM_TGTATTCTCACTTCAT","M3_BM_TGTCCCAGTGCAGTAG","M3_BM_TGTGTTTAGAGCTGCA","M3_BM_TTAACTCGTAGTACCT","M3_BM_TTAACTCTCCTTTCGG","M3_BM_TTAGGACCAAGGACTG","M3_BM_TTAGGACGTCCGTGAC","M3_BM_TTAGTTCAGAGTCTGG","M3_BM_TTAGTTCAGGGTGTTG","M3_BM_TTAGTTCCAAAGTCAA","M3_BM_TTCGAAGGTGTGCGTC","M3_BM_TTCGGTCAGTCTCAAC","M3_BM_TTCGGTCGTACTTGAC","M3_BM_TTCGGTCTCGATCCCT","M3_BM_TTCTACAAGTGAACGC","M3_BM_TTCTACACATCACAAC","M3_BM_TTCTACACATCTGGTA","M3_BM_TTCTACAGTAGCTGCC","M3_BM_TTCTCCTAGATAGCAT","M3_BM_TTCTCCTCACGCGAAA","M3_BM_TTCTTAGCAAAGAATC","M3_BM_TTGAACGGTCCTCCAT","M3_BM_TTGAACGGTTCACCTC","M3_BM_TTGAACGTCGGAATCT","M3_BM_TTGACTTGTCGCGAAA","M3_BM_TTGACTTTCGAGGTAG","M3_BM_TTGCCGTCAGTAAGAT","M3_BM_TTGGAACAGACCACGA","M3_BM_TTGGAACAGCTAAACA","M3_BM_TTGGAACAGGCACATG","M3_BM_TTGGCAACAAGTCTAC","M3_BM_TTGGCAAGTCTGGTCG","M3_BM_TTGGCAATCTCTAAGG","M3_BM_TTGTAGGAGCTGATAA","M3_BM_TTTACTGAGCCTATGT","M3_BM_TTTACTGCACATTCGA","M3_BM_TTTATGCAGGCCATAG","M3_BM_TTTCCTCTCGCGGATC","M3_BM_TTTGCGCCATATACGC","M3_BM_TTTGCGCTCCCAGGTG","M3_BM_TTTGGTTGTAGGACAC","M3_BM_TTTGGTTTCGTCTGAA","M3_BM_TTTGTCAAGGTGGGTT","M3_BM_TTTGTCACAACGATCT","M3_BM_TTTGTCATCGGAAACG","M3_spleen_AAACCTGAGTCCGTAT","M3_spleen_AAACCTGCAGAGCCAA","M3_spleen_AAACCTGTCCAGTAGT","M3_spleen_AAACCTGTCTTGTATC","M3_spleen_AAACGGGAGTGTTGAA","M3_spleen_AAACGGGCAGCTTCGG","M3_spleen_AAACGGGTCCTATTCA","M3_spleen_AAACGGGTCCTGCCAT","M3_spleen_AAACGGGTCTCTTATG","M3_spleen_AAAGATGCACGGACAA","M3_spleen_AAAGATGGTACAGTGG","M3_spleen_AAAGATGGTAGGACAC","M3_spleen_AAAGATGGTCCGTTAA","M3_spleen_AAAGATGGTGTTCGAT","M3_spleen_AAAGATGTCAGGCAAG","M3_spleen_AAAGATGTCTACTCAT","M3_spleen_AAAGCAACAGCATGAG","M3_spleen_AAAGCAACAGCTGTGC","M3_spleen_AAAGCAAGTCGGCTCA","M3_spleen_AAAGCAATCAAAGTAG","M3_spleen_AAAGCAATCACCTCGT","M3_spleen_AAAGCAATCCGTAGTA","M3_spleen_AAAGTAGAGAACAATC","M3_spleen_AAAGTAGCAGACTCGC","M3_spleen_AAAGTAGCAGGTCCAC","M3_spleen_AAAGTAGGTGTAAGTA","M3_spleen_AAATGCCTCCACTGGG","M3_spleen_AACACGTAGTGCGATG","M3_spleen_AACACGTCAGTATGCT","M3_spleen_AACACGTCATGGTTGT","M3_spleen_AACACGTTCCGCATCT","M3_spleen_AACCATGAGCAATATG","M3_spleen_AACCATGCAGTAAGAT","M3_spleen_AACCATGGTTGTGGAG","M3_spleen_AACCATGTCGCCTGAG","M3_spleen_AACCATGTCTACCAGA","M3_spleen_AACCGCGTCAGTTGAC","M3_spleen_AACCGCGTCCCGACTT","M3_spleen_AACCGCGTCTTAGCCC","M3_spleen_AACGTTGAGATCCCGC","M3_spleen_AACGTTGAGGGAACGG","M3_spleen_AACGTTGAGGGATGGG","M3_spleen_AACGTTGAGTGGGCTA","M3_spleen_AACGTTGCAGACGCCT","M3_spleen_AACGTTGGTCATGCCG","M3_spleen_AACGTTGTCGATCCCT","M3_spleen_AACTCAGAGTAGTGCG","M3_spleen_AACTCAGGTACTCTCC","M3_spleen_AACTCAGGTCTTGATG","M3_spleen_AACTCAGTCCAAATGC","M3_spleen_AACTCAGTCTGCTGCT","M3_spleen_AACTCCCCAGCTCGAC","M3_spleen_AACTCCCGTGAGGGTT","M3_spleen_AACTCCCGTGCCTGGT","M3_spleen_AACTCTTAGGATCGCA","M3_spleen_AACTCTTCAGGTCGTC","M3_spleen_AACTCTTTCGTTTATC","M3_spleen_AACTGGTAGCCCGAAA","M3_spleen_AACTGGTAGTATCGAA","M3_spleen_AACTGGTCACGTGAGA","M3_spleen_AACTGGTCATGAGCGA","M3_spleen_AACTGGTCATGCCCGA","M3_spleen_AACTGGTGTAGGGACT","M3_spleen_AACTGGTTCATTGCCC","M3_spleen_AACTTTCCACAGGAGT","M3_spleen_AACTTTCCAGCTGCTG","M3_spleen_AACTTTCGTATCTGCA","M3_spleen_AACTTTCGTCTCTTTA","M3_spleen_AAGACCTAGCGACGTA","M3_spleen_AAGACCTAGCTGATAA","M3_spleen_AAGACCTCAGCATACT","M3_spleen_AAGACCTCAGCTGTAT","M3_spleen_AAGCCGCCACAACTGT","M3_spleen_AAGCCGCTCCTCAACC","M3_spleen_AAGCCGCTCGCGGATC","M3_spleen_AAGGAGCAGTAGATGT","M3_spleen_AAGGAGCCAATCTGCA","M3_spleen_AAGGAGCCACACTGCG","M3_spleen_AAGGAGCCACCTGGTG","M3_spleen_AAGGAGCCACGACGAA","M3_spleen_AAGGAGCCAGGCAGTA","M3_spleen_AAGGAGCCATCGACGC","M3_spleen_AAGGAGCGTCAAGCGA","M3_spleen_AAGGAGCGTTCGCGAC","M3_spleen_AAGGAGCGTTGGTGGA","M3_spleen_AAGGAGCTCAAGAAGT","M3_spleen_AAGGCAGAGGGTCGAT","M3_spleen_AAGGCAGAGGTCGGAT","M3_spleen_AAGGCAGCATCGGGTC","M3_spleen_AAGGCAGGTTCCCGAG","M3_spleen_AAGGCAGTCATAAAGG","M3_spleen_AAGGCAGTCGCGGATC","M3_spleen_AAGGTTCAGTCATGCT","M3_spleen_AAGGTTCCACGGTTTA","M3_spleen_AAGGTTCTCAACACCA","M3_spleen_AATCCAGAGCCAGGAT","M3_spleen_AATCCAGAGTACACCT","M3_spleen_AATCGGTAGACTAGGC","M3_spleen_AATCGGTCAGCTGTGC","M3_spleen_AATCGGTCATTGTGCA","M3_spleen_AATCGGTGTAGGGACT","M3_spleen_AATCGGTGTTCTGAAC","M3_spleen_AATCGGTTCATCTGTT","M3_spleen_AATCGGTTCATGTGGT","M3_spleen_ACACCAAAGTGGGTTG","M3_spleen_ACACCAACAAGCCTAT","M3_spleen_ACACCAACAGCATGAG","M3_spleen_ACACCAACATTCCTCG","M3_spleen_ACACCAAGTAAGGGCT","M3_spleen_ACACCAAGTCCCTTGT","M3_spleen_ACACCAAGTTTCGCTC","M3_spleen_ACACCAATCAGCGACC","M3_spleen_ACACCAATCTTGCAAG","M3_spleen_ACACCCTAGTACGTTC","M3_spleen_ACACCCTGTCGGCTCA","M3_spleen_ACACCCTTCACTTACT","M3_spleen_ACACCCTTCCACGTTC","M3_spleen_ACACCCTTCGCCAGCA","M3_spleen_ACACCCTTCTCTGCTG","M3_spleen_ACACCGGAGCGATGAC","M3_spleen_ACACCGGGTGGGTCAA","M3_spleen_ACACTGAAGCACGCCT","M3_spleen_ACACTGAAGTGGTAGC","M3_spleen_ACACTGACAGGACGTA","M3_spleen_ACACTGAGTCGACTGC","M3_spleen_ACACTGAGTTGTGGCC","M3_spleen_ACACTGATCTTCATGT","M3_spleen_ACAGCCGAGCTAGTGG","M3_spleen_ACAGCCGCAAGCCGTC","M3_spleen_ACAGCCGGTCGGATCC","M3_spleen_ACAGCTAAGCTGAAAT","M3_spleen_ACAGCTAGTCAAAGAT","M3_spleen_ACAGCTAGTCTCTTTA","M3_spleen_ACATACGAGGTTCCTA","M3_spleen_ACATACGGTAAGTGGC","M3_spleen_ACATACGGTTATCGGT","M3_spleen_ACATACGGTTCTGAAC","M3_spleen_ACATACGGTTTACTCT","M3_spleen_ACATACGTCTAACTCT","M3_spleen_ACATCAGAGCTTATCG","M3_spleen_ACATCAGAGTCGAGTG","M3_spleen_ACATCAGCATGTAAGA","M3_spleen_ACATCAGCATTAACCG","M3_spleen_ACATCAGGTCTACCTC","M3_spleen_ACATCAGGTGATAAAC","M3_spleen_ACATCAGGTGGTCTCG","M3_spleen_ACATCAGTCGAACGGA","M3_spleen_ACATCAGTCGTGGACC","M3_spleen_ACATGGTCATAGACTC","M3_spleen_ACATGGTCATCACCCT","M3_spleen_ACATGGTTCATATCGG","M3_spleen_ACATGGTTCATGTCCC","M3_spleen_ACATGGTTCTATGTGG","M3_spleen_ACCAGTACACACCGCA","M3_spleen_ACCAGTACACTCGACG","M3_spleen_ACCAGTAGTGAAAGAG","M3_spleen_ACCAGTATCCACGTTC","M3_spleen_ACCCACTAGGACCACA","M3_spleen_ACCCACTCACACAGAG","M3_spleen_ACCCACTCAGCGTAAG","M3_spleen_ACCCACTGTCGAAAGC","M3_spleen_ACCGTAAAGCTGGAAC","M3_spleen_ACCGTAACATGCAACT","M3_spleen_ACCGTAAGTATCAGTC","M3_spleen_ACCGTAAGTCGCATAT","M3_spleen_ACCGTAAGTTCAGTAC","M3_spleen_ACCGTAATCCCTAACC","M3_spleen_ACCTTTACACTTAACG","M3_spleen_ACCTTTACAGGGATTG","M3_spleen_ACCTTTACATCCTAGA","M3_spleen_ACCTTTAGTGGACGAT","M3_spleen_ACCTTTATCATAACCG","M3_spleen_ACGAGCCCAATCTGCA","M3_spleen_ACGAGCCCATCGGACC","M3_spleen_ACGAGCCGTGTCGCTG","M3_spleen_ACGAGCCTCCTGCCAT","M3_spleen_ACGAGCCTCGCCTGAG","M3_spleen_ACGAGGAAGATCCGAG","M3_spleen_ACGAGGAAGGAGTTTA","M3_spleen_ACGAGGATCACCACCT","M3_spleen_ACGAGGATCATCTGCC","M3_spleen_ACGAGGATCCACGACG","M3_spleen_ACGAGGATCCGAGCCA","M3_spleen_ACGAGGATCTGCGGCA","M3_spleen_ACGATACAGGCTAGGT","M3_spleen_ACGATACAGTCACGCC","M3_spleen_ACGATACAGTCGATAA","M3_spleen_ACGATACCAAGCCGCT","M3_spleen_ACGATACTCACCAGGC","M3_spleen_ACGATACTCCCAAGAT","M3_spleen_ACGATACTCGCCTGAG","M3_spleen_ACGATGTCAACGATGG","M3_spleen_ACGATGTCACCGATAT","M3_spleen_ACGATGTCAGCTGCTG","M3_spleen_ACGCAGCGTAAATGTG","M3_spleen_ACGCAGCGTCCAGTAT","M3_spleen_ACGCAGCTCGGTCCGA","M3_spleen_ACGCAGCTCTTCAACT","M3_spleen_ACGCCAGAGATCTGAA","M3_spleen_ACGCCAGCACGCATCG","M3_spleen_ACGCCAGCATCTATGG","M3_spleen_ACGCCAGGTATAAACG","M3_spleen_ACGCCAGGTCACTGGC","M3_spleen_ACGCCAGGTCCCTTGT","M3_spleen_ACGCCAGTCACTCTTA","M3_spleen_ACGCCAGTCGATCCCT","M3_spleen_ACGCCGAGTCTAAACC","M3_spleen_ACGCCGATCGTTGCCT","M3_spleen_ACGGAGAAGCGATATA","M3_spleen_ACGGAGAAGCGATGAC","M3_spleen_ACGGAGACACAGACAG","M3_spleen_ACGGCCACAGCCAGAA","M3_spleen_ACGGCCACATGCAACT","M3_spleen_ACGGCCAGTTTCGCTC","M3_spleen_ACGGCCATCTCCAGGG","M3_spleen_ACGGGCTAGGATTCGG","M3_spleen_ACGGGCTCACTGCCAG","M3_spleen_ACGGGCTCATTCACTT","M3_spleen_ACGGGTCAGGAGTACC","M3_spleen_ACGGGTCGTACACCGC","M3_spleen_ACGGGTCGTGGTCCGT","M3_spleen_ACGTCAAAGCGACGTA","M3_spleen_ACGTCAAAGGCAATTA","M3_spleen_ACGTCAAGTCATATCG","M3_spleen_ACGTCAAGTCGGCTCA","M3_spleen_ACTATCTAGGGTCTCC","M3_spleen_ACTATCTAGGTGTTAA","M3_spleen_ACTATCTCATGCCTAA","M3_spleen_ACTATCTGTGACTACT","M3_spleen_ACTATCTGTGATAAGT","M3_spleen_ACTATCTTCCATGAGT","M3_spleen_ACTATCTTCCCATTAT","M3_spleen_ACTATCTTCTGCTGTC","M3_spleen_ACTGAACAGCGATATA","M3_spleen_ACTGAACCAGTCTTCC","M3_spleen_ACTGAGTAGTACGACG","M3_spleen_ACTGAGTCACAGCGTC","M3_spleen_ACTGAGTGTATGAATG","M3_spleen_ACTGAGTGTTAAGTAG","M3_spleen_ACTGAGTTCGTTGCCT","M3_spleen_ACTGCTCAGGATGGAA","M3_spleen_ACTGCTCCATTGGCGC","M3_spleen_ACTGCTCTCCGCAAGC","M3_spleen_ACTGCTCTCTTGTTTG","M3_spleen_ACTGTCCGTAAGAGAG","M3_spleen_ACTTACTAGAAACCTA","M3_spleen_ACTTACTCATCTATGG","M3_spleen_ACTTACTTCAGCGATT","M3_spleen_ACTTGTTAGGGAGTAA","M3_spleen_ACTTGTTAGTGCCAGA","M3_spleen_ACTTGTTCAAGGTTTC","M3_spleen_ACTTGTTTCCAGATCA","M3_spleen_ACTTGTTTCTCGATGA","M3_spleen_ACTTTCAAGAGTAATC","M3_spleen_ACTTTCAAGCCACGTC","M3_spleen_ACTTTCAAGTCGATAA","M3_spleen_ACTTTCATCACCTTAT","M3_spleen_AGAATAGAGATGCGAC","M3_spleen_AGAATAGAGCAGGTCA","M3_spleen_AGAATAGCAAGCTGAG","M3_spleen_AGAATAGCAGATCTGT","M3_spleen_AGAATAGCAGCGAACA","M3_spleen_AGAATAGCAGCTTAAC","M3_spleen_AGAATAGTCAATCTCT","M3_spleen_AGAATAGTCCTTGGTC","M3_spleen_AGAATAGTCTAAGCCA","M3_spleen_AGACGTTGTGCCTTGG","M3_spleen_AGACGTTGTGCTAGCC","M3_spleen_AGACGTTTCAGAGGTG","M3_spleen_AGACGTTTCAGTACGT","M3_spleen_AGACGTTTCTTGCATT","M3_spleen_AGAGCGAGTAGCGCTC","M3_spleen_AGAGCGATCGCAAACT","M3_spleen_AGAGCTTAGGATTCGG","M3_spleen_AGAGCTTCATTAACCG","M3_spleen_AGAGCTTCATTAGCCA","M3_spleen_AGAGCTTGTACGAAAT","M3_spleen_AGAGCTTGTTACGTCA","M3_spleen_AGAGCTTTCGTTGCCT","M3_spleen_AGAGTGGCAGCTGTTA","M3_spleen_AGAGTGGGTGTCTGAT","M3_spleen_AGATCTGGTGCACCAC","M3_spleen_AGATTGCGTAAATGAC","M3_spleen_AGATTGCGTGAGTGAC","M3_spleen_AGATTGCGTTGGAGGT","M3_spleen_AGATTGCTCTAACTGG","M3_spleen_AGCAGCCAGGCTATCT","M3_spleen_AGCAGCCAGTCGAGTG","M3_spleen_AGCAGCCAGTCGCCGT","M3_spleen_AGCAGCCAGTTACCCA","M3_spleen_AGCAGCCAGTTGCAGG","M3_spleen_AGCAGCCCACGAAAGC","M3_spleen_AGCAGCCCAGACAAAT","M3_spleen_AGCAGCCGTAATCGTC","M3_spleen_AGCATACAGAATCTCC","M3_spleen_AGCATACAGTAGGTGC","M3_spleen_AGCATACAGTATCTCG","M3_spleen_AGCATACCAGCTGCTG","M3_spleen_AGCATACGTAGAGGAA","M3_spleen_AGCATACGTCGAAAGC","M3_spleen_AGCATACTCTGCTTGC","M3_spleen_AGCCTAAAGACCGGAT","M3_spleen_AGCCTAACAAAGAATC","M3_spleen_AGCCTAACAAGCCGTC","M3_spleen_AGCCTAACAGGAACGT","M3_spleen_AGCCTAAGTGCGAAAC","M3_spleen_AGCCTAATCAGGCCCA","M3_spleen_AGCCTAATCCTTGGTC","M3_spleen_AGCCTAATCTAACGGT","M3_spleen_AGCGGTCAGACAAAGG","M3_spleen_AGCGGTCCATAGAAAC","M3_spleen_AGCGGTCCATCGGAAG","M3_spleen_AGCGGTCGTAAAGGAG","M3_spleen_AGCGGTCGTCCTCTTG","M3_spleen_AGCGGTCGTTGGAGGT","M3_spleen_AGCGGTCTCAAGAAGT","M3_spleen_AGCGTATGTAAGAGGA","M3_spleen_AGCGTATGTAAGCACG","M3_spleen_AGCGTATGTCTCCCTA","M3_spleen_AGCGTCGGTCGACTAT","M3_spleen_AGCTCCTAGAACAACT","M3_spleen_AGCTCCTAGTGAACAT","M3_spleen_AGCTCCTGTGAACCTT","M3_spleen_AGCTCCTGTTCCACAA","M3_spleen_AGCTCCTTCACCGGGT","M3_spleen_AGCTCCTTCTCAACTT","M3_spleen_AGCTCCTTCTGGTATG","M3_spleen_AGCTCTCCATCGGGTC","M3_spleen_AGCTCTCGTCTCGTTC","M3_spleen_AGCTCTCTCATGTCTT","M3_spleen_AGCTCTCTCGTTTGCC","M3_spleen_AGCTTGAAGATCCCGC","M3_spleen_AGCTTGACATGTCCTC","M3_spleen_AGCTTGAGTCAAACTC","M3_spleen_AGCTTGATCAACGGCC","M3_spleen_AGCTTGATCTTCGGTC","M3_spleen_AGGCCACAGCAATATG","M3_spleen_AGGCCACAGGCCATAG","M3_spleen_AGGCCACAGGCGTACA","M3_spleen_AGGCCACCAAACGCGA","M3_spleen_AGGCCACTCTCTAAGG","M3_spleen_AGGCCGTAGTCCCACG","M3_spleen_AGGCCGTGTCAATACC","M3_spleen_AGGCCGTGTTCCATGA","M3_spleen_AGGCCGTTCAACACTG","M3_spleen_AGGCCGTTCTGTACGA","M3_spleen_AGGGAGTAGTAGATGT","M3_spleen_AGGGAGTCACACCGCA","M3_spleen_AGGGAGTGTACCGTTA","M3_spleen_AGGGAGTTCCGTTGCT","M3_spleen_AGGGAGTTCCTTGGTC","M3_spleen_AGGGAGTTCGTACGGC","M3_spleen_AGGGAGTTCTTCTGGC","M3_spleen_AGGGATGAGAAACCGC","M3_spleen_AGGGATGAGAGTGACC","M3_spleen_AGGGATGCAAGTTAAG","M3_spleen_AGGGATGTCACCAGGC","M3_spleen_AGGGTGAAGATCCCGC","M3_spleen_AGGGTGACAAGTTGTC","M3_spleen_AGGGTGACACGGTGTC","M3_spleen_AGGGTGAGTATAAACG","M3_spleen_AGGGTGAGTCGGCATC","M3_spleen_AGGGTGATCGATGAGG","M3_spleen_AGGTCATAGAGACTAT","M3_spleen_AGGTCATCAGGTCTCG","M3_spleen_AGGTCATGTAGAAGGA","M3_spleen_AGGTCCGAGAGGTAGA","M3_spleen_AGGTCCGCAATCTGCA","M3_spleen_AGGTCCGCAGCCTTGG","M3_spleen_AGGTCCGGTACTCTCC","M3_spleen_AGGTCCGGTGTGGTTT","M3_spleen_AGGTCCGGTTAAGAAC","M3_spleen_AGGTCCGTCCACGACG","M3_spleen_AGGTCCGTCCACGTGG","M3_spleen_AGTAGTCAGATGTAAC","M3_spleen_AGTAGTCCACATCCGG","M3_spleen_AGTAGTCTCGGCGCTA","M3_spleen_AGTCTTTAGCCTTGAT","M3_spleen_AGTCTTTAGTGAACAT","M3_spleen_AGTCTTTCACTGAAGG","M3_spleen_AGTCTTTGTCTTTCAT","M3_spleen_AGTCTTTTCAGCTTAG","M3_spleen_AGTCTTTTCGGCTTGG","M3_spleen_AGTCTTTTCGTGGGAA","M3_spleen_AGTGAGGAGGAACTGC","M3_spleen_AGTGAGGCAAAGGTGC","M3_spleen_AGTGAGGCAGGCGATA","M3_spleen_AGTGAGGCATACGCCG","M3_spleen_AGTGAGGGTCAAAGCG","M3_spleen_AGTGAGGGTGCTCTTC","M3_spleen_AGTGAGGTCACATACG","M3_spleen_AGTGGGAAGATCCGAG","M3_spleen_AGTGGGATCCACGTTC","M3_spleen_AGTGGGATCCTGCTTG","M3_spleen_AGTGTCAAGATGAGAG","M3_spleen_AGTGTCAGTCTCGTTC","M3_spleen_AGTGTCATCAGTCAGT","M3_spleen_AGTGTCATCCCATTTA","M3_spleen_AGTGTCATCGTCTGCT","M3_spleen_AGTGTCATCTTAACCT","M3_spleen_AGTTGGTCAGGCGATA","M3_spleen_AGTTGGTCATTCTCAT","M3_spleen_AGTTGGTCATTGAGCT","M3_spleen_AGTTGGTCATTGGCGC","M3_spleen_AGTTGGTGTAGCTCCG","M3_spleen_AGTTGGTGTCAGAGGT","M3_spleen_AGTTGGTTCCGGGTGT","M3_spleen_AGTTGGTTCTAAGCCA","M3_spleen_ATAACGCAGGTCGGAT","M3_spleen_ATAACGCCATCCTAGA","M3_spleen_ATAACGCGTAGGCATG","M3_spleen_ATAACGCGTATTCTCT","M3_spleen_ATAACGCGTCGCGTGT","M3_spleen_ATAACGCGTTCTGAAC","M3_spleen_ATAACGCTCCACGACG","M3_spleen_ATAACGCTCGACGGAA","M3_spleen_ATAACGCTCGTTACAG","M3_spleen_ATAACGCTCTGGTTCC","M3_spleen_ATAAGAGAGAATTGTG","M3_spleen_ATAAGAGGTGGGTATG","M3_spleen_ATAAGAGTCCCTCAGT","M3_spleen_ATAGACCAGCAGCGTA","M3_spleen_ATAGACCCACGGTAAG","M3_spleen_ATAGACCCACTAAGTC","M3_spleen_ATAGACCCATCGACGC","M3_spleen_ATAGACCGTATCAGTC","M3_spleen_ATAGACCGTGATGTGG","M3_spleen_ATAGACCGTGTCTGAT","M3_spleen_ATAGACCTCGACGGAA","M3_spleen_ATCACGAAGGCAATTA","M3_spleen_ATCACGACAATTGCTG","M3_spleen_ATCACGAGTAAAGGAG","M3_spleen_ATCACGAGTACGACCC","M3_spleen_ATCACGAGTGATGATA","M3_spleen_ATCACGAGTTAAGTAG","M3_spleen_ATCACGATCTGCGGCA","M3_spleen_ATCACGATCTTCGAGA","M3_spleen_ATCATCTAGCCGGTAA","M3_spleen_ATCATCTAGGTTACCT","M3_spleen_ATCATCTGTTATCACG","M3_spleen_ATCATCTTCGAGAGCA","M3_spleen_ATCATCTTCGGTGTCG","M3_spleen_ATCATGGCACCATGTA","M3_spleen_ATCATGGTCGCACTCT","M3_spleen_ATCCACCGTAGCGCTC","M3_spleen_ATCCACCGTCTAACGT","M3_spleen_ATCCGAACACGAGAGT","M3_spleen_ATCCGAACATCTATGG","M3_spleen_ATCGAGTAGACTGTAA","M3_spleen_ATCGAGTCAATGACCT","M3_spleen_ATCGAGTGTCCAGTAT","M3_spleen_ATCGAGTGTTTGACAC","M3_spleen_ATCTACTCATACTACG","M3_spleen_ATCTACTCATGCTAGT","M3_spleen_ATCTACTGTAGAAGGA","M3_spleen_ATCTACTGTGAGTGAC","M3_spleen_ATCTACTTCGGAAACG","M3_spleen_ATCTGCCCACGAGAGT","M3_spleen_ATCTGCCGTAGCTAAA","M3_spleen_ATCTGCCTCAACACAC","M3_spleen_ATGAGGGAGCAGCCTC","M3_spleen_ATGAGGGAGCTAGTTC","M3_spleen_ATGAGGGCAAGGACAC","M3_spleen_ATGAGGGCAAGTCTAC","M3_spleen_ATGAGGGCAGATAATG","M3_spleen_ATGAGGGCAGTCTTCC","M3_spleen_ATGAGGGCATGGTCTA","M3_spleen_ATGAGGGTCAGCATGT","M3_spleen_ATGCGATCACCTATCC","M3_spleen_ATGCGATCATGAGCGA","M3_spleen_ATGCGATTCGTCTGAA","M3_spleen_ATGGGAGCAATCTGCA","M3_spleen_ATGGGAGGTATCACCA","M3_spleen_ATGGGAGGTTTAAGCC","M3_spleen_ATGGGAGGTTTGTTTC","M3_spleen_ATGGGAGTCCTCATTA","M3_spleen_ATGGGAGTCGACCAGC","M3_spleen_ATGGGAGTCTGAGTGT","M3_spleen_ATGGGAGTCTTGTTTG","M3_spleen_ATTACTCGTTACTGAC","M3_spleen_ATTACTCGTTTACTCT","M3_spleen_ATTATCCAGCAGGTCA","M3_spleen_ATTATCCGTCCTAGCG","M3_spleen_ATTATCCGTGAAGGCT","M3_spleen_ATTATCCTCGTCGTTC","M3_spleen_ATTATCCTCTGAAAGA","M3_spleen_ATTCTACCAATGGAAT","M3_spleen_ATTCTACCAGGAACGT","M3_spleen_ATTCTACGTCACCTAA","M3_spleen_ATTGGACAGACAGGCT","M3_spleen_ATTGGACAGAGACTTA","M3_spleen_ATTGGACGTAGAAAGG","M3_spleen_ATTGGACGTTGTCTTT","M3_spleen_ATTGGACGTTTAAGCC","M3_spleen_ATTGGACTCGGTCTAA","M3_spleen_ATTGGACTCTCTGTCG","M3_spleen_ATTGGTGAGACTGTAA","M3_spleen_ATTGGTGAGTAGATGT","M3_spleen_ATTGGTGCAAACCTAC","M3_spleen_ATTGGTGCACTCTGTC","M3_spleen_ATTGGTGGTAGCCTCG","M3_spleen_ATTGGTGGTCACAAGG","M3_spleen_ATTGGTGTCCAGAGGA","M3_spleen_ATTGGTGTCTACGAGT","M3_spleen_ATTTCTGCAGGAATCG","M3_spleen_ATTTCTGGTTGGTAAA","M3_spleen_CAACCAAAGATTACCC","M3_spleen_CAACCAACACCAGTTA","M3_spleen_CAACCAACACGGTAAG","M3_spleen_CAACCAACAGCTGCAC","M3_spleen_CAACCAACATCAGTCA","M3_spleen_CAACCAAGTTTGTTGG","M3_spleen_CAACCTCAGAATTGTG","M3_spleen_CAACCTCAGCACCGCT","M3_spleen_CAACCTCGTCAACTGT","M3_spleen_CAACCTCGTGTTCTTT","M3_spleen_CAACCTCGTGTTGAGG","M3_spleen_CAACTAGAGCACCGTC","M3_spleen_CAACTAGAGCTCTCGG","M3_spleen_CAACTAGAGCTGTTCA","M3_spleen_CAACTAGCACGGCCAT","M3_spleen_CAACTAGCATGATCCA","M3_spleen_CAACTAGGTCGAAAGC","M3_spleen_CAACTAGTCACTATTC","M3_spleen_CAACTAGTCTTGCATT","M3_spleen_CAAGAAACAGACGCTC","M3_spleen_CAAGAAAGTCCGAGTC","M3_spleen_CAAGAAAGTTTGACTG","M3_spleen_CAAGAAATCATTGCGA","M3_spleen_CAAGAAATCCAAGTAC","M3_spleen_CAAGAAATCTCAAACG","M3_spleen_CAAGATCCACGTAAGG","M3_spleen_CAAGATCCAGCTGTGC","M3_spleen_CAAGATCCATTTGCCC","M3_spleen_CAAGATCGTGGGTATG","M3_spleen_CAAGATCGTGTAACGG","M3_spleen_CAAGGCCAGACAGAGA","M3_spleen_CAAGGCCAGGCACATG","M3_spleen_CAAGGCCCACGTTGGC","M3_spleen_CAAGGCCGTAAAGGAG","M3_spleen_CAAGGCCGTCTTTCAT","M3_spleen_CAAGGCCGTGAAGGCT","M3_spleen_CAAGGCCTCTTGTATC","M3_spleen_CAAGTTGAGACGCAAC","M3_spleen_CAAGTTGAGTGCCATT","M3_spleen_CAAGTTGTCATAAAGG","M3_spleen_CAAGTTGTCCAGAGGA","M3_spleen_CAAGTTGTCGCCTGTT","M3_spleen_CACAAACGTCACTGGC","M3_spleen_CACAAACGTGATGTGG","M3_spleen_CACAAACGTTCCATGA","M3_spleen_CACAAACTCCTCTAGC","M3_spleen_CACACAAAGAGCCTAG","M3_spleen_CACACAAAGGTGTTAA","M3_spleen_CACACAACACCAGCAC","M3_spleen_CACACAACAGGCGATA","M3_spleen_CACACAACAGTAAGAT","M3_spleen_CACACAATCTTTAGTC","M3_spleen_CACACCTAGAAGGACA","M3_spleen_CACACCTAGACCCACC","M3_spleen_CACACCTAGCGATAGC","M3_spleen_CACACCTAGGGTTTCT","M3_spleen_CACACCTGTAAATGAC","M3_spleen_CACACTCAGCGCTCCA","M3_spleen_CACACTCAGGACCACA","M3_spleen_CACACTCAGGATTCGG","M3_spleen_CACACTCAGGTAAACT","M3_spleen_CACACTCAGTGTACGG","M3_spleen_CACACTCCAAACAACA","M3_spleen_CACACTCCAAAGTGCG","M3_spleen_CACAGGCAGCGCCTTG","M3_spleen_CACAGGCCACATCTTT","M3_spleen_CACAGGCCATGCTGGC","M3_spleen_CACAGGCCATTCCTGC","M3_spleen_CACAGGCGTTCGAATC","M3_spleen_CACAGGCTCTAACTGG","M3_spleen_CACAGGCTCTAACTTC","M3_spleen_CACAGGCTCTTAACCT","M3_spleen_CACAGTACAATGACCT","M3_spleen_CACAGTAGTACCAGTT","M3_spleen_CACAGTATCGACGGAA","M3_spleen_CACAGTATCGTGTAGT","M3_spleen_CACATAGAGGGTCGAT","M3_spleen_CACATAGAGTGAATTG","M3_spleen_CACATAGCATACCATG","M3_spleen_CACATAGGTGTGCGTC","M3_spleen_CACATAGTCGAGAACG","M3_spleen_CACATAGTCGGAAACG","M3_spleen_CACATAGTCGTTACGA","M3_spleen_CACATAGTCTAGAGTC","M3_spleen_CACATTTCACAGATTC","M3_spleen_CACATTTTCAACGGCC","M3_spleen_CACATTTTCGCTGATA","M3_spleen_CACCACTAGTGTTAGA","M3_spleen_CACCACTCAACTGGCC","M3_spleen_CACCACTGTGAGTATA","M3_spleen_CACCACTTCCTCAATT","M3_spleen_CACCACTTCTGCCAGG","M3_spleen_CACCACTTCTTGTCAT","M3_spleen_CACCAGGGTCAGCTAT","M3_spleen_CACCAGGGTTTGACTG","M3_spleen_CACCAGGTCATTGCGA","M3_spleen_CACCAGGTCGGGAGTA","M3_spleen_CACCTTGAGACTTTCG","M3_spleen_CACCTTGAGGATGGTC","M3_spleen_CACCTTGCAGATGAGC","M3_spleen_CACCTTGGTAGCACGA","M3_spleen_CACCTTGTCATCTGCC","M3_spleen_CACTCCAAGAGCTGCA","M3_spleen_CACTCCAAGCTACCGC","M3_spleen_CACTCCACAATACGCT","M3_spleen_CACTCCACACCAGGCT","M3_spleen_CACTCCACAGCGTAAG","M3_spleen_CACTCCATCGGTTCGG","M3_spleen_CACTCCATCTAACCGA","M3_spleen_CACTCCATCTGAGGGA","M3_spleen_CAGAATCAGCGTTCCG","M3_spleen_CAGAATCCAAAGTCAA","M3_spleen_CAGAATCCAATGGAAT","M3_spleen_CAGAATCCACGACGAA","M3_spleen_CAGAATCCAGCTGGCT","M3_spleen_CAGAATCGTAAGTTCC","M3_spleen_CAGAATCGTATCAGTC","M3_spleen_CAGAATCGTCTTCGTC","M3_spleen_CAGAATCTCAACACGT","M3_spleen_CAGAATCTCAGTTGAC","M3_spleen_CAGAATCTCCACGTGG","M3_spleen_CAGAGAGGTCGCTTTC","M3_spleen_CAGAGAGTCCTCCTAG","M3_spleen_CAGATCAAGACCACGA","M3_spleen_CAGATCAAGAGACGAA","M3_spleen_CAGCAGCAGAATAGGG","M3_spleen_CAGCAGCAGAGTGAGA","M3_spleen_CAGCAGCAGATGTCGG","M3_spleen_CAGCAGCAGCTGATAA","M3_spleen_CAGCAGCCACACTGCG","M3_spleen_CAGCAGCGTTAGGGTG","M3_spleen_CAGCATAAGACGCTTT","M3_spleen_CAGCATAAGGCCCTCA","M3_spleen_CAGCATAAGTGTCTCA","M3_spleen_CAGCATACAAAGAATC","M3_spleen_CAGCATACAAGCTGAG","M3_spleen_CAGCATACAGATCCAT","M3_spleen_CAGCATACAGTGGGAT","M3_spleen_CAGCATAGTTCGGGCT","M3_spleen_CAGCCGACACAGCGTC","M3_spleen_CAGCCGACACGGACAA","M3_spleen_CAGCCGACATTGGCGC","M3_spleen_CAGCCGAGTAGCGCAA","M3_spleen_CAGCCGATCGTCTGAA","M3_spleen_CAGCCGATCTTGTATC","M3_spleen_CAGCGACCAAAGTGCG","M3_spleen_CAGCGACCAAGGACAC","M3_spleen_CAGCGACCAGCATACT","M3_spleen_CAGCGACGTCGAATCT","M3_spleen_CAGCGACTCCGAAGAG","M3_spleen_CAGCGACTCGTGGACC","M3_spleen_CAGCGACTCTAGCACA","M3_spleen_CAGCGACTCTGCGGCA","M3_spleen_CAGCTAAAGCTAGCCC","M3_spleen_CAGCTAAGTCAGCTAT","M3_spleen_CAGCTAATCACAGTAC","M3_spleen_CAGCTAATCCCGGATG","M3_spleen_CAGCTGGCATCCCACT","M3_spleen_CAGCTGGCATGACGGA","M3_spleen_CAGCTGGGTCCTGCTT","M3_spleen_CAGCTGGTCACGAAGG","M3_spleen_CAGCTGGTCCTGCAGG","M3_spleen_CAGCTGGTCGTTACGA","M3_spleen_CAGGTGCAGTGAAGTT","M3_spleen_CAGGTGCCATACGCCG","M3_spleen_CAGGTGCTCCTTCAAT","M3_spleen_CAGGTGCTCTGCAGTA","M3_spleen_CAGTCCTAGTACGCGA","M3_spleen_CAGTCCTCATGTCCTC","M3_spleen_CAGTCCTGTGGTCCGT","M3_spleen_CAGTCCTTCAGCTCTC","M3_spleen_CAGTCCTTCTCGTATT","M3_spleen_CATATGGAGAGAACAG","M3_spleen_CATATGGAGCCACGTC","M3_spleen_CATATGGAGGCATTGG","M3_spleen_CATATGGCAATGAATG","M3_spleen_CATATGGCACATTCGA","M3_spleen_CATATGGCATTAGCCA","M3_spleen_CATATGGGTAGCTCCG","M3_spleen_CATATGGGTCGCTTTC","M3_spleen_CATATGGTCATCGGAT","M3_spleen_CATATTCAGAGGGCTT","M3_spleen_CATATTCAGCTGCCCA","M3_spleen_CATATTCCAAGTAATG","M3_spleen_CATATTCGTGAGTGAC","M3_spleen_CATATTCGTGTGGTTT","M3_spleen_CATCAAGCACGTTGGC","M3_spleen_CATCAGAAGCGTTGCC","M3_spleen_CATCAGAAGCTGAAAT","M3_spleen_CATCAGAGTCCCGACA","M3_spleen_CATCAGAGTCGAACAG","M3_spleen_CATCAGATCTTGTCAT","M3_spleen_CATCCACAGGCTCATT","M3_spleen_CATCCACCATCATCCC","M3_spleen_CATCCACGTACCGCTG","M3_spleen_CATCCACGTCGAAAGC","M3_spleen_CATCGAAAGAAGATTC","M3_spleen_CATCGAAAGCGGCTTC","M3_spleen_CATCGAAAGTACTTGC","M3_spleen_CATCGAAAGTCATCCA","M3_spleen_CATCGAACACCGTTGG","M3_spleen_CATCGAACATGAGCGA","M3_spleen_CATCGAACATGGGACA","M3_spleen_CATCGAAGTCAGATAA","M3_spleen_CATCGAATCACCACCT","M3_spleen_CATCGAATCCTGCTTG","M3_spleen_CATCGAATCGTACGGC","M3_spleen_CATCGAATCTTGCATT","M3_spleen_CATCGGGAGAACTCGG","M3_spleen_CATCGGGCACCTATCC","M3_spleen_CATCGGGCAGGACGTA","M3_spleen_CATCGGGGTAAGGGAA","M3_spleen_CATCGGGGTCGGATCC","M3_spleen_CATCGGGGTGAGTGAC","M3_spleen_CATCGGGGTTACAGAA","M3_spleen_CATCGGGTCGGTGTTA","M3_spleen_CATGACAAGACCTTTG","M3_spleen_CATGACACACGGCTAC","M3_spleen_CATGCCTAGGGAACGG","M3_spleen_CATGCCTGTAAGGGAA","M3_spleen_CATGCCTGTGACTACT","M3_spleen_CATGCCTTCGTAGATC","M3_spleen_CATGGCGAGGTAGCCA","M3_spleen_CATGGCGCACGAAGCA","M3_spleen_CATGGCGTCAACACGT","M3_spleen_CATGGCGTCCCTCTTT","M3_spleen_CATTATCAGCTAACTC","M3_spleen_CATTATCCATGAAGTA","M3_spleen_CATTCGCAGACCTTTG","M3_spleen_CATTCGCAGCCGCCTA","M3_spleen_CATTCGCCAAAGTCAA","M3_spleen_CATTCGCCAAGCCGTC","M3_spleen_CATTCGCGTTGGTAAA","M3_spleen_CATTCGCTCATGTGGT","M3_spleen_CCAATCCAGTGAATTG","M3_spleen_CCAATCCGTAATTGGA","M3_spleen_CCAATCCGTCGAGTTT","M3_spleen_CCACCTAAGGAGTTGC","M3_spleen_CCACCTACACTAGTAC","M3_spleen_CCACCTACAGTACACT","M3_spleen_CCACCTAGTGATGATA","M3_spleen_CCACCTAGTTACAGAA","M3_spleen_CCACCTATCATCGGAT","M3_spleen_CCACCTATCTCCTATA","M3_spleen_CCACGGAAGCCGGTAA","M3_spleen_CCACGGACAATAGCGG","M3_spleen_CCACGGAGTATAGGTA","M3_spleen_CCACGGATCCCGACTT","M3_spleen_CCACTACAGAACTGTA","M3_spleen_CCACTACAGAGAACAG","M3_spleen_CCACTACAGATAGCAT","M3_spleen_CCACTACAGTATCTCG","M3_spleen_CCACTACGTCAGAGGT","M3_spleen_CCACTACGTCGAATCT","M3_spleen_CCACTACTCAGAGACG","M3_spleen_CCACTACTCCTAGGGC","M3_spleen_CCACTACTCTGTCAAG","M3_spleen_CCAGCGATCAGCTCGG","M3_spleen_CCAGCGATCCACGTGG","M3_spleen_CCAGCGATCTGAAAGA","M3_spleen_CCATGTCCACAGCGTC","M3_spleen_CCATGTCGTATAGGTA","M3_spleen_CCATGTCTCATCTGCC","M3_spleen_CCATTCGAGATGCGAC","M3_spleen_CCATTCGAGCGAAGGG","M3_spleen_CCATTCGCATCTATGG","M3_spleen_CCATTCGGTACCCAAT","M3_spleen_CCATTCGGTTCGTGAT","M3_spleen_CCATTCGTCAGCTGGC","M3_spleen_CCATTCGTCAGGATCT","M3_spleen_CCATTCGTCATCGGAT","M3_spleen_CCCAATCCACCTTGTC","M3_spleen_CCCAATCCACTTCGAA","M3_spleen_CCCAATCGTGCAGTAG","M3_spleen_CCCAATCTCGGCGCTA","M3_spleen_CCCAGTTAGGTGCTTT","M3_spleen_CCCAGTTTCAGCATGT","M3_spleen_CCCAGTTTCCTCGCAT","M3_spleen_CCCATACCATCCCATC","M3_spleen_CCCTCCTAGGCTCATT","M3_spleen_CCCTCCTCACCATGTA","M3_spleen_CCCTCCTGTACCAGTT","M3_spleen_CCCTCCTGTCCGAAGA","M3_spleen_CCCTCCTGTCTAACGT","M3_spleen_CCCTCCTGTTCCACTC","M3_spleen_CCCTCCTTCCTTGCCA","M3_spleen_CCCTCCTTCGGTTCGG","M3_spleen_CCCTCCTTCTTCATGT","M3_spleen_CCGGGATAGACAATAC","M3_spleen_CCGGGATAGAGCTGGT","M3_spleen_CCGGGATAGCACACAG","M3_spleen_CCGGGATAGCAGGCTA","M3_spleen_CCGGGATGTGCAGTAG","M3_spleen_CCGGTAGCATGCAATC","M3_spleen_CCGGTAGGTAAGTTCC","M3_spleen_CCGGTAGGTAGAAAGG","M3_spleen_CCGGTAGGTCCGAAGA","M3_spleen_CCGGTAGTCTCTGAGA","M3_spleen_CCGTACTAGCGTTCCG","M3_spleen_CCGTACTAGTACGACG","M3_spleen_CCGTACTCATCCGCGA","M3_spleen_CCGTACTGTATTAGCC","M3_spleen_CCGTACTGTGACTACT","M3_spleen_CCGTACTGTGCAACTT","M3_spleen_CCGTACTTCCGTAGTA","M3_spleen_CCGTGGAAGACCGGAT","M3_spleen_CCGTGGAAGAGGTTGC","M3_spleen_CCGTGGAGTGACTCAT","M3_spleen_CCGTGGATCATAACCG","M3_spleen_CCGTTCAAGTCGTACT","M3_spleen_CCGTTCAGTTCCAACA","M3_spleen_CCTAAAGAGCACGCCT","M3_spleen_CCTAAAGCAAACGCGA","M3_spleen_CCTAAAGCAGTCGATT","M3_spleen_CCTAAAGCATGCAACT","M3_spleen_CCTAAAGGTAGCGCAA","M3_spleen_CCTACACCACCCATTC","M3_spleen_CCTACACCAGCTTAAC","M3_spleen_CCTACACGTAGTAGTA","M3_spleen_CCTACACTCTTCCTTC","M3_spleen_CCTACCAAGAAGCCCA","M3_spleen_CCTACCAAGGGAAACA","M3_spleen_CCTACCACAGTTAACC","M3_spleen_CCTACCAGTAGCGCAA","M3_spleen_CCTAGCTAGGCCCGTT","M3_spleen_CCTAGCTAGGGTTTCT","M3_spleen_CCTAGCTCAGGAATCG","M3_spleen_CCTAGCTCATTGTGCA","M3_spleen_CCTAGCTTCGATCCCT","M3_spleen_CCTATTATCACCGGGT","M3_spleen_CCTATTATCAGTTTGG","M3_spleen_CCTCAGTCACCCATGG","M3_spleen_CCTCAGTGTAATCACC","M3_spleen_CCTCAGTTCGGAAATA","M3_spleen_CCTCTGAAGTCCTCCT","M3_spleen_CCTCTGACAAGGTTTC","M3_spleen_CCTCTGACATAGGATA","M3_spleen_CCTCTGAGTGTGGCTC","M3_spleen_CCTCTGAGTTACTGAC","M3_spleen_CCTCTGATCGGTCCGA","M3_spleen_CCTTACGAGATAGCAT","M3_spleen_CCTTACGCAATGGAAT","M3_spleen_CCTTACGCAGTGGGAT","M3_spleen_CCTTACGCATCGGTTA","M3_spleen_CCTTACGTCATTATCC","M3_spleen_CCTTACGTCCACTCCA","M3_spleen_CCTTACGTCCTTCAAT","M3_spleen_CCTTCCCAGCTAGTTC","M3_spleen_CCTTCCCTCGTCGTTC","M3_spleen_CCTTTCTAGGGTCTCC","M3_spleen_CGAACATAGCAATATG","M3_spleen_CGAACATAGGCCCTCA","M3_spleen_CGAACATAGTGACTCT","M3_spleen_CGAACATCAGGAATGC","M3_spleen_CGAACATGTCGCGAAA","M3_spleen_CGAACATTCAGCATGT","M3_spleen_CGAACATTCCTAGGGC","M3_spleen_CGAATGTAGGCTCTTA","M3_spleen_CGAATGTAGTCCGGTC","M3_spleen_CGAATGTCAAGGTTTC","M3_spleen_CGAATGTGTACAGTTC","M3_spleen_CGAATGTGTACCAGTT","M3_spleen_CGAATGTGTTCGCTAA","M3_spleen_CGAATGTTCAACACCA","M3_spleen_CGAATGTTCTGATTCT","M3_spleen_CGACCTTCACAGACAG","M3_spleen_CGACCTTGTACATGTC","M3_spleen_CGACTTCAGAGAGCTC","M3_spleen_CGACTTCCAAACGTGG","M3_spleen_CGACTTCCAGTGAGTG","M3_spleen_CGACTTCGTGCGGTAA","M3_spleen_CGACTTCGTTCTGAAC","M3_spleen_CGACTTCTCAATACCG","M3_spleen_CGAGAAGAGCTAAGAT","M3_spleen_CGAGAAGAGTTCGATC","M3_spleen_CGAGCACAGCCACGTC","M3_spleen_CGAGCACCAGTCGATT","M3_spleen_CGAGCACCAGTGACAG","M3_spleen_CGAGCACCATAAAGGT","M3_spleen_CGAGCACCATGCAATC","M3_spleen_CGAGCACCATTCTCAT","M3_spleen_CGAGCACGTACCGTTA","M3_spleen_CGAGCACGTTCGCTAA","M3_spleen_CGAGCCACAAGTAGTA","M3_spleen_CGAGCCACACTAGTAC","M3_spleen_CGAGCCAGTTGTCTTT","M3_spleen_CGAGCCATCGCGGATC","M3_spleen_CGAGCCATCTGTCCGT","M3_spleen_CGATCGGCATTTGCTT","M3_spleen_CGATCGGTCGGTTCGG","M3_spleen_CGATCGGTCTTCGAGA","M3_spleen_CGATGGCAGAGGTTGC","M3_spleen_CGATGGCAGCCACGTC","M3_spleen_CGATGGCAGGTGCACA","M3_spleen_CGATGTACACAGGCCT","M3_spleen_CGATGTAGTAGGAGTC","M3_spleen_CGATGTATCCACGTGG","M3_spleen_CGATGTATCCATGAGT","M3_spleen_CGATGTATCTGACCTC","M3_spleen_CGATTGACATATGGTC","M3_spleen_CGATTGACATGCTGGC","M3_spleen_CGATTGAGTCGCATAT","M3_spleen_CGATTGAGTGCAACGA","M3_spleen_CGATTGAGTTCGTTGA","M3_spleen_CGATTGAGTTTGGCGC","M3_spleen_CGCCAAGCACCTATCC","M3_spleen_CGCCAAGCAGCCTTGG","M3_spleen_CGCCAAGGTAGCGTAG","M3_spleen_CGCCAAGTCCAACCAA","M3_spleen_CGCCAAGTCTGCTTGC","M3_spleen_CGCGGTAAGACTACAA","M3_spleen_CGCGGTACACCGATAT","M3_spleen_CGCGGTACAGCTCCGA","M3_spleen_CGCGTTTCAGACAGGT","M3_spleen_CGCGTTTTCAGGCAAG","M3_spleen_CGCGTTTTCCTCCTAG","M3_spleen_CGCTATCAGAGAGCTC","M3_spleen_CGCTATCAGTGAACAT","M3_spleen_CGCTATCGTCAGTGGA","M3_spleen_CGCTATCGTTGAGGTG","M3_spleen_CGCTGGAAGATCCCGC","M3_spleen_CGCTGGAAGTTATCGC","M3_spleen_CGCTGGAGTGTCAATC","M3_spleen_CGCTGGAGTTTGGGCC","M3_spleen_CGCTTCAAGCATCATC","M3_spleen_CGCTTCAAGTAGGCCA","M3_spleen_CGCTTCAAGTGAACGC","M3_spleen_CGCTTCACACGAGAGT","M3_spleen_CGCTTCACACGCATCG","M3_spleen_CGCTTCACATAGGATA","M3_spleen_CGCTTCAGTAAATACG","M3_spleen_CGCTTCAGTCTGCGGT","M3_spleen_CGCTTCAGTGCTCTTC","M3_spleen_CGCTTCAGTGGCGAAT","M3_spleen_CGCTTCAGTGTGCCTG","M3_spleen_CGCTTCAGTTGATTCG","M3_spleen_CGCTTCATCTAACTGG","M3_spleen_CGGACACGTCCTAGCG","M3_spleen_CGGACGTAGAGTGACC","M3_spleen_CGGACGTAGGATGTAT","M3_spleen_CGGACGTAGTGACATA","M3_spleen_CGGACTGAGATGCCAG","M3_spleen_CGGACTGAGCTTTGGT","M3_spleen_CGGACTGAGTAATCCC","M3_spleen_CGGACTGGTCATGCCG","M3_spleen_CGGACTGGTCTCCCTA","M3_spleen_CGGAGCTGTAATCACC","M3_spleen_CGGAGCTGTTAGATGA","M3_spleen_CGGAGCTTCCAAAGTC","M3_spleen_CGGAGCTTCGCAGGCT","M3_spleen_CGGAGTCCACAAGCCC","M3_spleen_CGGAGTCCACCCTATC","M3_spleen_CGGAGTCGTCGCATCG","M3_spleen_CGGCTAGAGAGGTAGA","M3_spleen_CGGCTAGAGATGTAAC","M3_spleen_CGGCTAGAGGCAATTA","M3_spleen_CGGCTAGAGTGTACGG","M3_spleen_CGGCTAGCATCCCATC","M3_spleen_CGGCTAGGTATAAACG","M3_spleen_CGGCTAGGTGTCCTCT","M3_spleen_CGGCTAGGTTAGATGA","M3_spleen_CGGCTAGGTTCGGGCT","M3_spleen_CGGCTAGTCAATACCG","M3_spleen_CGGCTAGTCAGAGGTG","M3_spleen_CGGCTAGTCTCGTTTA","M3_spleen_CGGGTCAAGTCATCCA","M3_spleen_CGGGTCAGTCTTGATG","M3_spleen_CGGGTCATCCTTTCGG","M3_spleen_CGGTTAAAGCCAGTAG","M3_spleen_CGGTTAAAGCGTGAGT","M3_spleen_CGGTTAACAAGCCCAC","M3_spleen_CGGTTAACAAGGACAC","M3_spleen_CGGTTAACAATGTAAG","M3_spleen_CGGTTAACACGTAAGG","M3_spleen_CGGTTAAGTTGTTTGG","M3_spleen_CGGTTAATCTCCAGGG","M3_spleen_CGTAGCGAGCCACCTG","M3_spleen_CGTAGCGCAGGCAGTA","M3_spleen_CGTAGCGCAGTGGAGT","M3_spleen_CGTAGCGGTAAAGTCA","M3_spleen_CGTAGCGGTACGCACC","M3_spleen_CGTCACTCACAGACTT","M3_spleen_CGTCACTCAGCTTCGG","M3_spleen_CGTCACTGTATATCCG","M3_spleen_CGTCACTGTCTAGAGG","M3_spleen_CGTCAGGAGGGTGTTG","M3_spleen_CGTCAGGGTGCTGTAT","M3_spleen_CGTCAGGGTTTGGCGC","M3_spleen_CGTCAGGTCAGCTCGG","M3_spleen_CGTCCATAGAACAACT","M3_spleen_CGTCCATTCCAAGCCG","M3_spleen_CGTGAGCAGATATGCA","M3_spleen_CGTGAGCAGGTTCCTA","M3_spleen_CGTGAGCAGTGAACAT","M3_spleen_CGTGAGCCACTTACGA","M3_spleen_CGTGAGCCAGTGAGTG","M3_spleen_CGTGAGCGTTGTCTTT","M3_spleen_CGTGAGCTCTGTTTGT","M3_spleen_CGTGTAAAGTTACGGG","M3_spleen_CGTGTAACAACTGCTA","M3_spleen_CGTGTAACACACGCTG","M3_spleen_CGTGTAACATCGGAAG","M3_spleen_CGTGTAACATCTACGA","M3_spleen_CGTGTAAGTACAAGTA","M3_spleen_CGTGTAAGTCAAACTC","M3_spleen_CGTGTAAGTTGTCGCG","M3_spleen_CGTGTAATCAAACAAG","M3_spleen_CGTGTAATCGCCGTGA","M3_spleen_CGTGTCTAGCATGGCA","M3_spleen_CGTGTCTCAGTCCTTC","M3_spleen_CGTGTCTTCCGTTGCT","M3_spleen_CGTGTCTTCCTCTAGC","M3_spleen_CGTTAGACAGGGCATA","M3_spleen_CGTTAGAGTACGACCC","M3_spleen_CGTTCTGCACGTCAGC","M3_spleen_CGTTCTGGTACCGGCT","M3_spleen_CGTTCTGTCCTTTACA","M3_spleen_CGTTGGGAGAATGTTG","M3_spleen_CGTTGGGAGTGGAGTC","M3_spleen_CGTTGGGCAAGCTGGA","M3_spleen_CGTTGGGCACGCGAAA","M3_spleen_CGTTGGGCACGGTTTA","M3_spleen_CGTTGGGGTGCACGAA","M3_spleen_CTAACTTAGGTGCTAG","M3_spleen_CTAACTTCAGCCAGAA","M3_spleen_CTAACTTGTAAATGTG","M3_spleen_CTAACTTGTAGAAAGG","M3_spleen_CTAACTTTCAGTGTTG","M3_spleen_CTAACTTTCCTTGCCA","M3_spleen_CTAACTTTCTGACCTC","M3_spleen_CTAAGACAGTAGTGCG","M3_spleen_CTAAGACGTCATACTG","M3_spleen_CTAAGACTCTCGCATC","M3_spleen_CTAATGGAGCCACCTG","M3_spleen_CTAATGGCACTTAACG","M3_spleen_CTAATGGGTAGCACGA","M3_spleen_CTAATGGGTCACAAGG","M3_spleen_CTAATGGTCGCAAACT","M3_spleen_CTACACCAGAGTGAGA","M3_spleen_CTACACCAGATTACCC","M3_spleen_CTACACCCAGCTGGCT","M3_spleen_CTACACCGTCAAAGAT","M3_spleen_CTACACCTCCGAGCCA","M3_spleen_CTACACCTCGAGAGCA","M3_spleen_CTACATTAGATGTCGG","M3_spleen_CTACATTCAGCCTATA","M3_spleen_CTACATTGTAATAGCA","M3_spleen_CTACATTGTTGAGTTC","M3_spleen_CTACATTTCATGGTCA","M3_spleen_CTACCCAAGCGATTCT","M3_spleen_CTACCCACACATCCAA","M3_spleen_CTACCCACACATTTCT","M3_spleen_CTACCCATCACAATGC","M3_spleen_CTACCCATCAGCTTAG","M3_spleen_CTACCCATCGTGGGAA","M3_spleen_CTACGTCAGAATCTCC","M3_spleen_CTACGTCAGGCCATAG","M3_spleen_CTACGTCGTACCGTAT","M3_spleen_CTACGTCGTTGTTTGG","M3_spleen_CTAGAGTAGTACTTGC","M3_spleen_CTAGAGTCACAACGTT","M3_spleen_CTAGAGTGTAGCGTAG","M3_spleen_CTAGAGTGTTCGTCTC","M3_spleen_CTAGAGTGTTCTGGTA","M3_spleen_CTAGAGTTCTTAGCCC","M3_spleen_CTAGCCTAGGCTACGA","M3_spleen_CTAGCCTGTCTTTCAT","M3_spleen_CTAGCCTGTTAGGGTG","M3_spleen_CTAGCCTGTTCTGTTT","M3_spleen_CTAGCCTGTTGGGACA","M3_spleen_CTAGCCTTCCTGCTTG","M3_spleen_CTAGTGACAACGATCT","M3_spleen_CTAGTGACACTCAGGC","M3_spleen_CTAGTGAGTACCTACA","M3_spleen_CTAGTGATCAGCTCGG","M3_spleen_CTAGTGATCCCACTTG","M3_spleen_CTCACACAGAGCCTAG","M3_spleen_CTCACACAGGTGTTAA","M3_spleen_CTCACACCAATCTACG","M3_spleen_CTCACACCAGGTCGTC","M3_spleen_CTCACACCATGGAATA","M3_spleen_CTCACACGTGAGGGTT","M3_spleen_CTCACACTCACCACCT","M3_spleen_CTCACACTCCATGAAC","M3_spleen_CTCAGAAAGAGTTGGC","M3_spleen_CTCAGAAAGCTAACAA","M3_spleen_CTCAGAAAGTGGAGTC","M3_spleen_CTCAGAACAGCTGTAT","M3_spleen_CTCAGAACATAAAGGT","M3_spleen_CTCAGAACATTACCTT","M3_spleen_CTCAGAAGTCGCGAAA","M3_spleen_CTCATTACAGGGTACA","M3_spleen_CTCATTAGTAAGGATT","M3_spleen_CTCATTAGTCGCTTTC","M3_spleen_CTCATTAGTGTAAGTA","M3_spleen_CTCATTAGTGTCCTCT","M3_spleen_CTCCTAGAGTGGAGAA","M3_spleen_CTCGAAAAGTCGATAA","M3_spleen_CTCGAAAGTCTAGAGG","M3_spleen_CTCGAAATCCATGAGT","M3_spleen_CTCGAAATCCGCAGTG","M3_spleen_CTCGAGGAGCTGTCTA","M3_spleen_CTCGAGGCATGAACCT","M3_spleen_CTCGAGGCATGAGCGA","M3_spleen_CTCGAGGTCCAAAGTC","M3_spleen_CTCGAGGTCCAAATGC","M3_spleen_CTCGAGGTCGGAAATA","M3_spleen_CTCGGAGAGGGTTCCC","M3_spleen_CTCGGAGCATCACGTA","M3_spleen_CTCGGAGGTCCAACTA","M3_spleen_CTCGGAGGTGTCGCTG","M3_spleen_CTCGGAGTCAGAAATG","M3_spleen_CTCGGAGTCAGTTCGA","M3_spleen_CTCGGGAAGAGAACAG","M3_spleen_CTCGGGAAGCCACTAT","M3_spleen_CTCGGGAGTTTGTTTC","M3_spleen_CTCGTACCAGTGAGTG","M3_spleen_CTCGTCAAGAGTAATC","M3_spleen_CTCGTCAAGCTAAACA","M3_spleen_CTCGTCACATTACCTT","M3_spleen_CTCGTCAGTTCGGGCT","M3_spleen_CTCGTCATCAGTTAGC","M3_spleen_CTCTAATCAGGTGGAT","M3_spleen_CTCTAATTCCAAACTG","M3_spleen_CTCTACGAGATCTGAA","M3_spleen_CTCTACGAGCGATCCC","M3_spleen_CTCTACGAGCTCCTTC","M3_spleen_CTCTACGAGCTGGAAC","M3_spleen_CTCTACGAGGTTCCTA","M3_spleen_CTCTACGAGTAGATGT","M3_spleen_CTCTACGGTTGGTTTG","M3_spleen_CTCTACGTCGAATGGG","M3_spleen_CTCTGGTAGACAAAGG","M3_spleen_CTCTGGTAGACTTGAA","M3_spleen_CTCTGGTAGATGTAAC","M3_spleen_CTCTGGTAGGTGATTA","M3_spleen_CTCTGGTCAGGCGATA","M3_spleen_CTCTGGTGTCTCGTTC","M3_spleen_CTCTGGTGTCTGGTCG","M3_spleen_CTCTGGTTCACGATGT","M3_spleen_CTCTGGTTCAGAGACG","M3_spleen_CTCTGGTTCCAAACAC","M3_spleen_CTCTGGTTCCACGAAT","M3_spleen_CTCTGGTTCTTTAGGG","M3_spleen_CTGAAACAGTAATCCC","M3_spleen_CTGAAACCAATACGCT","M3_spleen_CTGAAACGTAGAAAGG","M3_spleen_CTGAAACGTAGCGATG","M3_spleen_CTGAAACGTCGCATCG","M3_spleen_CTGAAACGTGATGCCC","M3_spleen_CTGAAACTCCGTTGCT","M3_spleen_CTGAAACTCCTGCAGG","M3_spleen_CTGAAGTAGAGGGCTT","M3_spleen_CTGAAGTCAGCTGGCT","M3_spleen_CTGAAGTCATGCTAGT","M3_spleen_CTGAAGTGTAAACCTC","M3_spleen_CTGAAGTGTAAGAGGA","M3_spleen_CTGAAGTGTAGAGCTG","M3_spleen_CTGAAGTTCTAGAGTC","M3_spleen_CTGATAGCAAGTCATC","M3_spleen_CTGATAGCAGCCTATA","M3_spleen_CTGATAGGTACTTGAC","M3_spleen_CTGATAGGTGTCAATC","M3_spleen_CTGATAGTCAGCGACC","M3_spleen_CTGATAGTCCAGAGGA","M3_spleen_CTGATCCAGTTTCCTT","M3_spleen_CTGATCCCATGCCTAA","M3_spleen_CTGATCCGTAGCAAAT","M3_spleen_CTGATCCGTATGCTTG","M3_spleen_CTGCCTAAGTGAAGTT","M3_spleen_CTGCCTAAGTTCCACA","M3_spleen_CTGCCTACACTAAGTC","M3_spleen_CTGCCTACAGTGGGAT","M3_spleen_CTGCGGAAGCGGCTTC","M3_spleen_CTGCGGACAACACGCC","M3_spleen_CTGCGGACACCGCTAG","M3_spleen_CTGCGGAGTCTGCGGT","M3_spleen_CTGCGGATCTGTTTGT","M3_spleen_CTGCTGTCACCTCGTT","M3_spleen_CTGCTGTGTACCATCA","M3_spleen_CTGGTCTAGAGGGCTT","M3_spleen_CTGGTCTAGCTGATAA","M3_spleen_CTGGTCTAGTGGGCTA","M3_spleen_CTGGTCTGTAGTAGTA","M3_spleen_CTGGTCTGTCGCGGTT","M3_spleen_CTGGTCTGTTCGCTAA","M3_spleen_CTGGTCTTCAGCGACC","M3_spleen_CTGGTCTTCCGTTGCT","M3_spleen_CTGTGCTGTAGAAAGG","M3_spleen_CTGTGCTGTTAGAACA","M3_spleen_CTGTGCTTCCACGTTC","M3_spleen_CTGTGCTTCGTTTAGG","M3_spleen_CTGTTTAAGTCCGTAT","M3_spleen_CTGTTTACAAGTAGTA","M3_spleen_CTGTTTAGTCCAGTTA","M3_spleen_CTTAACTAGATGCCAG","M3_spleen_CTTAACTAGCATCATC","M3_spleen_CTTAACTAGGATCGCA","M3_spleen_CTTAACTGTAAGTGTA","M3_spleen_CTTAACTGTGACTCAT","M3_spleen_CTTACCGCAAGCCGTC","M3_spleen_CTTACCGGTAAACACA","M3_spleen_CTTACCGGTTCTGGTA","M3_spleen_CTTACCGTCCCTTGCA","M3_spleen_CTTACCGTCCTCTAGC","M3_spleen_CTTACCGTCGGAAATA","M3_spleen_CTTAGGAAGTGTGAAT","M3_spleen_CTTAGGAGTAATCGTC","M3_spleen_CTTAGGAGTTTAAGCC","M3_spleen_CTTAGGATCCAAACAC","M3_spleen_CTTAGGATCCCATTAT","M3_spleen_CTTAGGATCTCTGAGA","M3_spleen_CTTCTCTAGAGAACAG","M3_spleen_CTTCTCTAGGATGGAA","M3_spleen_CTTCTCTCATCCGTGG","M3_spleen_CTTCTCTGTCGGCTCA","M3_spleen_CTTCTCTTCCTATGTT","M3_spleen_CTTGGCTAGGCATGGT","M3_spleen_CTTGGCTAGGGTTTCT","M3_spleen_CTTGGCTCAGTAACGG","M3_spleen_CTTTGCGCAATCGAAA","M3_spleen_CTTTGCGGTCGACTAT","M3_spleen_CTTTGCGTCTACTATC","M3_spleen_GAAACTCAGGAGTAGA","M3_spleen_GAAACTCCAAGCCGCT","M3_spleen_GAAACTCCAATCCGAT","M3_spleen_GAAACTCCAGCCTGTG","M3_spleen_GAAACTCGTAAGAGGA","M3_spleen_GAAACTCGTGAAATCA","M3_spleen_GAAACTCTCAAGGTAA","M3_spleen_GAAACTCTCCAAATGC","M3_spleen_GAAACTCTCCGCAGTG","M3_spleen_GAAACTCTCTTTACAC","M3_spleen_GAAATGAGTAGTAGTA","M3_spleen_GAAATGATCTGTCAAG","M3_spleen_GAACATCAGGAGTAGA","M3_spleen_GAACATCAGGTGCTAG","M3_spleen_GAACATCAGTGATCGG","M3_spleen_GAACATCCACATTTCT","M3_spleen_GAACATCCACCGCTAG","M3_spleen_GAACATCGTGTGACCC","M3_spleen_GAACATCGTTCACCTC","M3_spleen_GAACATCTCCATGAGT","M3_spleen_GAACATCTCGAACGGA","M3_spleen_GAACATCTCTTTAGTC","M3_spleen_GAACCTAAGCCTATGT","M3_spleen_GAACCTAGTAAGAGAG","M3_spleen_GAACCTAGTACCATCA","M3_spleen_GAACCTATCAGCATGT","M3_spleen_GAACCTATCCTTTCGG","M3_spleen_GAACCTATCGAGAGCA","M3_spleen_GAACGGAAGCAGGCTA","M3_spleen_GAACGGAAGCTGAACG","M3_spleen_GAACGGAAGGGAAACA","M3_spleen_GAACGGACAAAGTGCG","M3_spleen_GAACGGATCGTTGCCT","M3_spleen_GAAGCAGGTATTCTCT","M3_spleen_GAAGCAGGTCTCATCC","M3_spleen_GAAGCAGGTGCGAAAC","M3_spleen_GAAGCAGGTGGGTATG","M3_spleen_GAATAAGTCTATGTGG","M3_spleen_GAATGAAAGTCATGCT","M3_spleen_GAATGAAAGTTAACGA","M3_spleen_GAATGAAGTCTCGTTC","M3_spleen_GAATGAAGTTGATTCG","M3_spleen_GACACGCAGATTACCC","M3_spleen_GACACGCAGTGGTAGC","M3_spleen_GACACGCCACAGACAG","M3_spleen_GACACGCGTTCCCGAG","M3_spleen_GACACGCTCAGCAACT","M3_spleen_GACAGAGCACAGGAGT","M3_spleen_GACAGAGGTTCGTTGA","M3_spleen_GACCAATAGCTGTTCA","M3_spleen_GACCAATGTATCTGCA","M3_spleen_GACCAATTCATGCTCC","M3_spleen_GACCTGGAGGCTAGGT","M3_spleen_GACCTGGCATGCATGT","M3_spleen_GACCTGGTCGGATGGA","M3_spleen_GACGCGTAGAAACCGC","M3_spleen_GACGCGTCAGTGGAGT","M3_spleen_GACGCGTGTATAATGG","M3_spleen_GACGCGTTCACGACTA","M3_spleen_GACGCGTTCCATGAAC","M3_spleen_GACGCGTTCGTATCAG","M3_spleen_GACGCGTTCTTACCTA","M3_spleen_GACGGCTAGACAGGCT","M3_spleen_GACGGCTAGCTGCGAA","M3_spleen_GACGGCTAGTAGATGT","M3_spleen_GACGGCTAGTCGCCGT","M3_spleen_GACGGCTCATGAACCT","M3_spleen_GACGGCTGTAAGTGGC","M3_spleen_GACGGCTTCACAATGC","M3_spleen_GACGGCTTCTCCAGGG","M3_spleen_GACGTGCAGAGTACAT","M3_spleen_GACGTGCAGGACGAAA","M3_spleen_GACGTGCAGTGGCACA","M3_spleen_GACGTGCCATCGATTG","M3_spleen_GACGTGCCATGCCACG","M3_spleen_GACGTGCGTTAAAGTG","M3_spleen_GACGTGCGTTCAGGCC","M3_spleen_GACGTGCTCCTGTACC","M3_spleen_GACGTGCTCGTGGACC","M3_spleen_GACGTGCTCTGATACG","M3_spleen_GACGTTAAGGCTAGGT","M3_spleen_GACGTTACACCTATCC","M3_spleen_GACGTTACATACAGCT","M3_spleen_GACGTTAGTCAACTGT","M3_spleen_GACGTTAGTTAAGAAC","M3_spleen_GACGTTATCCGATATG","M3_spleen_GACTAACAGCTTATCG","M3_spleen_GACTAACCAAATTGCC","M3_spleen_GACTAACCATCCTTGC","M3_spleen_GACTAACGTACTTAGC","M3_spleen_GACTAACTCAACACTG","M3_spleen_GACTAACTCTAACTTC","M3_spleen_GACTAACTCTTATCTG","M3_spleen_GACTACAAGGCAAAGA","M3_spleen_GACTACACATCTCGCT","M3_spleen_GACTACATCCAAACTG","M3_spleen_GACTACATCGCGATCG","M3_spleen_GACTACATCGTTTGCC","M3_spleen_GACTGCGAGAGTGACC","M3_spleen_GACTGCGAGGAATCGC","M3_spleen_GACTGCGAGGCTACGA","M3_spleen_GACTGCGAGTCGTTTG","M3_spleen_GACTGCGCAGGTTTCA","M3_spleen_GACTGCGGTAGGGTAC","M3_spleen_GACTGCGTCCAACCAA","M3_spleen_GACTGCGTCCTCCTAG","M3_spleen_GACTGCGTCGTACCGG","M3_spleen_GACTGCGTCTCTAAGG","M3_spleen_GAGCAGAAGAAGGGTA","M3_spleen_GAGCAGAAGGGTTCCC","M3_spleen_GAGCAGACAAGGTGTG","M3_spleen_GAGCAGACAATAAGCA","M3_spleen_GAGCAGAGTCAGAATA","M3_spleen_GAGCAGAGTCCGCTGA","M3_spleen_GAGCAGAGTGGAAAGA","M3_spleen_GAGCAGAGTGTGCCTG","M3_spleen_GAGCAGAGTTCAGACT","M3_spleen_GAGGTGAAGTACCGGA","M3_spleen_GAGGTGAGTTCAGTAC","M3_spleen_GAGGTGATCTCAAGTG","M3_spleen_GAGGTGATCTGATACG","M3_spleen_GAGTCCGAGCACCGCT","M3_spleen_GAGTCCGGTACTTCTT","M3_spleen_GAGTCCGGTAGCCTAT","M3_spleen_GAGTCCGGTGAAGGCT","M3_spleen_GAGTCCGTCACCGGGT","M3_spleen_GAGTCCGTCACTATTC","M3_spleen_GAGTCCGTCCTCCTAG","M3_spleen_GATCAGTAGCCATCGC","M3_spleen_GATCAGTAGTCAAGCG","M3_spleen_GATCAGTGTATTCGTG","M3_spleen_GATCGATAGCCCAGCT","M3_spleen_GATCGATAGGGCACTA","M3_spleen_GATCGATCAAGTCTGT","M3_spleen_GATCGATGTTAAGACA","M3_spleen_GATCGCGAGATGCCAG","M3_spleen_GATCGCGGTAAGTGGC","M3_spleen_GATCGCGGTCTGCAAT","M3_spleen_GATCGCGGTTCCACGG","M3_spleen_GATCGCGTCAGTCCCT","M3_spleen_GATCGCGTCCGCTGTT","M3_spleen_GATCGCGTCCGTTGTC","M3_spleen_GATCGTAAGAAACGCC","M3_spleen_GATCGTACACTCAGGC","M3_spleen_GATCGTACATTGGCGC","M3_spleen_GATCGTATCACTTCAT","M3_spleen_GATCTAGAGCTAGCCC","M3_spleen_GATCTAGGTTCTCATT","M3_spleen_GATCTAGTCAGTGTTG","M3_spleen_GATGAAAAGAGACTAT","M3_spleen_GATGAAACAGGTTTCA","M3_spleen_GATGAAACAGTCGTGC","M3_spleen_GATGAAACATTGGGCC","M3_spleen_GATGAGGAGCCCGAAA","M3_spleen_GATGAGGCATATACCG","M3_spleen_GATGAGGGTCTTCTCG","M3_spleen_GATGAGGGTGACAAAT","M3_spleen_GATGAGGGTTCGTTGA","M3_spleen_GATGAGGTCCTGTAGA","M3_spleen_GATGCTAAGCGTTGCC","M3_spleen_GATGCTAAGTATCGAA","M3_spleen_GATGCTAAGTGAATTG","M3_spleen_GATGCTACACACTGCG","M3_spleen_GATGCTACACGGCTAC","M3_spleen_GATGCTAGTACAGCAG","M3_spleen_GATTCAGCAAGCGATG","M3_spleen_GCAAACTCACAGCCCA","M3_spleen_GCAAACTGTAAGTTCC","M3_spleen_GCAAACTGTCTTGTCC","M3_spleen_GCAAACTGTTCTGAAC","M3_spleen_GCAAACTTCAAACCAC","M3_spleen_GCAATCAAGACCACGA","M3_spleen_GCAATCAAGTGGTAAT","M3_spleen_GCAATCACACCTTGTC","M3_spleen_GCAATCACAGCTTAAC","M3_spleen_GCAATCAGTATATCCG","M3_spleen_GCAATCAGTGATGATA","M3_spleen_GCAATCATCGGCGGTT","M3_spleen_GCACATAAGAGCCTAG","M3_spleen_GCACATACAGCTCCGA","M3_spleen_GCACATAGTCCTAGCG","M3_spleen_GCACATAGTTGGTTTG","M3_spleen_GCACTCTAGACCGGAT","M3_spleen_GCACTCTCACTTCTGC","M3_spleen_GCACTCTGTACATCCA","M3_spleen_GCAGCCAAGATAGCAT","M3_spleen_GCAGCCAAGTCGTTTG","M3_spleen_GCAGCCACACATCCAA","M3_spleen_GCAGCCACATGCCACG","M3_spleen_GCAGCCAGTCAATGTC","M3_spleen_GCAGTTAAGAGTGACC","M3_spleen_GCAGTTACAAGAGTCG","M3_spleen_GCAGTTACAATGGAAT","M3_spleen_GCAGTTACACAACGTT","M3_spleen_GCATACAAGAACTGTA","M3_spleen_GCATACACACTAAGTC","M3_spleen_GCATACAGTCCATCCT","M3_spleen_GCATACAGTTCAGCGC","M3_spleen_GCATACAGTTGAACTC","M3_spleen_GCATACATCCCAAGTA","M3_spleen_GCATGATAGCTGAAAT","M3_spleen_GCATGATCATTGGTAC","M3_spleen_GCATGATGTCTAAAGA","M3_spleen_GCATGATTCGGTTAAC","M3_spleen_GCATGATTCTCAAACG","M3_spleen_GCATGATTCTCACATT","M3_spleen_GCATGCGAGAGGGATA","M3_spleen_GCATGCGAGCTCTCGG","M3_spleen_GCATGCGCACTGTGTA","M3_spleen_GCATGCGCATGTAAGA","M3_spleen_GCATGCGGTAATTGGA","M3_spleen_GCATGCGGTAGATTAG","M3_spleen_GCATGTAAGATATACG","M3_spleen_GCATGTAAGGACACCA","M3_spleen_GCATGTACACCGAAAG","M3_spleen_GCATGTACACGAAACG","M3_spleen_GCATGTATCTGTCTAT","M3_spleen_GCCAAATCAAATTGCC","M3_spleen_GCCAAATCAGCTGTGC","M3_spleen_GCCAAATGTCTAGTCA","M3_spleen_GCCAAATTCAACCATG","M3_spleen_GCCAAATTCAAGGCTT","M3_spleen_GCCAAATTCAGGTAAA","M3_spleen_GCCTCTAAGTCATGCT","M3_spleen_GCCTCTACAGCAGTTT","M3_spleen_GCCTCTACAGTCTTCC","M3_spleen_GCCTCTAGTACCATCA","M3_spleen_GCCTCTAGTCAATGTC","M3_spleen_GCCTCTAGTGACAAAT","M3_spleen_GCCTCTATCAACACAC","M3_spleen_GCGACCACAACGCACC","M3_spleen_GCGACCAGTCGAGTTT","M3_spleen_GCGAGAAAGGGATACC","M3_spleen_GCGAGAAGTGCAGACA","M3_spleen_GCGAGAAGTTACAGAA","M3_spleen_GCGCAACAGCAACGGT","M3_spleen_GCGCAACAGCCATCGC","M3_spleen_GCGCAACAGTTGCAGG","M3_spleen_GCGCAACCAATGAATG","M3_spleen_GCGCAACGTACGCTGC","M3_spleen_GCGCAACGTATTAGCC","M3_spleen_GCGCAACGTCATCGGC","M3_spleen_GCGCAACGTGTTAAGA","M3_spleen_GCGCAACTCAGCATGT","M3_spleen_GCGCAACTCGTTGCCT","M3_spleen_GCGCAGTAGTGGTCCC","M3_spleen_GCGCAGTCAATGCCAT","M3_spleen_GCGCAGTCACGGTGTC","M3_spleen_GCGCAGTCAGACTCGC","M3_spleen_GCGCAGTCAGTGACAG","M3_spleen_GCGCAGTGTGTGCCTG","M3_spleen_GCGCAGTTCGTCCAGG","M3_spleen_GCGCAGTTCTCTGAGA","M3_spleen_GCGCCAACATCGATTG","M3_spleen_GCGCCAAGTATGAATG","M3_spleen_GCGCCAAGTCAATGTC","M3_spleen_GCGCCAAGTCGGCTCA","M3_spleen_GCGCCAATCGCCGTGA","M3_spleen_GCGCCAATCGGCGCTA","M3_spleen_GCGCGATAGCCAGAAC","M3_spleen_GCGCGATAGTAACCCT","M3_spleen_GCGCGATCATCAGTCA","M3_spleen_GCGCGATCATGAGCGA","M3_spleen_GCGCGATCATTTCAGG","M3_spleen_GCGCGATGTCTGGTCG","M3_spleen_GCGCGATGTGATAAAC","M3_spleen_GCGCGATTCACCACCT","M3_spleen_GCGCGATTCCAGAAGG","M3_spleen_GCGCGATTCCTGTAGA","M3_spleen_GCGGGTTAGTTACCCA","M3_spleen_GCGGGTTCATACGCCG","M3_spleen_GCGGGTTGTCGAGTTT","M3_spleen_GCGGGTTGTGACAAAT","M3_spleen_GCGGGTTTCGCCAAAT","M3_spleen_GCTCCTAAGCCAGGAT","M3_spleen_GCTCCTAGTCTGCAAT","M3_spleen_GCTCTGTCAATACGCT","M3_spleen_GCTGCAGAGAAGGGTA","M3_spleen_GCTGCAGAGACTAGGC","M3_spleen_GCTGCAGCAGCCTTTC","M3_spleen_GCTGCAGGTCCCTACT","M3_spleen_GCTGCAGGTCGGCATC","M3_spleen_GCTGCAGTCGTAGGAG","M3_spleen_GCTGCAGTCTGCTTGC","M3_spleen_GCTGCGAAGTAGCGGT","M3_spleen_GCTGCGAGTCGACTGC","M3_spleen_GCTGCGAGTGATGATA","M3_spleen_GCTGCGAGTTTGACAC","M3_spleen_GCTGCGATCGCCGTGA","M3_spleen_GCTGCGATCTTGCATT","M3_spleen_GCTGCTTAGCTACCGC","M3_spleen_GCTGCTTCAGACGCAA","M3_spleen_GCTGCTTCATATGGTC","M3_spleen_GCTGCTTCATGGTAGG","M3_spleen_GCTGCTTGTCCCGACA","M3_spleen_GCTGGGTCAATGAATG","M3_spleen_GCTGGGTTCACTTCAT","M3_spleen_GCTGGGTTCGCCCTTA","M3_spleen_GCTTCCAAGAGCTGCA","M3_spleen_GCTTCCACACCACCAG","M3_spleen_GCTTCCAGTCATATCG","M3_spleen_GCTTCCAGTTAGATGA","M3_spleen_GCTTCCATCATTATCC","M3_spleen_GCTTGAAAGGGTCGAT","M3_spleen_GCTTGAACAATAACGA","M3_spleen_GCTTGAACACCCATGG","M3_spleen_GCTTGAACACCGATAT","M3_spleen_GCTTGAAGTACATGTC","M3_spleen_GCTTGAAGTACTCTCC","M3_spleen_GCTTGAAGTCAGAGGT","M3_spleen_GCTTGAAGTCTTGATG","M3_spleen_GCTTGAAGTGACGGTA","M3_spleen_GCTTGAATCCACGACG","M3_spleen_GCTTGAATCTCGCATC","M3_spleen_GGAAAGCAGCCGATTT","M3_spleen_GGAAAGCAGTCCATAC","M3_spleen_GGAAAGCCAATGTAAG","M3_spleen_GGAAAGCGTTAGTGGG","M3_spleen_GGAAAGCTCAGAGGTG","M3_spleen_GGAAAGCTCCGATATG","M3_spleen_GGAACTTAGCCTTGAT","M3_spleen_GGAACTTAGGACCACA","M3_spleen_GGAACTTCACATCCAA","M3_spleen_GGAACTTCATTCCTGC","M3_spleen_GGAACTTGTCCTCTTG","M3_spleen_GGAACTTGTTATGTGC","M3_spleen_GGAACTTTCGCGGATC","M3_spleen_GGAATAAAGCCAGAAC","M3_spleen_GGAATAAAGGTCATCT","M3_spleen_GGAATAAGTTTCCACC","M3_spleen_GGAATAATCCGTAGTA","M3_spleen_GGACAAGTCTGTCCGT","M3_spleen_GGACAGACACAAGCCC","M3_spleen_GGACAGACAGTATGCT","M3_spleen_GGACAGACATGTCCTC","M3_spleen_GGACAGAGTTCCCTTG","M3_spleen_GGACATTAGACACTAA","M3_spleen_GGACATTAGCTAGTTC","M3_spleen_GGACATTAGTCCTCCT","M3_spleen_GGACATTCACAGAGGT","M3_spleen_GGACATTGTCTCCATC","M3_spleen_GGACATTTCCTAGGGC","M3_spleen_GGACGTCAGAGAGCTC","M3_spleen_GGACGTCAGTCCAGGA","M3_spleen_GGACGTCGTAGATTAG","M3_spleen_GGACGTCGTATATGGA","M3_spleen_GGACGTCGTCCAAGTT","M3_spleen_GGACGTCGTCTCCCTA","M3_spleen_GGAGCAAAGGACACCA","M3_spleen_GGAGCAAAGTTGCAGG","M3_spleen_GGAGCAACACGTTGGC","M3_spleen_GGAGCAATCACTCTTA","M3_spleen_GGAGCAATCTAACGGT","M3_spleen_GGATGTTAGACAAAGG","M3_spleen_GGATGTTAGCCACGCT","M3_spleen_GGATGTTAGCCATCGC","M3_spleen_GGATGTTAGCCCAGCT","M3_spleen_GGATGTTCATCTACGA","M3_spleen_GGATGTTGTGACGCCT","M3_spleen_GGATGTTGTGATAAGT","M3_spleen_GGATGTTGTTAAGAAC","M3_spleen_GGATGTTTCATAAAGG","M3_spleen_GGATGTTTCATGGTCA","M3_spleen_GGATTACCAGTGAGTG","M3_spleen_GGCAATTAGCGCCTTG","M3_spleen_GGCAATTCACGCATCG","M3_spleen_GGCAATTCATGCCTTC","M3_spleen_GGCAATTGTGAGTATA","M3_spleen_GGCAATTGTTCCACTC","M3_spleen_GGCAATTGTTGCGCAC","M3_spleen_GGCAATTTCTGCCAGG","M3_spleen_GGCCGATGTGAGGCTA","M3_spleen_GGCCGATTCGGCATCG","M3_spleen_GGCGACTAGCTCCTCT","M3_spleen_GGCGACTCACGTCAGC","M3_spleen_GGCGTGTCACACCGCA","M3_spleen_GGCGTGTGTATCGCAT","M3_spleen_GGCGTGTGTCAAGCGA","M3_spleen_GGCGTGTGTCGGGTCT","M3_spleen_GGCGTGTGTGTCCTCT","M3_spleen_GGCGTGTTCCTCATTA","M3_spleen_GGCGTGTTCCTTGCCA","M3_spleen_GGCTCGAAGCGTGTCC","M3_spleen_GGCTCGAAGTACGTAA","M3_spleen_GGCTCGAAGTGAACAT","M3_spleen_GGCTCGACACACATGT","M3_spleen_GGCTCGACACGAGAGT","M3_spleen_GGCTCGACACGTCAGC","M3_spleen_GGCTCGACATGAACCT","M3_spleen_GGCTCGAGTGTGGCTC","M3_spleen_GGCTCGATCACGAAGG","M3_spleen_GGCTCGATCCGTCAAA","M3_spleen_GGCTCGATCGTCGTTC","M3_spleen_GGCTCGATCTAACCGA","M3_spleen_GGCTCGATCTCCAACC","M3_spleen_GGCTGGTAGCCAGAAC","M3_spleen_GGCTGGTCAGGAATGC","M3_spleen_GGCTGGTGTATTACCG","M3_spleen_GGCTGGTGTTTAAGCC","M3_spleen_GGCTGGTTCTGCGTAA","M3_spleen_GGGAATGAGCAAATCA","M3_spleen_GGGAATGCACTACAGT","M3_spleen_GGGAATGTCACTGGGC","M3_spleen_GGGACCTAGGACATTA","M3_spleen_GGGACCTGTAGGACAC","M3_spleen_GGGACCTGTTAAGACA","M3_spleen_GGGACCTGTTTGGGCC","M3_spleen_GGGAGATGTACAGCAG","M3_spleen_GGGAGATTCAGTGTTG","M3_spleen_GGGAGATTCCTTCAAT","M3_spleen_GGGAGATTCGAACTGT","M3_spleen_GGGATGAAGCTTATCG","M3_spleen_GGGATGACATCAGTAC","M3_spleen_GGGATGAGTGCCTTGG","M3_spleen_GGGATGATCTTGTTTG","M3_spleen_GGGCACTCAAGAAGAG","M3_spleen_GGGCACTTCACTTCAT","M3_spleen_GGGCACTTCGGCCGAT","M3_spleen_GGGCACTTCGTGACAT","M3_spleen_GGGCACTTCGTTACAG","M3_spleen_GGGCATCAGGCTCAGA","M3_spleen_GGGCATCCACATAACC","M3_spleen_GGGCATCTCGGAGGTA","M3_spleen_GGGTCTGGTTGTACAC","M3_spleen_GGGTCTGTCCGCATCT","M3_spleen_GGGTCTGTCGCCTGAG","M3_spleen_GGGTCTGTCTACTATC","M3_spleen_GGGTTGCCACCGGAAA","M3_spleen_GGGTTGCCAGGGCATA","M3_spleen_GGGTTGCCATGGTCTA","M3_spleen_GGGTTGCCATGTTGAC","M3_spleen_GGGTTGCGTATCAGTC","M3_spleen_GGGTTGCGTCATGCAT","M3_spleen_GGGTTGCGTCCGAGTC","M3_spleen_GGGTTGCTCGTTGACA","M3_spleen_GGTATTGAGAGAACAG","M3_spleen_GGTATTGAGCGTGAAC","M3_spleen_GGTATTGCAATCGGTT","M3_spleen_GGTATTGCAGGCAGTA","M3_spleen_GGTATTGTCAACGAAA","M3_spleen_GGTGAAGAGGCGTACA","M3_spleen_GGTGAAGAGTGGGATC","M3_spleen_GGTGAAGCAGCTTAAC","M3_spleen_GGTGAAGCATAGAAAC","M3_spleen_GGTGAAGCATGGAATA","M3_spleen_GGTGAAGGTATGAATG","M3_spleen_GGTGCGTAGGCGTACA","M3_spleen_GGTGCGTCACCGAAAG","M3_spleen_GGTGCGTGTGCATCTA","M3_spleen_GGTGCGTTCGAATCCA","M3_spleen_GGTGTTAGTAACGTTC","M3_spleen_GGTGTTAGTGGAAAGA","M3_spleen_GGTGTTATCCAGTATG","M3_spleen_GGTGTTATCTTTACGT","M3_spleen_GTAACGTCAAGTCTAC","M3_spleen_GTAACGTCAGTTCCCT","M3_spleen_GTAACGTGTCCAGTGC","M3_spleen_GTAACGTGTCTGCGGT","M3_spleen_GTAACGTGTGCGCTTG","M3_spleen_GTAACGTGTTGCTCCT","M3_spleen_GTAACGTTCGTTACGA","M3_spleen_GTAACGTTCTAACTTC","M3_spleen_GTAACTGAGAACTCGG","M3_spleen_GTAACTGAGCTAACAA","M3_spleen_GTAACTGTCAGTGCAT","M3_spleen_GTAACTGTCCAGGGCT","M3_spleen_GTACGTAAGCAGACTG","M3_spleen_GTACGTAAGGACACCA","M3_spleen_GTACTCCAGCGTTGCC","M3_spleen_GTACTCCGTTCGTTGA","M3_spleen_GTACTTTAGAAACGAG","M3_spleen_GTACTTTAGCGAGAAA","M3_spleen_GTACTTTAGGAACTGC","M3_spleen_GTACTTTAGTGTACGG","M3_spleen_GTACTTTCACAAGACG","M3_spleen_GTACTTTCATTCGACA","M3_spleen_GTACTTTGTCTAACGT","M3_spleen_GTACTTTGTCTAGCGC","M3_spleen_GTACTTTGTCTCTCGT","M3_spleen_GTACTTTTCTTGCATT","M3_spleen_GTAGGCCCAATAGCGG","M3_spleen_GTAGGCCGTGCGCTTG","M3_spleen_GTAGTCAAGATATACG","M3_spleen_GTAGTCACACAAGACG","M3_spleen_GTAGTCAGTCAGAAGC","M3_spleen_GTAGTCATCATGTGGT","M3_spleen_GTATCTTAGATCCTGT","M3_spleen_GTATCTTAGCGAGAAA","M3_spleen_GTATCTTCATGACGGA","M3_spleen_GTATCTTTCTCTTATG","M3_spleen_GTATCTTTCTTCTGGC","M3_spleen_GTATTCTAGAGGGATA","M3_spleen_GTATTCTAGATCTGAA","M3_spleen_GTATTCTCATCCGTGG","M3_spleen_GTCAAGTCAGGGATTG","M3_spleen_GTCAAGTGTACTCAAC","M3_spleen_GTCAAGTGTCCAAGTT","M3_spleen_GTCAAGTTCAGTTAGC","M3_spleen_GTCACAAAGCGGATCA","M3_spleen_GTCACAACAAAGTCAA","M3_spleen_GTCACAATCACAAACC","M3_spleen_GTCACAATCCGTAGGC","M3_spleen_GTCACGGAGGATTCGG","M3_spleen_GTCACGGCACCTATCC","M3_spleen_GTCACGGGTAGGCTGA","M3_spleen_GTCACGGGTGATAAAC","M3_spleen_GTCACGGTCGAGCCCA","M3_spleen_GTCATTTCAACCGCCA","M3_spleen_GTCATTTCACGGCGTT","M3_spleen_GTCATTTGTTCCCTTG","M3_spleen_GTCATTTTCCCTGACT","M3_spleen_GTCATTTTCTCAACTT","M3_spleen_GTCATTTTCTTGTATC","M3_spleen_GTCCTCAAGAGCCCAA","M3_spleen_GTCCTCAGTCTCGTTC","M3_spleen_GTCCTCATCTCGAGTA","M3_spleen_GTCGGGTCAATCGAAA","M3_spleen_GTCGGGTCACACCGAC","M3_spleen_GTCGTAAAGACAATAC","M3_spleen_GTCGTAAAGAGACTTA","M3_spleen_GTCGTAAGTCGCGGTT","M3_spleen_GTCGTAATCAAGAAGT","M3_spleen_GTCGTAATCGGCCGAT","M3_spleen_GTCTCGTAGTTGTAGA","M3_spleen_GTCTCGTCAAGACGTG","M3_spleen_GTCTCGTCAGACAAAT","M3_spleen_GTCTCGTGTAAGAGGA","M3_spleen_GTCTCGTGTCCGAAGA","M3_spleen_GTCTCGTTCGTGGGAA","M3_spleen_GTCTTCGAGAACAACT","M3_spleen_GTCTTCGAGTAGCGGT","M3_spleen_GTCTTCGCACATTCGA","M3_spleen_GTCTTCGCACCATGTA","M3_spleen_GTCTTCGGTGAAATCA","M3_spleen_GTCTTCGTCGAGAACG","M3_spleen_GTGAAGGCACATGGGA","M3_spleen_GTGAAGGCAGGGTATG","M3_spleen_GTGAAGGGTCATGCCG","M3_spleen_GTGCAGCAGCCCTAAT","M3_spleen_GTGCAGCGTAGCGCAA","M3_spleen_GTGCAGCTCATCGCTC","M3_spleen_GTGCAGCTCCACTGGG","M3_spleen_GTGCAGCTCGCACTCT","M3_spleen_GTGCAGCTCTACTATC","M3_spleen_GTGCATAAGACACTAA","M3_spleen_GTGCATAAGGGCTTGA","M3_spleen_GTGCATACAGCCAGAA","M3_spleen_GTGCATACATACAGCT","M3_spleen_GTGCGGTGTCCGAGTC","M3_spleen_GTGCGGTGTTCAACCA","M3_spleen_GTGCGGTTCAACGCTA","M3_spleen_GTGCGGTTCGCAAGCC","M3_spleen_GTGCTTCCAAGCCGCT","M3_spleen_GTGCTTCCAAGTACCT","M3_spleen_GTGCTTCCAGACAGGT","M3_spleen_GTGCTTCTCAAGCCTA","M3_spleen_GTGGGTCAGAAGGGTA","M3_spleen_GTGGGTCAGCCTATGT","M3_spleen_GTGGGTCCAAACCTAC","M3_spleen_GTGGGTCTCGGTCCGA","M3_spleen_GTGTGCGAGCAGGTCA","M3_spleen_GTGTGCGAGGAATGGA","M3_spleen_GTGTGCGCAAATACAG","M3_spleen_GTGTGCGCACTTAACG","M3_spleen_GTGTGCGCAGTATGCT","M3_spleen_GTGTGCGGTAGCGTAG","M3_spleen_GTGTGCGTCCCAGGTG","M3_spleen_GTGTTAGAGGATGCGT","M3_spleen_GTGTTAGAGGCAGTCA","M3_spleen_GTGTTAGCACGAGGTA","M3_spleen_GTGTTAGCAGCTGTAT","M3_spleen_GTGTTAGTCCTTGGTC","M3_spleen_GTTAAGCAGTTGAGAT","M3_spleen_GTTAAGCCACCCATTC","M3_spleen_GTTAAGCGTCGACTGC","M3_spleen_GTTAAGCTCATTCACT","M3_spleen_GTTAAGCTCGTTTGCC","M3_spleen_GTTACAGAGTCTCAAC","M3_spleen_GTTACAGCAAGAGGCT","M3_spleen_GTTCATTCACAACTGT","M3_spleen_GTTCATTCAGATTGCT","M3_spleen_GTTCATTCAGTCGATT","M3_spleen_GTTCATTCATAGACTC","M3_spleen_GTTCATTGTAACGTTC","M3_spleen_GTTCATTTCCGGGTGT","M3_spleen_GTTCATTTCGAGCCCA","M3_spleen_GTTCGGGAGGTACTCT","M3_spleen_GTTCGGGAGGTAGCTG","M3_spleen_GTTCGGGCACTTAACG","M3_spleen_GTTCGGGTCCAGATCA","M3_spleen_GTTCGGGTCGCATGGC","M3_spleen_GTTCGGGTCGGATGGA","M3_spleen_GTTCGGGTCTTGTACT","M3_spleen_GTTCTCGAGAACTCGG","M3_spleen_GTTCTCGGTCTGGTCG","M3_spleen_GTTCTCGGTTAAGTAG","M3_spleen_GTTCTCGTCTCACATT","M3_spleen_GTTTCTAGTCTCTTTA","M3_spleen_GTTTCTATCGCTAGCG","M3_spleen_GTTTCTATCGGCCGAT","M3_spleen_TAAACCGAGGACACCA","M3_spleen_TAAACCGCATCACGAT","M3_spleen_TAAACCGGTCCGAGTC","M3_spleen_TAAACCGGTGCAGACA","M3_spleen_TAAACCGTCCCTTGTG","M3_spleen_TAAACCGTCTGCTGTC","M3_spleen_TAAACCGTCTTTAGTC","M3_spleen_TAAGAGAGTACATGTC","M3_spleen_TAAGAGAGTTGAACTC","M3_spleen_TAAGCGTAGCAATCTC","M3_spleen_TAAGCGTCACCTTGTC","M3_spleen_TAAGCGTGTCAAACTC","M3_spleen_TAAGCGTGTGAGCGAT","M3_spleen_TAAGCGTTCAAAGACA","M3_spleen_TAAGCGTTCCAAGTAC","M3_spleen_TAAGCGTTCCGCATAA","M3_spleen_TAAGCGTTCCTCTAGC","M3_spleen_TAAGCGTTCGGCTTGG","M3_spleen_TAAGCGTTCTCTGTCG","M3_spleen_TAAGTGCAGCAATCTC","M3_spleen_TAAGTGCCAACTGCTA","M3_spleen_TAAGTGCCAGCTCGCA","M3_spleen_TAAGTGCCAGGGATTG","M3_spleen_TAAGTGCCATAGGATA","M3_spleen_TAAGTGCTCTGAGGGA","M3_spleen_TACACGAAGAGCAATT","M3_spleen_TACACGAAGCACCGCT","M3_spleen_TACACGAAGGTGCACA","M3_spleen_TACACGAAGTGGACGT","M3_spleen_TACACGAGTGGCAAAC","M3_spleen_TACACGATCTCAACTT","M3_spleen_TACAGTGAGCCCAACC","M3_spleen_TACAGTGAGCGGATCA","M3_spleen_TACAGTGCAATAGAGT","M3_spleen_TACAGTGCAATGTTGC","M3_spleen_TACAGTGCAGCCTGTG","M3_spleen_TACCTATAGGGTTCCC","M3_spleen_TACCTATCAGTATAAG","M3_spleen_TACCTATGTGACGGTA","M3_spleen_TACCTATTCTGTTTGT","M3_spleen_TACCTTAAGAAGGACA","M3_spleen_TACCTTACAATGGAAT","M3_spleen_TACCTTAGTTAAGACA","M3_spleen_TACGGATAGACCTTTG","M3_spleen_TACGGATAGAGCCTAG","M3_spleen_TACGGATAGGAATCGC","M3_spleen_TACGGATAGGGTCTCC","M3_spleen_TACGGATAGTGAATTG","M3_spleen_TACGGATCAAAGCAAT","M3_spleen_TACGGATCAAGGTTCT","M3_spleen_TACGGATTCAACGGGA","M3_spleen_TACGGATTCCTTTCTC","M3_spleen_TACGGATTCGAATGCT","M3_spleen_TACGGGCAGACGCACA","M3_spleen_TACGGGCAGCCCAATT","M3_spleen_TACGGGCAGTAGTGCG","M3_spleen_TACGGGCGTGCACCAC","M3_spleen_TACGGGCGTTAAAGAC","M3_spleen_TACGGGCTCCATGAAC","M3_spleen_TACGGGCTCTTACCGC","M3_spleen_TACGGTAAGTACTTGC","M3_spleen_TACGGTAGTATGAATG","M3_spleen_TACGGTAGTCACACGC","M3_spleen_TACGGTAGTCTGCCAG","M3_spleen_TACGGTAGTGAGTGAC","M3_spleen_TACTCATAGATGTTAG","M3_spleen_TACTCATGTCAGCTAT","M3_spleen_TACTCGCGTAGGCATG","M3_spleen_TACTCGCGTCTAACGT","M3_spleen_TACTCGCTCTTGTATC","M3_spleen_TACTTACAGACACTAA","M3_spleen_TACTTACAGCACAGGT","M3_spleen_TACTTACCAAGGACAC","M3_spleen_TACTTACCAATGTAAG","M3_spleen_TACTTACCAGTATCTG","M3_spleen_TACTTACTCCCTAACC","M3_spleen_TACTTGTAGGTGGGTT","M3_spleen_TAGACCACACCTCGGA","M3_spleen_TAGACCACACGCGAAA","M3_spleen_TAGACCACAGTCAGCC","M3_spleen_TAGACCAGTAATCGTC","M3_spleen_TAGACCAGTTGCTCCT","M3_spleen_TAGACCATCTCTAAGG","M3_spleen_TAGAGCTAGATGCGAC","M3_spleen_TAGAGCTAGGTGATTA","M3_spleen_TAGAGCTAGTGCGATG","M3_spleen_TAGAGCTGTATAGGGC","M3_spleen_TAGCCGGAGCTGGAAC","M3_spleen_TAGCCGGTCAGGTTCA","M3_spleen_TAGCCGGTCAGTGCAT","M3_spleen_TAGCCGGTCATCGGAT","M3_spleen_TAGCCGGTCATGCATG","M3_spleen_TAGCCGGTCCGCAAGC","M3_spleen_TAGGCATAGAAACGCC","M3_spleen_TAGGCATAGTTATCGC","M3_spleen_TAGGCATCAGCCTTTC","M3_spleen_TAGGCATGTAACGACG","M3_spleen_TAGGCATGTACTTGAC","M3_spleen_TAGTGGTGTAGCTAAA","M3_spleen_TAGTGGTGTTATGCGT","M3_spleen_TAGTGGTTCTGGTATG","M3_spleen_TAGTTGGAGTCATCCA","M3_spleen_TAGTTGGCAGGGTACA","M3_spleen_TAGTTGGCATATACGC","M3_spleen_TAGTTGGGTAACGACG","M3_spleen_TAGTTGGGTGTTGAGG","M3_spleen_TAGTTGGTCGATCCCT","M3_spleen_TAGTTGGTCTCTAGGA","M3_spleen_TATCAGGCATGACGGA","M3_spleen_TATCAGGGTCATTAGC","M3_spleen_TATCAGGTCACGCATA","M3_spleen_TATCTCAAGGTGTGGT","M3_spleen_TATCTCACAATCGAAA","M3_spleen_TATCTCACACTGTGTA","M3_spleen_TATCTCAGTCGTGGCT","M3_spleen_TATCTCAGTCTAGAGG","M3_spleen_TATCTCAGTGGGTATG","M3_spleen_TATCTCATCACTCTTA","M3_spleen_TATCTCATCGCTGATA","M3_spleen_TATCTCATCTGTACGA","M3_spleen_TATCTCATCTTTACGT","M3_spleen_TATGCCCAGCACCGCT","M3_spleen_TATGCCCAGCGATGAC","M3_spleen_TATGCCCAGTACGCCC","M3_spleen_TATGCCCCAAGTACCT","M3_spleen_TATGCCCTCACCCTCA","M3_spleen_TATGCCCTCATGTGGT","M3_spleen_TATTACCAGGCTATCT","M3_spleen_TATTACCAGGTGTTAA","M3_spleen_TATTACCCATATACGC","M3_spleen_TATTACCGTCCGACGT","M3_spleen_TATTACCTCATGGTCA","M3_spleen_TCAACGAAGCTATGCT","M3_spleen_TCAACGAAGGCTCATT","M3_spleen_TCAACGATCGAATGGG","M3_spleen_TCAATCTAGCACACAG","M3_spleen_TCAATCTCAGTCGATT","M3_spleen_TCAATCTGTTGCGCAC","M3_spleen_TCACAAGAGGAGCGAG","M3_spleen_TCACAAGAGTCTCGGC","M3_spleen_TCACAAGTCGAATCCA","M3_spleen_TCACAAGTCGTCGTTC","M3_spleen_TCACGAAAGGCCGAAT","M3_spleen_TCACGAACACGACGAA","M3_spleen_TCACGAACAGGTCTCG","M3_spleen_TCACGAAGTATTACCG","M3_spleen_TCACGAAGTCCAAGTT","M3_spleen_TCACGAAGTTGAGTTC","M3_spleen_TCACGAATCGACAGCC","M3_spleen_TCAGATGAGCAGCGTA","M3_spleen_TCAGATGAGGACATTA","M3_spleen_TCAGATGCATACTACG","M3_spleen_TCAGATGCATTAACCG","M3_spleen_TCAGATGTCCATGAGT","M3_spleen_TCAGCAACATAGACTC","M3_spleen_TCAGCAAGTCCATCCT","M3_spleen_TCAGCAATCAGTTTGG","M3_spleen_TCAGCAATCCCTAATT","M3_spleen_TCAGCAATCGACGGAA","M3_spleen_TCAGCTCAGACGACGT","M3_spleen_TCAGCTCAGCTGTCTA","M3_spleen_TCAGCTCAGGCAATTA","M3_spleen_TCAGCTCAGTTATCGC","M3_spleen_TCAGCTCCAACGATCT","M3_spleen_TCAGCTCCAAGCGATG","M3_spleen_TCAGCTCCACGAAATA","M3_spleen_TCAGCTCCACTTACGA","M3_spleen_TCAGCTCGTCAAGCGA","M3_spleen_TCAGCTCTCAACCAAC","M3_spleen_TCAGCTCTCGAGAACG","M3_spleen_TCAGGATAGTGGACGT","M3_spleen_TCAGGATCAATACGCT","M3_spleen_TCAGGATCAGCCTTTC","M3_spleen_TCAGGATCATGTCGAT","M3_spleen_TCAGGATGTACGACCC","M3_spleen_TCAGGATTCCCGACTT","M3_spleen_TCAGGATTCTTACCGC","M3_spleen_TCAGGTACACGGTTTA","M3_spleen_TCAGGTACAGCCAATT","M3_spleen_TCAGGTACATGCAATC","M3_spleen_TCAGGTAGTGAGGGTT","M3_spleen_TCATTACCAGGGAGAG","M3_spleen_TCATTACCAGTTCATG","M3_spleen_TCATTACGTCAAAGCG","M3_spleen_TCATTACGTGTTTGGT","M3_spleen_TCATTACTCCAGTAGT","M3_spleen_TCATTACTCTGTCAAG","M3_spleen_TCATTTGAGTATTGGA","M3_spleen_TCATTTGCAAAGCAAT","M3_spleen_TCATTTGCATGAAGTA","M3_spleen_TCATTTGGTGTGACCC","M3_spleen_TCATTTGGTTGCGTTA","M3_spleen_TCATTTGTCCAGTAGT","M3_spleen_TCCACACAGTGAAGTT","M3_spleen_TCCACACTCCAAGCCG","M3_spleen_TCCACACTCGGCTACG","M3_spleen_TCCCGATAGTGGGATC","M3_spleen_TCCCGATTCAACCAAC","M3_spleen_TCGAGGCAGCATGGCA","M3_spleen_TCGAGGCCAAGCTGGA","M3_spleen_TCGAGGCGTACCATCA","M3_spleen_TCGAGGCGTAGCGTGA","M3_spleen_TCGAGGCGTCTGATCA","M3_spleen_TCGAGGCTCTTGCAAG","M3_spleen_TCGCGAGAGAATGTTG","M3_spleen_TCGCGAGAGCAGATCG","M3_spleen_TCGCGAGGTCGCATAT","M3_spleen_TCGCGAGGTCTGATTG","M3_spleen_TCGCGAGTCCGAACGC","M3_spleen_TCGCGTTGTTGAACTC","M3_spleen_TCGCGTTGTTGCGCAC","M3_spleen_TCGCGTTTCAACACAC","M3_spleen_TCGGGACAGAATTCCC","M3_spleen_TCGGGACAGATATGCA","M3_spleen_TCGGGACCACGAAAGC","M3_spleen_TCGGGACTCAATAAGG","M3_spleen_TCGGGACTCACGATGT","M3_spleen_TCGGTAAAGCCTATGT","M3_spleen_TCGGTAATCGGCGGTT","M3_spleen_TCGTACCAGCCGTCGT","M3_spleen_TCGTAGAAGTAGTGCG","M3_spleen_TCGTAGAGTCATACTG","M3_spleen_TCGTAGAGTCATGCAT","M3_spleen_TCGTAGAGTCGCTTCT","M3_spleen_TCGTAGAGTCTAGTGT","M3_spleen_TCGTAGATCGAACTGT","M3_spleen_TCGTAGATCTTCAACT","M3_spleen_TCTATTGGTCCATCCT","M3_spleen_TCTATTGGTGACGGTA","M3_spleen_TCTATTGTCCTTTCGG","M3_spleen_TCTCATAAGTCATGCT","M3_spleen_TCTCATAGTAAGGATT","M3_spleen_TCTCTAACAGACTCGC","M3_spleen_TCTCTAACAGTGACAG","M3_spleen_TCTCTAACATGGAATA","M3_spleen_TCTCTAAGTGAAATCA","M3_spleen_TCTCTAATCACATACG","M3_spleen_TCTGAGAAGCCGTCGT","M3_spleen_TCTGAGACAAGGTGTG","M3_spleen_TCTGAGACACCGCTAG","M3_spleen_TCTGAGACAGCATGAG","M3_spleen_TCTGAGAGTAAGAGAG","M3_spleen_TCTGGAAAGACTTTCG","M3_spleen_TCTGGAAAGGACGAAA","M3_spleen_TCTGGAAGTCACTGGC","M3_spleen_TCTGGAAGTGGCAAAC","M3_spleen_TCTTCGGAGACTAGAT","M3_spleen_TCTTCGGCAGGTTTCA","M3_spleen_TCTTCGGGTCAACTGT","M3_spleen_TCTTCGGGTTCCGTCT","M3_spleen_TCTTCGGTCAGAGACG","M3_spleen_TCTTCGGTCATGGTCA","M3_spleen_TCTTTCCAGTTAAGTG","M3_spleen_TGAAAGAAGATAGTCA","M3_spleen_TGAAAGACACAAGCCC","M3_spleen_TGAAAGAGTGATGTCT","M3_spleen_TGAAAGATCCGCGGTA","M3_spleen_TGAAAGATCGAGGTAG","M3_spleen_TGAAAGATCGCACTCT","M3_spleen_TGACAACCAGTGGGAT","M3_spleen_TGACAACGTAAATACG","M3_spleen_TGACAACGTCGGCACT","M3_spleen_TGACGGCAGGAGCGAG","M3_spleen_TGACGGCAGGGTCGAT","M3_spleen_TGACGGCAGGTTCCTA","M3_spleen_TGACGGCCAGATCTGT","M3_spleen_TGACGGCGTTCAGACT","M3_spleen_TGACGGCTCTCTGAGA","M3_spleen_TGACTAGAGAAGGGTA","M3_spleen_TGACTAGAGACTTTCG","M3_spleen_TGACTAGGTACTCAAC","M3_spleen_TGACTAGTCGTTACGA","M3_spleen_TGACTAGTCTCGCATC","M3_spleen_TGACTTTAGGAATGGA","M3_spleen_TGACTTTCAGGGATTG","M3_spleen_TGACTTTGTCTAGCGC","M3_spleen_TGAGAGGAGTCTCGGC","M3_spleen_TGAGAGGCAGCTGTAT","M3_spleen_TGAGAGGGTTACGGAG","M3_spleen_TGAGCATAGAAGGACA","M3_spleen_TGAGCATAGTTCCACA","M3_spleen_TGAGCATGTACTTAGC","M3_spleen_TGAGCATTCTTCGGTC","M3_spleen_TGAGCCGCATTCACTT","M3_spleen_TGAGCCGTCCCTAATT","M3_spleen_TGAGCCGTCTTGCCGT","M3_spleen_TGAGGGACAATCCAAC","M3_spleen_TGAGGGACATCACGTA","M3_spleen_TGAGGGACATCAGTAC","M3_spleen_TGAGGGAGTCGTGGCT","M3_spleen_TGAGGGATCAAAGACA","M3_spleen_TGAGGGATCCTAAGTG","M3_spleen_TGATTTCAGATTACCC","M3_spleen_TGATTTCGTTGCCTCT","M3_spleen_TGATTTCTCAACACCA","M3_spleen_TGATTTCTCCCGACTT","M3_spleen_TGATTTCTCTCTGTCG","M3_spleen_TGCACCTAGTACATGA","M3_spleen_TGCACCTGTGTGCCTG","M3_spleen_TGCACCTGTTGGAGGT","M3_spleen_TGCACCTTCCCTGACT","M3_spleen_TGCCAAACAAGCGTAG","M3_spleen_TGCCAAACATCGGAAG","M3_spleen_TGCCAAAGTTCGTCTC","M3_spleen_TGCCAAAGTTGGTTTG","M3_spleen_TGCCAAATCAGGCCCA","M3_spleen_TGCCAAATCATCACCC","M3_spleen_TGCCCATAGACAGACC","M3_spleen_TGCCCATAGACTAAGT","M3_spleen_TGCCCATCATGGTCTA","M3_spleen_TGCCCTAAGGAATTAC","M3_spleen_TGCCCTAAGTCATGCT","M3_spleen_TGCCCTAGTACCGGCT","M3_spleen_TGCCCTAGTCACTGGC","M3_spleen_TGCCCTAGTCATCCCT","M3_spleen_TGCCCTATCGATCCCT","M3_spleen_TGCCCTATCTGAGGGA","M3_spleen_TGCGCAGAGATCCCGC","M3_spleen_TGCGCAGGTCTGCAAT","M3_spleen_TGCGCAGGTTAAGAAC","M3_spleen_TGCGCAGGTTGGTTTG","M3_spleen_TGCGCAGTCCGCAAGC","M3_spleen_TGCGGGTCAAACGCGA","M3_spleen_TGCGGGTCAATACGCT","M3_spleen_TGCGGGTCACGGTGTC","M3_spleen_TGCGGGTGTTACGCGC","M3_spleen_TGCGTGGAGAGTGAGA","M3_spleen_TGCGTGGGTGTGACGA","M3_spleen_TGCGTGGTCACTTCAT","M3_spleen_TGCTACCAGTCTCGGC","M3_spleen_TGCTACCAGTTGCAGG","M3_spleen_TGCTACCCAGATCGGA","M3_spleen_TGCTACCGTCCAGTTA","M3_spleen_TGCTACCGTGACGGTA","M3_spleen_TGCTGCTAGAATGTTG","M3_spleen_TGCTGCTAGGTTCCTA","M3_spleen_TGCTGCTGTCGCCATG","M3_spleen_TGCTGCTTCCAAGCCG","M3_spleen_TGCTGCTTCTGATTCT","M3_spleen_TGGACGCGTTTGTTGG","M3_spleen_TGGACGCTCAATACCG","M3_spleen_TGGCCAGAGATCTGCT","M3_spleen_TGGCCAGCAATCACAC","M3_spleen_TGGCCAGTCCACTCCA","M3_spleen_TGGCCAGTCCGCATCT","M3_spleen_TGGCCAGTCTGTCTCG","M3_spleen_TGGCCAGTCTTTAGGG","M3_spleen_TGGCGCACACGGTAAG","M3_spleen_TGGCGCAGTAGCGTGA","M3_spleen_TGGCGCAGTAGGCATG","M3_spleen_TGGCGCAGTCACTGGC","M3_spleen_TGGCGCAGTGCGAAAC","M3_spleen_TGGCGCAGTGGGTCAA","M3_spleen_TGGCTGGAGGGATCTG","M3_spleen_TGGCTGGCACGTTGGC","M3_spleen_TGGCTGGCAGTCTTCC","M3_spleen_TGGCTGGTCCTAAGTG","M3_spleen_TGGGAAGAGGAGTTGC","M3_spleen_TGGGAAGCAGCGATCC","M3_spleen_TGGGAAGCATGTCCTC","M3_spleen_TGGGAAGCATTCCTGC","M3_spleen_TGGGAAGCATTCTCAT","M3_spleen_TGGGCGTCAAGCTGTT","M3_spleen_TGGGCGTGTGGTGTAG","M3_spleen_TGGGCGTTCGACAGCC","M3_spleen_TGGTTAGCAAGCTGGA","M3_spleen_TGGTTAGCATAAAGGT","M3_spleen_TGGTTAGGTCATCCCT","M3_spleen_TGGTTAGTCAACACGT","M3_spleen_TGGTTAGTCATCGCTC","M3_spleen_TGGTTCCTCAGATAAG","M3_spleen_TGGTTCCTCAGTTGAC","M3_spleen_TGGTTCCTCCTAAGTG","M3_spleen_TGGTTCCTCTTCGGTC","M3_spleen_TGTATTCAGTGCTGCC","M3_spleen_TGTATTCCAAGAAGAG","M3_spleen_TGTATTCCAGATCCAT","M3_spleen_TGTATTCGTCCTGCTT","M3_spleen_TGTATTCGTGTTTGTG","M3_spleen_TGTATTCTCGCGATCG","M3_spleen_TGTATTCTCGGCTTGG","M3_spleen_TGTATTCTCTGCGTAA","M3_spleen_TGTCCCATCTGGCGTG","M3_spleen_TGTGGTACAGCCAGAA","M3_spleen_TGTGGTACAGCGTCCA","M3_spleen_TGTGGTACATACCATG","M3_spleen_TGTGGTAGTCATGCAT","M3_spleen_TGTGGTAGTCTACCTC","M3_spleen_TGTGGTATCTGTCCGT","M3_spleen_TGTGTTTAGAGGGCTT","M3_spleen_TGTGTTTCACAAGTAA","M3_spleen_TGTGTTTCACCGGAAA","M3_spleen_TGTGTTTCAGGGAGAG","M3_spleen_TGTGTTTCATTAGCCA","M3_spleen_TGTGTTTGTCCCGACA","M3_spleen_TGTGTTTTCCAATGGT","M3_spleen_TGTTCCGAGCGCCTTG","M3_spleen_TGTTCCGTCAATCTCT","M3_spleen_TTAACTCAGTACATGA","M3_spleen_TTAACTCAGTGTACCT","M3_spleen_TTAACTCCAGATTGCT","M3_spleen_TTAACTCCATTGAGCT","M3_spleen_TTAACTCGTCTCACCT","M3_spleen_TTAACTCGTTCTGTTT","M3_spleen_TTAACTCTCACGACTA","M3_spleen_TTAACTCTCGCCCTTA","M3_spleen_TTAGGACAGGCAATTA","M3_spleen_TTAGGACAGGTGTGGT","M3_spleen_TTAGGACCAAGTTCTG","M3_spleen_TTAGGACGTCTGGTCG","M3_spleen_TTAGGACTCCTAAGTG","M3_spleen_TTAGGACTCTCAAGTG","M3_spleen_TTAGGCAAGGACACCA","M3_spleen_TTAGGCACACCCATGG","M3_spleen_TTAGGCACACGAGAGT","M3_spleen_TTAGGCACATCCAACA","M3_spleen_TTAGGCAGTATATGAG","M3_spleen_TTAGGCAGTATATGGA","M3_spleen_TTAGGCAGTGATGATA","M3_spleen_TTAGGCAGTGTTGGGA","M3_spleen_TTAGTTCAGACATAAC","M3_spleen_TTAGTTCCAGGGTACA","M3_spleen_TTAGTTCTCGCCATAA","M3_spleen_TTATGCTAGGCTAGAC","M3_spleen_TTATGCTAGTGAATTG","M3_spleen_TTATGCTCAGCTTCGG","M3_spleen_TTATGCTGTCTAGAGG","M3_spleen_TTATGCTGTTAAGAAC","M3_spleen_TTATGCTTCACTTACT","M3_spleen_TTCCCAGCAAGCTGTT","M3_spleen_TTCCCAGCAATAGCGG","M3_spleen_TTCCCAGCAATGGATA","M3_spleen_TTCCCAGCATGGGACA","M3_spleen_TTCCCAGTCAAGGCTT","M3_spleen_TTCCCAGTCACCACCT","M3_spleen_TTCCCAGTCACGCATA","M3_spleen_TTCGAAGAGCTAACAA","M3_spleen_TTCGAAGAGGCTACGA","M3_spleen_TTCGAAGGTCACAAGG","M3_spleen_TTCGGTCAGGACCACA","M3_spleen_TTCGGTCGTGAACCTT","M3_spleen_TTCGGTCGTGGACGAT","M3_spleen_TTCGGTCGTTCTCATT","M3_spleen_TTCTACACACAGACAG","M3_spleen_TTCTACATCAACGCTA","M3_spleen_TTCTACATCCTCAATT","M3_spleen_TTCTCAAAGACTTGAA","M3_spleen_TTCTCAACAATAAGCA","M3_spleen_TTCTCAAGTACGCACC","M3_spleen_TTCTCAAGTCAGAGGT","M3_spleen_TTCTCAAGTTACGTCA","M3_spleen_TTCTCAATCAACACTG","M3_spleen_TTCTCAATCAGCCTAA","M3_spleen_TTCTCAATCAGTTGAC","M3_spleen_TTCTCAATCGCCCTTA","M3_spleen_TTCTCCTAGACCTAGG","M3_spleen_TTCTCCTAGCCAGGAT","M3_spleen_TTCTCCTAGCCCAATT","M3_spleen_TTCTCCTCAGCTCGAC","M3_spleen_TTCTCCTCATCGACGC","M3_spleen_TTCTCCTGTAGCGTCC","M3_spleen_TTCTTAGAGCAGCGTA","M3_spleen_TTGAACGAGTTAACGA","M3_spleen_TTGAACGCAGATCGGA","M3_spleen_TTGAACGCAGCTGTAT","M3_spleen_TTGAACGGTAAGTAGT","M3_spleen_TTGAACGTCGCTAGCG","M3_spleen_TTGACTTCACATTCGA","M3_spleen_TTGACTTCATGCGCAC","M3_spleen_TTGACTTTCGCTAGCG","M3_spleen_TTGACTTTCTATCGCC","M3_spleen_TTGCCGTAGGTACTCT","M3_spleen_TTGCCGTCATACGCCG","M3_spleen_TTGCCGTGTCGCGGTT","M3_spleen_TTGCCGTGTCTACCTC","M3_spleen_TTGCGTCAGACCTTTG","M3_spleen_TTGCGTCCAAGTCTGT","M3_spleen_TTGCGTCTCCATGCTC","M3_spleen_TTGCGTCTCTGCTGTC","M3_spleen_TTGGAACAGATCCTGT","M3_spleen_TTGGAACAGCGGATCA","M3_spleen_TTGGAACGTAATTGGA","M3_spleen_TTGGAACGTTAAAGTG","M3_spleen_TTGGAACTCAAGAAGT","M3_spleen_TTGGAACTCCAGAGGA","M3_spleen_TTGGCAAAGAAACCGC","M3_spleen_TTGGCAAAGAATCTCC","M3_spleen_TTGGCAAAGATATGCA","M3_spleen_TTGGCAAAGTCAATAG","M3_spleen_TTGGCAACATTCCTGC","M3_spleen_TTGGCAATCCGAACGC","M3_spleen_TTGGCAATCGTTTATC","M3_spleen_TTGTAGGAGAGCTGGT","M3_spleen_TTGTAGGAGATGAGAG","M3_spleen_TTGTAGGAGCAGGTCA","M3_spleen_TTGTAGGAGCGGATCA","M3_spleen_TTGTAGGCAATAACGA","M3_spleen_TTGTAGGCACGTCAGC","M3_spleen_TTGTAGGCAGTCACTA","M3_spleen_TTGTAGGTCCTGCAGG","M3_spleen_TTGTAGGTCGACAGCC","M3_spleen_TTTACTGAGTGACTCT","M3_spleen_TTTACTGCAATCTACG","M3_spleen_TTTACTGGTCTAGGTT","M3_spleen_TTTACTGTCTGTCTAT","M3_spleen_TTTATGCAGAGGACGG","M3_spleen_TTTATGCAGTACGTTC","M3_spleen_TTTATGCCAACCGCCA","M3_spleen_TTTATGCCAGCGAACA","M3_spleen_TTTATGCGTGTTCTTT","M3_spleen_TTTATGCGTGTTGGGA","M3_spleen_TTTATGCTCGCATGGC","M3_spleen_TTTATGCTCTCGATGA","M3_spleen_TTTCCTCAGCCACTAT","M3_spleen_TTTCCTCCAAGCCCAC","M3_spleen_TTTCCTCCACACAGAG","M3_spleen_TTTCCTCTCATCACCC","M3_spleen_TTTGCGCAGACAGACC","M3_spleen_TTTGCGCGTCACCTAA","M3_spleen_TTTGCGCGTCTAGTGT","M3_spleen_TTTGCGCGTCTTCTCG","M3_spleen_TTTGCGCGTTTGTGTG","M3_spleen_TTTGCGCTCAGGCGAA","M3_spleen_TTTGGTTAGGTGACCA","M3_spleen_TTTGGTTTCAATAAGG","M3_spleen_TTTGTCAAGCTCTCGG","M3_spleen_TTTGTCAAGTTGTAGA","M3_spleen_TTTGTCACACGCTTTC","M3_spleen_TTTGTCAGTATCACCA","M3_spleen_TTTGTCATCAACACTG"
"1","ENSMUSG00000000028","Cdc45",0,0,0,0,0,0,0,0,0,0,0,0,0,0,0,0,0,0,0,0,0,0,0,0,0,0,0,0,0,0,0,0,0,0,0,0,0,0,0,0,0,0,0,0,0,0,0,0,0,0,0,0,0,0,0,0,0,0,0,0,0,0,0,0,0,0,0,0,0,0,0,0,0,0,0,0,0,0,0,0,0,0,0,1.09423155685147,0,0,0,0,0,0,0,0,0,0,0,0,0,0,0,0,0,0,0,0,0,0,0,0,0,0,0,0,0,0,0,0,0,0,0,0,0,0,0,0,0,0,0,0,0,0,0,0,0,0,0,0,0,0,0,0,0,0,0,0,0,0,0,0,0,0,0,0,0,0,0,0,0,0,0,0,0,0,0,0,0,0,0,0,0,0,0,0,0,0,0,0,0,0,0,0,0,0,0,0,0,0,0,0,0,0,0,0,0,0,0,0,0,0,0,0,0,0,0,0,0,0,0,0,0,0,0,0,0,0,0,0,0,0,0,0,0,0,0,0,0,0,0,0,0,0,0,0,0,0,0,0,0,0,0,0,0,0,0,0,0,0,0,0,0,0,0,0,0,0,0,0,0,0,0,0,0,0,0,0,0,0,0,0,0,0,0,0,0,0,0,0,0,0,0,0,0,0,0,0,0,0,0,0,0,0,0,0,0,0,0,0,0,0,0,0,0,0,0,0,0,0,0,0,0,0,0,0,0,0,0,0,0,0,0,0,0,0,0,0,0,0,0,0,0,0,0,0,0,0,0,0,0,0,0,0,0,0,0,0,0,0,0,0,0,0,0,0,0,0,0,0,0,0,0,0,0,0,0,0,0,0,0,0,0,0,0,0,0,0,0,0,0,0,0,0,0,0,0,0,0,0,0,0,0,0,0,0,0,0,0,0,0,0,0,0,0,0,0,0,0,0,0,0,0,0,0,0,0,0,0,0,0,0,0,0,0,0,0,0,0,0,0,0,0,0,0,0,0,0,0,0,0,0,0,0,0,0,0,0,0,0,0,0,0,0,0,0,0,0,0,0,0,0,0,0,0,0,0,0,0,0,0,0,0,0,0,0,0,0,0,0,0,0,0,0,0,0,0,0,0,0,0,0,0,0,0,0,0,0,0,0,0,0,0,0,0,0,0,0,0,0,0,0,0,0,0,0,0,0,0,0,0,0,0,0,0,0,0,0,0,0,0,0,0,0,0,0,0,0,0,0,0,0,0,0,0,0,0,0,0,0,0,0,0,0,0,0,0,0,0,0,0,0,0,0,0,0,0,0,0,0,0,0,0,0,0,0,0,0,0,0,0,0,0,0,0,0,0,0,0,0,0,0,0,0,0,0,0,0,0,0,0,0,0,0,0,0,0,0,0,0,0,0,0,0,0,0,0,0,0,0,0,0,0,0,0,0,0,0,0,0,0,0,0,0,0,0,0,0,0,0,0,0,0,0,0,0,0,0,0,0,0,0,0,0,0,0,0,0,0,0,1.2967673203861,0,0,0,0,0,0,0,0,0,0,0,0,0,0,0,0,0,0,0,0,0,0,0,0,0,0,0,0,0,0,0,0,0,0,0,0,0,0,0,0,0,0,0,0,0,0,0,0,0,0,0,0,0,0,0,0,0,0,0,0,0,0,0,0,0,0,0,0,0,1.19582159209523,0,0,0,0,0,0,0,0,0,0,0,0,0,0,0,0,0,0,0,0,0,0,0,0,0,0,0,0,0,0,0,0,0,0,0,0,0,0,0,0,0,0,0,0,0,0,0,0,0,0,0,0,0,0,0,0,0,0,0,0,0,0,0,0,0,0,0,0,0,0,0,0,0,0,0,0,0,0,0,0,0,0,0,0,0,0,0,0,0,0,0,0,0,0,0,0,0,0,0,0,0,0,0,0,0,0,0,0,0,0,0,0,0,0,0,0,0,0,0,0,0,0,0,0,0,0,0,0,0,0,0,0,0,0,0,0,0,0,0,0,0,0,0,0,0,0,0,0,0,0,0,0,0,0,0,0,0,0,0,0,0,0,0,0,0,0,0,0,0,0,0,0,0,0,0,0,0,0,0,0,0,0,0,0,0,0,0,0,0,0,0,0,0,0,0,0,0,0,0,0,0,0,0,0,0,0,0,0,0,0,0,0,0,0,0,0,0,0,0,0,0,0,0,0,0,0,0,0,0,0,0,0,0,0,0,0,0,0,0,0,0.619540726167824,0,0,0,0,0,0,0,0,0,0,0,0,0,0,0,0,0,0,0,0,0,0,0,0,0,0,0,0,0,0,0,0,0,0,0,0,0,0,0,0,0,0,0,0,0,0,0,0,0,0,0,0,0,0,0,0,0,0,0,0,0,0,0,0,0,0,0,0,0,0,0,0,0,0,0,0,0,0,0,0,0,0,0,0,0,0,0,0,0,0,0,0,0,0,0,0,0,0,0,0,0,0,0,0,0,0,0,0,0,0,0,0,0,0,0,0,0,0,0,0,0,0,0,0,0,0,0,0,0,0,0,0,0,0,0,0,0,0,0,0,0,0,0,0,0,0,0,0,0,0,0,0,0,0,0,0,0,0,0,0,0,0,0,0,0,0,0,0,0,0,0,0,0,0,0,0,0,0,0,0,0,0,0,0,0,0,0,0,0,0,0,0,0,0,0,0,0,0,0,0,0,0,0,0,0,0,0,0,0,0,0,0,0,0,0,0,0,0,0,0,0,0,0,0,0,0,0,0,0,0,0,0,0,0,0,0,0,0,0,0,0,0,0,0,0,0,0,0,0,0,0,0,0,0,0,0,0,0,0,0,0,0,0,0,0,0,0,0,0,0,0,0,0,0,0,0,0,0,0,0,0,0,0,0,0,0,0,0,0,0,0,0,0,0,0,0,0,0,0,0,0,0,0,0,0,0,0,0,0,0,0,0,0,0,0,0,0,0,0,0,0,0,0,0,0,0,0,0,0,0,0,0,0,0,0,0,0,0,0,0,0,0,0,0,0,0,0,0,0,0,0,0,0,0,0,0,0,0,0,0,0,0,0,0,0,0,0,0,0,0,0,0,0,0,0,0,0,0,0,0,0,0,0,0,0,0,0,0,0,0,0,0,0,0,0,0,0,0,0,0,0,0,0,0,0,0,0,0,0,0,0,0,0,0,0,0,0,0,0,0,0,0,0,0,0,0,0,0,0,0,0,0,0,0,0,0,0,0,0,0,0,1.32021788515869,0,0,0,0,0,0,0,0,0,0,0,0,0,0,0,0,0,0,0,0,1.11103145476835,0,0,0,0,0,0,0,0,0,0,0,0,0,0,0,0,0,0,0,0,0,0,0,0,0,0,0,0,0,0,0,0,0,0,0,0,0,0,0,0,1.28021208433365,0,0,0,0,0,0,0,0,0,0,0,0,0,0,0,0,0,0,0,0,0,0,0,0,0,0,0,0,0,0,0,0,0,0,0,0,0,0,0,0,0,0,0,0,0,0,0,0,0,0,0,0,0,0,0,0,0,0,0,0,0,0,0,0,0,0,0,0,0,0,0,0,0,0,0,0,0,0,0,0,0,0,0,0,0,0,0,0,0,0,0,0,0,0,0,0,0,0,0,0,0,0,0,0,0,0,0,0,0,0,0,0,0,0,0,0,0,0,0,0,0,0,0,0,0,0,0,0,0,0,0,0,0,0,0,0,0,0,0,0,0,0,0,0,0,0,0,0,0,0,0,0,0,0,0,0,0,0,0,0,0,0,0,0,0,0,0,0,0,0,0,0,0,0,0,0,0,0,0,0,0,0,0,0,0,0,0,0,0,0,0,0,0,0,0,0,0,0,0,0,0,0,0,0,0,0,0,0,0,0,0,0,0,0,0,0,0,0,0,0,0,0,0,0,0,0,0,0,0,0,0,0,0,0,0,0,0,0,0,0,0,0,0,0,0,0,0,0,0,0,0,0,0,0,0,0,0,0,0,0,0,0,0,0,0,0,0,0,0,0,0,0,0,0,0,0,0,0,0,0,0,0,0,0,0,1.25616622098751,0,0,0,0,0,0,0,0,0,0,0,0,0,0,0,0,0,0,0,0,0,0,0,0,0,0,0,0,0,0,0,0,0,0,0,0,0,0,0,0,0,0,0,0,0,0,0,0,0,0,0,0,0,0,0,0,0,0,0,0,0,0,0,0,0,0,0,0,0,0,0,0,0,0,0,0,0,0,0,0,0,0,0,0,0,0,0,0,0,0,0,0,0,0,0,0,0,0,0,0,0,0,0,0,0,0,0,0,0,0,0,0,0,0,0,0,0,0,0,0,0,0,0,0,0,0,0,0,0,0,0,0,0,0,0,0,0,0,0,0,0,0,0,0,0,0,0,0,0,0,0,0,0,0,0,0,0,0,0,0,0,0,0,0,0,0,0,0,0,0,0,0,0,0,0,0,0,0,0,0,0,0,0,0,0,0,0,0,1.13624816382698,0,0,0,0,0,0,0,0,0,0,0,0,0,0,0,0,0,0,0,0,0,0,0,0,0,0,0,0,0,0,0,0,0,0,0,0,0,0,0,0,0,0,0,0,0,0,0,0,0,0,0,0,0,0,1.42685041334806,0,0,0,0,0,0,0,0,0,0,0,0,0,0,0,0,0,0,0,0,0,0,0,0,0,0,0,0,0,0,0,0,0,0,0,0,0,0,0,0,0,0,0,0,0,0,0,0,0,0,0,0,0,0,0,0,0,0,0,0,0,0,0,0,0,0,0,0,0,0,0,0,0,0,0,0,0,0,0,0,0,0,0,0,0,0,0,0,0,0,0,0,0,0,0,0,0,0,0,0,0,0,0,0,0,0,0,0,0,0,0,0,0,0,0,0,0,0,0,0,0,0,0,0,0,0,0,0,0,0,0,0,0,0,0,0,0,0,0,0,0,0,0,0,0,0,0,0,0,0,0,0,0,0,0,0,0,0,0,0,0,0,0,0,0,0,0,0,0,0,0,0,0,0,0,0,0,0,0,0,0,0,0,0,0,0,0,0,0,0,0,0,0,0,0,0,0,0,0,0,0,0,0,0,0,0,0,0,0,0,0,0,0,0,0,0,0,0,0,0,0,1.291386368958,0,0,0,0,0,0,0,0,0,0,0,0,0,0.753527032673678,0,0,0,0,0,0,0,0,0,0,0,0,0,0,0,0,0,0,0,0,0,0,0,0,0,0,0,0,0,0,0,0,0,0,0,0,0,0,0,0,0.813648120504884,0,0,0,0,0,0,0,0,0,0,0,0,0,0,0,0,0,0,0,0,0,0,0,0,0,0,0,0,0,0,0,0,0,0,0,0,0,0,0,0,0,0,0,0,0,0,0,0,0,0,0,0,0,0,0,0,0,0,0,0,0,0,0,0,0,0,0,0,0,0,0,0,0,0,0,0,0,0,0,0,0,0,0,0,0,0,0,0,0,0,0,0,0,0,0,0,0,0,0,0,0,0,0,0,0,0,0,0,0,0,0,0,0,0,0,0,0,0,0,0,0,0,0,0,0,0,0,0,0,0,0,0,0,0,0,0,0,0,0,0,0,0,0,0,0,0,0,0,0,0,0,0,0,0,0,0,0,0,0,0,0,0,0,0,0,0,0,0,0,0,0,0,0,0,0,0,0,0,0,0,0,0,0,0,0,0,0,0,0,0,0,0,0,0,0,0,0,0,0,0,0,0,0,0,0,0,0,0,0,0,0,0,0,0,0,0,0,0,0,0,0,0,0,0,0,0,0,0,0,0,0,0,0,0,0,0,0,0,0,0,0,0,1.10721911963633,0,0,0,0,0,0,0,0,0,0,0,0,0,0,0,0,0,0,0,0,0,0,0,0,0,0,0,0,0,0,0,0,0,0,0,0,0,0,0,0,0,0,0,0,0,0,0,0,0,0,0,0,0,0,0,0,0,0,0,0,0,0,0,0,0,0,0,0,0,0,0,0,0,0,0,0,0,0,0,0,0,0,0,0,0,0,0,0,0,0,0,0,0,0,0,0,0,0,0,0,0,0,0,0,0,0,0,0,0,0,0,0,0,0,0,0,0,0,0,0,0,0,0,0,0,0,0,0,0,0,0,1.32547106008767,0,0,0,0,0,0,0,0,0,0,0,0,0,0,0,0,0,0,0,0,0,0,0,0,0,0,0,0,0,0,0,0,0,0,0,0,0,0,0,0,0,0,0,0,0,0,0,0,0,0,0,0,0,0,0,0,0,0,0,0,0,0,0,0,0,0,0,0,0,0,0,0,0,0,0,0,0,0,0,0,0,0,0,0,0,0,0,0,0,0,0,0,0,0,0,0,0,0,0,0,0,0,0,0,0,0,0,0,0,0,0,0,0,0,0,0,0,0,0,0,0,0,0,0,0,0,0,0,0,0,0,0,0,0,0,0,0,0,0,0,0,0,0,0,0,0,0,0,0,0,0,0,0,0,0,0,0,0,0,0,0,0,0,0,0,0,0,0,0,0,0,0,0,0,0,0,0,0,0,0,0,0,0,0,0,0,0,0,0,0,0,0,0,0,0,0,0,0,0,0,0,0,0,0,0,0,0,0,0,0,0,0,0,0,0,0,0,0,0,0,0,0,0,0,0,0,0,0,0,0,0,1.105594057093,0,0,0,0,0,0,0,0,0,0,0,0,0,0,0,0,0,0,0,0,0,0,0,0,0,0,0,0,0,0,0,0,0,0,0,0,0,0,0,0,0,0,0,0,0,0,0,0,0,0,0,0,0,0,0,0,0,0,0,0,0,0,0,0,0,0,0,0,0,0,0,0,0,0,0,0,0,0,0,0,0,0,0,0,0,0,0,0,0,0,0,0,0,0,0,0,0,0,0,0,0,0,0,0,0,0,0,0,0,0,0,0,0,0,0,0,0,0,0,0,0,0,0,0,0,0,0,0,0,0,0,0,0,0,0,0,0,0,0,0,0,0,0,0,0,0,0,0,0,0,0,0,0,0,0,0,0,0,0,0,0,0,0,0,0,1.48905107788722,0,0,0,0,0,0,0,0,0,0,0,0,0,0,0,1.43435353110473,0,0,0,0,0,0,0,0,0,0,0,0,0,0,0,0,0,0,0,0,0,0,0,0,0,0,0,0,0,0,0,0,0,0,0,0,0,0,0,0,0,0,0,0,0,0,0,0,0,0,0,0,0,0,0,0,0,0,0,0,0,0,0,0,0,0,0,0,0,0,0,0,0,0,0,0,0,0,0,0,0,0,0,0,0,0,0,0,0,0,0,0,0,0,0,1.22388838449265,0,0,0,0,0,0,0,0,0,0,0,0,0,0,0,0,0,0,0,0,0,0,0,0,0,0,0,0,0,0,0,0,0,0,0,0,0,0,0,0,0,0,0,0,0,0,0,0,0,0,0,0,0,0,0,0,0,0,0,0,0,0,0,0,0,0,0,0,0,0,0,0,0,0,0,0,0,0,0,0,0,0,0,0,0,0,0,0,0,0,0,0,0,0,0,0,0,0,0,0,0,0,0,0,0,0,0,0,0,0,0,0,0,0,0,0,0,0,0,0,0,0,0,0,0,0,0,0,0,0,0,0,0,0,0,0,0,0,0,0,0,0,0,0,0,0,0,0,0,0,0,0,0,0,0,0,0,0,0,0,0,0,0,0,0,0,0,0,0,0,0,0,0,0,0,0,0,0,0,0,0,0,0,0,0,0,0,0,0,0,0,0,0,0,0,0,0,0,0,0,0,0,0,0,0,0,0,0,0,0,0,0,0,0,0,1.24127569894205,0,0,0,0,0,0,0,0,0,0,0,0,0,0,0,0,0,0,0,0,0,0,0,0,0,0,0,0,0,0,0,0,0,0,0,0,0,0,0,0,0,0,0,0,0,0,0,0,0,0,0,0,0,0,0,0,0,0,0,0,0,0,0,0,0,0,0,0,0,0,0,0,0,0,0,0,0,0,0,0,0,0,0,0,0,0,0,0,0,0,0,0,0,0,0,0,0,0,0,0,0,0,0,0,0,0,0,0,0,0,0,0,0,0,0,0,0,0,0,0,0,0,0,0,0,0,0,0,0,0,0,0,0,0,0,0,0,0,0,0,0,0,0,0,0,0,0,0,0,0,0,0,0,0,0,0,0,0,0,0,0,0,0,0,0,0,0,0,0,0,0,0,0,0,0,0,0,0,0,0,0,0,0,0,0,0,0,0,0,0,0,0,0,0,0,0,0,0,0,0,0,0,0,0,0,0,0,0,0,0,0,0,0,0,0,0,0,0,0,0,0,0,0,0,0,0,0,0,0,0,0,0,0,0,0,0,0,0,0,0,0,0,0,0,0,0,0,0,0,0,0,0,0,0,0,0,0,0,0,0,0,0,0,0,0,0,0,0,0,0,1.10451359334797,0,0,0,0,0,0,1.26067610956406,0,0,0,0,0,0,0,0,0,0,0,0,0,0,0,0,0,0,0,0,0,0,0,0,0,0,0,0,0,0,0,0,0,0,0,0,0,0,0,0,0,0,0,0,0,0,0,0,0,0,0,0,0,0,0,0,0,0,0,0,0,0,0,0,0,0,0,0,0,0,0,0,0,0,0,0,0,0,0,0,0,0,0,0,0,0,0,0,0,0,0,0,0,0,0,0,0,0,0,0,0,0,0,0,0,0,0,0,0,0,0,0,0,0,0,0,0,0,0,0,0,0,0,0,0,0,0,0,0,0,0.843657355797664,0,0,0,0,0,0,0,0,0,0,0,0,0,0,0,0,0,0,0,0,0,0,0,0,0,0,0,0,0,0,0,0,0,0,0,0,0,0,0,0,0,0,0,0,0,0,0,0,0,0,0,0,0,0,0,0,0,0,0,0,0,0,0,0,0,0,0,0,0,0,0,0,0,0,0,0,0,0,0,0,0,0,0,0,0,0,0,0,0,0,0,0,0,0,0,0,0,0,0,0,0,0,0,0,0,0,0,0,0,0,0,0,0,0,0,0,0,0,0,0,0,0,0,0,0,0,0,0,0,0,0,0,0,0,0,0,0,0,0,0,0,0,0,0,0,0,0,0,0,0,0,0,0,0,0,0,0,0,0,0,0,0,0,0,0,0,0,0,0,0,0,0,0,0,0,0,0,0,0,0,0,0,0,0,0,0,0,0,0,0,0,0,0,0,0,0,0,0,0,0,0,0,0,0,0,0,0,0,0,0,0,0,0,0,0,0,0,0,0,0,0,0,0,0,0,0,0,0,0,0,0,0,0,0,0,0,0,0,0,0,0,0,0,0,0,0,0,0,0,0,0,0,0,0,0,0,0,0,0,0,0,0,0,0,0,0,0,0,0,0,0,0,0,0,0,0,0,0,0,0,0,0,0,0,0,0,0,0,0,0,0,0,0,0,0,0,0,0,0,0,0,0,0,0,0,0,0,0,0,0,0,0,0,0,0,0,1.80883660297097,0,0,0,0,0,0,0,0,0,0,0,0,0,0,0,0,0,0,0,0,0,0,0,0,0,0,0,0,0,0,0,0,0,0,0,0,0,0,0,0,0,0,0,0,0,0,0,0,0,0,0,0,0,0,0,0,0,0,0,0,0,0,0,0,0,0,0,0,0,0,0,0,0,0,0,0,0,0,0,0,0,0,0,0,0,0,0,0,0,0,0,0,0,0,0,0,0,0,0,0,0,0,0,0,0,0,0,0,0,0,0,0,0,0,0,0,0,0,0,0,0,0,0,0,0,0,0,0,0,0,0,0,0,0,0,0,0,0,0,0,0,0,0,0,0,0,0,0,0,0,0,0,0,0,0,0,0,0,0,0,1.18357584681356,0,0,0,0,0,0,0,0,0,0,0,0,0,0,0,0,0,0,0,0,0,0,0,0,0,0,1.22592554419967,0,0,0,0,0,0,0,0,0,0,0,0,0,0,0,0,0,0,0,0,0,0,0,0,0,0,0,0,0,0,0,0,0,0,0,0,0,0,0,0,0,0,0,0,0,0,0,0,0,0,0,0,0,0,0,0,0,0,0,0,0,0,0,0,0,0,0,0,0,0,0,0,0,0,0,0,0,0,0,0,0,0,0,0,0,0,0,0,0,0,0,0,0,0,0,0,0,0,0,0,0,0,0,0,0,0,0,0,0,0,0,0,0,0,0,0,0,0,0,0,0,0,0,0,0,0,0,0,0,0,0,0,0,0,0,0,0,0,0,0,0,0,0,0,0,0,0,0,0,0,0,0,0,0,0,0,0,0,0,0,0,0,0,0,0,0,0,0,0,0,0,0,0,0,0,0,0,0,0,0,0,0,0,0,0,0,0,0,0,0,0,0,0,0,0,0,0,0,0,0,0,0,0,0,0,0,0,0,0,0,0,0,0,0,0,0,0,0,0,0,0,0,0,0,0,0,0,0,0,0,0,0,0,0,0,0,0,0,0,0,0,0,0,0,0,0,0,0,0,0,0,0,0,0,0,0,0,0,0,0,0,0,0,0,0,0,0,0,0,0,0,0,0,0,0,0,0,0,0,0,0,0,0,0,0,0,0,0,0,0,0,0,0,0,0,0,0,0,0,0,0,0,0,0,0,0,0,0,0,0,0,0,0,0,0,0,0,0,0,0,0,0,0,0,0,0,0,0,0,0,0,0,0,0,0,0,0,0,0,0,0,0,0,0,0,0,0,0,0,0,0,0,0,0,0,0,0,0,0,0,0,0,0,0,0,0,0,0,0,0,0,0,0,0,0,0,0,0,0,0,0,0,0,0,0,0,0,0,0,0,0,0,0,0,0,0,0,0,0,0,0,0,0,0,0,0,0,0,0,0,0,0,0,0,0,0,0,0,0,0,0,0,0,0,0,0,0,0,0,0,0,0,0,0,0,0,0,0,0,0,0,0,0,0,0,0,0,0,0,0,0,0,0,0,0,0,0,0,0,0,0,0,0,0,0,0,0,0,0,0,0,0,0,0,0,0,0,0,0,0,0,0,0,0,0,0,0,0,0,0,0,0,0,0,0,0,0,0,0,0,0,0,0,0,0,0,0,0,0,0,0,0,0,0,0,0,0,0,0,0,0,0,0,0,0,0,0,0,0,0,0,0,0,0,0,0,0,0,0,0,0,0,0,0,0,0,0,0,0,0,0,0,0,0,0,0,0,0,0,0,0,0,0,0,0,0,0,0,0,0,0,0,0,0,0,0,0,0,0,0,0,0,0,0,0,0,0,0,0,0,0,0,0,0,0,0,0,0,0,0,0,0,0,0,0,0,0,0,0,0,0,0,0,0,0,0,0,0,0,0,0,0,0,0,0,0,0,0,0,0,0,0,0,0,0,0,0,0,0,0,0,0,0,0,0,0,0,0,0,0,0,0,0,0,0,0,0,0,0,0,0,0,0,0,0,0,0,0,0,0,0,0,0,0,0,0,0,0,0,0,0,0,0,0,0,0,0,0,0,0,1.09396729026997,0,0,0,0,0,0,0,0,0,0,0,0,0,0,0,0,0,0,0,0,0,0,0,0,0,0,0,0,0,0,0,0,0,0,0,0,0,0,0,0,0,0,0,0,0,0,0,0,0,0,0,0,0,0,0,0,0,0,0,0,0,0,0,0,0,0,0,0,0,0,0,0,0,0,0,0,0,0,0,0,0,0,0,0,0,0,0,0,0,0,0,0,0,0,0,0,0,0,0,0,0,0,0,0,0,0,0,0,0,0,0,0,0,0,0,0,0,0,0,0,0,0,0,0,0,0,0,0,0,0,0,0,0,0,0,0,0,0,0,0,0,0,0,0,0,0,0,0,0,0,0,0,0,0,0,0,0,0,0,0,0,0,0,0,0,0,0,0,0,0,0,0,0,0,0,0,0,0,0,0,0,0,0,0,0,0,0,0,0,0,0,0,0,0,0,0,0,0,0,0,0,0,0,0,0,0,0,0,0,0,0,0,0,0,0,0,0,0,0,0,0,0,0,0,0,0,0,0,0,0,0,0,0,0,0,0,0,0,0,0,0,0,0,0,0,0,0,0,0,0,0,0,0,0,0,0,0,0,0,0,0,0,0,0,0,0,0,0,0,0,0,0,0,0,0,0,0,0,0,0,0,0,0,0,0,0,0,0,0,0,0,0,0,0,0,0,0,0,0,0,0,0,0,0,0,0,0,0,0,0,0,0,0,0,0,0,0,0,0,0,0,0,0,0,0,0,0,0,0,0,0,0,0,0,0,0,0,0,0,0,0,0,0,0,0,0,0,0,0,0,0,0,0,0,0,0,0,0,0,0,0,0,0,0,0,0,0,0,0,0,0,0,0,0,0,0,0,0,0,0,0,0,0,0,0,0,0,0,0,0,0,0,0,0,0,0,0,0,0,0,0,0,0,0,0,0,0,0,0,0,0,0,0,0,0,0,0,0,0,0,0,0,0,0,0,0,0,0,0,0,0,0,0,0,0,0,0,0,0,0,0,0,0,0,0,0,0,0,0,0,0,0,0,0,0,0,0,0,0,0,0,0,0,0,0,0,0,0,0,0,0,0,0,0,0,0,0,0,0,0,0,0,0,0,0,0,0,0,0,0,0,0,0,0,0,0,0,0,0,0,0,0,0,0,0,0,0,0,0,0,0,0,0,0,0,0,0,0,0,0,0,0,0,0,0,0,0,0,0,0,0,0,0,0,0,0,0,0,0,0,0,0,0,0,0,0,0,0,0,0,0,0,0,0,0,0,0,0,0,0,0,0,0,0,0,0,0,0,0,0,0,0,0,0,0,0,0,0,0,0,0,0,0,0,0,0,0,0,0,0,0,0,0,0,0,0,0,0,0,0,0,0,0,0,0,0,0,0,0,0,0,0,0,0,0,0,0,0,0,0,0,0,0,0,0,0,0,0,0,0,0,0,0,0,0,0,0,0,0,0,0,0,0,0,0,1.0806728262953,0,0,0,0,0,0,0,0,0,0,0,0,0,0,0,0,0,0,0,0,0,0,0,0,0,0,0,0,0,0,0,0,0,0,0,0,0,0,0,0,0,0,0,0,0,0,0,0,0,0,0,0,0,0,0,0,0,0,0,0,0,0,0,0,0,0,0,0,0,0,0,0,0,0,0,0,0,0,0,0,0,0,0,0,0,0,0,0,0,0,0,0,0,0,0,0,0,0,0,0,0,0,0,0,0,0,0,0,0,0,0,0,0,0,0,0,0,0,0,0,0,0,0,0,0,0,0,0,0,0,0,0,0,0,0,0,0,0,0,0,0,0,0,0,0,0,0,0,0,0,0,0,0,0,0,0,0,0,0,0,0,0,0,0,0,0,0,0,0,0,0,0,0,0,0,0,0,0,0,0,0,0,0,0,0,0,0,0,0,0,0,0,0,0,0,0,0,0,0,0,0,0,0,0,0,0,0,0,0,0,0,0,0,0,0,0,0,0,0,0,0,0,0,0,0,0,0,0,0,0,0,0,0,0,0,0,0,0,0,0,0,0,0,0,0,0,0,0,0,0,0,0,0,0,0,0,0,0,0,0,0,0,0,0,0,0,0,0,0,0,0,0,0,0,0,0,0,0,0,0,0,0,0,0,0,0,0,0,0,0,0,0,0,0,0,0,0,0,0,0,0,0,0,0,0,0,0,0,0,0,0,0,0,0,0,0,0,0,0,0,0,0,0,0,0,0,0,0,0,0,0,0,0,0,0,0,0,0,0,0,0,0,0,0,0,0,0,0,0,0,0,0,0,0,0,0,0,0,0,0,0,0,0,0,0,0,0,0,0,0,0,0,0,0,0,0,0,0,0,0,0,0,0,0,0,0,0,0,0,0,0,0,0,0,0,0,0,0,0,0,0,0,0,0,0,0,0,0,0,0,0,0,0,0,0,0,0,0,0,0,0,0,0,0,0,0,0,0,0,0,0,0,0,0,0,0,0,0,0,0,0,0,0,0,0,0,0,0,0,0,0,0,0,0,0,0,0,0,0,0,0,0,0,0,0,0,0,0,0,0,0,0,0,1.13039375012809,0,0,0,0,0,0,0,0,0,0,0,0,0,0,0,0,0,0,0,0,0,0,0,0,0,0,0,0,0,0,0,0,0,0,0,0,0,0,0,0,0,0,0,0,0,0,0,0,0,0,0,0,0,0,0,0,0,0,0,0,0,1.24040187167179,0,0,0,0,0,0,0,0,0,0,0,0,0,0,0,0,0,0,0,0,0,0,0,0,0,0,0,0,0,0,0,0,0,0,0,0,0,0,0,0,0,0,0,0,0,0,0,0,0,0,0,0,0,0,0,0,0,0,0,0,0,0,0,0,0,0,0,0,0,0,0,0,0,0,0,0,1.16443112276236,0,0,0,0,0,0,0,0,0,0,0,0,0,0,0,0,0,0,0,0,0,0,0,0,0,0,0,0,0,0,0,0,0,0,0,0,0,0,0,0,0,0,0,0,0,0,0,0,0,0,0,0,0,0,0,0,0,0,0,0,0,0,0,0,0,0,0,0,0,0,0,0,0,0,0,0,0,0,0,0,0,0,0,0,0,0,0,0,0,0,0,0,0,0,0,0,0,0,0,0,0,0,0,0,0,0,0,0,0,0,0,0,0,0,0,0,0,0,0,0,0,0,0,0,0,0,0,0,0,0,0,0,0,0,0,0,0,0,0,0,0,0,0,0,0,0,0,0,0,0,0,0,0,0,0,0,0,0,0,0,0,0,0,0,0,0,0,0,0,0,0,0,0,0,0,0,0,0,0,0,0,0,0,0,0,0,0,0,0,0,0,0,0,0,0,0,0,0,0,0,0,0,0,0,0,0,0,0,0,0,0,0,0,0,0,0,0,0,0,0,0,0,0,0,0,0,0,0,0,0,0,0,0,0,0,0,0,0,0,0,0,0,0,0,0,0,0,0,0,0,0,0,0,0,0,0,0,0,0,0,0,0,0,0,0,0,0,0,0,0,0,0,0,0,0,0,0,0,0,0,0,0,0,0,0,0,0,0,0,0,0,0,0,0,0,0,0,0,0,0,0,0,0,0,0,0,0,0,0,0,0,0,0,0,0,0,0,0,0,0,0,0,0,0,0,0,0,0,0,0,0,0,0,0,0,0,0,0,0,0,0,0,0,0,0,0,0,0,0,0,0,0,0,0,0,0,0,0,0,0,0,0,0,0,0,0,0,0,0,0,0,0,0,0,0,0,0,0,0,0,0,0,0,0,0,0,0,0,0,0,0,0,0,0,0,0,0,0,0,0,0,0,0,0,0,0,0,0,0,0,0,0,0,0,0,0,0,0,0,0,0,0,0,0,0,0,0,0,0,0,0,0,0,0,0,0,0,0,0,0,0,0,0,0,0,0,0,0,0,0,0,0,0,0,0,0,0,0,0,0,0,0,0,0,0,0,0,0,0,0,0,0,0,0,0,0,0,0,0,0,0,0,0,0,0,0,0,0,0,0,0,0,0,0,0,0,0,0,0,0,0,0,0,0,0,0,0,0,0,0,0,0,0,0,0,0,0,0,0,0,0,0,0,0,0,0,0,0,0,0,0,0,0,0,0,0,0,0,0,0,0,0,0,0,0,0,0,0,0,0,0,0,0,0,0,0,0,0,0,0,0,0,0,0,0,0,0,0,0,0,0,0,0,0,0,0,0,0,0,0,0,0,0,0,0,0,0,0,0,0,0,0,0,0,0,0,0,0,0,0,0,0,0,0,0,0,0,0,0,0,0,0,0,0,0,0,0,0,0,0,0,0,0,0,0,0,0,0,0,0,0,0,0,0,0,0,0,0,0,0,0,0,0,0,0,0,0,0,0,0,0,0,0,0,0,0,0,0,0,0,0,0,0,0,0,0,0,0,0,0,0,0,0,0,0,0,0,0,0,0,0,0,0,0,0,0,0,0.505287634928627,0,0,0,0,0,0,0,0,0,0,0,0,0,0,0,0,0,0,0,0,0,0,0,0,0,0,0,0,0,0,0,0,0,0,0,0,0,0,0,0,0,0,0,0,0,0,0,0,0,0,0,0,0,0,0,0,0,0,0,0,0,0,0,0,0,0,0,0,0,0,0,0,0,0,0,0,0,0,0,0,0,0,0,0,0,0,0,0,0,0,0,0,0,0,0,0,0,0,0,0,0,0,0,0,0,0,0,0,0,0,0,0,0,0,0,0,0,0,0,0,0,0,0,0,0,0,0,0,0,0,0,0,0,0,0,0,0,0,0,0,0,0,0,0,0,0,0,0,0,0,0,0,0,0,0,0,0,0,0,0,0,0,0,0,0,0,0,0,0,0,0,0,0,0,0,0,0,0,0,0,0,0,0,0,0,0,0,1.22762900093811,0,0,0,0,0,0,0,0,0,0,0,0,0,0,0,0,0,0,0,0,0,0,0,0,0,0,0,0,0,0,0,0,0,0,0,0,0,0,0,0,0,0,0,0,0,0,0,0,0,0,0,0,0,0,0,0,0,0,0,0,0,0,0,0,0,0,0,0,0,0,0,0,0,0,0,0,0,0,0,0,0,0,0,0,0,0,0,0,0,0,0,0,0,0,0,0,0,0,0,0,0,0,0,0,0,0,0,0,0,0,0,0,0,0,0,0,0,0,0,0,0,0,0,1.26888679830406,0,0,0,0,0,0,0,0,0,0,0,0,0,0,0,0,0,0,0,0,0,0,0,0,0,0,0,0,0,0,0,0,0,0,0,0,0,0,0,0,0,0,0,0,0,0,0,0,0,0,0,0,0,0,0,0,0,0,0,0,0,0,0,0,0,0,0,0,0,0,0,0,0,0,0,0,0,0,0,0,0,0,0,0,0,0,0,0,0,0,0,0,0,0,0,0,0,0,0,0,0,0,0,0,0,0,0,0,0,0.865134960693862,0,0,0,0,0,0,0,0,0,0,0,0,0,0,0,0,0,0,0,0,0,0,0,0,0,0,0,0,0,0,0,0,0,0,0,0,0,0,0,0,0,0,0,0,0,0,0,0,0,0,0,0,0,0,0,0,0,0,0,0,0,0,0,0,0,0,0,0,0,0,0,0,0,0,0,0,0,0,0,0,0,0,0,0,0,0,0,0,0,0,0,0,0,0,0,0,0,0,0,0,0,0,0,0,0,0,0,0,0,0,0,0,0,0,0,0,0,0,0,0,0,0,0,0,0,0,0,0,0,0,0,0,0,0,0,0,0,0,0,0,0,0,0,0,0,0,0,0,0,0,0,0,0,0,0,0,0,0,0,0,0,0,0,0,0,0,0,0,0,0,0,0,0,0,0,0,0,0,0,0,0,0,0,0,0,0,0,0,0,0,0,0,0,0,0,0,0,0,0,0,0,0,0,0,0,0,0,0,0,0,0,0,0,0,0,0,0,0,0,0,0,0,0,0,0,0,0,0,0,0,0,0,0,0,0,0,0,0,0,0,0,0,0,0,0,0,0,0,0,0,0,0,0,0,0,0,0,0,0,0,0,0,0,0,0,0,0,0,0,0,0,0,0,0,0,0,0,0,0,0,0,0,0,0,0,0,0,0,0,0,0,0,0,0,0,0,0,0,0,0,0,0,0,0,0,0,0,0,0,0,0,0,0,0,0,0,0,0,0,0,0,0,0,0,0,0,0,0,0,0,0,0,0,0,0,0,0,0,0,0,0,0,0,0,0,0,0
"2","ENSMUSG00000000078","Klf6",0,0,0,0,0,1.05001716399479,1.91034154607757,0,0,1.27017489997219,1.34465938846831,0,0,0,0,0,1.30709361695488,0,1.71915348338119,0,0,1.11240001722411,0,1.19165516190869,0,0,1.26558805712957,0,0,0,1.37323779581746,0.957485048727138,1.24267670812532,1.819151461468,1.69677603342272,1.9681796845285,0.845928778598911,0,1.31143523089555,0,1.41305463151878,0,0,0,0,1.12968435118991,1.39224877856195,0,0,0,1.21757090151631,0,0,0,0,0,0,1.37323779581746,1.75997972320867,0,2.40275791306308,1.85851196975552,0,0,0,0,0,1.16185990228335,1.42685041334806,0,1.50930994415174,1.15870103350907,2.25852664715924,0,1.4030247893791,1.18910726146101,2.52738625588589,1.90059899013438,0,1.45692128261703,0,0,0,0,2.20820320789278,1.26595362647508,0,0,0,0,0,1.03644396792667,0,0,1.5434113505944,1.43289414383495,1.11708103740762,1.78450479962401,1.17919180683446,0,0,0.689962464492425,1.85101001970827,1.27368613693915,0,0.896135374162459,1.41825088212579,0,1.79134292404771,0,0,0,0,0,1.13653546018181,2.13808336180972,0,0,1.22456659325814,0,1.07023883459139,1.48402007583878,0,0,1.15422126613243,1.64576520066558,1.31580984694107,0,0,0,2.24012904697995,1.67757441443965,1.47798316315601,1.42277444949045,0,1.21782219733709,1.34633979900985,1.1834186486677,1.9697705634872,0,0.848213192258892,0,0,1.01464947554944,0,0,1.10289724434061,0,1.1851503914433,0,1.67281284037323,0,0.979269433634479,0,0,2.3501999032919,0,1.59050990254858,0,0,0,1.31680872376725,2.02138708338238,0,0,0,2.10807772878078,0,0,0,0,1.43484076405225,1.1588510236475,1.70963346024874,0,1.04905202652829,0,1.18200595571518,1.22270354457535,0,0,0,1.85078388857223,0,1.81397555270741,0,0,1.90067965085543,0,0,0,0,1.2198367572379,1.57200773372164,1.38569466095199,0,0,0,0,1.21000306768098,0,0.740609358002297,0,1.76980941977942,0,0,1.85395612810536,0,0,0,0,1.11618278342571,0,0,0,0,2.3501999032919,0,2.01347435610029,0,1.13267045430356,0,0,0.785090719478063,0,0.659799674072446,0,0,1.86747841588137,0.987968241043712,1.26888679830406,1.25796580051924,0,0.828547311041828,0.975753573214242,0,1.17872423163783,0,0,0,1.20917785230163,0,1.68290415157368,0,0,1.70335857875318,0,1.08844986783152,1.19856343271331,0,1.63487544900621,1.97367354325547,0,0,1.15840118242037,0,0,1.28643494431144,2.0491530953547,1.74480437907979,1.32913594727994,1.77102248700178,1.21748716206614,1.29100395438662,0,1.0590989202186,1.2193324171285,1.12124756103307,0,0,1.19133600839301,0,1.23674685676571,1.41564721758502,0,0,0,0,0,1.40720317318917,0,0.775043256765516,0,0,0,0,1.21082954466379,0,1.0864941214069,1.41352519036667,0,0,1.4466513937224,0,1.21581507902271,0,0,1.04342065631738,0,1.18106624537406,0,1.86539945915656,1.35396167787963,0,1.97634626705435,1.95158872345196,0,0,0,1.26686859497232,0,1.87772796283951,0,0,1.97269590679647,2.04709428532807,0,1.1651897711932,0,0,1.74577992111071,2.22803109050287,0,0,1.14406198417514,0,0,1.24162561788252,0,0,0,0,0,0,0,0,2.60114785529528,1.17997201729242,1.13309846473928,1.37943378238381,0,0,1.46224791977103,1.50438858395787,0,1.53535796286658,0,1.29081284349628,0,1.36797774859458,1.6362062807501,2.34882776127372,0,1.41470318139231,0,1.1940549091096,1.18958406687384,0,0,0,1.2126522505497,1.27666005795582,0,0,1.14845463142234,0,2.00009747169129,2.22569453395549,1.92444937273313,0,0,1.27684645023173,0,1.09901244873748,0,0,0,1.55420915448631,0,1.47589687702648,0,0,0,1.69514015328503,0,0,0,1.84650068690111,0,0,0,2.09193711036538,0,1.94591014905531,1.32974901546006,0,1.73569995659759,0,1.66547124153566,1.3145138871729,0,0,1.34298377871736,0,1.53393035992596,1.31740888057022,1.87142150649412,0,1.24601841841758,1.37389858169033,1.3461294843628,1.18200595571518,1.83424236669401,1.1375422634662,1.05731791340542,0,0,2.1018545513366,1.14669309750264,0,1.32283851815651,0,0,1.35952832695924,1.31491233394303,0,1.57483615925675,0,1.25940965975176,1.26778505975402,0,0,1.22185880429845,1.47981436173691,0,1.40256229874785,1.57772765274265,0,1.35974347987893,0,0,1.24478491004575,1.3972689272752,0,0,0,1.21916440762306,0,1.18942508436158,1.57422904156658,0,0,0,0.936999985820935,2.06242108175424,0,1.2565256720442,0,0,1.5024849469806,0,0,1.261401087281,0,1.28548767985112,2.56034635738958,0,0.751568271878963,1.99789063329586,0,0,0,0,0,1.75166176372084,1.48984912367515,0,1.2522275123632,0,1.24057652637552,1.75048145574537,0,1.23242708784122,1.82168101852514,1.72197847212563,1.05353208130755,0,1.02370371441888,0,0,0,0,1.64847288182441,1.17810143972635,1.80670617192086,0,1.13956179896862,0,1.34623463226762,0,0,0,0,0,0,1.68451117798031,1.73878608352274,0,2.0069424077559,0,0,0,1.30122567536776,0,0,0,1.24337854847244,0,1.81204414039956,0,1.14115414976925,0,1.40906951443495,1.72443609526482,1.14977972112603,2.14537810421664,1.31381726728361,1.81376069513352,0,2.14116987576018,0,0,0,0,2.0355304582984,0,1.20835389535891,0,1.59785921136454,0,1.90667306245649,0,0,0,0.501997568318318,0,1.21899645000577,0,0,1.2133165770732,0,0,1.63937757455706,1.07631961735187,1.14669309750264,1.30513095401268,0,1.10316627457219,1.86909947255371,0,0,0,0,0,1.23242708784122,0,1.31481269643516,2.48399047931622,0,0,1.70335857875318,1.11349754320914,1.31461347305505,0,1.71279232723695,1.19953449753637,0,0,0,0,1.42134233271493,1.18137929721363,0,0,0,0,0,0,0,0,1.40860239086312,0,0,1.12264402955817,0,0.603233525319333,1.64813382893404,1.81097337027998,1.1834186486677,1.90472393454897,0,1.15735305796392,0,0,0,0,0,0,0,0,0.961059721712912,1.2262658109939,1.34214776698031,0,0,0,1.03515443894227,0,0,0,0,1.06923266812781,0,1.98491782070394,1.21281825580754,0,0,0,0,1.55332694264181,0,1.39384156675527,0,1.4414564126099,1.23900662303368,1.19582159209523,1.54052361714646,0,0,0,0,1.23380572030749,1.29426269940212,0.892290863001363,0,0,0,0,1.62826047040432,1.9534911639984,0,0,0,1.73262737053688,1.1824764357672,1.91378190340962,0,1.40233118590103,0,0,0,0,0,1.54052361714646,0,1.04057037784677,0.826301076784272,1.21066414818656,1.11694274081209,1.59880331357784,0,1.9891267505551,0,0,0,0,1.77304888781838,0,1.11957684630102,0,0,1.05462814359469,1.0896270273709,0,0,1.28133843466505,1.71093242925983,1.18012819735336,0,0,1.36645229395745,2.53363697478669,1.44516265397505,0,0.525144499089197,0,1.21082954466379,0,0,0,1.80161879265821,0,0,1.80904999402427,0,0,1.50793908316206,0,0,0,1.19261376821465,0,1.63222164817016,0,1.54674823248191,1.11708103740762,1.27461380144348,1.92220396045618,0,0,0.956694556254643,0,2.00231072315989,1.40697028361965,1.2504463789033,0,1.19582159209523,1.64004711905691,1.16686266923613,1.28738379373579,1.15110820303951,0,0,0,0,0,0,0,0,0,0,0,1.31282355454109,1.36507549036667,1.18625535367541,0,0,1.19727140766849,0,1.4308325922292,0,2.14693417019908,1.90911670117351,0,0,0,0,0,0,0,1.95901817377146,0,1.19149556130821,0,2.40153959170054,1.95852988551067,1.26103848076862,1.70889228297558,0,1.0102981868934,1.6253048364243,1.92896059074154,1.43252983764731,0,1.52895849393901,1.39202158099479,0,0,0,1.71223383442917,0,0,1.14522971607237,0,0,1.31322083398467,0,0,1.88931305995646,0,1.61554578322665,0,1.15735305796392,0,1.19533919091669,1.55923104863668,0,0,0,0,1.10816950234821,0,0,1.91304334097496,1.17299120954246,1.39658189511706,0,0,0,1.14362476388531,0,0,0,1.68165683736912,0,1.40906951443495,0,2.03572337994962,0,0,1.51233624560626,0,0,0,0,0,0,0,2.35407131779267,2.43856642733611,0,1.08923433062466,1.69677603342272,0,1.27017489997219,1.26668548169973,1.2965742662121,0,0,1.21315041904357,0,1.29062179682166,0,1.39429742384286,1.27871376872165,0,0,0,0,1.22899559781127,0,0,0,0,0,0,0,1.82589247559751,1.23079445007383,1.84001142025209,2.43191215807662,1.24267670812532,1.81548135419864,0,0,0,0,1.16899954784825,0,1.92494927346326,0,0,0,0,0,0,0,1.93131052350707,0,0,1.30395657230705,1.31680872376725,1.12362384257851,0,0.585414331556766,0,1.60608635521308,0,1.33467694627456,1.01453739639311,2.02138708338238,0,1.1359610279707,0,0,1.34992671694902,0,1.09714776970045,0,0,0,0,1.03061045289451,0,0,0,0,1.07453825681622,2.02957378080483,0,1.94599586823932,2.05210381241253,0,0,1.49734649054737,1.08975799532538,1.49465865965667,1.24690118287777,2.23806890549876,0,0,0,0,2.17732633486497,0,0,0,0,0,1.89281643229152,0,1.80798367205103,1.72160114427246,0,0,1.30317498612416,1.22865362842541,0,1.41117602749663,1.93857473574708,1.92120816805698,0,1.20769563375821,1.67899163235702,0,0,0.563152866203606,1.05438435922636,1.83912088163114,0,0,1.19277370326856,2.30389113474784,0,0,1.50711797916794,1.57498802639285,0,0,0,2.27245780891882,0,0,1.33529587805523,0,1.70704279903129,1.40836896378753,0.999215054190209,1.04116278696609,0,0,0,1.86493826954485,1.83188879516252,0,1.10075018365664,2.31738806956212,0,0,2.46670949076592,0,1.70889228297558,1.42660989829835,1.86539945915656,0,0,0,0,0,1.93976398811874,1.90472393454897,0.740580657347467,0,1.16640589529822,0,1.23831032170929,0,1.17810143972635,0,1.04139995629905,0,1.82327557732498,0,0.777069184000123,0,0,0,0,1.29870146197969,0,0,0,0,0,1.71434605685442,1.32954458757593,1.13224280090589,0,1.05903739714841,0,0,0,1.25490996710154,1.09449596364191,0,0,0,0,1.13898398007579,1.79134292404771,0,0,0.999106635190219,0,1.21832513789016,0,0,0,1.86616875491596,0,0,1.2283118726312,1.20490694731773,0,0.884205506578993,0,1.57130252773983,1.87585372828883,1.17856846495233,1.27759263606303,0,0,0,0,1.11418470897299,1.5196862599949,1.17701331454554,0,1.06485489624934,1.70722752549331,0,1.73224424421223,1.50262073227981,0,1.15511414466006,1.55582965397824,0,0,0,1.41541107135065,0,0,0,0,0,1.23105191191143,0,0,1.68971508311198,0,2.29181139080484,0,0,1.04893152031334,0,1.43216574727883,1.13956179896862,2.15363791162367,0,0,0,1.19293368619552,1.41517501661356,0,0,1.730140793513,2.17790454720469,0,1.26686859497232,0,0,1.18357584681356,1.02313268707815,1.15870103350907,1.64021460899844,0,0,1.26888679830406,0,0,1.3836750892763,0.887303195000903,0,0.888228591304786,1.49950498597359,1.10235961639372,0,0,1.41352519036667,2.04036807337492,0.78256938768671,1.9697705634872,1.51013387714339,1.67987888376149,1.28596111423568,0,0,0,0,1.26907063193808,1.40395083198397,0,0,1.23536083136102,0,1.66356142257889,0,0,1.18878962790455,0,1.99477519219445,0,0,1.91674351610507,1.1237639698973,0.748327244144044,0,1.73224424421223,0,0,0,0,0,2.01488135418254,1.29023989597623,2.06362043680499,1.00686820528624,1.3122281487223,1.14727961026015,1.340687612088,1.08325160854362,0,1.01802438496837,0,0,0,1.90993303974464,1.08351022882783,1.39635305814245,1.40371918852262,0.809959221147598,1.02991522380295,0,1.99844174348819,1.19614343445756,1.33736373764831,0,0,0,0,0,0,0,0,1.11157843466538,0,1.41493905331401,0,2.15802597560238,1.20066963074402,0,0,1.36060487500458,0,1.36082041988671,0,0,1.64273195559189,1.16231273074364,1.1144598369075,0.421193823148644,0,2.08255400939645,0,1.12278388744489,0,1.61490021214288,0,0.998456655303712,0,1.0269143046669,1.4394888082265,0,0,0,0,1.53293291401704,1.11294848226797,0,0,0,1.37500152194055,1.53450102219499,2.26662408500306,0,0,0.993075510529814,1.44814372283222,0,0,0,0,0,2.06302052712539,1.87819726960542,0,1.4488912379773,1.78223992380716,1.78781206834478,0,0,0,1.6462720665806,0,0,1.24372980340365,0,1.1522919351259,0,1.80521862260206,1.14289688461987,0.975547605290896,0,1.82873818500895,0,0,1.65941303686372,0,0,1.07657462539563,1.3090630131839,0,0,0,1.77041569395953,1.139128374041,1.26103848076862,0,1.29253515758635,0,0,0,0,0,1.11943786777462,0,1.18294733321538,1.24267670812532,1.22814107476221,0,0,2.13698395419608,0,0,0,1.84254056115602,0,1.44441962555332,0,2.22177454674826,1.32893173478388,0,0.867611058837922,1.01870229206066,0,1.57271369846091,1.91526123456079,1.39452548178497,1.14231531894381,0,1.29895984319761,0,1.26358168202254,0,2.24426516100881,1.24075123642542,1.30473922604864,0,0,1.31541077985883,0,2.45966658043276,0,1.65340830422807,1.09901244873748,0,0,0,1.14508360529694,1.21091226187253,2.24181853511694,1.74773507627559,1.15199574922798,0,0,0,0,0,2.08857302050022,0,1.686659743766,1.27035915598893,0,0,1.81569672602774,1.79845741791218,1.24672451729808,0,0,0,0,0,0,2.5778208407103,1.94471110814427,1.36103604330487,0,0,1.31760907152904,0,0,0,1.174071073376,1.84492899918773,0,1.22388838449265,1.54052361714646,0,0,0,0,2.23806890549876,1.18593941591454,0,0,1.65238423125736,0,1.66252195453697,1.63887585171395,0,1.09887902646644,1.09357115302542,1.48156333015171,0,0,0,0,0,1.16110605785988,1.21598205576,0,0,2.08614953584173,1.92295167949941,0,1.7324357811421,1.10330084380753,0,0,0,0,2.06027687211909,1.195499943026,1.26999070439428,0,0,1.09198974790762,0,0,1.08480536322201,0,0,1.23088025724586,0,0,0,0,1.94711110996827,2.30397226815366,0,1.84717530836962,1.78719078578184,1.69314599868588,1.22050993875609,0,1.17856846495233,0,0,0,0,1.00786140486471,1.08766664332135,0,1.18216273605931,2.7987536969839,0,0,0,1.15214382108101,0,0,0.692298262878942,0,0,0,1.13467089886917,1.23970380573974,1.26321765833368,1.43508452528932,1.53165274644865,1.72500447137959,2.34336188875274,1.80394603009865,0,0,1.28115055366532,1.80204136520946,1.90035706071708,1.28643494431144,1.50821301969695,0,2.01178936986899,1.99954516216742,0,0,0,0,1.36384631639314,0,0,1.3684143133053,0,0,1.36514787411826,0,0,0,1.05074228870601,1.12460554416204,0.958475141936179,1.20967283031442,1.28021208433365,0,0,0,1.40210016129108,1.53080071180382,2.41195246552605,2.01104167810805,1.99376998120614,0,0,0,0,0,1.21849288821875,0,1.12488637803829,2.00175680724279,0,1.17716862402561,0,0,0.964663233555208,0,1.97109886092737,0,0,1.13567405246668,1.75462121450951,1.35652438062907,0,1.97992464839771,2.14737932352291,0,0,0,1.77875377404731,1.09954649399429,1.05134739404161,1.16564548751512,0,2.56587293175947,0.936905584575584,0,0,1.45414922749431,0,0,1.20917785230163,1.59896079460985,1.00642746344316,0,0,0,0,0,0,1.26907063193808,0,2.01235061925175,0,0,0,0,2.4029103284448,0,1.31620919023433,1.22000497456028,1.31064340402733,1.47929061779382,0,1.37810064674958,0,0,1.30337028271878,1.13538723716883,1.22968017823951,0,1.31841052988947,0,0,0,2.37246956740356,1.00433963273344,1.41896290566974,0,1.15915113321375,1.74499937916894,0,0,0,1.75580848249545,0,0,0,1.26796853262143,0,0,1.01610895224401,0,1.35332273838156,0,0,1.27238997055807,0,0,0,0,0,0,1.08584391722769,0,0,1.25276296849537,0,0,1.30985266561995,0,1.1136349016769,0,1.21315041904357,0,0,1.0318876932336,1.82895755035911,0,0,1.16655810912996,0,0,0,0,1.35332273838156,0,1.28340925549426,0,2.20964635545126,0,0.899063625064226,0,2.34827097923671,0,1.3090630131839,1.32223270296661,0,1.21782219733709,0,0.95531456556625,1.08351022882783,0,1.51898924628139,0,0,0,1.18752098342039,1.27165064315852,1.29043081432691,1.19711012321423,0,1.73878608352274,1.2727599991359,0,1.25080214860118,1.23053710915908,0,0,0,1.26888679830406,0,1.70244057954935,1.23865836231383,0,0,1.67916899080944,1.13624816382698,1.29291860306141,0,0,1.81204414039956,0,1.1851503914433,1.17129873615663,0,1.22439696201942,1.28871485406847,1.16701501555251,0,0,0,0,0,0,2.23037444473721,1.13811846560002,0,0,1.48586893971067,0,1.39956469804079,0,0,1.91723826740387,1.31640896555967,0,0,0,1.22405785766367,1.76037827239926,1.22643602389933,0,0,0,1.10209101842728,0,0,0,0,1.73724132094828,0,0,1.40906951443495,0,1.85851196975552,0,0,0,0,1.23622668766573,1.41801372546231,1.78657004398583,1.56503945243014,1.13898398007579,1.19053895827777,0,0,0,0,3.06210627447595,0,0,0,1.72065871783971,1.11267417532469,2.07877099749355,1.48402007583878,0,0,1.71372414789283,1.94445442007757,1.18263335517591,1.40371918852262,0,1.20050732191222,0.701705711518906,0,0,0,0,0,0,0,0,0,0,0.512377089944946,1.139128374041,0.995435469372427,1.05426251314501,0,0,1.15214382108101,0,0,1.54110013432138,0,1.25742531600063,0,1.65563244328157,0,0,1.77183235285563,2.41048989771877,0,0,1.09807923961498,0,0,1.36819599085483,0,0,1.25706528403743,1.29889523693657,0,1.20884811868911,0,0,0.896650645794141,0,0,0,0,0.957485048727138,0,1.37677047960864,0,1.59269054257672,0,0,1.71821436207196,0,0,0,0,1.186887792441,1.19904874550789,0,2.03862302633411,2.25088926712533,0,1.24654790809193,0,1.07721272466969,1.33943894383839,0,1.83734307652052,0,2.13654461977011,0,0,1.24796236186822,0,0,1.20802466423685,0,0,0,0,1.45022238422347,2.13846851665501,0,0,0,1.18059701387529,0,0,1.73493054468269,0,0,0,0,0,0,0,2.33013285941581,0.501791783852613,2.12261371354504,0,0,0,0,1.25616622098751,0,0,0,2.23284851693176,1.2744281462062,1.32142593400253,0.969157989352537,2.69932057657129,0,2.86489207950685,0,2.2750640734057,1.36341309802558,0,0,1.56713717165261,1.15273653060839,0,1.18894842102634,0,0,1.84972953720906,0,0,0,0,0,0,1.29330230698421,0,1.20950778726389,2.5074797135716,1.90985136545765,0,0,0,0,0,1.53364521795897,0,1.95870423781931,1.82654818408778,1.43411005926523,0,1.48270277071928,0,0,0,0,0,0,1.09781292811395,0,1.51316409567626,0,1.8774934218237,0,0,1.15184771954717,2.07206828989542,1.05328884930963,0,0,0,1.57650863128493,1.27128134380677,0,0,0,1.41742123686353,0,0,0,1.88955139840872,0,0,1.30473922604864,0,2.38191330024875,0,0,0,0,1.6087982194649,0,0,0,1.15810150344773,0,0.758259907129964,0,0,1.85577505279414,1.27220504753841,1.23259922757642,0,0,2.1446012183338,0.805619895532558,2.06702872660313,1.5754438385365,0,0,0,0,0,1.75561046564543,1.33385272434126,1.43192314015944,1.20556181246512,0,0,1.26925452581418,0,1.65443392472602,0,0,0,1.17701331454554,0,0,1.3548146757613,1.36623469144535,1.17360800391308,1.15690450548904,0,0,0,0,1.84807577775508,1.42853666631819,0,0,0,0,1.1743800122402,1.18609736134554,0,1.22050993875609,0,0,0,0,0,0,1.14889595195231,0,0,1.34549899220371,1.75442353071454,0,0,0,1.09002003488162,1.09423155685147,1.97777559024385,0,0,0,1.20474335530799,1.30434776558138,0,0,0,0,0,0.856312657062375,0,0,1.99212795205974,1.74812676048036,1.39429742384286,1.68112296730575,0,0,1.43168062879987,1.29618835374121,1.26394594279939,1.29445497233799,1.24040187167179,0,1.23501487044517,1.35013839524114,0,1.90350832836144,2.5513956227011,0,0,1.42325256811428,1.16899954784825,0,0.716434131938736,1.20687393405714,0,1.75402832933928,0,0,0,2.059828834746,1.97296240954775,0,1.83778711951792,1.30180977183972,2.18639457154292,1.5199652778558,0,0,0,0,1.91337150028901,0,0,0.958276947172708,1.15930125268211,0,0,0,0,0,1.15199574922798,1.43924329833117,0,1.68594280863856,0,0,0,1.31600948404142,0.709121306837964,1.39111364755584,0,1.89313574700399,0,0.762201009536686,0,1.26705176809624,1.21420361477761,1.71521766563259,1.17329951657412,0,0,0,1.46685009979175,0,0,0,1.43924329833117,0,0,0,0,1.14362476388531,0,2.09131495454782,1.0658520724787,1.35417481169778,0,1.36254761027367,0,0,0.787433305890953,0,2.15027894264002,1.42829548892372,1.02702937329246,0,1.25977120936673,0,1.26485763368178,0,0,1.6677352173752,0,1.12013314103207,1.20523428042005,0,0,0,0,0,0,1.46352290402174,0,0,1.18263335517591,1.1145974570043,0,0,1.87960699083079,0,1.33323532171794,0,0,1.31064340402733,0.765815682190171,1.94194351822175,0,0,0,1.59082098285834,0,0,1.72671238338778,1.08402787564548,1.57498802639285,0,0.739806617596249,1.03832589949435,0.82811154959236,0,0,0,0,1.9607996208036,0,0,0,1.47511630303706,1.18767939887082,0,1.2026211693412,0,1.99862553558427,0,0.935680221383008,0,0,0,0,0,0,0.802482305755897,0,0,0,0,0,0,1.38636936580772,1.24566570662461,1.45591183197954,0,1.33777818976513,1.1872042938122,1.33344104993277,0,0,0.855689787222956,0,0,0,0.821347270352809,0,0,0,0,0,0,0,1.27091228700105,0,1.1508126909557,1.06873036024489,0,1.62073290948087,0,0,1.75481895374561,0,0,0,0,1.868481504088,1.27331549884716,0.823493372857206,0,0,1.23527432070836,1.39979475577479,0.93436443567674,0,0,0,0,0.980516860394147,0,1.16671036710228,1.08714518001731,1.74656133085108,0,2.04621361751363,0,1.291386368958,1.02656926679454,1.7324357811421,0,0,1.5399476131621,0,1.60752067267123,1.19469666475939,1.35289716321456,1.14042974413917,1.58017249302398,0,0,1.70436978653223,0,0,0,0.992968527009239,1.77041569395953,0,0,0,1.8409030527332,2.48157654589266,0,0,1.42134233271493,1.19173498009822,0,0.924345767402469,0,0,0,1.26980656922234,0,0,0,0,0,1.24496095714796,0,0,0,0,1.12460554416204,0,0,0,2.2812876113195,1.24302751679112,1.10464852429996,0,1.38434752411412,0.975650577533275,1.25625606199872,1.3037610757724,1.14021262077521,0,1.21033350690396,0,1.10830541787377,0,0,2.02804404384074,0,0,0,0,0,1.0894960939458,1.06510399910669,0,0,0,0,0,0,0,0,1.90545425686901,0,0,0,0,1.30239446507895,1.24057652637552,0,1.12152654819099,0.974776059716213,0,1.60053766296384,0,1.21815743931789,0,0,0,0,0,1.19261376821465,1.38952805448106,0,1.31441431848941,1.35098587078419,1.02153748350689,1.12587051650625,1.36017402065684,0,0,0,0,0.854990206010359,1.27091228700105,1.08779709488248,1.56101275503263,0,0,1.17763482628248,0,0,0.820136378343678,2.06582408852915,0,0,0,1.23432360154957,1.14757311586381,0,0,0,1.292726848036,0,0,2.35738355364697,0,0,0,0,0,0,0,0,0,1.30630774593166,0,0,0,0,0,0,0,0,1.42181933228228,0,0,0,0,1.69278404402543,0,1.42265497821474,1.09701484423895,0,1.23105191191143,0,0,1.15347836875405,0,0,0,1.28397534248411,0,0,0,0,0,0,1.17237513571055,0,0,0.780962077304921,0,0,0,0,0,1.29522471346877,0.64245604876026,1.42253553027574,1.15541211132435,0,1.0363265935987,1.19929156657706,0,0,0,0.851664428658224,0,1.68989523212849,1.1524400913823,0,0,0,0,0,0,1.28947686329879,0,0,2.42093776694553,0,1.34992671694902,0,1.44417214769786,1.83623415706253,0,1.34152154033845,0,0,0,0,1.06797786518987,0,1.1220849820532,0,1.03421878964667,0,2.43745371123816,0,1.005987139276,0.997483398820606,1.04604839550209,0,0,0,0,0,1.16884662524313,0,0,0,0,0,1.00237031924276,0,0,0,0,1.86447737042023,1.40186922486131,0,0,0,0,0,0.813578190670633,1.05110526073364,1.41635620587004,0,1.52150205019318,1.19053895827777,0,1.29715362479495,1.71633991396968,1.0153225148239,0,1.71858985852962,0.614588939281374,1.60481399539822,1.1597518700716,1.59833109456711,0,0,0,0,1.68005647188824,0,1.39795674245062,0,1.76237439706831,1.18059701387529,0,0,1.72652240883088,0,1.16020287636447,0,0,1.95687554989607,2.36557688176629,0,0.658538369805081,0,0,0,0,1.27017489997219,2.0427009719033,0,0,0,0,0,1.23883246514497,1.21866069032998,0,1.73033175497897,0.752101421530784,0,0,0,0,0,0,1.82175342208763,1.12587051650625,1.2198367572379,0,0,0,0,0,0,1.06113356958146,0,2.11488466448506,0,0,0,1.13985095163261,1.33159210610179,1.06547789229375,0,2.5074797135716,0,0,0.698947222037074,1.3580244448345,1.06660129527006,1.82611097898999,1.2262658109939,0,1.53592988927468,0,0,1.0974137267987,0,0,1.222365491311,0,0,0,1.91501447476243,0,1.24110082267967,1.72481496120673,0,1.07708503856894,2.14715671553827,0,0,1.2226190116,1.11116814418053,0,0,1.11985491750751,1.03084242270839,1.0797734269717,0,0,0,1.45364654314938,0,0,0,1.21481429632717,0,0.939271751238409,0,0,1.11791161014963,0,0,0,0.913241614851163,0,1.23674685676571,0,3.00720467471623,0,0,1.84875186169547,0,0,0.627612791318789,2.09609753878805,0,0,0,1.26668548169973,0,0,0,0,0,0,0,0,0,0,0,0.793619937735509,0,0,1.13739831370327,2.09354664601534,1.1144598369075,0.901577429638303,0.727924602252581,0,0,0,1.149043142295,1.12278388744489,0,0,0,1.98127091332763,0,0,1.20196986912434,0,1.42709102283036,0,0,2.07125975698358,1.52655736826815,0,0,0,1.8293964807525,1.83800924299483,0,0.878243053895165,0,0,0,2.20508526988912,0,1.57362248457613,1.15780199642954,2.3719407104721,0,1.35438802258633,0,1.8702595700132,2.11392386145659,1.36060487500458,0,1.53894083870807,0,2.21629419050887,1.2344963372271,1.53669324661173,1.8187187126918,1.28529841676794,0,0,1.13366970155389,2.41592971595295,1.15051734693389,1.39772738363091,1.67445507316069,1.12013314103207,0,0,1.51898924628139,0,0,2.12585672122586,0,2.62496545469943,0,0,1.26558805712957,0,2.00360476139657,0,0,0,1.16337085601627,0.524975251085429,1.19856343271331,0,0,0,0,0,0,1.18310439189119,0,0.963158241725882,0,0,1.34760327129153,0,0,0,0,1.64576520066558,1.00368226473227,0,2.25139619130208,0,0,0,0.736954472758848,1.61055885414241,1.58678831255995,0,0,0,0,0,0,0,0,0,0,1.1478667878226,0,0,0.976784821029477,0,0,1.47355806158956,0,0,0,0,0,1.85805510374601,1.06885588883024,1.50972177764932,0,0,0,1.36146752594111,0.845473458512868,0,0,0,1.75067803639854,1.4088359077262,1.07061668117868,0,0,0,0,0.797756773554989,1.42373106074152,1.91674351610507,1.21232039262598,1.73878608352274,0,0,0.729645272358201,0,0,0,0,2.86035244068644,0.911606463317496,0,0,0,0,1.11971586287299,1.79196783294852,0,1.97216318304985,0,0,2.60878758401998,0,1.97083301450523,0,1.20950778726389,0,1.92921201569377,0,1.7236789803146,1.6786370530507,0,1.3086685934294,0.903407154342428,0,0,1.27684645023173,0,0,0,0,0,0,0,1.09185819068431,0,1.15750266120444,0,1.29062179682166,0,2.27074223884252,1.40117694408705,0,0,0,0,1.03844376720166,0,0.914195863533607,0,0,1.27721941973416,0,0,1.34361157123749,0,0.927105589090277,0,0,0,1.16747231980682,0,1.15511414466006,0,1.7195294870039,1.90245641456762,1.35566890901177,0,1.186887792441,0,0,1.65204321679743,0,0.928399553651605,0,0,1.44516265397505,0,0,0,1.38998065455509,1.26558805712957,0,1.17997201729242,0,0,1.32062028792711,0.941698484972433,0,1.31620919023433,1.75898433293771,0,0,0,0,2.12933072653861,0,0,1.51982575374441,0,0,0,2.12867818163537,0,0,0,0,0,2.42343355075854,1.77950424513786,1.75048145574537,1.30965515079819,0,0,0,2.12824345196864,1.15556115858769,0,0,1.06647634486271,0,0,1.24197575890452,0,2.51197896002874,0,0,0,0,1.26631943457898,0,0,1.16140746530078,0,0,0,0,1.42015146039036,2.24690829717273,0,0,0,0,0,1.10034863209887,1.88196254973319,1.71012801883481,0,0,1.84149808325827,0,0,1.20327325900185,0,0,0,0,0.988815508732518,0,0,1.18942508436158,0,0,0,0,1.25517892571799,0.840798687690103,1.41035595992982,1.24057652637552,0,0,0,1.32021788515869,0,1.24531321961363,0,0,0,0,0,0,0,1.52094279771571,1.65614674218206,1.53535796286658,1.36330484289519,0,0,0,0,0.930347769916587,1.13366970155389,1.15036973789741,0,0,0,0,0,2.0456270638864,1.40766922070462,0,0,0,2.53004053634353,0.423966878302555,0,0,0,0,2.06968553639944,1.1940549091096,0,0,0,1.16686266923613,0,1.14391620297351,0,1.8896308616814,1.33943894383839,0,1.04700751631511,0,0,1.78141811543332,0,0,0,0,0,1.33447078154433,1.77001145356941,0.984437269851852,1.1849927269262,0,1.20245827033806,0,0,0,0,0,1.80267569149187,0.951005167809403,0,0,0,0,0,1.31760907152904,0,0,1.14727961026015,0,1.28909573089532,0,1.1522919351259,1.33467694627456,0,0,0,0,0,1.21564815364914,0,0,1.3025894956157,1.9018098250742,0.808024564759365,0,2.06422081144077,0,0,2.22324230506417,0,0,0,0,0,1.25706528403743,1.47071130384551,0,0,1.01689671222387,0,0,1.75799034376634,0,1.26552715209981,0,0,1.13381261020535,0,0,1.16884662524313,0,0,0,0,1.40325616727716,1.90569785768983,0,2.13107349438063,0,1.59550481813018,0,0,0,1.92762108655958,0,0,1.35695258176502,0,0,0,0,0,0,1.76880011373128,0,0,0,0,1.18578151735955,0,2.07460039564807,0,0.587218341795144,1.19309371701908,0,0,0,0,1.27091228700105,0,1.68737742722951,0,0,1.68397508460632,1.21748716206614,1.22253449173306,0,0,0,0,1.47096956626873,0.727481932495904,0,0,0,0,0.924345767402469,0,0,0,1.18483510914835,1.11432225423592,0,0,1.82676688586354,0,0,1.25922897277505,1.84336070166268,0,1.12925918351367,0,0,0,0.988815508732518,1.75799034376634,0,0,0,1.37147927533475,1.27777933687209,0,0,0,0,1.67158374836585,0,0,0,0,1.60433748696844,0,0,0,0,2.52210237515815,1.02576515704298,1.49653894414427,0,0,0,0,0,0,1.68130087784479,0,0,0,0,0,0,0.847907848968832,0,0,0,1.50999648107214,0,0,0,0.86251554535809,0,0,0,0,1.11971586287299,2.16425583401246,1.25940965975176,0,0,0,1.1524400913823,0,0,1.39566706767752,0,0,0,0,1.0631147345082,0,0,0,0,0,1.63089866128181,1.17345373769439,0,0,0,0,0,1.76117604585597,0,0,0,0,0.797153451185296,0,2.07958738868658,0,2.62925160957047,1.36536507838226,0,0,0.93596269245081,1.12855135532656,0,1.71074671329099,0,0,1.57483615925675,0,1.2624903211984,0,0,0,0.782633824682145,0.694801274819441,0,0,0,0,0,2.69261916666886,0,1.04604839550209,1.10168839113384,0.849054088766446,1.27647372728505,1.70722752549331,0,0.903931389427313,0,0,0,0,0,0,0,1.12911753946284,0,2.11916918761905,0,0,2.714457597124,1.23622668766573,0,0,0,0.80058503649952,0,1.60975798925527,1.89169991741654,1.09198974790762,0,0.834625462851791,0,0,1.95852988551067,0,1.0269143046669,0,0,0,0.861330458127816,0,1.34193895034882,1.2262658109939,0,1.00775094455129,0,2.24388827457293,0,1.00280722172823,0.896650645794141,1.9891267505551,1.38412329532232,0,1.20229542065056,0,0,1.53607295006481,0,1.18530810272241,0,0.956497152352196,1.20621747417976,0,1.16095541924225,0,1.79092662167429,0,0,1.64256384034015,1.45767944698385,0,1.01442534408231,0.939461598424146,0,0,0,1.27202018532068,1.105594057093,0,0,0,0.934646055771406,2.49086759027785,0,0,0,0,0,0,0,1.8964969142605,1.93832014161369,1.88385244268464,1.14217002983116,1.49265024259217,0,0,0,2.4006270173491,1.0864941214069,0,0,0,0,0,0,1.7783447597553,1.09396729026997,0,0,0.995650612617781,1.41317223712384,0,1.35310991237921,0,0,0,0,0,0,1.08975799532538,1.79051056185953,0,0,0,0,0,0,0.801159994001903,0,0,1.17175978103879,0,1.71577856333787,1.37456010096751,0,1.9769712637823,0,0,0,1.98370023447069,1.10667684850484,0,1.2198367572379,0,0,1.1478667878226,0,0,1.64390993462428,0,0,0,1.22950895285642,0,1.2798371326043,0,1.94488228235906,0,0,1.16488618010911,1.15199574922798,0,0,1.05001716399479,0,0.720420652023915,0,1.31421523269867,0,1.05977618945391,1.12474594175984,0,0.789987749819063,1.22797033020866,0,1.47537638654094,1.31282355454109,0,0,0,0.977611513238687,0,0,0,0,1.2011568516163,0.64339718795672,0,0.813648120504884,0,1.21698499628156,1.56190543481468,0,0,1.53051695045905,1.02313268707815,2.33299984987483,1.2166504768675,1.14742634227722,0.643697239696463,0,0,0,0.833078724654141,1.34950358875602,1.30278459261035,1.07759598193285,0,0,1.25204914163945,0,1.09648349595359,1.31441431848941,1.93908418398491,0,0,0,0,0,0.857483133622985,0,1.46967931789398,0,1.01230143710117,0,1.57513992864223,1.42062753078112,0,0,0,1.53236363679791,0,1.1743800122402,0,0,0,0,0,1.59563017493341,0,0.925171865676824,1.27109678510216,1.85668621861495,0,0,0,0,0,1.30571904818115,1.13999558883402,1.2967673203861,1.33200247558617,0,0,0,0,0,0,0,0,1.3299535152245,0,1.09383520951983,2.96680707076707,1.20294711539271,0,0,0,0.718745006135902,0,0,0,0.684267003803086,1.57818536893,1.29870146197969,0.956004025543523,0,1.00941060844587,0,1.29947695644132,0,0,2.5838011126144,0,1.87142150649412,0,0,0,0,0,0.458799747700372,0,1.23363320172975,0,0,1.69097711722387,0,0,0,0,1.28096273508925,2.4006270173491,0,0,1.99048946327247,0,0,2.73288625667504,0,1.21748716206614,0,0,0,0,0.893056950805318,1.05146850631947,0,0.905244822445678,2.09965141229548,0,0,0,0,0,1.42086570518498,1.88693390396141,0,1.86863594734354,0,0,0,0,0,0,0.544135489836583,1.14464552047408,0,0,1.00499793373506,0,1.90229471424047,0,0.832564491136868,0,1.04365894738648,0,0,0,0.995704414142034,1.33902331277977,0,0,1.2965742662121,0,0,1.32304059743168,0,1.54747591874701,0,0,2.70269065276601,1.45995949615663,0,1.27091228700105,0,1.56056687232174,0,0,0,0,1.5167638849499,0,1.9891267505551,0,0,1.03165521177946,2.20508526988912,0,2.13123707673241,0,0,0.94896309719237,0,1.80098540064175,1.42110397247588,1.2798371326043,1.32506527488369,0,0,1.20507058901348,1.46505633091344,0,0,0,0,0.902360628211021,0,0,0,1.00587712342151,0,0,1.86956329118445,0,0,0,0,0.859991529279894,0,1.15199574922798,0,0,0.90331984490526,0,0,0,0,0,0,1.34173020814965,1.2104988022751,1.12292378377019,2.38228496541673,0,0,0,0,1.46556831106799,1.52910001603342,0,1.09054452899777,0,1.15660568467706,0,1.59456539718024,1.80649347603911,2.03920426922444,0,0,0.915271944143331,0,1.73955974323463,0,0,1.05171082218474,2.51033224105026,0,0,0,1.08054424019928,0,2.13172802768184,0,1.89697833179407,0,0,0,0.874071113087262,2.54041807437039,0,0,0,1.07023883459139,1.69025567164657,1.3580244448345,1.13025179164304,0,0,0.663431145095544,0.965568661275597,0,1.53136860970446,1.88156943228986,1.30886576946695,0,1.31103918124792,0,0,1.15765230735293,0.733674631923167,1.1814575890542,0,0,2.33869341950352,0.908855753386637,1.06697633859196,1.7832685200433,0,0,1.04485218327507,0.956497152352196,0,0,0,0,1.69841579991139,0,2.31848849519396,0,0,0,0,0,0,1.15870103350907,2.04738806487155,0,0.977818422136476,0,1.8146205105463,0,0,0,0,0,0,1.17283712358789,0,0,0,2.86652829923563,0,0,0.961658294302799,1.19245388101025,0,0,0,0,0,1.30788056530046,0,0,0,0,1.94010412181633,0,0,1.86202413443731,0,0,0,1.31005024831488,1.04021528450853,0,1.50384410621182,0,0,0,2.47060004607636,0,1.35056198044591,1.36710558046902,0,0,0,0,1.1427514317794,0,2.0690406251225,0,1.35663140180362,1.73859280191354,0,1.11749615371311,0,0,0,0,0,1.24548943503617,1.30689704829606,0,1.66131124334609,1.16170904648566,1.08286393169997,1.47472637974173,0,1.70556675785926,0,0,0,0,0,1.0874058431105,1.09568753252843,0,1.20229542065056,1.81677455236437,0,0.972673863995689,0,0,0,2.39499124868692,0,1.33694957939418,1.68863517805918,0,0,0,0,1.91880715465663,0,1.5390845677113,2.25088926712533,0,1.31881167634734,0,0,0,0,1.28605584857797,1.8718867971682,0,2.33691786556744,1.53678872974404,0,0,0,0,0,0,0,0,0,1.14610724832095,0,1.28077497890242,1.40860239086312,0,1.22067836431938,0,0,0,1.14552206148921,0,1.31821006104027,0,0,0,1.23918083600871,0,0,1.9634270728463,0.875048951438549,0,1.53822267255748,1.32142593400253,0,0,0.908678896834525,0,0,0,1.38255603900928,0,1.07861946280794,0,0,0,1.86709297824975,1.34507904013212,1.24884823343432,0,0,0,0,0,1.20917785230163,0,1.21198873798719,0,1.86110628884921,0.910717196142963,1.02887428938297,0.845776947546497,0,0,1.07682976576421,0.714085493842578,1.2193324171285,0,0,0,1.30788056530046,0,0,1.59071727316458,0,0,1.08286393169997,1.05621574520185,1.10912168208046,0,0,0,0,0,0,1.67018177259671,0,0,1.63720613185559,0,0,0,2.09318291221806,0.7060420357201,0,1.31064340402733,0,1.19229404163186,1.1053237232561,1.163068316302,0,0,1.06822856811517,0,0,2.44367199273037,0,1.42793390057935,0,0,2.64478693653227,0,1.76980941977942,0,1.09304345963848,0,0,1.23605340726104,1.48165090626768,0,1.66756079844358,0,0,0,0,1.8444805688076,1.02131003794068,1.23553389353498,0,0,0,0,1.10276278331292,1.65631826169944,0,0,0,0,1.50139970730162,0,0,0,0,0,2.64758628534326,0,0,1.70611990478144,0,0.794084738267428,2.35364026379433,0,0,0,1.01018714709687,0,0,0,0,0,0,0.938134393799649,0,0,1.38817229594409,0,0,0,1.38681959092,0,1.90764955184506,0,0,0,0,0.824642810393056,0,2.45624829490049,1.7491069261629,0,0,0,0,0,1.23397829311794,0,1.25742531600063,1.26815206553509,0,1.32608027051499,0,1.19791703111223,0,1.31800966172393,1.33943894383839,0,1.37654907291002,0,0,1.36233143575843,1.65855196324604,0,0,0,0,0,0.781411424756642,0,0,2.38915343139217,0,0,1.22762900093811,0,1.5994334620047,0,1.26741829402777,0.896049556929359,0,0,0,0,1.60449628519397,0,0,0,0,0,0,2.03081894043222,0,0,0,1.3402710931407,0.875375414597078,0,1.6807672845701,0,0,0,0,0,0,0,1.20884811868911,0.96426140763678,0,1.88717147424948,0.991366758314512,1.49425646637872,1.32364725846692,0.754480587700414,2.14144604504543,2.30132606228125,1.94445442007757,0,0,0,0.916801035515889,0,0,0,0,0,0,0,1.17592742374242,0,0,1.32526813200521,1.03667880338413,1.85896912177411,0,0,0,1.90537307438767,1.00062682151205,0,1.25294156862801,0,0,0,0,1.25634591750932,2.22030946179844,0,1.19085763552516,0,0.893142158210247,0,0,0,0,1.31242654893474,1.02096907564085,0,2.24407669582386,0,1.43046950616801,0,0,0,0,0.749914631229229,0,0,0,0,0,0,0,0,0,0,0,1.13811846560002,1.58926704261798,0,0,1.16397646005212,0,1.1113048706232,1.2198367572379,1.20294711539271,0,0,0,0.716916520608098,0,0.93053377119497,0,1.61764820526423,1.25850680967462,0.828329369766549,0,0,0,0,1.95479104894925,1.20083198862238,0,0,0,0,1.77162979968438,1.51206053379658,0,0,0,0,0,0,1.00946603259141,0,2.05863533509489,1.23380572030749,1.22000497456028,0,0,0,1.85509242438349,0,0,0,0,0,0,0,0.930161848265945,0,0,0,1.13295575489313,0,0,1.16246376065464,0,0,0,2.09027912958187,0,1.56788798915542,1.31242654893474,0,0,0,1.38591947826639,0,0,0,0,0,1.03809025141279,0,0,0.924988151731926,0,1.06572731383972,0,1.71297859137494,1.10021485311365,0,1.30142030794683,0,1.22592554419967,0,0,0,0,0,0,2.19669142170879,1.48007639732095,0,1.36601716868074,1.45881842801217,0,0.727869237784397,1.85350210489353,0,0,1.1427514317794,1.16915251493117,0,0.86921654609485,0,0,0.708178906917258,0.777196173706762,0,0,0,0,1.09941292922329,0,1.91501447476243,0,0,1.15870103350907,0,1.27405701930314,2.34052935883217,0,0,1.34950358875602,1.21815743931789,1.70963346024874,1.12940086680664,0,0.879973249475004,0,0,0,0,1.84897736262192,1.31680872376725,0,0,1.27294510476047,0,0,1.99486664093608,1.48086315944951,1.29196047333079,0,1.27461380144348,0,1.2144811120352,1.71148987556376,1.63687268336829,0,0,0,1.2727599991359,0,0,1.03644396792667,1.06150442349463,0,1.18357584681356,0,0,0,0,0,1.13445619211258,1.13985095163261,0,0,0,0,0,0,0,1.17530791500912,0,0,0,1.91831135900454,1.80394603009865,2.47663610884784,0,0,1.51662505632206,0,0,1.16808267864336,0,0,0,1.24707790486076,0.977921912009649,1.34152154033845,0,0,0,0,1.1311041336747,0,1.19437569071597,1.26013299340663,1.16655810912996,0,1.3281156014983,0,1.47148641075863,1.50438858395787,0,1.54864191617103,1.83934341386641,1.3836750892763,0,0,0,0,0,0,0,1.29560997417724,0,0,1.25850680967462,0,1.17453454950401,0.755975586872681,1.25778558076166,0,1.28303217841967,1.17919180683446,1.22253449173306,0,0,1.91715578599144,0,0,0,1.65494731656307,0,0,0,0,0,0,0,2.60249680578912,1.09821244859881,0.894678860028777,0,0,1.25598658244779,0,0,0,0,0,0,0,1.38524527897047,0,1.59269054257672,0,0,0,1.10572927855811,1.97207443225714,0,0,0,0,0,0,1.163068316302,0,0,0,0,0,0,0,1.18153589245262,1.11116814418053,0,0,0,1.07900381727973,0,1.18562366565774,0,0,0,1.20851858622415,0,0,0,0,0,0,0,0,0,0,0,0,1.36146752594111,0,0,0.940412070393592,0,0,0,1.10008110986956,0,0,0,0,0,1.66581905683477,1.93417398985556,0,0,1.55760208063515,0,0,0,0,0,1.10789778130254,0,0,1.15840118242037,0,0,0,1.10357009059598,2.43147041153237,1.18169253393427,0,0,1.21248629616441,1.25258442576069,1.23277142134787,0,0,0,1.25098011903044,0,2.6281383437777,0,0,0,1.67035686234729,0.933239771621836,0,0,0,0,0,0,0,0,1.73128734566,0,0.7360466328114,0,1.17453454950401,0,0,0,0,1.13538723716883,1.06014600784031,1.1417344077276,0,0,0,1.19437569071597,0,1.66599303102381,1.13010987252449,0,1.72028210404162,0,0,0,1.31941391853724,0,0,0,0,1.16579748095806,0,0,1.00149774918035,0,1.57453253026863,0,1.09041335355623,0,0,0,0,0,0,1.99422673056313,1.63737291795539,0,0,1.86080059627647,1.89409452062965,0,0,0,1.0806728262953,1.2749852956569,2.14994382834984,0.92278965900266,0,1.47746094177633,0,1.53136860970446,0,0,0,0.955708411740699,0,0,0,0,1.48494383022573,0,0.867771324083657,1.08428690240904,0,0,0,2.48550269299585,0,2.40199625366665,0,0,0,0,1.51247414614877,1.43240845022191,0,0.90279636620678,1.14610724832095,0,1.21514768545071,1.01129873681236,0,0,0,1.04401660634931,1.42277444949045,0,0,0,0,0,2.52615041536951,0,0,0,0,0,0,0,1.18894842102634,0,0,0,0,0,0,0,0,0,1.06822856811517,0,0,1.26741829402777,0,1.14801368623333,0,0,0,0,0,0,0,0,1.00631734326912,0,0,0,0,0.957583959061736,0,0,1.05548235836034,0,0.992540841943796,0,1.6802341060118,0,1.36950713014174,1.18169253393427,0,1.50711797916794,1.33840041969542,0,0.995220426633145,0,0,0,1.66651521998421,0.941269260799731,0,1.13338400362448,0,0,0,0,1.31322083398467,0,0,0,1.20703817392681,0,0,2.43165970298105,1.43998012138993,2.35637407647985,2.06863782766999,0,0,0,0.935774358096697,1.21950047854848,0,0,0,2.40956748843926,1.07124707440253,0,0,1.47485632725806,0,0,0,0,0,1.48033854208288,0,0,1.73704846483192,1.15600855634195,0,0,0,1.78203438275261,0,1.67193469210938,1.0667262776852,1.42660989829835,1.37235788648286,1.21132603774484,0,0,0,1.22405785766367,0,1.14874880337221,1.11281131018277,0,0,1.68201298162697,2.29013439045741,0,1.51871065293527,0,0,1.21016826204772,2.38213627939939,0,0,0,0,1.511096478706,0,0,1.14420780650704,0,1.03773699744912,0,1.21798979247563,0,0,0,0,0,0,0,0,0,0,1.71540458124847,0,1.05341044999307,0,0,1.13138856328319,0,1.03200397668441,0,1.7518586741845,0,0.900622154269734,0,0,0,1.17654765961443,0,0,0,0,0,2.08245152364231,0,0.96667778322877,0,0,0,0,1.06348710303998,1.69133812362699,0,0,0,0,1.20131935678067,0,0,1.14187957424183,0,0,0,0,0,0,0,1.13281308475389,0,0,0,1.9749196390283,0,1.61506154645544,0,0,0,1.05633808448769,1.20359960036564,0,0,0,1.13295575489313,1.65238423125736,0,0,0,1.30748695630875,1.12840990722079,0,0,0,0.984174856667648,1.06088649081712,0,0,1.02565039590268,0,0,0,1.27183538387176,1.22985145718598,0,1.14217002983116,1.22067836431938,0,0,0,0,0.963458835671719,1.07734044392129,1.18593941591454,1.03503738208674,0,0,0,0,1.49546381293854,0,0,0,0,0,0,1.02507700829588,0,1.92328424014224,1.00117095910366,0,0,0,0,0,1.08792758076695,1.01487371444014,0,1.36427985160532,0,0,0,0,0,1.31740888057022,1.17841274408665,0,0,0,0,0,1.00106208035756,0,1.35759546618832,1.57362248457613,0,0,0,0,1.72235600442801,1.81980107206879,0,2.0570468610754,0,1.07390361942988,1.36362966762804,2.55825557200874,0,1.63106389242618,0,0,1.15990216226395,1.03926965734575,0,0,1.1548163483461,0,1.11171527229756,0,0,1.61382564454511,1.7961479158672,0,0,0,0,1.14537586813011,0,0,1.1253079191313,0.954429686080412,0,0,1.23952942733293,1.35909825581992,1.03119059034626,1.47929061779382,0,2.0552637193947,1.26888679830406,0,0,0,1.17114514415236,0,0,1.63056832072081,1.43508452528932,0,0,0,0,1.45126433435574,1.12474594175984,1.06125715610402,0,1.19937253134944,1.0874058431105,1.0253062797633,0,0,1.17561757857081,0,0,0,0,1.8904259656809,1.15214382108101,1.0707426948962,1.29426269940212,0,0,1.04342065631738,0,0,0,1.50766526428627,0,0.955019409836994,1.08636401227482,0,0,0,0,1.03856166403546,0,0,1.10735477878263,0,0,1.42564878117569,0,0,1.12911753946284,0,1.07162570027986,0,0,1.29100395438662,0.9059469873621,0,0,1.38166230203466,0,0,0,0,0,1.57089989302168,0,0,0,1.9189724933235,0,0,0,1.44170280480118,0.902622017137063,0,0.985962250527596,1.62317827813424,0,0,0,0,1.10155425388178,0,0,0,0,0,0,0,0,0,0,0,1.12883436901669,1.05793131466657,0,1.17515315127747,0,1.1597518700716,1.0008443997264,0,0,0.949060125061916,0,0,0.916891152186399,0,1.25778558076166,0,0,0,0,0,0,0,2.45819990192619,0.931371763800438,1.59754480892015,1.72197847212563,0,1.04784832076557,0.725826913280957,1.26631943457898,1.25347771371913,1.07542812965238,0,0,0,1.53174748654131,0,0,0,1.1030317414218,0,0,1.75402832933928,1.19373431975077,0,0,0.840648799245796,0,0,0,0,0,0,0,1.84463001486961,0,0,1.00620724918988,0,0,1.0503795899038,0,0,0,0,0,1.98573063224282,0,0,0,0,1.88883661405088,0,1.75402832933928,1.20818925470487,0,1.25312022618914,0,1.20196986912434,0,0,0,0,0,1.14420780650704,0,1.07276333681275,0,0,0,0,0,0.837514151113413,0,0,0,0,1.48217661889704,0,1.06835396784264,0,0,1.26194543880559,0,0,0,0,0,0,1.02074190468261,0,1.2959954953709,0,0,2.32484472398328,0,0,1.1508126909557,0.915002670228578,0,0,0,0,0,0,1.21000306768098,1.15511414466006,0,0,0.906826330479851,1.15036973789741,0,0,0,1.06410835100195,0,0,0,0,1.10128608705251,0,0.923704337203771,0,0,0,0,0,0,0,0,0,0,1.2522275123632,0,0,0,0,0,0,2.02437556506096,0,1.81951228398675,0.967486142188998,1.47071130384551,0,1.89858532513059,1.48322936235793,0,0,0,0,0,0,1.1608048239992,0,0,0,0,0,1.23277142134787,0,1.07734044392129,1.74930312325568,0,0,0,1.21564815364914,0,1.1478667878226,0,0,0,0,0,1.20327325900185,0,0,1.23380572030749,0,1.26522272628436,0,1.31481269643516,0,1.52262201975748,0,0,0,0,0.965669377314345,0,0,0,0,0,2.36667061299137,1.02772037383065,0,0,1.36362966762804,1.01052034586541,0,0,0,0,0,1.24443298395504,0,0,1.02714446993705,0,1.16473445044374,0,0,0,0,1.34361157123749,0,0,1.0017157375272,1.16777741060764,0.994253976049722,0.917974031538186,0,0,0,1.07836339304084,1.17252908669348,0,0,1.09954649399429,1.10128608705251,1.04568921860524,0,0,1.91156841590416,0,1.26412816217577,2.20964635545126,0,1.20164451456635,0,0,0,1.13338400362448,0,1.75719615890468,0,1.11349754320914,1.96923989795969,0,1.13138856328319,0,0,1.34047931555297,0,0,0,0,0,0,1.35417481169778,0,0,0,0,0,1.0363265935987,0,0,1.36721453146929,0,0,1.07023883459139,0,0,1.2372675182925,0,2.29729225585432,0,0,0,0,1.37104045557731,0,0,0,0,0,0,1.2198367572379,1.62203599555181,1.60417872663988,1.09714776970045,1.37345797636993,0,0,0,0,0.961658294302799,1.27703290414657,0,0,0,1.62073290948087,1.17053122368019,0,1.13238531239755,1.06175181676558,1.64559632969763,0,0,1.25508925839795,1.27740599702836,2.1876817613798,1.64694847884014,0,0,0,0,1.62957827162262,1.33426468967403,1.8409030527332,1.29215197026983,0,0,0,0,0,0,0.937188849511772,0,0,1.2198367572379,0,0,2.507220867258,0,1.45389783447399,0,0,1.36254761027367,1.26980656922234,0,0,0,0,0,0,1.86424702968953,1.13696670596929,0,0,1.392703431126,0,0,2.21012798217213,0,1.8492029334185,0,2.26817565411815,2.16107815742127,1.31521134979737,0,0,0,0,0,0,0,0,1.20736680372182,1.21298431196359,0,0,1.43826223512538,0,1.20474335530799,1.99587330346087,0,1.43168062879987,2.55248661444531,1.22000497456028,0,1.66512360354456,0,1.23918083600871,0,0,0,0,0,0,1.80691893083543,0,0,1.34950358875602,1.18593941591454,0,0,0,0,1.60006420913208,0,1.33159210610179,0,1.34006294480711,0,0,0,0,1.76377504540519,0,0,0,1.96290084905076,0,0,0,1.95479104894925,0,0,0,2.06312047981087,1.44096392305322,2.09235215670002,1.22728788460021,0,1.64830333416393,1.26888679830406,1.06497943176007,0,0,0,0,0.970836072298413,0,1.78347441769395,0,0,0,1.3675415044473,0.932772017348123,0,0,0,1.10640593198719,1.17391667173224,0,0,1.21099499173226,0,1.33923109137963,1.24267670812532,0,1.69260313795508,0.988497599463943,1.37588534520515,0,1.05793131466657,0,0,0,0,0,0,1.14391620297351,0,0,2.10166546745124,0,1.00160673051773,0,2.28003909227855,1.11185214702561,0,1.1427514317794,1.05989943094283,1.87671215881988,0,0,1.68165683736912,1.54849605193458,1.28567700615713,0,0,2.3904738869642,2.13533771034448,0,0,0,1.87445118507317,0,0,0,2.12002890457067,0,0,0,0,1.46046730918825,1.5730164873976,1.19133600839301,0,0,0,2.25317292963105,0,0,0,0,1.24548943503617,0,0,0,0,0,1.39956469804079,1.41470318139231,1.13124632873323,1.95644080224558,0,0,0,0.983336148282998,0,1.17206736856567,0.92886262173072,1.18012819735336,0,0,0,0,1.42170004748515,0,0,0,0,1.47071130384551,0,2.13260158541723,1.63637281965406,1.70152379705483,2.316769727986,0,1.41896290566974,0,1.26194543880559,0,0,1.39156744301805,0,0,0,0,0,0,1.12236442903169,2.25495357454729,1.02922101336149,1.09648349595359,0,0,0,0,0,2.02737574151432,1.13941728346886,0,0,0,0,0,0,1.55804594130162,1.06150442349463,0,0,1.14727961026015,1.2442571049076,0,0,1.99706471548703,1.21348278607822,1.7022571258035,0,0,0,0,0,0,0,1.33241313445631,0,0,1.07913200211218,0,1.12516736670663,0,0,1.26504015021883,0.935492008847438,1.384235399232,0,0,2.17524823995421,0,1.03351825892398,0,1.09225296675982,1.05597115937688,0,0,0,2.67181488268295,1.78121281150837,1.29850775273333,0,1.23070865633767,1.02473330981504,0,1.42709102283036,2.24987637020316,0,0,1.32223270296661,1.21165728642836,1.0806728262953,1.42901930578623,0,1.41446740078884,0,0,2.28056455126855,0,1.17222122967512,1.84965428477492,1.19582159209523,0,1.27165064315852,0,0,0,1.84068004193396,1.2000206894527,1.63078852973199,0,2.04095063582957,0,1.86724712895827,1.17701331454554,1.55127308811255,0,0,0,1.63122916416941,0,0,1.23640002269911,1.00587712342151,0,0,1.35225937628291,0,0,1.16020287636447,1.37943378238381,1.24760840952743,0,2.15768756831102,0,0,0,2.46743348934728,0,0,0,0,2.39759229757943,0.905859153164339,0,1.85699019354082,0,1.32384962001882,1.39179446916494,1.22899559781127,0,0.948672141377195,0.911339488424952,0,0,0,0,1.08221847889243,0,2.24835939796693,1.3122281487223,1.04568921860524,1.11185214702561,0,0,1.33426468967403,1.02979945138814,0,0,1.09028221273291,1.86378656568956,0,1.66547124153566,1.2515143730029,0,0,0,2.41380358675191,1.09489283698372,1.65528979353538,1.71148987556376,0.730425136085575,0,0,0,2.49005561298419,0.966475920682752,0,0,2.00037377672662,0,0,1.21165728642836,0,1.70427779747763,0,1.71652713160742,0,0.874804273883685,1.26230863469585,1.66790968088943,1.87157657058366,0,0,0,1.35588266070187,2.03659212678664,1.76940552486589,0,1.28039965355897,0,1.22541554114186,0,1.49573242484409,0,0,1.90156749955254,0,0,0,0,2.48721980827935,1.71260611304887,1.47876730963711,1.08571397876351,0,0,0,1.78636325008158,0.953252583563871,1.49412245867914,0,1.26449277906455,2.07004853471723,1.76960744355449,0,0,1.66860798116771,0,0,0,1.49064817827631,0,0,0,0,0,2.23682288879015,0,1.06560258711581,1.52543052124684,1.58973284135477,0,0,0.89897720876155,0,1.10088410576174,0,2.14960885591511,2.16198476749538,1.12334370354985,0,1.29311042269875,0,0,0,1.07721272466969,1.45717390144193,1.74305180990583,0,0,0,1.38727015402899,0,0,0.855845414593421,1.86156506757892,0,0.970123394355334,1.71297859137494,1.06722652768931,0,0,1.35931325228878,1.32587712930109,0,0,1.2093427946014,0,1.77487760908237,0,0,0,0,0.788937667770238,0,0.9673850177151,1.81505080370736,0,0,0,0,2.84927685678175,0,0,1.15273653060839,0,0,1.22084684200929,1.33964687019993,0,1.16777741060764,2.20174100159341,0,0.930440760598913,2.16425583401246,0,1.44814372283222,0,1.28303217841967,0,1.64508996955032,0,0,0.535919356732431,0,1.30297975610059,0,0,0,0,1.09794606612515,0,1.72311168315317,1.10857735901085,2.01066810647351,0,1.58109165405374,1.30415213556407,0,1.07403048127028,0,0.77058757150916,0,0,0,0,0,1.80691893083543,1.38099287399707,1.76497781255176,1.92345057614994,0,1.33964687019993,0,0,1.20343640495209,0,2.41233777774368,1.30768372708065,0,0,0,1.38884979279988,1.6253048364243,1.392703431126,0,0,0,0,0,0,1.91526123456079,0,1.33344104993277,0,0,0,0,0,0,0,0,1.31322083398467,0,0,1.34444967517707,1.56250123311979,0.998673213593908,0,1.31780933190024,0,2.24181853511694,1.14963232167946,0,0,1.24057652637552,0,0,0,0,0,1.02484784816047,1.1679300224606,2.0125377940221,1.35396167787963,0,0,0,1.19856343271331,0,1.55937933853926,0,0,0,1.6566614306735,0,0,0,0,0,0,2.13085543740435,0,0,0,1.06722652768931,0,2.0290954104359,1.2198367572379,0,0,0,1.43508452528932,0,1.83005537610932,1.04604839550209,1.30239446507895,1.75363334940268,0,1.40977087421791,0,0,0.960960037542187,0,1.65820783880945,1.23778867301637,0,0,0,0,1.24619485868139,2.38369881102025,0,1.20769563375821,0,0,0,1.06435707230216,0,0,0,1.47045314787078,0,0,0,0,0,1.2001828512909,1.01241298130632,0,0,0,0,0,0,0,0,1.7169017181654,0,2.02309335995783,2.09839525760119,0,1.72122402067561,0.533751661346974,1.39681081892709,1.49896467357776,2.10828955316312,0.944522724196103,0,0,0,0,0,0,0,1.50793908316206,0,1.04965501064734,0,0,1.20670974417261,0,0,0,0,1.28814401741195,2.12455791305678,0,0,0,0,1.64172389091418,1.63056832072081,2.63933594582324,1.26121975459552,1.28058728507045,0,0,1.28246703349111,0,0,2.12477423221837,0,0,0,0,1.0681032005687,1.57757515142955,0,1.74188585581586,1.12996799275465,1.86609178894586,2.31163492851396,0,1.55789795417416,1.73550752434181,0,0,1.77264314436417,0.903843971828615,1.40186922486131,1.59456539718024,1.82983567764063,0,0,0,1.11708103740762,0,0,0,1.82764235530237,1.18942508436158,0,0,0.785480132852188,0,0,0,0,1.22797033020866,0,0,0,1.22473627724012,1.1851503914433,0,1.27628745818564,1.03656137118465,0,0,0,0,1.08493506336066,0,0,1.06175181676558,0,0,0,0,1.17237513571055,0,0,0,0,1.46339528830292,1.05377543587947,1.12278388744489,1.39498185674051,0,0,0,1.43240845022191,0,1.57986639089794,1.03797247101533,0,0,1.16443112276236,0,0,0,0,2.2269234554063,0,1.07479234169248,0,0,0,0,0,2.02804404384074,0,0,1.6935081435172,0,1.07263680226485,0,0,0,0,0,0.961857996810632,0,0,2.47646970543099,1.14874880337221,1.62170998635977,0,0,0,0,0,1.12968435118991,0,0,1.10128608705251,0.848977570650431,0,0,0,1.2166504768675,0,1.22762900093811,2.20078805549461,1.11735774384135,0,0,0,1.26467517664106,0,0,0,0,0,0,1.36233143575843,0,2.18662845170472,0,0,1.13610457584567,1.55200586334822,1.87002740356441,0,0,0,0,0,0,0,1.17268308264542,0.927844524126438,1.65803584187422,0,0,1.78347441769395,1.43435353110473,1.11322293818554,2.34819962407188,0.999323498649759,1.34802503338647,0,0,1.37632774831061,0,0,1.48257119155531,0,0,1.8904259656809,0,1.22253449173306,2.05131585122046,1.16823537917702,0,0,0,0,0,0,0,1.60402000419271,0,0,0,1.26358168202254,0,0,1.62694524888205,0,0,1.26686859497232,1.41801372546231,0,0,0,0,0,0,1.52346328132922,1.68917491877546,0,0,2.1336948960358,0,1.69659407733753,0,0,0,0,1.88456240551596,0,1.34277466391253,1.62760253772604,0,0,1.17997201729242,0,0.968904279262285,0,0,1.32344496754583,0,0,0,0,0,0,0,0,0,0,1.97590015670356,1.11007566436758,0,1.21531445688914,0,0,0,0,0,1.12855135532656,2.11360385508445,0,0,0,0,0,1.74734361007703,0,0,0,0,1.26049501212322,0,0,0,0,1.06410835100195,1.55127308811255,2.20652281151541,0,1.28586639572104,0,1.1743800122402,0,0,1.75174052130053,1.29368626964441,0,0,0,0,0,1.98939909754645,0,0,0.816244468087592,0,0,0,0,0,0,1.13883962658502,0,1.21498096527204,0,0,0,1.03538863907635,0,1.54893374296269,0,0,0,0,0,0,1.06435707230216,1.26158247885672,0,1.69423300438744,0,0,1.33302966610564,0,0,0.997159435853996,0,1.20131935678067,0,0,0,0,1.15096042598009,0,1.14333348909102,1.27461380144348,0,0,2.16130471284416,0,0,0,1.19261376821465,0,0,0,0,0,0,0,0,0,0,0,2.16721796495181,1.42158078596332,2.04348017744142,0,1.72235600442801,0,0,1.69115759677296,0,0,1.31700870672937,0,0,2.02575514106744,1.20441632024726,0,0,0.830660341485876,1.60433748696844,0,0,0,0,0,2.04172807195255,0,0,0,0,0,0,1.19341392245025,1.29081284349628,1.69750433777891,1.42853666631819,0,0,0,0,1.15273653060839,0,1.32465977335791,2.18897103011473,0,1.83093483764799,0,2.15515410845626,0,0,0,0,0,1.72595279523905,0,0,0,1.52136219135583,0,0,0,1.27461380144348,0,0,0.929140700107864,0,0,0,1.39224877856195,1.10424384015648,0,0,1.37235788648286,0,1.31541077985883,0,0,0,0,0,0,0,1.21681771081441,0,0,0,0,0,1.13124632873323,1.12027230995612,0,0,0,0,0,0,0,1.22067836431938,1.23122362036216,0,0,1.03562295451737,1.19727140766849,0,0,1.28454199596292,0,0,1.105594057093,1.18562366565774,0,0,0,0,0,1.3461294843628,1.36819599085483,0,1.5257120478662,1.06026934327462,2.38997847053551,1.04449390053757,1.68326094371113,1.98622777949788,1.27387154757046,0,1.09054452899777,0,0,2.07470185179034,0,0,0,0,1.17329951657412,0,0,1.14086426538703,0,0,0,3.22969091676493,1.75600655495005,0,0.943275906871074,1.20588954365192,0,0.830149257486786,0,1.54283277281901,0,0,2.24583741527186,0,0,0,0,0,1.74969568161059,0,1.30180977183972,0.662883785596037,0,0,0,0,0,0,1.91279731660451,0,0,0,0,0,0,0,0,0,0,0,0,1.23813638387847,0,1.34193895034882,0,0,1.36017402065684,1.37257774198591,0,1.26558805712957,1.89794210856257,1.9731401302658,0,0,0,1.28567700615713,0,0,0,0,0,0,0,1.32974901546006,0,1.69115759677296,1.08054424019928,0,0,1.72709248768823,1.93122646985207,0,0,0,0,1.21564815364914,1.52290231780583,0,0,0,0,1.62008231581562,1.19389459041107,0,1.62793142351789,0,1.17530791500912,1.95210709337588,0,0,0,0,0,0,0,0,0,2.02394792501061,0,0,0.992754634691762,0,0,1.14537586813011,0,1.57925461329003,0,0,1.10762620682353,0.892546069951849,0,1.07023883459139,0,1.03644396792667,0,0,0,1.1206900455795,0,0,0.959864978012345,1.97536517131549,0,1.83027514130867,1.14581457218783,1.30415213556407,1.37743519281115,0.795615981243286,0,0,0,0,0,0,0,1.10721911963633,1.16655810912996,0,0,0,2.58834223703624,0.90331984490526,0,1.74110962772978,1.43654912347323,0,0,0,0,0,0,0,0,1.05768586095889,0,0,1.66454460048547,0,1.70790527745134,0,1.79761673641301,0,1.36060487500458,0,1.62596052042962,0,0,0,0,0,0,2.72691868540659,0.808714394348047,0,0,0,0,2.52606220960675,1.85759852342962,0,0,1.04893152031334,0,1.27535703507898,0,0,0,0,1.0363265935987,0,1.24796236186822,1.30493505657455,0,1.18028442345596,0,0,0,1.35974347987893,0,0,0,0,0,1.40580717534347,0,0,1.20457981295943,1.21348278607822,0,0,0,1.35588266070187,1.3090630131839,0,1.3649307493573,0,1.84224255763287,0,0,1.13352683269962,1.01285942472842,0,1.16155823416498,2.93785858864692,0,0,1.32567405917248,0,0,0,2.38213627939939,1.07938847187427,0,0,0,1.68827558597477,0,0,0,1.10681236150169,0,0,1.17561757857081,0,0,1.13869531355017,0,0,0,2.05893353745871,0,0,0,0,1.15795172845442,0,1.09264805627644,0,0,1.15615777431471,0,1.1588510236475,0,1.0972807305486,0,0,0,0,2.23526806848114,1.45214092691748,0,1.33036273056308,2.44848680265199,0,1.97163083458408,0,0,1.83115487012744,0,0.773719756183031,0,1.14158928204197,0.987333818633988,1.21033350690396,0,0,0,0,0,0,0,0,0,1.28852451140733,0,1.17237513571055,1.31481269643516,1.0668512921214,1.19389459041107,0,1.92444937273313,0,0,0,1.5434113505944,1.75323859068789,0,0,2.00009747169129,0,0,2.28769161179561,0,0,0,0,1.14362476388531,0,0,1.24022727228528,0,1.47278039005436,1.519267960805,0,1.75048145574537,0,1.48843107167403,0,1.39921977559749,0,0,0,1.21731972188124,0,0,1.82720448804516,0,0,1.29715362479495,0,0,1.33529587805523,0,0.998348414252084,0,0,2.0290954104359,0,0,2.59876345645816,0,0,1.24920297897551,0,1.17037785534156,1.37699196845758,0.620771669330187,0,1.2442571049076,0,0,0,0.697829850680903,0,1.43752746107942,1.27072784947044,1.33302966610564,0,0,0,2.4097979952674,0,0,1.6462720665806,0,1.291386368958,0,0,0.976784821029477,1.71012801883481,0,0,1.85304836424335,1.10545887199763,0,1.38636936580772,1.24302751679112,1.42636947761871,1.13927280849917,0,2.36820426640659,1.55112663210599,0,0,0,0,2.81735572732288,0,0,0.868011839885382,0,1.39315842729312,0,0,0,1.08312234913239,0.447602783908847,0,0,0,1.78615651614034,1.01141004162859,1.08441646667992,0.875702136818141,0,0,1.53865347651108,1.4100048408923,1.59848846357171,0,1.27759263606303,0,1.36732350246166,0,0,0,0,1.23778867301637,1.11336022205085,0,0,0,0,0,1.21765465387601,1.03061045289451,0,2.21665838732908,0,1.46480049811618,0,2.2254489746005,1.25009083721803,1.6249772345054,0,0,0,0,1.99862553558427,0,0,0,0,1.40708671722808,1.51178494094777,0,0,0,1.59927586880802,0,1.0681032005687,2.36820426640659,0.888481328973177,1.83446340659436,0,0,1.95791997026902,1.01498587419523,0,1.06873036024489,0,1.26449277906455,1.19969651259972,0,0,2.11638158918367,0,0,0,0,0,1.37060195916394,1.12954258935947,0,0,0,1.99076229945814,2.28161648726423,0,0,0,0,0,0,1.76537918968609,0,1.38032419413339,0,0,0,2.45624829490049,0,0,0,1.71540458124847,0,0,0,0,0,1.26303573531739,0,0,0,0,1.97831228314442,0,2.74900090503774,0,1.18044069562251,0,0,1.24654790809193,0,0,2.45332933989141,1.24938043691933,1.19872515488138,2.15195664574045,1.56279933612564,2.72981621094276,2.26468878284595,1.2819024525508,1.24337854847244,0.852744225369875,0,0.917522499616383,1.38277968186153,0,1.10048244684075,0,0,2.01629094581711,0,1.28115055366532,2.67306931850685,1.58926704261798,2.48273236272669,0,0,0,0,0,1.40860239086312,0,0,1.32831952739886,0,0,0,0,0,0,0,1.88978981391945,2.34302147100514,1.08208948949196,0,0,1.58201209945319,0,0,0,0,1.59801646847874,2.42868331635327,0,0,0,0,0,0.990514762676311,0,1.13883962658502,0,1.16291711194845,1.36189932329737,1.23070865633767,0,1.21866069032998,1.16976482846486,0,0,0,1.15273653060839,0,0,1.29330230698421,0,1.94917438285512,0,1.81054550832709,0,0,0,1.08779709488248,1.30493505657455,1.88479921201474,1.93476489160847,2.34677381447963,1.29176904082314,1.14860169653534,0,2.70353520553434,0,0,0,1.20457981295943,0,1.37522235501567,1.2798371326043,0,0,1.67018177259671,0,1.23294366918358,1.30200460322858,1.63587332633801,0,0,0,0,0,0,0,0,0,0.873258020297855,1.82436479948893,1.31620919023433,0,1.37699196845758,0,0,1.25796580051924,1.22253449173306,0,2.39313616487199,0,0,1.04556955268363,1.21548127961329,0,0,1.69187998823425,1.45389783447399,0,1.19662656084344,0,0,0,1.49734649054737,0,0,0,2.39354302452401,0,0,0,0,0,0,0,1.31861106831174,0,0,2.5312110433392,0,0,1.68899495816295,0,1.24760840952743,0,0,0,0.716487697259917,1.36797774859458,0,1.46659353165901,1.4314382131363,1.47316910526803,0,1.10735477878263,1.22118395387536,0,0,0,0,1.61425526418314,0,0,1.23036561568234,0,0,0,1.05255988776272,0,0,0,1.10681236150169,0,0,0.995005484324552,1.61732432517537,0,0,0,1.1037047681806,0,0,1.23019417587972,0,0,0,0,0,1.54558562930046,0,1.18231956273583,0,0,0,0,1.35353564126807,0,1.40163837655509,0,1.15810150344773,1.81655885802502,0,0,0,1.26467517664106,0,0,0,0,1.29311042269875,2.19533052527546,0,2.28109034946334,2.27375989725113,0,0,1.11916002479071,0,1.16808267864336,0,0,0,0,0,0,0,0,0,0,0,0,1.89826364690249,0,0,1.99926915754888,1.76317442783216,1.35162227922205,0,1.23622668766573,0,1.54981001079568,0,0,0,1.84157249636622,1.84492899918773,0,0,2.03485561344444,0,0,2.1697902915366,0,0,1.18373309149459,1.06822856811517,1.48878528643126,1.15990216226395,0,1.20327325900185,0,0,0,0,2.54652912284933,1.18562366565774,0,0,0,0.958177882841181,0,0,0,1.41920043157068,1.96167442054338,0,0,0,0,1.35845373514695,1.74421970334358,1.18436253602304,1.31282355454109,1.53621604255417,1.91353563432951,1.84134927991218,0,1.20066963074402,0,0,1.3248624886817,0,0,1.27424255217057,1.21182298683557,0,0,1.20278411768455,0,0,0,0,0,1.19293368619552,1.26467517664106,0,0,0,0,1.35247189521277,0,1.19582159209523,1.96738550053935,0,1.04556955268363,0,0,0,0,0,1.22694698097595,0,1.74675681907729,1.28510921687254,0,0,0,0,1.66338806773757,0,0,0,0,1.26321765833368,0,0,0,2.08040463766988,1.30827444423789,1.49198218364805,0,2.03630243545912,0,0,1.53707526384671,0,1.28776377828259,0,0,0,1.73955974323463,1.53764871354908,0,1.23242708784122,1.42901930578623,0,1.15840118242037,1.32526813200521,1.21016826204772,0,0,0,0,0,0,1.79259328900454,0,0,0,0,0,1.72065871783971,1.08299312352262,1.25312022618914,1.32203090531207,0,1.18483510914835,0,0,1.87173166747093,0,0,0,0,1.69604849673951,0,0,1.72880552249059,1.50547893870156,0,1.28246703349111,0,0,0,0,0,0,0,1.1824764357672,0,2.27271805985319,1.24548943503617,1.31680872376725,0,1.25778558076166,0,0.768534859629062,1.13324121431038,1.79496107554863,1.74383018970019,2.01085486945364,1.74949937506268,0,0,0,0,1.42349176764663,0,1.66200281472335,1.08260564935874,2.36623294720479,0,0,1.36710558046902,0,0,1.85668621861495,0,1.03750164011064,0,1.21165728642836,0,0,0,0,0,0,0,0,0,2.03959200847992,0,1.63854157694835,1.09264805627644,1.16246376065464,0,0,0,0,0,0,0,2.12618175857957,0,0,1.28909573089532,1.85759852342962,1.730140793513,0,0,2.91270062418399,1.56568802821941,0.958177882841181,1.09754675846607,1.14742634227722,0,0,0,2.46457402730856,0,2.13074643154747,1.46582445857101,0,0,0,1.49385452830835,0,1.06722652768931,0,1.77916302373843,0,1.26230863469585,0,0,1.44343030804798,0,0,0,0,0,1.44516265397505,0,1.18942508436158,1.17950375313718,1.72519403305291,2.82099964204123,0,2.34404314602298,0,1.27054347247737,1.91847658751164,0,0,0,0,1.47680877478434,0,1.69169931933607,1.96395366424925,1.38569466095199,0,0,1.50357204194813,0,0.88940934573733,0,0,2.2544444193101,1.13039375012809,0,0
"3","ENSMUSG00000000184","Ccnd2",0,0,0,0,1.32628348285572,1.55083381903165,0,0,1.20670974417261,0,0,0,0,1.11185214702561,0,0,0,0,1.19085763552516,2.15678585448656,1.26577081197367,0,0,0,0,0,0,0,1.11418470897299,0,0,0,0,1.27628745818564,0,0,0,0,0,0,0,0,0,0,0,0,0,0,0,0,0.783666334897425,0,0,0,0,0,0,0,0,0.918606975182631,1.47045314787078,0,0,0,0,0,0,1.16185990228335,0.948866090626715,1.08286393169997,0,1.15870103350907,0,0,0,0,0,0,0,0,1.32364725846692,0,0,0,0,0,0,1.26121975459552,0,0,0,0,0,0,0,0,1.27253795277348,0,0,0,0,0,1.3037610757724,0,0,0,1.41825088212579,0,0,0,0,0,0,0,0,0,0,1.08923433062466,0,0,0,0,0,0,0,0,0,0,0.623288882796565,0,0,0,0,0,0,0,0,0,0,0,0.848213192258892,0,0,1.01464947554944,0,0,0,1.30965515079819,0,0,0,0,0,0,0,0,0.99489805080823,0,0,0,0,0,0,0,0,0,0,0,0,1.49412245867914,0,0,0,0,0,0,0,0,0,0,0,0,0,0,0,1.31005024831488,0,0,0,0,0,0,0,0.820705740110727,0,1.16534163265356,0,1.26833565852757,0,0,0,0,0,1.23397829311794,1.39452548178497,0,0,0,1.32628348285572,0,0,2.4217792622481,0,0,1.09847897310999,0,0,0,0,0,0,0,0,0.785090719478063,0,0.659799674072446,0,0,0,0,1.26888679830406,1.25796580051924,1.19630442818331,0,0,0,1.17872423163783,0,0.932024654557982,1.48745800410619,0,0,1.68290415157368,0,0,0,0,1.59723055541987,0,0.866411070213816,1.11985491750751,0,0,0,0,0,0,0,0,0,0,1.23501487044517,0,1.29100395438662,0,1.0590989202186,0,0,0,0,0,0,2.3774662410454,0,2.03591635001226,0,0,0,0,0,0,0,0,0,0,1.38457183682205,0,0,1.59487838953934,0,0,0,1.4466513937224,1.09198974790762,0,0,0,1.8743733445256,0,0,1.20408948363299,1.31620919023433,0,0.905420254734751,0,0,1.1524400913823,0,1.17685805066494,0,0,0,0,0,0,0,0,0,0,1.0018247702185,1.74577992111071,1.63720613185559,0,0,0,1.0720046190624,0,0,0.706666070290648,0,0,0,0,0,1.25490996710154,0,0,1.17997201729242,0,0,0,0,0,0,0,1.03726639890734,0,1.29081284349628,0,0,1.6362062807501,0,0,0,0,0,0,0,0,1.16276595123645,0,0,1.32547106008767,1.81182985878642,0,0,0,0,0,0,0,0,0,1.60991808530556,0,0,0,0,0,0,0,1.13783028387985,0,0,0,1.28738379373579,0,0,0,0,0,0,0,1.09861228866811,0,0,0,0,0,0.859284470795872,0,0,0,0,0,0,0,0,0,0,1.3461294843628,1.18200595571518,0,0,0,0,0,1.22194321941863,1.14669309750264,0,0,0,0,0,1.31491233394303,0,1.06986127956826,0,0,0,0,0,0,0,0,1.40256229874785,0,0,0,0,0,0,0,0,0,0,0,1.33056744622173,0,0,0,0,1.09370316377667,1.73288290471868,0,0,0,0,0,0,1.27220504753841,0,0,0,0,0,0,0,0,1.1011520574441,0,0,0,0,0,0,0,0,0,0,0,0,0,1.49398847932574,0,1.05353208130755,0,0,0,0,0,0,0,0,0,0,1.13956179896862,0,0,0,0,1.08988899782402,0,1.4770695603503,1.41659271869206,1.16155823416498,0,0,1.14640009004151,0,0,0,0,0,0,0,0,0,0,0,0,0,0,0,0,0,0,1.27165064315852,1.05854549336426,1.25365654374918,0,0.749443560131816,0,0,0,0.674673150056836,0,0,1.59785921136454,0,0,0,0,0,0.501997568318318,1.1683881240827,0,0,1.41884417737313,0,0,0,0,0,1.14669309750264,0,0,0,0,0,1.83335888087173,1.70042526017336,0,0,1.23242708784122,1.16390072126184,0,0,0,0,0,0,0,0,0,0,0,0,1.13096197808972,0,0,0,1.83313817768001,0,0,1.2484937148215,0,0,0,0,0,0,0,0,0,0,0,0,0,1.0667262776852,0.880882439811454,0,0,0,0,0,0,0,0,0,1.4419492953562,0,0,0,0,0,0,0,0,0,1.22968017823951,0,0,0,0,0,2.04777994505654,0,1.35310991237921,0,0,0,0,0,0,0,0,0.93053377119497,0,0,0,0,0,0.892290863001363,0,0,0,0,0,0,0,0,0,1.20229542065056,0,0,0,0,0,1.20851858622415,0,1.56833889315793,0,0,0,1.87064667758328,1.27248245487899,0,0,0,0,0,1.09449596364191,1.75679940136079,0,0,1.23674685676571,1.10128608705251,1.63454315139715,0,1.73262737053688,1.05462814359469,0,1.43240845022191,1.93097436563771,0,0,0,0,0,0,0.896049556929359,0,0,0,0,0,0,2.24257055439926,0,0,0,1.07619216291704,0.993825093464861,1.18200595571518,0,0,0,0,0,0,0,0,0.915721110656852,0,0,0,1.3655823621981,0,0,0.956694556254643,0,0,0,0,0,0,0,0,0,0,0,0,0,0,0,2.05269531133651,0,1.67316441566266,0,0,0,0,0,0,1.97956604818547,0,0,0,0,0,1.25832641494449,2.52526876846663,0,1.2090129603393,0,0,0,0,1.19181481021785,0,0,0,0,0,1.10844137008928,0,0.919331483264979,0,0,1.11185214702561,0,0.953448550596298,0,0,0,0,0,0,0,0,0,0,0,0,0,1.07049069989772,1.59362730640746,0,0,0,0,0,0,0,0,0,0,1.40233118590103,0,0,0,0,0,0,0,0,0,0,1.14362476388531,1.28776377828259,1.07428430337887,0,0,1.31143523089555,0,1.20605348398574,1.46531226853977,0,2.01333379860828,0,0,0,1.33508949448692,0,0,0,0,0,0,0,0,0,0,1.27017489997219,0,0,1.01453739639311,0,1.21315041904357,1.32405205224267,0,0,0,0,0,0,1.02438986153742,0,0,0,0,1.42516878758686,0.707604278926829,0,0,0,0,1.53383529859945,0,0,0,0,0,0,0,0,0,0,0,0,0,0,0,0,1.26558805712957,0,0,0,0,0,0,0,0,0.585414331556766,1.03679626453663,1.60608635521308,0,1.88669641024854,0,1.45264239341659,0,0,0,0,0,0,0,0,0,0,0,0,0,0,0,1.85395612810536,0,0,0,0,0,2.04738806487155,0,0,0,0,1.24690118287777,1.12940086680664,0,0,0,1.55893456990057,1.28303217841967,0,0,0,0,0,0,0,0,0,0,0,0,0,0,1.41117602749663,0,1.36471370405063,0,0,0,0,0,0.563152866203606,0,0,1.15526310668845,0,0,1.17965979520657,1.21198873798719,1.11185214702561,0,0,0,0,0,1.15556115858769,0,0,0,0,0,0,0.999215054190209,1.04116278696609,0,0,0,0.73769381754085,2.07872000148826,0,0,0,1.03785471969797,0,1.52486783772684,0,0,0,1.31620919023433,0,0,0,0,0,0,0,1.1613697798724,1.07772380072075,1.16640589529822,0,0,0,0,0,0,0,1.00455896262885,0,0.777069184000123,0,0,0,0,0,0,0,0,0,0,0,0,0,0,0,0,1.07023883459139,0,1.25490996710154,0,0,1.42181933228228,1.06125715610402,0,1.13898398007579,0,0,2.14615575438378,0,0,1.21832513789016,0,0,0,1.03714882182749,0,0,0,0,0,0,0,0,0,1.17856846495233,0,0,0,0,1.58647912431144,0,2.09698449287675,1.17701331454554,0,0,0,0,0,1.50262073227981,0,0,0,0,1.86539945915656,0,0,0,0,0,0,0,0,1.23208297036768,1.21000306768098,1.16594951843692,0,0,0,0,0,0,0,1.13956179896862,0,0,0,0,0,0,0,0,0,0,1.05001716399479,0,0,0,0,0,1.15870103350907,0,0,0,1.26888679830406,0,0,0,0,0,0.888228591304786,0,0,0,0,0,0,0.78256938768671,0,0,0,0,0,1.29349425595402,0,0,0,0,1.32021788515869,0,0,1.57676240779286,0,1.25401437649249,0,0,1.35695258176502,0,0,0,0,0,0,0,0,0,1.87211955325972,1.63056832072081,0,0,0,1.83534824106257,1.19133600839301,0,0,0,1.340687612088,1.59097657789351,0,0,2.22324230506417,0,0,0,0,0,0,0,0,1.11253707767728,0,0,0,0,1.34697119536508,0,0,0,0,0,0,0,0,0,0,0,0,0,0,1.91649626384902,0,0,0,2.09797698762994,1.12643373500047,1.16231273074364,1.1144598369075,1.12982615231571,0,0,0,1.12278388744489,0,0,0,0,2.21811682755416,0,0,0,1.69242227936242,0,0,1.03527152460167,0,0,0,0,0,1.03656137118465,0,0,0,1.80805471095785,0,0,0,0,0,0,0,1.32730061291753,0,0,0,0,0,0,1.11308569159674,0,1.80458204417422,0,0,1.20229542065056,0,0,0,0,1.78471105495709,0,0,0,0,3.27855311328697,0,0,0,0,0,0,0,0,0,0,0,0,0,1.22592554419967,0,1.184205104975,0,1.63437706404555,1.14231531894381,0,0,0,0,0,0,0,0,0,1.01915477462922,0,0,0,0,0,0,0,1.01870229206066,0,0,0,0,0,0,0,0,0,0,0,0,1.30473922604864,0,0,0,0,0,0,0,0,1.69151869780751,0,0,0,0,0,0,0,0,0,1.26321765833368,0,0,1.51219837482584,0,0,0,0,0,0,0,1.24672451729808,0,0,0,1.26888679830406,0,0,0,1.38524527897047,0,0,0,0,0,1.21132603774484,1.75402832933928,0,0,0,0,0,0,0,0,0,0,0,0,1.54052361714646,0,0,0,0,0,0,1.09357115302542,0,0,1.38930188218385,0,0,1.36797774859458,0,0,0,0,1.2093427946014,1.08080144592186,0,0,0,0,0,0,0,0.997699500648541,0,0,0,1.12082936712781,1.09198974790762,0,0,0,0,0,0,0,0,1.06960973801972,0,1.09954649399429,0,0,0,0,0,1.22050993875609,0,0,0,0,1.32021788515869,0,0,0,0,0,0,0,1.34350689244062,0,0,0,0,0,0,0,1.2011568516163,0,0,0,0,0,0,0,0,0,0,0,0,0,0,0,0,0,0,0,0,0,1.21248629616441,0,0,0,1.3684143133053,0,1.19791703111223,0,0,0,0,1.55171265416245,0,0,1.20967283031442,0,0,0,0,0,0,0,1.14963232167946,0,0,0,0,0,1.19213425005598,0,0.882789948505998,1.12488637803829,0,1.27517113470008,0,0,0,0,1.32223270296661,0,0,0,0,0,0,0,0,0,0,0,2.05447253035063,0,0,1.55244592511066,0,0,0,0.936905584575584,0,0,0,0,1.59113220953527,0,0,1.00642746344316,0,1.21298431196359,0,0,0,0,1.26907063193808,0,1.67158374836585,0,0,0,0,1.25670548462316,0,0,0,0,0,0,1.37810064674958,0.706145961779089,0,0,0,0,1.85168883456166,0,0,0,0,0,1.00433963273344,0,0,0,0,0,1.56145894241134,0,0,0,0,1.44689986558446,0,0,0,0,0,0,0,0,1.27238997055807,0,1.09067573907237,0,0,0,0,0,0,0,0,1.97242949798354,0,0,0,0,1.77748659491133,0,0,0,1.52881700295203,0,0,0,1.16655810912996,0,0,0,2.39065411154181,1.35332273838156,0,0,0,0,0,1.36471370405063,0,0,0,0,1.32223270296661,0,0,0,0,0,0,1.02381800295197,1.23346073735658,0,0,0,1.27165064315852,0,1.19711012321423,1.23536083136102,0,1.2727599991359,0,2.60014714273528,0,1.69859823678358,0,0,0,0,0,1.23865836231383,1.07238383111739,0,0,0,0,0,0,0,0,0,0,1.08363958972953,0,0,0,0.834625462851791,0,0,0,0,0,0,0,0,0,0,0,0,0,0,0,0,0,0,0,0,0,0,0,0,0,1.61361093831174,0,0,0,2.12369323088977,1.20621747417976,0,1.14333348909102,0.934552162192798,0,0,0,0,0,1.28435304846867,1.77244035960556,0,1.24831654053823,0,0,2.06262084532806,0,0,0,0,0,0,0,0,1.19213425005598,0,0,0,0,0,1.18625535367541,0,0,0,0,0,0,0,1.26394594279939,0,0,0,0,0,0,0,0,0.512377089944946,0,0,0,1.03492035402362,0,0,0,0,1.54110013432138,0,0,0,2.88734286324763,0,0,0,0,0,0,2.19651378210416,0,0,0,0,1.16125673987257,0,0,1.17515315127747,1.20884811868911,0,0,0,1.34507904013212,0,0,0,0,0,1.37677047960864,0,0,1.1184660819427,0,0,0,0,0,0,1.186887792441,0,0,0,0,0,0,0,1.07721272466969,0,0,0,0,0,0,0,0,0,0,0,0,1.27833981028502,0,0,0,1.05487205098743,0,0,1.40988784629158,0,0,0,0,0,0,0,0,0,0,0,0,2.01713794927135,0,0,0.935492008847438,0,0,0,0,0,1.21248629616441,0,0,0,0,0,0,0,0,1.36341309802558,0,0,0,0,0,0,0,0,1.86770977587311,0,0,0,0,0,0,0,0,0,0,0,0,0,0,0,0,0,0,0,0,0,1.43411005926523,0,0,0,0,0,0,0,0,1.60847860306323,1.53393035992596,1.01904161310152,0,0,0,0,0,0,0,0,0,1.01870229206066,0,0,0,0,0,2.4801142979178,0,0,0,0,0,1.77264314436417,0,0,1.24022727228528,2.13830342727393,0,0,0,0,0,1.14158928204197,1.30788056530046,0,0,1.18452001371949,1.28021208433365,0,0,0,0,0,0,1.56220326605152,0,0,0,1.38930188218385,0,0,0,1.2188285442502,0,0,0,0,0,0,0,0,1.13624816382698,0,1.27128134380677,0,0,1.35566890901177,0,1.90985136545765,0,0,0,0,0,0,0,1.84807577775508,0,1.26760164690031,0,0,0,0,0,0,0,0,0,0,0,0,1.3281156014983,1.14889595195231,1.37153415055948,0,0,1.22084684200929,1.04116278696609,0,0,0,1.09423155685147,0,0,0,1.82153623319303,0,0,1.16095541924225,0,0,0,0,0,0.404451018831283,0,0,0,0,0,0,0,0,0,0,1.84023422573047,1.24040187167179,0,0,0,0,0,0,0,0,0,0,0,1.12954258935947,0,0,0,1.5000457585041,0,0,0,0,0,0,0,0,0,0,0,1.35332273838156,0,0,0,0,0.958276947172708,1.15930125268211,0,0,0,0,0,0,0,0,0,0,0,0,1.31600948404142,1.41016086874796,0,0,0,0,1.18966357590561,0,0,0,1.18752098342039,1.69841579991139,0,0,0,1.46685009979175,0,0,1.27684645023173,0,1.18452001371949,0,0,0,1.6632147569892,0,0,1.0658520724787,1.35417481169778,0,0,0,0,0.787433305890953,0,0,0,0,0,0,0,0,0,0,0,0,0,0,1.34037519508424,0,0,0,0,0,0,0,0,0,0,0,0,0,1.21149163673996,0,0,0,0,3.02347952161327,1.22050993875609,0,0,0,0,0,0,1.19727140766849,0,0,0,1.16035329831336,0,0,2.30953162766075,0,0,0,0,0,0,0,1.47511630303706,0,0,0,0,0,1.28284373405373,0,1.13267045430356,0,1.53279054758662,1.75376498479064,0,0,0,2.16334662754397,0,0,0,0,0,0,0,0,1.31580984694107,1.33777818976513,0,0,0.678859825284946,0,1.85816929345232,0,0,0,0.821347270352809,0,0,0.977611513238687,0,1.53393035992596,0,0,0,0,0,0,0,0,0,0,0,0,1.0154347821892,0,0,0,0,0,0,0,0,0,1.72931389630778,0,0,1.86401676145941,1.70538247368665,0,1.18436253602304,0,0,0,0,0,0,0,0,0,1.15392397991489,0,0,0,1.09701484423895,0,0,1.65941303686372,0,0,0.915451554218962,0.753527032673678,1.25995207206784,0,0,0,0,0,0,0,1.29503218070507,0,0.847221677166521,0,1.42134233271493,0.763789499168934,0,1.39635305814245,0,1.73891496753942,0,0,0,0,0,1.51482301960555,1.0424686758955,0,0,0,0,0,1.12460554416204,0,0,0,0,1.24302751679112,0,0,0,0,0,1.3037610757724,0.724508544536152,1.0153225148239,1.21033350690396,0,0,0,0,0,0,0,0,0,0,1.0894960939458,0,0,0,0,0,0,1.19133600839301,0,0,0,0,0,0,0,0,1.24057652637552,1.74812676048036,0,0.601737118337199,0,0,1.33985487050819,0,0,0,0,0,0,1.19261376821465,0,0,0,0,2.09307901940302,1.64205974538984,0,0,0,0,0,0,0,1.08779709488248,1.05842259535331,0,0,0,1.94368488281696,0,0,0,1.51095887529269,2.15938105093959,0,0,0,0,0,0,0,0,0,0,0,0,0,0,0,0,0,1.34739250373263,0.955117773295364,1.30630774593166,0,0,0,0,0,1.34781411449433,1.07555538605814,1.33015808691142,0,0,0,0,0,0,0,0,1.60752067267123,0,0,1.2193324171285,1.29407049133214,1.15347836875405,0,0,0,0,0,0,0,0,0,0,1.17237513571055,0,1.10816950234821,0,0,2.37813178367953,1.24875958251595,0,0,0,0.64245604876026,0,0,0,0,0,0,1.20368121662887,0.920057214669632,1.61554578322665,0,0,0,0,0,1.78491737000986,0,0.849743409943838,0,0,0,0,0,0,0,0,0,0,0,0,0,0,1.72235600442801,0,0,0,0,0,0,0,0,1.05793131466657,0,0,0,0,0,1.57910175768955,0,0,0,1.24637135522961,0,1.79572880612956,0,0,1.49278393904348,1.4931851979049,0,0,1.52010483234034,0,0,1.350032546574,0,0,0,0,0,0,0,0,0,0,0,0,0,1.8374910606499,0,0,0,1.94095513265235,0,0,0,0,1.6615186410171,1.39134050249977,0,0,0,1.8578267778959,0,1.70704279903129,1.04163724330763,2.28156385819041,0,0,0,1.17083809445004,0,0,1.76217453073825,0,0.658538369805081,0,0,0,0,0,0,0,0,0,0,0,0,1.7518586741845,0,0,0,0,0,0,1.30965515079819,0,0,1.27852675853118,0,0,0,0,0,0,0,0,1.06113356958146,0,0,0,0,0,1.13985095163261,0,0,1.9256163297155,1.89265682671868,0,0,0,0,0,1.82611097898999,0,0,1.03773699744912,0,1.01018714709687,0,0,0,1.222365491311,0,1.72690240966538,0,0,0,1.24110082267967,0,2.10216979275739,0,1.25850680967462,0,0,1.2226190116,0,0,0,0,1.03084242270839,1.0797734269717,1.6868390944224,0,0,0.970530500811152,0,1.08428690240904,0,0,0,0,0,2.32135652473322,2.42412119783036,0.776244811600425,0,0.86402163372642,0.403772302127623,1.17268308264542,1.23674685676571,0,0,0,0,0,0,1.09080698379488,1.01024266368873,0,0,0,0,0,0,0,0,2.69223411114622,0,0,1.98662573198983,1.05322806045064,0,0,0,0,0,0,0,0,0,0,0,0,0,0,0,0,0,1.09317533057258,0,0,0,0,0,0,0,0,0,0,0,0,0,0,0,0,0,0,0,1.14271507497004,1.06429488006741,0,0.77885101441345,2.15734930541292,0,0,1.41896290566974,0,0,0,0,0,0,0,0,0,0,1.95755425822807,0,0,0,0,0,1.26696017405084,0,0,0,1.12013314103207,0.825074723602493,0,0,0.994039484748533,0,0,0,0,0,0,0,0,1.66338806773757,0,0.788872135082057,0,0,0,0,1.43484076405225,0,1.9927660975068,1.0419933946686,0,1.24909653147138,0,1.09582010496335,0,0,0,0,0,1.29196047333079,0,0,0,0,0.937566821891026,1.89721915820551,1.09093826318016,0,1.39498185674051,0.736954472758848,0,1.0797734269717,0,0,0,0,0,1.37456010096751,1.15407260179942,0,0,0,1.1478667878226,0,0,0,0,0,0,0,0,0,0,1.03714882182749,0,0,0,0,0,0,0,0,0,0,0,1.21765465387601,0,0,1.86840429466863,0,0,0,1.53937212158794,1.98858234946178,0,0,2.08388755344953,1.44219588434135,0,0,0,0,0,0.915900909238516,0,0,0,0,0,0,0,0,0,0,0,1.18263335517591,0,0,0,1.05805408816022,0,0,0,0,0,0,0,0,1.37016378569527,0,0,0,0,0,2.09297514041613,0,0.926828813208664,0,0,0,0,0,0,0,0,0,0,0,0,1.05560451231683,0,0,0,0,1.26907063193808,0,0,0,0,1.65809316935206,0,1.71946680562749,0.981454683015227,0.435922130036993,1.39784205214815,0,0,0,0,0,1.90245641456762,0,0,0.760073558878511,1.29483971295302,0,0,0,0,0,1.13224280090589,0,0.907883951036581,0,0,0,0,0,0,0,0,0,0.941698484972433,1.61264561366087,0,0,0,1.45239160952753,0,0,0,0,0,0,0,1.13826261699613,0.84290308157672,1.24355414801714,1.44096392305322,0,0,0.970326901583311,0,0,0,0,0,0,1.11957684630102,0,0,0,0,0,1.06647634486271,0.425229634294385,0,0,0,1.06063953767434,1.54066769829805,0,0,0,1.26631943457898,0,0,1.68433243369916,0,0,0,0,0,0,1.17515315127747,0,0,0,0,0,0,0,0,1.62924857899404,0,0,0,0,1.02898983583195,0,0.512323430828934,2.54482721998877,0.988815508732518,0,0,0,1.11583772474909,1.46008641062184,0.489678651241043,0,0,0,1.73096867026802,1.24057652637552,0,2.52438803317192,0,0,0,0,1.41789518169365,0,0,1.43313713463297,1.24760840952743,0.690805434142162,0,0,0,0,0,0,0,0,0,0,0,0,0,0,1.14347910596088,0,0,0,0,0,1.52360359882388,0,0,0,0,1.84642576756317,0,0,1.63965647072422,1.72292268664637,1.44055381506014,0,0,1.16686266923613,0,0,0,0,0,1.14333348909102,0,0,0,0,0,1.10048244684075,0,0,0.703608908194374,1.88645899306714,0,1.25688535527722,0,0,0,0,1.49278393904348,0,1.60391421026547,1.94197762375483,0,1.42950232524682,0,0,1.33736373764831,0,1.45793237384214,0,0,1.03119059034626,0,0,0,0,0,0,2.06252095709991,0,0,0,0,0,1.50455201815793,0,1.3025894956157,0,2.13544735309441,1.58478117277019,0,0,1.54645738630268,0,0,1.21132603774484,1.15332991646538,1.17160605457843,0,0,0,0,1.92444937273313,0,0,0,0,0,0,0,0,0,0,0,1.16884662524313,0,0,0,0,1.40325616727716,0,1.30945770381078,0,1.3080774710067,0,0,0,0,0,1.59854092820076,0,0,0,0,1.46237530101061,1.09674909941471,0,1.13481408660821,0,0,1.51371659213444,1.8293964807525,0,0,0,0,0,0.587218341795144,0,0,0,0,0,0,0,3.13664276123152,0,1.4088359077262,0,0,0,0.941269260799731,0,1.18704601960846,0,0,0,0,0,0.825723490103917,0,0.924345767402469,1.23588018145662,0,0,2.0554616432663,1.11432225423592,1.79635756285368,0,0,0,0,0,0,0,1.12925918351367,1.67598354048649,0,0,1.80239369940315,1.75799034376634,0,0,0,0,0,0,0,1.29043081432691,0,0,0,0,0,1.34298377871736,0,2.20628304213788,0,0,0,1.90618529968292,1.02576515704298,0,0,1.3299535152245,0,0,0,0,0,0,1.77183235285563,1.04009697868097,1.12671557751677,1.765178472664,0,0,1.70482991525529,0,0,0,0.885542217790724,1.16747231980682,0,0,0,0,0,0,0,0,0,0,0,1.16762484306341,1.1524400913823,0,0,1.39566706767752,0,0,0,0,1.0631147345082,0,1.68719793613295,0,0,0,0,1.69859823678358,0,0,0,0,0,0,0,0,1.28567700615713,0,0,0,0,1.12756203982416,1.27331549884716,0,1.80904999402427,1.55538729956269,0,0,1.86217722080732,0,0,1.10142015252654,1.90879041709596,1.50575181939447,1.80309888769423,0,0.887303195000903,0,0,0,0,0,0,0,0,1.32283851815651,0,0,1.10168839113384,0.368670824803936,0,1.47824443665154,0,0,0,1.25580700185921,0,0,0,1.03832589949435,0.811208094340772,0,0,0,1.11198905886591,0,0,2.11959892848964,0,2.20988713266972,0,0,1.45377217610408,0,0,0,0,0,0,0,0,0,1.52276215348171,1.64649746223432,0,2.11275114245601,0,0,1.34193895034882,0,1.84897736262192,0,0,0,0,1.00280722172823,0,0,0,1.41777666095699,0,0,1.60783982979275,0,0,0,1.39979475577479,0,0,0,0,0,0,0,0,1.64256384034015,0.741298872018096,0,0,0,0,0,0,0,0,0,1.57635641238826,0,0,0,0,0,0,0,0,1.1636735705445,0,0,0,0,0,0,1.06722652768931,0,0,0,1.0864941214069,1.51718055157051,0,0,0,0,0,0,0,0,0,0,0,0,0,0,0,0,0,1.14830760801389,0,0,0,0,0,0.727647867786566,0,0,2.17156719322825,1.40371918852262,0,1.37082116697759,1.17175978103879,0,0,0,0,0,1.12940086680664,0,1.08675444221733,1.12812712839952,1.61910760905206,0,0,1.50221346333821,0,0,0,0,0,0,0,1.29928298413026,0,0,0,1.82954285009061,1.60847860306323,0,1.03142284418031,0,0,0,0,0,0,1.13481408660821,0,1.03480335474152,0.946158525932934,0,1.12474594175984,3.02828739554018,0,0,0,0,1.31282355454109,0,1.61023839276502,0,1.46237530101061,0,0,0,0,0,0,1.17283712358789,0,0,0,0,0,1.56056687232174,1.03328497795961,0,0,0,0,0,1.79217625746399,0,0,0.500893498208744,0,0,1.07759598193285,0,0,0,0,0,0,0,0,0,0,0,1.22101537185241,0,0,1.46967931789398,0,0,1.22185880429845,1.07011295053899,0,1.82305792994344,0,1.30827444423789,1.03480335474152,1.0607629985495,0,0,1.66930699635023,0,1.25419337926708,0,1.2116020642314,0,0,0,0,0,0,0,1.11226299394876,0,0,0,0,2.07587971230398,0,1.21348278607822,0,1.19759412221696,0,0.997483398820606,1.68953498122858,0,0,0,0,0,0,1.78781206834478,0,0,0,0,0,0,0.684267003803086,1.57818536893,0,0,1.49291766373927,1.00941060844587,0,1.29947695644132,0,0,0,0,1.32142593400253,0,0,0,1.22185880429845,0,0.458799747700372,0,0,0,1.47420685861033,0,0,1.52811001422049,0,0,0,0,0,1.43958703955626,0,0,1.34950358875602,0,0,0,1.39979475577479,0,0,0,0.893056950805318,1.05146850631947,0,0,0,1.07453825681622,1.14537586813011,0,0,0,0,0,0,0,0,1.50684451275357,0,0,1.54718474632406,0,1.15352786226469,0,1.54776722184278,1.12013314103207,1.82385629133031,2.4369772841275,0,0,0.832564491136868,0,0,0,0,0,0,0,0,0,1.2965742662121,0,0,0,0,0,0,0,0,1.45995949615663,0,0,0,0,0,0,0,0,0,0,1.13238531239755,1.05928353626381,0,1.03165521177946,0,0,0,0,0,2.72440042297949,0,1.26067610956406,0,0,0,0,0,0,0,1.30161500675832,0,1.79761673641301,0.649017223424172,0,0,0,0,0,0,0,1.86956329118445,0,0,0,0,0,0,0,0,1.98302464162073,0.90331984490526,0,0,0,1.16884662524313,0,0,0,0,0,0,0,0,1.98749471708216,0,0,0,0,0,0,0,0,0,0,0,0,0.976165790495064,0,0,0,0,0,1.05171082218474,0,1.07785165271537,0,0,0,0,0,0.917974031538186,1.34361157123749,0,0,0,0,0,0,0,0,1.07023883459139,1.16640589529822,0,0,0,1.3491512143316,1.34138246976909,1.44752148189061,0,0,1.04893152031334,0,0.975033095358889,0,0,0,0,0.733674631923167,0,1.18562366565774,0,0,0.908855753386637,0,0,0,0,0,0.956497152352196,0,0,0,0,0,1.43325866605789,0,1.50167084358283,0,0,0,1.13768625351892,1.30827444423789,1.15870103350907,2.67382284830196,1.21000306768098,0,0,0,0.931511586457624,0,0,0,1.60433748696844,0,0,0,0,0,1.21431459663628,0,0,0,1.19245388101025,0,0,0,1.4518903455172,0,2.20772273519066,0,0,1.49802023208233,0,0,0,0,1.53136860970446,0,0,0,1.85828350101939,0,0,2.44207316697647,0,0,0,1.1524400913823,0,0,0,0,0,0,1.07187828023387,0,1.05731791340542,0,0,2.40611750073891,0,0,0,0,0,1.40140761631585,0,0,0,1.30689704829606,0,1.14202478160342,0,0,0,0,0,0,0,1.48666297180747,1.05013794233015,0,0,2.19332299845658,0,0,0,0,2.22192120213172,2.18903806203051,0,0,0,0.926183690294158,0,0,0,0,0,0,0,0,0,0,0,0,0,1.73955974323463,0,0,0,1.32182917796042,0,0,0,1.20050732191222,0,2.69012847987661,0,0,0,0,0,0,0,0.817160853203862,0,0,0,0,0,1.20343640495209,1.17841274408665,1.14552206148921,0,0,0,0,0,0,0,0,0,0,0,0,0,1.70926277259295,1.08299312352262,1.93501827827463,0,0,0,0,1.23259922757642,1.58539810438009,0,0,0,1.86709297824975,0,0,0,0,0,0,0,1.74072183545655,0,0,0,0,0.910717196142963,1.02887428938297,0,1.15347836875405,0,0,0.714085493842578,0,1.07913200211218,0,0,0,0,0,0,0,0,1.9256163297155,1.05621574520185,1.10912168208046,0,0,1.3477086834346,0,1.17206736856567,1.67123298470286,0,1.90618529968292,0,0,0,0,1.02040135389427,0,0.7060420357201,0,0,0,0,1.61748624561693,1.163068316302,0,0,0,0,1.61772919979514,0,0,0,1.42901930578623,0,1.67899163235702,0,0,1.6663411125789,0,0,0,0.797958094665053,0,0,0,0,0,0,0,0,1.02131003794068,0,0,0,0,0,0,0,2.30918160180076,0,0,1.12989706761993,0,0,0,0,0,0,0,1.07282661633621,0,0,0,0,0,0,0,2.07826118787386,0,1.41047304471184,1.98478243676035,0,1.18894842102634,0,0,0,1.73071383450644,0,0,1.00963234460364,0,0,0,2.15582890624508,0,0,0,0,0,0,1.58555242744474,0,1.21631616342993,0,0.79762261886833,0,1.25544801441174,0,0,0,0,0,0,0,1.5860928425053,0,0,0,1.33943894383839,1.87515212172843,0,1.58947402376149,0,0,0,0,0,0,1.22405785766367,0,0.781411424756642,1.39179446916494,1.93717553877222,0,0,0,1.22762900093811,1.38614437986727,0,1.24127569894205,0,2.64256202421598,0,0,0,0,0,1.33798552613093,1.18593941591454,0,0,0,0,0,0,1.1253079191313,0,0,0,0,0,0.83855628249126,0,0,0,0,0,0.648581308329605,0,0,0,0,0,1.49425646637872,0,0.754480587700414,1.05707277022679,0,0,0,0,0,0,1.53564386274411,1.29311042269875,0,0,0,0,0,0,0,0,0,0,1.31064340402733,0,0,0,1.57165503597349,0,1.85695979035061,1.25294156862801,0,0,2.3557977852086,0,0,0,0.965770115974612,0,0,0,0,0,0.974724670116502,0,0,0,2.00453042114144,1.33777818976513,0,0.951785585241207,0,1.39578134524754,0,0,0.749914631229229,1.62979815657618,0.847526497141558,0,0,0,0.998240198583345,0,0,0,0,0,0.722922166743983,0,0,0,0,0,1.1113048706232,0,0,1.64054971358604,0,0,1.42173980649767,0,0,0,0,0,1.58278012062689,0,0,0,0,0,0,0,0.912943848520446,0,0,0,0,1.29541731128064,1.11062160855166,0,0,0.837886026204857,1.17732397912714,0,0,0,0,0,1.76900185998295,0,0,0,0,0,0,1.01319453751376,0,0,0,0.930161848265945,0,0,1.02233440974552,0,1.61716244392321,0,0,0,0,0,1.51371659213444,0,0,0,0,0,0,1.38591947826639,0,0,0,1.13053574799745,0,0,0,0,0,1.0631147345082,0,0,1.18562366565774,0,0,0,0,1.22592554419967,1.8058557662628,0,1.86678477415487,1.31064340402733,2.02096110734024,1.27331549884716,0,0,0,0,1.78361171586928,0,0,0,1.25240594039346,0,0,1.16915251493117,1.92432444992434,1.32709704431859,0,0,0.708178906917258,1.50985911457773,0,0,1.75452236568358,0,0,0,0,0,1.97242949798354,0,0,1.27405701930314,0,0,0,0,0,2.67970599216426,0,0,0,1.12727972978825,0,0,0,0,0,0,0,1.27294510476047,1.4314382131363,0,0,0,0,0,0,0,0,0,0,0,0,1.06460592068291,0,0,0,0,0,0,0,0,0,2.09755894142796,0,0.743780692265355,1.65229896157018,0,0,0,0,0,0,0,0,0,0,0,0,0,1.26321765833368,0,2.29702404179837,0,0,0,0,0,0,1.34465938846831,0,0,0,0,0,0,1.29062179682166,0,1.64830333416393,0,0,1.26013299340663,0,0,0,0,0,0,0,0,0,0,1.72785331772388,1.00149774918035,0,0,1.11818877029321,0,0,0,1.18902783532812,0,1.25850680967462,1.13381261020535,0,0.755975586872681,0,1.35077388745038,1.28303217841967,1.17919180683446,1.22253449173306,0,0,0,0,1.69786877827459,1.16035329831336,0,0,0,0,0,0,0,0,0,1.09821244859881,0.894678860028777,0,0,1.25598658244779,0,0,0,0,0,0,0,0,0,0,0,0,1.09874563978179,0,0,0,0,0,0,0,0,0,1.07162570027986,0,0,1.28473100650501,0,0,0,0,0,0,0,0,0,0,0,0,0,1.38088137543453,0,0,1.17022453167202,0,0,0,0,0,0,0,1.22405785766367,0,0,0,0,0,0.940412070393592,0,0,0,0,1.12925918351367,0,0,0,1.50262073227981,1.14581457218783,0,0,0,0,0,0,0,0,1.21731972188124,0,0,0,0,0,1.14347910596088,0,0,0,0,0,1.57256235635734,1.21248629616441,0,1.23277142134787,0.859991529279894,0,0,0,1.23346073735658,0,0,0,0,0,0,0,1.00576713362207,0,0,0,0,0,0,0,0,0,0,1.17453454950401,0,0,0,0,1.13538723716883,0,0,0,0,0,0,0,0,0,0,0,0,0,0,0,0,1.98785708807662,1.00477839626975,1.28039965355897,0,0,0,1.00149774918035,0,1.57453253026863,0,0,0,1.13869531355017,0,0,0,0,1.65460501221394,0,0,0,0,0,0,0,1.01341807962891,0,0,0,0,0,0,1.18863088207248,0,0,0,0,1.43532838312142,0,0,0,0,0,0,0,0,0,0,0,0,0,0,0,0,0,0,0,0,0,0,0,0,0,0,0,1.02656926679454,1.42325256811428,0,0,0,0,0,1.59566151783907,0,1.0707426948962,0,0,0,0,0,1.25508925839795,0,0,0,0,0,0,0,1.12812712839952,0,0,0,0,0,1.04294442952557,0,0,0,0,0,0,0,0,0,0,0,0,0,0,0,1.09370316377667,1.43764986259486,0,1.08415737206904,1.55745419419753,0,0.992540841943796,0,0,1.25814607856977,0,0,0,0,0,0,0,0,0,0,0,0,0,0,0,0,0,0,0,0,0,0,0,0,0,3.07986660867113,0,0,0,0,0,0,0,0,0,0,0,0,0,0,0,0,0,0,0,0,0,0,0,0,0,0,0,0,1.50766526428627,0,0,0,1.0667262776852,0,0,0,1.20835389535891,0,0,1.22405785766367,0,0,0,0,0,0,0,0,0,0,0,0,0,0,0,0,0,0,1.16488618010911,0,1.14420780650704,0.964361830334073,1.03773699744912,0,0,0.991686665160368,1.06572731383972,0,0,0.822061324621452,0,0.997699500648541,0,0,0,0,0,0,0,0,1.13138856328319,0,1.03200397668441,0,0,0,0.900622154269734,0,0,0,1.17654765961443,0,0,0,1.131673150929,0,0,0.902970787159965,0,1.5922226572568,0,0,1.60831885232771,1.56713717165261,0,0,0,0,0,1.20131935678067,0,1.1524400913823,1.14187957424183,0,0,0,0,0,0,1.13653546018181,0,0,0,1.15407260179942,0,1.04092573521458,0,1.3573810936217,0,0.933239771621836,0,0,0.988285782587271,0,1.48151954666128,0,0,0,0,1.42540873735213,0,0,1.93206095984336,0,0,0,0,0,0,0,1.63321559807939,0,0,0,0,0,0,0,0,0,0,1.24075123642542,0.963458835671719,1.07734044392129,0,0,0,0.91536173976371,1.50752839894365,0,0,0,1.15318150652622,0,1.82589247559751,0,1.3936137675001,0,0,0,1.00117095910366,0,0,0,1.10654137200533,0,0,0,0,0,0,0,0,0,0,1.86678477415487,0,0,0,1.16884662524313,0,0,1.00106208035756,0,0,0,0,0,0,0,0,0,0,0,0,0,0,0,0,0,0,0,0,0,1.28510921687254,1.05426251314501,0,0,1.11171527229756,0,0,0,0,0,0,0,0,0,0.994468567443373,0,1.1253079191313,0.954429686080412,0,0,0,0,0,0,0,1.18467753808702,0,0,0,0,0,0,0.9325850562798,0,0,1.13124632873323,0,0,0,0,1.12474594175984,0,0,0,0,1.0253062797633,0,0,0,0,1.1493376483457,1.29445497233799,0,1.05572669713002,0,0,0,0,0,0,0,3.33782688490529,0,0,1.15780199642954,0,1.08636401227482,1.69859823678358,0,0,0,0,0,0,1.10735477878263,0,0,0,0,0,0,0,1.07162570027986,0,1.44603065012565,0,0.9059469873621,1.28871485406847,0,0,0,0,1.11418470897299,0.974724670116502,0,0,1.52557126914198,0,0,0,0,1.23156719873043,0,2.00898929169822,0.902622017137063,0,1.47265087185218,0,0,0,0,0,0,0,0,0,0,0,0,0,0,1.02074190468261,0,0,0,0,0,0,0,0,0,0,0,0,0,0,0,0,0,0,0,0,0,0,0,0,0,0,0,0,1.18847218350703,0,0,0,0,0,0,0,0,1.22891008542854,0,0,0,0,0,0,0,0,0,0,2.02674616059134,0,1.588336428744,0,0,0,0,0,0,1.02450431651439,0,0,0,1.2819024525508,0,0,0,0.996404406552007,0,1.00708873303539,0,0,0,0,0,0,0,1.75402832933928,0,0,0,0,1.73224424421223,0,0,0,0,0,0,0,0,0,0,0,0,0,0,1.01352989079481,0,0,0,0,0,0,0,0,0,0,0,1.25959040527185,0,0,0.916801035515889,0,0,0,1.85259490584447,0,0,0,0,0,0,0,0,0,0,1.0667262776852,0,0,0,0,0,1.69181976000357,0,0,0,0,0,0,0,0,0,0,0,1.39555281176106,0,0,1.37301769660289,0,0,0,1.16716740607241,0,0,0,0,0,0,1.62138413570584,0,1.26158247885672,1.9153435060368,1.77977734016826,0,0,0,0,0,0,0.994575900698313,0,0,0,0,0,1.75402832933928,0,0,0,0,0,0,0,1.10599983066123,0,0,0,0,0,0,0,0,0,0,0,0,1.17391667173224,1.20327325900185,0,0,0,0.862792563860709,0,0,0,0,0,0,0,0,0,0.965669377314345,0,0,0,0,0,0,1.52374394698692,0,1.67881431977764,0,0,0,0,1.186413392927,0,1.07785165271537,0,0,0,0,0,0,0,0,1.10735477878263,0,0,0,0,1.0017157375272,0,0,0.917974031538186,0,0,0,1.07836339304084,1.17252908669348,0,0,1.09954649399429,0,1.04568921860524,0,0,1.3563103964635,1.9408699880354,1.26412816217577,0,0,1.20164451456635,1.60412581494921,1.01768579834757,0,1.13338400362448,0,0,0,1.11349754320914,0,0,0,0,0,0,1.26431044092014,2.30795768769109,0,0,0,0,0,0.995865856444665,0,1.34865824465361,0,0.767853168556225,0,0,0,1.36721453146929,0.701141960783924,0,0,0,0,0,0,0,0,0,0,0,0,1.08325160854362,0,0,0,0,0,0,0,1.09423155685147,0,0,2.21866442570113,0,0,0,0,0.82985750777271,0,0,0,0,0,0,0,0,0,0,0,0,0,0,0,2.09651480349671,0,0,0,0,1.33426468967403,0,0,0,1.18169253393427,0,0,0,0,0,0,0,0,0,0,0,0,0,0,1.72197847212563,0,0,1.54457005829119,0,0,0,0,0,0,1.13696670596929,0,0,0,0,0,0,0,0,2.28981535211792,2.0144120670719,0,0,0,0,0,1.12264402955817,0,1.34340223233526,0,1.26980656922234,0,0,0,0,0,2.11745257159444,0,0,0,0,0,0,0,0,0,0,0,0,1.34403047345173,0.66425394327656,0,0,0,0,0,0,0,0,0,0,0,1.09080698379488,1.14771993103919,0,1.40383499917747,0,0,0,0.988391678768109,0,0,0,0,1.92079364728584,0,0,1.28115055366532,0,0,0,0,0.965770115974612,0,0,2.34869923978144,0,0,0,0,1.06497943176007,0,0,1.54428018710154,1.09041335355623,0,0,0,1.12770325337866,0,0,0,1.72715585853237,0,0,0,0,0,0,0,0,0,0,0,0,1.1683881240827,0.988497599463943,0,0,0,1.09383520951983,0,1.95687554989607,0,0,0,0,0,1.0797734269717,0,0.924804515859968,0,0,0,0,0,0,0,1.5450051082481,2.38687756932268,0,0,1.04808882101013,0,0,0,1.09317533057258,1.05255988776272,0,0,0,1.87445118507317,0,0,0,0,0,0,0,0,0,0,0,0,0,0,0,0,0,0,0,1.7832685200433,0,0,0,0,1.07926022030567,0,0,0,0,0,1.92278545483482,1.00521757510376,0.983336148282998,0,1.17206736856567,1.96382198191026,0,2.02067725486432,0,0,0,0,1.11349754320914,0,0,1.29234353167633,0,0,1.24672451729808,0,0,0,0,0,0,1.80246418702726,0,1.14391620297351,0,0,0,0,1.46903518945585,0,0,2.59768879025023,0,0,0,0,0,0,0,0,0,1.99807429236314,0,0,0,0,0,2.31061181632232,0,0,0,0,0,1.2442571049076,1.3580244448345,0,0,0,0,0,0,0,0,0,0,0,0,0,0.749914631229229,0,0,0,0,0,0,0,0,0,0,0,0,1.03351825892398,0.931744724191631,0,2.50541114883216,0,0,0,0,0,0,0,0,1.02473330981504,0,0,0,0,0,0,0,0,0,1.31851079040145,0,0,1.20066963074402,0,0,2.03959200847992,0,0,0,0,0,0,1.19856343271331,0,0,0,2.30186540962365,0,0,0,0,1.0503795899038,0,0,0,1.86875180115586,0.997807589546144,0,0,0,0,0,0,0.885793330266342,0,0,0,0,0,0,0,0,1.24531321961363,0,0,0,1.01074261074365,0,0,0,1.13138856328319,0,0,1.32384962001882,0,0,0,0,2.43480276975417,0,0,0,0,0,0,0,0,0,0,0,0,0,0,0,0,0,0,0,0,0,0,0,0,0,0,1.13696670596929,0,0,0,0,0,0,0,1.13653546018181,0,0.95472445007769,0,0,0,0.869377442015166,0,1.1039742318095,0,0,1.33416167104791,0,1.14757311586381,0,0,0,0,0,0,1.23363320172975,0,0,0,0,0,0,0,0,0,0,0,1.47511630303706,0,1.16488618010911,0,0,0,0,0,0,0,0,0,0,0,0,1.23380572030749,1.17965979520657,1.22558548924624,1.66860798116771,0,0,0,0,0,0,0,0,0.915541387515374,0,0,0,1.52543052124684,0,0,0,0,1.10953031058751,0,0,1.0631147345082,0,0,0,0,0,0,0,0,0,1.21116048941744,0,0,1.3721381121164,0,1.11874354523303,1.40569098713815,0,0,1.17191355236072,0,0,0,0,0,0,0,0,0,1.74091570480059,0,0,1.53956389522629,0,0,0,1.9466648142942,0,1.77379335382603,0,0,0,0,1.15273653060839,0,0,0,0,0,0.963058088593663,0,0,0,0,0,0,0,0,1.61781020413363,0,0,0,0,0,0,0,0.535919356732431,0,0,0,0,0,0,1.60863839210368,0,0,0,0,0,0,0,0,1.91419253338015,0,0.77058757150916,1.31881167634734,0,0,0,0,0,0,0,0,0.887807701940166,0,1.42134233271493,1.08858052555275,0,0,0,0,0,0,0,0,0,0,1.65192958339588,0,0,0,0,0,1.35952832695924,1.68504769001479,0,0,1.59206676895388,0,1.2965742662121,0,0,0,0,0,0,0,1.34444967517707,0,0,0,0,0,0,0,1.52276215348171,1.09120092599847,1.77752743642008,0,0,0,0,0,0,1.1679300224606,0,0,1.92345057614994,0,0,0,0,1.05707277022679,0,0.88738723708923,0,0,0,0,0,0,0,0,0,0,0,0,0,0,0,0,0,0,0,1.43508452528932,1.19840175927648,0,0,0,0,0,0,0,0,0.960960037542187,0,0,0,0,0,0,0,0,1.77875377404731,0,1.20769563375821,0,0,0,1.06435707230216,0,0,0,0,0.970428689693086,1.84224255763287,0,0,0,0,0,1.29967099461141,0,0,0,0,1.13553062480111,1.78087076985748,0,0,0,0,0,0,0,1.13653546018181,0,1.00741972091808,0,0.944522724196103,0,1.55819396201845,0,1.1679300224606,1.21364904608438,0,0,0,0,0,1.04977569816565,0,0,0,0,0,0,1.28814401741195,0,0,0,1.32223270296661,0,0,1.11625182337757,1.44714843721857,0,0,0,1.21815743931789,0,1.13295575489313,0,0,0,0,1.43338022151079,0,0,0,0,0,0,0,0,0,1.0558489128125,0,0,1.03468638422899,0,0,0,0,0,0,0,0,1.11708103740762,1.09648349595359,0,0,0,0,0,2.09651480349671,1.52178185937186,1.21215453990879,0,0,0,0,0,0,0,0,0,0,0,1.53450102219499,2.35536583020814,0,0,1.1563070350148,1.08493506336066,0,0,1.06175181676558,0,0,0,0,0,0,0,1.95141601292984,0,0.978439715964159,1.05377543587947,1.12278388744489,0,0,1.35588266070187,1.43532838312142,1.43240845022191,0,0,0,0,0,0,0,0,0,1.2144811120352,1.1209687268748,0,1.07479234169248,0,0,0,0,0,0,2.12737471220079,0,0,0,0,0,0,1.27610125062386,0,0,0.961857996810632,0,0,0,0,0,0,0,0,0.964663233555208,0,0,0,2.07409331360788,0,0.848977570650431,0,0,0,0,0,1.22762900093811,0,0,0,1.17237513571055,0,0,0,0,0,0,0,0,1.36233143575843,0,0,0,0,0,0,0,1.30142030794683,0,0,0,0,0,0,0,0,1.13927280849917,0,0,2.13129161173211,0,1.11322293818554,0,1.48905107788722,0,1.00775094455129,0,0,0,0,0.994039484748533,0,1.59644557250389,0,0,0,1.70815189712004,0,0,0,1.17872423163783,0.8889028989759,0,0,0,0,0,0,0,0,0,0,1.11322293818554,0,0,0,0,0,1.1209687268748,0,0,0,0,0,0,0,0,0,0,0,0,0,0,0,1.05122631218378,1.12502685301476,0,1.62760253772604,0,0.534803969096886,0,1.33871178326955,1.77582769237842,0,0,0,0,0,0,0,1.13467089886917,1.05499405084934,0,1.27535703507898,0,0,0,0,0,0,0,0,0,0,0,0,1.23139538262589,0,0,1.92829053805033,0,0,0,0,0,0,0,0,0,0,1.1145974570043,0,1.06410835100195,0,1.105594057093,0,0,0,0,0,1.14391620297351,0,0,0,1.09054452899777,0,0,0,0,0,0,0,1.17022453167202,0,0,0,0,0,0,0,0,0.938607933589391,0,0,0,1.07390361942988,0,1.22609565110309,0,0,0,0,1.12306371855129,0,0,0,0,0,1.08805810098942,1.33302966610564,0,0,0,1.33447078154433,0,0,0,0,1.89762071000298,1.15096042598009,0,0,0,0,0,0,0,0,0,0,0,0,0,1.29522471346877,0,0,0,0,0,1.34918644227332,0,0,0,0,0,1.19357409710504,0,0,0,1.0736499941082,0,0,0,1.35609648983678,1.16125673987257,0,0,0,0,0,0,0,0,0,0,0,0,0,0,0,0,0,0,0,0,0,0,0,0,0.881462056897868,1.67404414525535,0,0,0,2.03784871807449,0,0,1.57165503597349,0,1.1011520574441,0,0,0,0,0,0,0,0,0,0,0,0,0,1.1237639698973,0,0,0,0,0,0,0,0,0,0,0,1.10586453640887,0,0,0,1.97154214629228,0,0,0,0,1.62694524888205,0,0,0,0,1.12027230995612,0,0,0,0,0,0,1.2624903211984,0,0,0,0,0,0,0,0,0,0,1.7335861053627,1.105594057093,1.71297859137494,0,0,0,1.19165516190869,0,0,0,1.61039860420601,0,0,0,0,0,0,0,0,0,0,0,0,0,0,0,0,0,0,1.64197576611694,0,0,1.07479234169248,0,1.30748695630875,1.22219654328239,0,0,1.20588954365192,0,0.830149257486786,1.17068463670923,0,0,0,0,0,0,0,0,0,0,1.00019197202422,1.84875186169547,0.662883785596037,0,0,1.1683881240827,0,0,0,0,2.20688260009458,1.07276333681275,0,0,0,0,1.32770796428732,0,1.22118395387536,0,1.36536507838226,0,0,0,1.34193895034882,2.04133925579078,1.45578576577921,0,0,1.82197067637622,0,0,0,0,0,0,0,0,0,0,0,0,0,1.07938847187427,0,0,0,0,0,0,0,0,0,1.04033361963754,0,0,0,0,1.49734649054737,0,0,0,0,0,1.61425526418314,1.62793142351789,0,0,0,0,1.13653546018181,1.66796784530484,0,0,0,0,0,0,0,0,1.72677571973236,1.80762858287628,0,0,0,0,0,0,0,0,0,0,0,0,1.03644396792667,0,0,1.4466513937224,1.1206900455795,0,0,2.00759309375898,0,0,0,0,0,0,0.795615981243286,0,0,0,0,0,0,0,0,0,0,0,1.0004093456371,0,0,0,0,0,2.01826874762161,0,0,0,1.06125715610402,0.988074063734168,0,0,1.05768586095889,0,0,2.39737595413277,0,0,0,0,0,0,0,0,0,0,0,0,0,2.25469895692811,0,1.24991315180461,1.22017324390309,0,0,0,0,0,0,1.21916440762306,0,0,0,0,0,0.957485048727138,0,1.53421562797288,1.87126647519004,1.24796236186822,0,1.33097709372926,1.18028442345596,2.50111776004439,0,1.71915348338119,0,0,0,0,0,1.20829900956312,2.16298323632665,0,1.16716740607241,1.20457981295943,0,1.49707719415312,0,0,0,1.3090630131839,0,0,0,0,0,1.38884979279988,0,0,0,1.16155823416498,0,0,1.81893505460702,1.32567405917248,0,0,0,0,0,0,0,0,0,0,0,0,0,0,0,0,1.19598248910283,0,0,0,0,0,0,0.806511296078293,1.17561757857081,0,0,0,0.776498269019165,1.09264805627644,0,0,2.01930678243953,0,0,0,0,0,0,0,0,0,0,0,0,0,1.2965742662121,0,0,0,0,0,0,1.52994980251057,0,0.987333818633988,1.21033350690396,0,1.28209058358989,0,0,1.61087946956517,0,1.90326544635738,0.857952275012787,0,0,0,0,0,1.0668512921214,0,0,0,0,0,1.17222122967512,0,0,0,0,0,0,0,0,0,0,0,1.79972029394135,0,0,0,0,2.09110767948536,1.47278039005436,0,0,0,1.05475008190674,0,2.16397159512281,0,0,0,0,0,0,0,0,0,0,0,0,0,0,0,0.998348414252084,0,0,0,0,0,0,0.969310284111987,0,1.24920297897551,0.593496502925572,0,0,0,0,1.2442571049076,0,0.808576329140624,0,0,1.54167716546894,0.72759254724495,0,0,0,0,0,0,0,0,0,0,0,0,0,0.976784821029477,1.95154554209874,0,0,0,0,0,0,0,1.42636947761871,0,0,0,0,0,0,0,0,0,0,0,0,0,0.921785748871241,0,0,0,0,0.447602783908847,1.93417398985556,0,2.2316105316667,0,0,0,0.875702136818141,0,0,1.53865347651108,0,0,0,0,0,0,0,0,0,0,0,0,0,0,0,0,0,1.21765465387601,0,1.25832641494449,0,0,0,0,0,0,0,0,0,0,0,0,0,0,1.92245311674575,0,0,0,0,0,0,0,0,1.57271369846091,0,1.35141006662396,0,0,0,0,0,0,1.06873036024489,1.76297433526868,0,0,0,0,0,0,0,0,0,0,0,1.12954258935947,0,0,0,0,0,0,0,1.10776197575024,0,0,0,1.23019417587972,0,0,0,0,0,0,0,0,0,0,0,0,0,0,0,0,0,1.04068880095044,0,0,0,0,1.23484197164666,0,0,1.50657116365468,0.987333818633988,0,0,0,0,0,0,0,1.05989943094283,1.22034156529284,0,0,0,0,0,0,0,1.02679926404938,0,0,0,0,1.14318791325681,1.28115055366532,0,0,1.86979531063522,1.13481408660821,0,0,0,0,0,0,0,0,0,1.17888004416526,1.13281308475389,0,0,1.01892847883791,0,1.33736373764831,0,0,0,0,1.07580999779413,0,1.03732519832555,0,0,0,0,0.880138408286147,0,0,0,0,0,0,0,1.05633808448769,1.16291711194845,0,0,0,1.7518586741845,0,0,0,0,0,0,0,0,0,0,0,0,0,0,0,0,0,1.33302966610564,0,0,1.29176904082314,0,0,0,0,0,0,0,0,0,0,0.745057193003833,0,1.67018177259671,1.43252983764731,0,0,1.97420733286743,0,0,0,0,0,0,0,0,0,1.33220776882673,0,1.31620919023433,0,0,0.813648120504884,0,0,0,0,0,0,0,1.54544045030975,0,0,0,0,0,0,0,0,0,0,1.49734649054737,0,0,0,0,0,0,1.186413392927,0,0,1.84507853746615,0,0,0,0,0,0,0,0,1.24813942289712,0,0,0,0,0,0,0,0,0,0,0,0,0,0,0,0,0,1.102628358323,0,0,0,0,0,0,0,0,0,0,0,0,1.32193003285094,0,1.61732432517537,0,0,2.53135303223884,0,0,0,0,1.29773357211255,0,0,0,0,0,0,0,0,1.00907820199899,1.4222967043771,0,1.35353564126807,1.88007749934848,0,0,0,0,0,0,0.969513424005379,1.80564332218446,0,0,0,0,0,1.84403241487607,1.6677352173752,0,0,0,0,0,0,0,0,0,0,0.863942226744074,0,1.16808267864336,0,0,0,0,0,1.1932537957628,0,0,0,0,0,0,0,0,0,0,0,0,0,0,0,1.23088025724586,0,0,0,0,0,0,1.41376060629237,1.71074671329099,0,0,0,0,2.0785670335349,1.55760208063515,0,0,0,0,0,0,0,0,0,1.20851858622415,0,0,0,0,0,0,0,0,0,0,0,0,0,1.57925461329003,0,0,0,0,0,0,0,0,0,0,0,1.80543094097511,0,0,1.26303573531739,0,1.64915149713968,0.811764453354892,0,0,0,0,2.93225346023754,0,0,0,0,1.96738550053935,1.33798552613093,1.87718081690313,0,0,0,0,0.834330378012132,0,0,0,0,0,1.05074228870601,0,0,0,0,0,0,0,0,0,0,0,2.33636906398179,0,0,0,0,0,0,0,0,0,0,0,0,0,0,0,0,0,0,0,1.32526813200521,0,0,0,1.20687393405714,1.05548235836034,0,0,0,0,0,0.9585742723838,0,0,0,0,0,0,0,0,0,0,1.54037956806927,1.92079364728584,0,0,0,0,1.51219837482584,0,0,0,1.19317375039945,0,0,1.52122236300469,1.13624816382698,0,0.98218544003954,0,0,0,0,0,0,0,1.13181550406067,0,0,0,1.13324121431038,0,1.21182298683557,0,0,0,0,0,1.33715662181017,0,0,0,0,0,1.16458276466842,0,2.7485446566073,0,0,0,0,1.53564386274411,0,0,0,0,0,0,0,0,1.3721381121164,0,1.04449390053757,0,0,0,0,1.68558462127767,0,0,0,0,1.10681236150169,0,1.26577081197367,0,1.69405171771457,0,0,0,0,0,0,1.15556115858769,0,1.43838478267938,0,1.14742634227722,0,0,1.05646045470597,0,0,0,0,0,0,0,0,0,0,0,0,0,0,0,0,0,0,0,0,0,0,0,0,0,0,0,1.28985825156393,0,0,0,0,0,0,0,0,0,0,1.25959040527185,0,0,1.38569466095199,0,0,0,0,0,1.20876571672318,0,0,0,0,1.18373309149459
"4","ENSMUSG00000000204","Slfn4",0,0,0,0,0,0,0,0,0,0,0,0,0,0,0,0,0,0,0,0,0,0,0,0,0,0,0,0,0,0,0,0,0,0,0,0,0,0,0,0,0,0,0,0,0,0,0,0,0,0,0,0,0,0,0,0,0,0,0,0,0,0,0,0,0,0,0,0,0,0,0,0,0,0,0,0,0,0,0,0,0,0,0,0,0,0,0,0,0,0,0,0,0,0,0,0,0,0,0,0,0,0,0,0,0,0,0,0,0,0,0,0,0,0,0,0,0,0,0,0,0,0,0,0,0,0,0,0,0,0,0,0,0,0,0,0,0,0,0,0,0,0,0,0,0,0,0,0,0,0,0,0,0,0,0,0,0,0,0,0,0,0,0,0,0,0,0,0,0,0,0,0,0,0,0,0,0,0,0,0,0,0,0,0,0,0,0,0,0,0,0,0,0,0,0,0,0,0,0,0,0,0,0,0,0,0,0,0,0,0,0,0,0,0,0,0,0,0,0,0,0,0,0,0,0,0,0,0,0,0,0,0,0,0,0,0,0,0,0,0,0,0,0,0,0,0,0,0,0,0,0,0,0,0,0,0,0,0,0,0,0,0,0,0,0,0,0,0,0,0,0,0,0,0,0,0,0,0,0,0,0,0,0,0,0,0,0,0,0,0,0,0,0,0,0,0,0,0,0,0,0,0,0,0,0,0,0,0,0,0,0,0,0,0,0,0,0,0,0,0,0,0,0,0,0,0,0,0,0,0,0,0,0,0,0,0,0,0,0,0,0,0,0,0,0,0,0,0,0,0,0,0,0,0,0,0,0,0,0,0,0,0,0,0,0,0,0,0,0,0,0,0,0,0,0,0,0,0,0,0,0,0,0,0,0,0,0,0,0,0,0,0,0,0,0,0,0,0,0,0,0,0,0,0,0,0,0,0,0,0,0,0,0,0,0,0,0,0,0,0,0,0,0,0,0,0,0,0,0,0,0,0,0,0,0,0,0,0,0,0,0,0,0,0,0,0,0,0,0,0,0,0,0,0,0,0,0,0,0,0,0,0,0,0,0,0,0,0,0,0,0,0,0,0,0,0,0,0,0,0,0,0,0,0,0,0,0,0,0,0,0,0,0,0,0,0,0,0,0,0,0,0,0,0,0,0,0,0,0,0,0,0,0,0,0,0,0,0,0,0,0,0,0,0,0,0,0,0,0,0,0,0,0,0,0,0,0,0,0,0,0,0,0,0,0,0,0,0,0,0,0,0,0,0,0,0,0,0,0,0,0,0,0,0,0,0,0,0,0,0,0,0,0,0,0,0,0,0,0,0,0,0,0,0,0,0,0,0,0,0,0,0,0,0,0,0,0,0,0,0,0,0,0,0,0,0,0,0,0,0,0,0,0,0,0,0,0,0,0,0,0,0,0,0,0,0,0,0,0,0,0,0,0,0,0,0,0,0,0,0,0,0,0,0,0,0,0,0,0,0,0,0,0,0,0,0,0,0,0,0,0,0,0,0,0,0,0,0,0,0,0,0,0,0,0,0,0,0,0,0,0,0,0,0,0,0,0,0,0,0,0,0,0,0,0,0,0,0,0,0,0,0,0,0,0,0,0,0,0,0,0,0,0,0,0,0,0,0,0,0,0,0,0,0,0,0,0,0,0,0,0,0,0,0,0,0,0,0,0,0,0,0,0,0,0,0,0,0,0,0,0,0,0,0,0,0,0,0,0,0,0,0,0,0,0,0,0,0,0,0,0,0,0,0,0,0,0,0,0,0,0,0,0,0,0,0,0,0,0,0,0,0,0,0,0,0,0,0,0,0,0,0,0,0,0,0,0,0,0,0,0,0,0,0,0,0,0,0,0,0,0,0,0,0,0,0,0,0,0,0,0,0,0,0,0,0,0,0,0,0,0,0,0,0,0,0,0,0,0,0,0,0,0,0,0,0,0,0,0,0,0,0,0,0,0,0,0,0,0,0,0,0,0,0,0,0,0,0,0,0,0,0,0,0,0,0,0,0,0,0,0,0,0,0,0,0,0,0,0,0,0,0,0,0,0,0,0,0,0,0,0,0,0,0,0,0,0,0,0,0,0,0,0,0,0,0,0,0,0,0,0,0,0,0,0,0,0,0,0,0,0,0,0,0,0,0,0,0,0,0,0,0,0,0,0,0,0,0,0,0,0,0,0,0,0,0,0,0,0,0,0,0,0,0,0,0,0,0,0,0,0,0,0,0,0,0,0,0,0,0,0,0,0,0,0,0,0,0,0,0,0,0,0,0,0,0,0,0,0,0,0,0,0,0,0,0,0,0,0,0,0,0,0,0,0,0,0,0,0,0,0,0,0,0,0,0,0,0,0,0,0,0,0,0,0,0,0,0,0,0,0,0,0,0,0,0,0,0,0,0,0,0,0,0,0,0,0,0,0,0,0,0,0,0,0,0,0,0,0,0,0,0,0,0,0,0,0,0,0,0,0,0,0,0,0,0,0,0,0,0,0,0,0,0,0,0,0,0,0,0,0,0,0,0,0,0,0,0,0,0,0,0,0,0,0,0,0,0,0,0,0,0,0,0,0,0,0,0,0,0,0,0,0,0,0,0,0,0,0,0,0,0,0,0,0,0,0,0,0,0,0,0,0,0,0,0,0,0,0,0,0,0,0,0,0,0,0,0,0,0,0,0,0,0,0,0,0,0,0,0,0,0,0,0,0,0,0,0,0,0,0,0,0,0,0,0,0,0,0,0,0,0,0,0,0,0,0,0,0,0,0,0,0,0,0,0,0,0,0,0,0,0,0,0,0,0,0,0,0,0,0,0,0,0,0,0,0,0,0,0,0,0,0,0,0,0,0,0,0,0,0,0,0,0,0,0,0,0,0,0,0,0,0,0,0,0,0,0,0,0,0,0,0,0,0,0,0,0,0,0,0,0,0,0,0,0,0,0,0,0,0,0,0,0,0,0,0,0,0,0,0,0,0,0,0,0,0,0,0,0,0,0,0,0,0,0,0,0,0,0,0,0,0,0,0,0,0,0,0,0,0,0,0,0,0,0,0,0,0,0,0,0,0,0,0,0,0,0,0,0,0,0,0,0,0,0,0,0,0,0,0,0,0,0,0,0,0,0,0,0,0,0,0,0,0,0,0,0,0,0,0,0,0,0,0,0,0,0,0,0,0,0,0,0,0,0,0,0,0,0,0,0,0,0,0,0,0,0,0,0,0,0,0,0,0,0,0,0,0,0,0,0,0,0,0,0,0,0,0,0,0,0,0,0,0,0,0,0,0,0,0,0,0,0,0,0,0,0,0,0,0,0,0,0,0,0,0,0,0,0,0,0,0,0,0,0,0,0,0,0,0,0,0,0,0,0,0,0,0,0,0,0,0,0,0,0,0,0,0,0,0,0,0,0,0,0,0,0,0,0,0,0,0,0,0,0,0,0,0,0,0,0,0,0,0,0,0,0,0,0,0,0,0,0,0,0,0,0,0,0,0,0,0,0,0,0,0,0,0,0,0,0,0,0,0,0,0,0,0,0,0,0,0,0,0,0,0,0,0,0,0,0,0,0,0,0,0,0,0,0,0,0,0,0,0,0,0,0,0,0,0,0,0,0,0,0,0,0,0,0,0,0,0,0,0,0,0,0,0,0,0,0,0,0,0,0,0,0,0,0,0,0,0,0,0,0,0,0,0,0,0,0,0,0,0,0,0,0,0,0,0,0,0,0,0,0,0,0,0,0,0,0,0,0,0,0,0,0,0,0,0,0,0,0,0,0,0,0,0,0,0,0,0,0,0,0,0,0,0,0,0,0,0,0,0,0,0,0,0,0,0,0,0,0,0,0,0,0,0,0,0,0,0,0,0,0,0,0,0,0,0,0,0,0,0,0,0,0,0,0,0,0,0,0,0,0,0,0,0,0,0,0,0,0,0,0,0,0,0,0,0,0,0,0,0,0,0,0,0,0,0,0,0,0,0,0,0,0,0,0,0,0,0,0,0,0,0,0,0,0,0,0,0,0,0,0,0,0,0,0,0,0,0,0,0,0,0,0,0,0,0,0,0,0,0,0,0,0,0,0,0,0,0,0,0,0,0,0,0,0,0,0,0,0,0,0,0,0,0,0,0,0,0,0,0,0,0,0,0,0,0,0,0,0,0,0,0,0,0,0,0,0,0,0,0,0,0,0,0,0,0,0,0,0,0,0,0,0,0,0,0,0,0,0,0,0,0,0,0,0,0,0,0,0,0,0,0,0,0,0,0,0,0,0,0,0,0,0,0,0,0,0,0,0,0,0,0,0,0,0,0,0,0,0,0,0,0,0,0,0,0,0,0,0,0,0,0,0,0,0,0,0,0,0,0,0,0,0,0,0,0,0,0,0,0,0,0,0,0,0,0,0,0,0,0,0,0,0,0,0,0,0,0,0,0,0,0,0,0,0,0,0,0,0,0,0,0,0,0,0,0,0,0,0,0,0,0,0,0,0,0,0,0,0,0,0,0,0,0,0,0,0,0,0,0,0,0,0,0,0,0,0,0,0,0,0,0,0,0,0,0,0,0,0,0,0,0,0,0,0,0,0,0,0,0,0,0,0,0,0,0,0,0,0,0,0,0,0,0,0,0,0,0,0,0,0,0,0,0,0,0,0,0,0,0,0,0,0,0,0,0,0,0,0,0,0,0,0,0,0,0,0,0,0,0,0,0,0,0,0,0,0,0,0,0,0,0,0,0,0,0,0,0,0,0,0,0,0,0,0,0,0,0,0,0,0,0,0,0,0,0,0,0,0,0,0,0,0,0,0,0,0,0,0,0,0,0,0,0,0,0,0,0,0,0,0,0,0,0,0,0,0,0,0,0,0,0,0,0,0,0,0,0,0,0,0,0,0,0,0,0,0,0,0,0,0,0,0,0,0,0,0,0,0,0,0,0,0,0,0,0,0,0,0,0,0,0,0,0,0,0,0,0,0,0,0,0,0,0,0,0,0,0,0,0,0,0,0,0,0,0,0,0,0,0,0,0,0,0,0,0,0,0,0,0,0,0,0,0,0,0,0,0,0,0,0,0,0,0,0,0,0,0,0,0,0,0,0,0,0,0,0,0,0,0,0,0,0,0,0,0,0,0,0,0,0,0,0,0,0,0,0,0,0,0,0,0,0,0,0,0,0,0,0,0,0,0,0,0,0,0,0,0,0,0,0,0,0,0,0,0,0,0,0,0,0,0,0,0,0,0,0,0,0,0,0,0,0,0,0,0,0,0,0,0,0,0,0,0,0,0,0,0,0,0,0,0,0,0,0,0,0,0,0,0,0,0,0,0,0,0,0,0,0,0,0,0,0,0,0,0,0,0,0,0,0,0,0,0,0,0,0,0,0,0,0,0,0,0,0,0,0,0,0,0,0,0,0,0,0,0,0,0,0,0,0,0,0,0,0,0,0,0,0,0,0,0,0,0,0,0,0,0,0,0,0,0,0,0,0,0,0,0,0,0,0,0,0,0,0,0,0,0,0,0,0,0,0,0,0,0,0,0,0,0,0,0,0,0,0,0,0,0,0,0,0,0,0,0,0,0,0,0,0,0,0,0,0,0,0,0,0,0,0,0,0,0,0,0,0,0,0,0,0,0,0,0,0,0,0,0,0,0,0,0,0,0,0,0,0,0,0,0,0,0,0,0,0,0,0,0,0,0,0,0,0,0,0,0,0,0,0,0,0,0,0,0,0,0,0,0,0,0,0,0,0,0,0,0,0,0,0,0,0,0,0,0,0,0,0,0,0,0,0,0,0,0,0,0,0,0,0,0,0,0,0,0,0,0,0,0,0,0,0,0,0,0,0,0,0,0,0,0,0,0,0,0,0,0,0,0,0,0,0,0,0,0,0,0,0,0,0,0,0,0,0,0,0,0,0,0,0,0,0,0,0,0,0,0,0,0,0,0,0,0,0,0,0,0,0,0,0,0,0,0,0,0,0,0,0,0,0,0,0,0,0,0,0,0,0,0,0,0,0,0,0,0,0,0,0,0,0,0,0,0,0,0,0,0,0,0,0,0,0,0,0,0,0,0,0,0,0,0,0,0,0,0,0,0,0,0,0,0,0,0,0,0,0,0,0,0,0,0,0,0,0,0,0,0,0,0,0,0,0,0,0,0,0,0,0,0,0,0,0,0,0,0,0,0,0,0,0,0,0,0,0,0,0,0,0,0,0,0,0,0,0,0,0,0,0,0,0,0,0,0,0,0,0,0,0,0,0,0,0,0,0,0,0,0,0,0,0,0,0,0,0,0,0,0,0,0,0,0,0,0,0,0,0,0,0,0,0,0,0,0,0,0,0,0,0,0,0,0,0,0,0,0,0,0,0,0,0,0,0,0,0,0,0,0,0,0,0,0,0,0,0,0,0,0,0,0,0,0,0,0,0,0,0,0,0,1.53678872974404,0,0,0,0,0,0,0,0,0,0,0,0,0,0,0,0,0,0,0,0,0,0,0,0,0,0,0,0,0,0,0,0,0,0,0,0,0,0,0,0,0,0,0,0,0,0,0,0,0,0,0,0,0,0,0,0,0,0,0,0,0,0,0,0,0,0,0,0,0,0,0,0,0,0,0,0,0,0,0,0,0,0,0,0,0,0,0,0,0,0,0,0,0,0,0,0,0,0,0,0,0,0,0,0,0,0,0,0,0,0,0,0,0,0,0,0,0,0,0,0,0,0,0,0,0,0,0,0,0,0,0,0,0,0,0,0,0,0,0,0,0,0,0,0,0,0,0,0,0,0,0,0,0,0,0,0,0,0,0,0,0,0,0,0,0,0,0,0,0,0,0,0,0,0,0,0,0,0,0,0,0,0,0,0,0,0,0,0,0,0,0,0,0,0,0,0,0,0,0,0,0,0,0,0,0,0,0,0,0,0,0,0,0,0,0,0,0,0,0,0,0,0,0,0,0,0,0,0,0,0,0,0,0,0,0,0,0,0,0,0,0,0,0,0,0,0,0,0,0,0,0,0,0,0,0,0,0,0,0,0,0,0,0,0,0,0,0,0,0,0,0,0,0,0,0,0,0,0,0,0,0,0,0,0,0,0,0,0,0,0,0,0,0,0,0,0,0,0,0,0,0,0,0,0,0,0,0,0,0,0,0,0,0,0,0,0,0,0,0,0,0,0,0,0,0,0,0,0,0,0,0,0,0,0,0,0,0,0,0,0,0,0,0,0,0,0,0,0,0,0,0,0,0,0,0,0,0,0,0,0,0,0,0,0,0,0,0,0,0,0,0,0,0,0,0,0,0,0,0,0,0,0,0,0,0,0,0,0,0,0,0,0,0,0,0,0,0,0,0,0,0,0,0,0,0,0,0,0,0,0,0,0,0,0,0,0,0,0,0,0,0,0,0,0,0,0,0,0,0,0,0,0,0,0,0,0,0,0,0,0,0,0,0,0,0,0,0,0,0,0,0,0,0,0,0,0,0,0,0,0,0,0,0,0,0,0,0,0,0,0,0,0,0,0,0,0,0,0,0,0,0,0,0,0,0,0,0,0,0,0,0,0,0,0,0,0,0,0,0,0,0,0,0,0,0,0,0,0,0,0,0,0,0,0,0,0,0,0,0,0,0,0,0,0,0,0,0,0,0,0,0,0,0,0,0,0,0,0,0,0,0,0,0,0,0,0,0,0,0,0,0,0,0,0,0,0,0,0,0,0,0,0,0,0,0,0,0,0,0,0,0,0,0,0,0,0,0,0,0,0,0,0,0,0,0,0,0,0,0,0,0,0,0,0,0,0,0,0,0,0,0,0,0,0,0,0,0,0,0,0,0,0,0,0,0,0,0,0,0,0,0,0,0,0,0,0,0,0,0,0,0,0,0,0,0,0,0,0,0,0,0,0,0,0,0,0,0,0,0,0,0,0,0,0,0,0,0,0,0,0,0,0,0,0,0,0,0,0,0,0,0,0,0,0,0,0,0,0,0,0,0,0,0,0,0,0,0,0,0,0,0,0,0,0,0,0,0,0,0,0,0,0,0,0,0,0,0,0,0,0,0,0,0,0,0,0,0,0,0,0,0,0,0,0,0,0,0,0,0,0,0,0,0,0,0,0,0,0,0,0,0,0,0,0,0,0,0,0,0,0,0,0,0,0,0,0,0,0,0,0,0,0,0,0,0,0,0,0,0,0,0,0,0,0,0,0,0,0,0,0,0,0,0,0,0,0,0,0,0,0,0,0,0,0,0,0,0,0,0,0,0,0,0,0,0,0,0,0,0,0,0,0,0,0,0,0,0,0,0,0,0,0,0,0,0,0,0,0,0,0,0,0,0,0,0,0,0,0,0,0,0,0,0,0,0,0,0,0,0,0,0,0,0,0,0,0,0,0,0,0,0,0,0,0,0,0,0,0,0,0,0,0,0,0,0,0,0,0,0,0,0,0,0,0,0,0,0,0,0,0,0,0,0,0,0,0,0,0,0,0,0,0,0,0,0,0,0,0,0,0,0,0,0,0,0,0,0,0,0,0,0,0,0,0,0,0,0,0,0,0,0,0,0,0,0,0,0,0,0,0,0,0,0,0,0,0,0,0,0,0,0,0,0,0,0,0,0,0,0,0,0,0,0,0,0,0,0,0,0,0,0,0,0,0,0,0,0,0,0,0,0,0,0,0,0,0,0,0,0,0,0,0,0,0,0,0,0,0,0,0,0,0,0,0,0,0,0,0,0,0,0,0,0,0,0,0,0,0,0,0,0,0,0,0,0,0,0,0,0,0,0,0,0,0,0,0,0,0,0,0,0,0,0,0,0,0,0,0,0,0,0,0,0,0,0,0,0,0,0,0,0,0,0,0,0,0,0,0,0,0,0,0,0,0,0,0,0,0,0,0,0,0,0,0,0,0,0,0,0,0,0,0,0,0,0,0,0,0,0,0,0,0,0,0,0,0,0,0,0,0,0,0,0,0,0,0,0,0,0,0,0,0,0,0,0,0,0,0,0,0,0,0,0,0,0,0,0,0,0,0,0,0,0,0,0,0,0,0,0,0,0,0,0,0,0,0,0,0,0,0,0,0,0,0,0,0,0,0,0,0,0,0,0,0,0,0,0,0,0,0,0,0,0,0,0,0,0,0,0,0,0,0,0,0,0,0,0,0,0,0,0,0,0,0,0,0,0,0,0,0,0,0,0,0,0,0,0,0,0,0,0,0,0,0,0,0,0,0,0,0,0,0,0,0,0,0,0,0,0,0,0,0,0,0,0,0,0,0,0,0,0,0,0,0,0,0,0,0,0,0,0,0,0,0,0,0,0,0,0,0,0,0,0,0,0,0,0,0,0,0,0,0,0,0,0,0,0,0,0,0,0,0,0,0,0,0,0,0,0,0,0,0,0,0,0,0,0,0,0,0,0,0,0,0,0,0,0,0,0,0,0,0,0,0,0,0,0,0,0,0,0,0,0,0,0,0,0,0,0,0,0,0,0,0,0,0,0,0,0,0,0,0,0,0,0,0,0,0,0,0,0,0,0,0,0,0,0,0,0,0,0,0,0,0,0,0,0,0,0,0,0,0,0,0,0,0,0,0,0,0,0,0,0,0,0,0,0,0,0,0,0,0,0,0,0,0,0,0,0,0,0,0,0,0,0,0,0,0,0,0,0,0,0,0,0,0,0,0,0,0,0,0,0,0,0,0,0,0,0,0,0,0,0,0,0,0,0,0,0,0,0,0,0,0,0,0,0,0,0,0,0,0,0,0,0,0,0,0,0,0,0,0,0,0,0,0,0,0,0,0,0,0,0,0,0,0,0,0,0,0,0,0,0,0,0,0,0,0,0,0,0,0,0,0,0,0,0,0,0,0,0,0,0,0,0,0,0,0,0,0,0,0,0,0,0,0,0,0,0,0,0,0,0,0,0,0,0,0,0,0,0,0,0,0,0,0,0,0,0,0,0,0,0,0,0,0,0,0,0,0,0,0,0,0,0,0,0,0,0,0,0,0,0,0,0,0,0,0,0,0,0,0,0,0,0,0,0,0,0,0,0,0,0,0,0,0,0,0,0,0,0,0,0,0,0,0,0,0,0,0,0,0,0,0,0,0,0,0,0,0,0,0,0,0,0,0,0,0,0,0,0,0,0,0,0,0,0,0,0,0,0,0,0,0,0,0,0,0,0,0,0,0,0,0,0,0,0,0,0,0,0,0,0,0,0,0,0,0,0,0,0,0,0,0,0,0,0,0,0,0,0,0,0,0,0,0,0,0,0,0,0,0,0,0,0,0,0,0,0,0,0,0,0,0,0,0,0,0,0,0,0,0,0,0,0,0,0,0,0,0,0,0,0,0,0,0,0,0,0,0,0,0,0,0,0,0,0,0,0,0,0,0,0,0,0,0,0,0,0,0,0,0,0,0,0,0,0,0,0,0,0,0,0,0,0,0,0,0,0,0,0,0,0,0,0,0,0,0,0,0,0,0,0,0,0,0,0,0,0,0,0,0,0,0,0,0,0,0,0,0,0,0,0,0,0,0,0,0,0,0,0,0,0,0,0,0,0,0,0,0,0,0,0,0,0,0,0,0,0,0,0,0,0,0,0,0,0,0,0,0,0,0,0,0,0,0,0,0,0,0,0,0,0,0,0,0,0,0,0,0,0,0,0,0,0,0,0,0,0,0,0,0,0,0,0,0,0,0,0,0,0,0,0,0,0,0,0,0,0,0,0,0,0,0,0,0,0,0,0,0,0,0,0,0,0,0,0,0,0,0,0,0,0,0,0,0,0,0,0,0,0,0,0,0,0,0,0,0,0,0,0,0,0,0,0,0,0,0,0,0,0,0,0,0,0,0,0,0,0,0,0,0,0,0,0,0,0,0,0,0,0,0,0,0,0,0,0,0,0,0,0,0,0,0,0,0,0,0,0,0,0,0,0,0,0,0,0,0,0,0,0,0,0,0,0,0,0,0,0,0,0,0,0,0,0,0,0,0,0,0,0,0,0,0,0,0,0,0,0,0,0,0,0,0,0,0,0,0,0,0,0,0,0,0,0,0,0,0,0,0,0,0,0,0,0,0,0,0,0,0,0,0,0,0,0,0,0,0,0,0,0,0,0,0,0,0,0,0,0,0,0,0,0,0,0,0,0,0,0,0,0,0,0,0,0,0,0,0,0,0,0,0,0,0,0,0,0,0,0,0,0,0,0,0,0,0,0,0,0,0,0,0,0,0,0,0,0,0,0,0,0,0,0,0,0,0,0,0,0,0,0,0,0,0,0,0,0,0,0,0,0,0,0,0,0,0,0,0,0,0,0,0,0,0,0,0,0,0,0,0,0,0,0,0,0,0,0,0,0,0,0,0,0,0,0,0,0,0,0,0,0,0,0,0,0,0,0,0,0,0,0,0,0,0,0,0,0,0,0,0,0,0,0,0,0,0,0,0,0,0,0,0,0,0,0,0,0,0,0,0,0,0,0,0,0,0,0,0,0,0,0,0,0,0,0,0,0,0,0,0,0,0,0,0,0,0,0,0,0,0,0,0,0,0,0,0,0,0,0,0,0,0,0,0,0,0,0,0,0,0,0,0,0,0,0,0,0,0,0,0,0,0,0,0,0,0,0,0,0,0,0,0,0,0,0,0,0,0,0,0,0,0,0,0,0,0,0,0,0,0,0,0,0,0,0,0,0,0,0,0,0,0,0,0,0,0,0,0,0,0,0,0,0,0,0,0,0,0,0,0,0,0,0,0,0,0,0,0,0,0,0,0,0,0,0,0,0,0,0,0,0,0,0,0,0,0,0,0,0,0,0,0,0,0,0,0,0,0,0,0,0,0,0,0,0,0,0,0,0,0,0,0,0,0,0,0,0,0,0,0,0,0,0,0,0,0,0,0,0,0,0,0,0,0,0,0,0,0,0,0,0,0,0,0,0,0,0,0,0,0,0,0,0,0,0,0,0,0,0,0,0,0,0,0,0,0,0,0,0,0,0,0,0,0,0,0,0,0,0,0,0,0,0,0,0,0,0,0,0,0,0,0,0,0,0,0,0,0,0,0,0,0,0,0,0,0,0,0,0,0,0,0,0,0,0,0,0,0,0,0,0,0,0,0,0,0,0,0,0,0,0,0,0,0,0,0,0,0,0,0,0,0,0,0,0,0,0,0,0,0,0,0,0,0,0,0,0,0,0,0,0,0,0,0,0,0,0,0,0,0,0,0,0,0,0,0,0,0,0,0,0,0,0,0,0,0,0,0,0,0,0,0,0,0,0,0,0,0,0,0,0,0,0,0,0,0,0,0,0,0,0,0,0,0,0,0,0,0,0,0,0,0,0,0,0,0,0,0,0,0,0,0,0,0,0,0,0,0,0,0,0,0,0,0,0,0,0,0,0,0,0,0,0,0,0,0,0,0,0,0,0,0,0,0,0,0,0,0,0,0,0,0,0,0,0,0,0,0,0,0,0,0,0,0,0,0,0,0,0,0,0,0,0,0,0,0,0,0,0,0,0,0,0,0,0,0,0,0,0,0,0,0,0,0,0,0,0,0,0,0,0,0,0,0,0,0,0,0,0,0,0,0,0,0,0,0,0,0,0,0,0,0,0,0,0,0,0,0,0,0,0,0,0,0,0,0,0,0,0,0,0,0,0,0,0,0,0,0,0,0,0,0,0,0,0,0,0,0,0,0,0,0,0,0,0,0,0,0,0,0,0,0,0,0,0,0,0,0,0,0,0,0,0,0,0,0,0,0,0,0,0,0,0,0,0,0,0,0,0,0,0,0,0,0,0,0,0,0,0,0,0,0,0,0,0,0,0,0,0,0,0,0,0,0,0,0,0,0,0,0,0,0,0,0,0,0,0,0,0,0,0,0,0,0,0,0,0,0,0,0,0,0,0,0,0,0,0,0,0,0,0,0,0,0,0,0,0,0,0,0,0,0,0,0,0,0,0,0,0,0,0,0,0,0,0,0,0,0,0,0,0,0,0,0,0,0,0,0,0,0,0,0,0,0,0,0,0,0,0,0,0,0,0,0,0,0,0,0,0,0,0,0,0,0,0,0,0,0,0,0,0,0,0,0,0,0,0,0,0,0,0,0,0,0,0,0,0,0,0,0,0,0,0,0,0,0,0,0,0,0,0,0,0,0,0,0,0,0,0,0,0,0,0,0,0,0,0,0,0,0,0,0,0,0,0,0,0,0,0,0,0,0,0,0,0,0,0,0,0,0,0,0,0,0,0,0,0,0,0,0,0,0,0,0,0,0,0,0,0,0,0,0,0,0,0,0,0,0,0,0,0,0,0,0,0,0,0,0,0,0,0,0,0,0,0,0,0,0,0,0,0,0,0,0,0,0,0,0,0,0,0,0,0,0,0,0,0,0,0,0,0,0,0,0,0,0,0,0,0,0,0,0,0,0,0,0,0,0,0,0,0,0,0,0,0,0,0,0,0,0,0,0,0,0,0,0,0,0,0,0,0,0,0,0,0,0,0,0,0,0,0,0,0,0,0,0,0,0,0,0,0,0,0,0,0,0,0,0,0,0,0,0,0,0,0,0,0,0,0,0,0,0,0,0,0,0,0,0,0,0,0,0,0,0,0,0,0,0,0,0,0,0,0,0,0,0,0,0,0,0,0,0,0,0,0,0,0,0,0,0,0,0,0,0,0,0,0,0,0,0,0,0,0,0,0,0,0,0,0,0,0,0,0,0,0,0,0,0,0,0,0,0,0,0,0,0,0,0,0,0,0,0,0,0,0,0,0,0,0,0,0,0,0,0,0,0,0,0,0,0,0,0,0,0,0,0,0,0,0,0,0,0,0,0,0,0,0,0,0,0,0,0,0,0,0,0,0,0,0,0,0,0,0,0,0,0,0,0,0,0,0,0,0,0,0,0,0,0,0,0,0,0,0,0,0,0,0,0,0,0,0,0,0,0,0,0,0,0,0,0,0,0,0,0,0,0,0,0,0,0,0,0,0,0,0,0,0,0,0,0,0,0,0,0,0,0,0,0,0,0,0,0,0,0,0,0,0,0,0,0,0,0,0,0,0,0,0,0,0,0,0,0,0,0,0,0,0,0,0,0,0,0,0,0,0,0,0,0,0,0,0,0,0,0,0,0,0,0,0,0,0,0,0,0,0,0,0,0,0,0,0,0,0,0,0,0,0,0,0,0,0,0,0,0,0,0,0,0,0,0,0,0,0,0,0,0,0,0,0,0,0,0,0,0,0,0,0,0,0,0,0,0,0,0,0,0,0,0,0,0,0,0,0,0,0,0,0,0,0,0,0,0,0,0,0,0,0,0,0,0,0,0,0,0,0,0,0,0,0,0,0,0,0,0,0,0,0,0,0,0,0,0,0,0,0,0,0,0,0,0,0,0,0,0,0,0,0,0,0,0,0,0,0,0,0,0,0,0,0,0,0,0,0,0,0,0,0,0,0,0,0,0,0,0,0,0,0,0,0,0,0,0,0,0,0,0,0,0,0,0,0,0,0,0,0,0,0,0,0,0,0,0,0,0,0,0,0,0,0,0,0,0,0,0,0,0,0,0,0,0,0,0,0,0,0,0,0,0,0,0,0,0,0,0,0,0,0,0,0,0,0,0,0,0,0,0,0,0,0,0,0,0,0,0,0,0,0,0,0,0,0,0,0,0,0,0,0,0,0,0,0,0,0,0,0,0,0,0,0,0,0,0,0,0,0,0,0,0,0,0,0,0,0,0,0,0,0,0,0,0,0,0,0,0,0,0,0,0,0,0,0,0,0,0,0,0,0,0,0,0,0,0,0,0,0,0,0,0,0,0,0,0,0,0,0,0,0,0,0,0,0,0,0,0,0,0,0,0,0,0,0,0,0,0,0,0,0,0,0,0,0,0,0,0,0,0,0,0,0,0,0,0,0,0,0,0,0,0,0,0,0,0,0,0,0,0,0,0,0,0,0,0,0,0,0,0,0,0,0,0,0,0,0,0,0,0,0,0,0,0,0,0,0,0,0,0,0,0,0,0,0,0,0,0,0,0,0,0,0,0,0,0,0,0,0,0,0,0,0,0,0,0,0,0,0,0,0,0,0,0,0,0,0,0,0,0,0,0,0,0,0,0,0,0,0,0,0,0,0,0,0,0,0,0,0,0,0,0,0,0,0,0,0,0,0,0,0,0,0,0,0,0,0,0,0,0,0,0,0,0,0,0,0,0,0,0,0,0,0,0,0,0,0,0,0,0,0,0,0,0,0,0,0,0,0,0,0,0,0,0,0,0,0,0,0,0,0,0,0,0,0,0,0,0,0,0,0,0,0,0,0,0,0,0,0,0,0,0,0,0,0,0,0,0,0,0,0,0,0,0,0,0,0,0,0,0,0,0,0,0,0,0,0,0,0,0,0,0,0,0,0,0,0,0,0,0,0,0,0,0,0,0,0,0,0,0,0,0,0,0,0,0,0,0,0,0,0,0,0,0,0,0,0,0,0,0,0,0,0,0,0,0,0,0,0,0,0,0,0,0,0,0,0,0,0,0,0,0,0,0,0,0,0,0,0,0,0,0,0,0,0,0,0,0,0,0,0,0,0,0,0,0,0,0,0,0,0,0,0,0,0,0,0,0,0,0,0,0,0,0,0,0,0,0,0,0,0,0,0,0,0,0,0,0,0,0,0,0,0,0,0,0,0,0,0,0,0,0,0,0,0,0,0,0,0,0,0,0,0,0,0,0,0,0,0,0,0,0,0,0,0,0,0,0,0,0,0,0,0,0,0,0,0,0,0,0,0,0,0,0,0,0,0,0,0,0,0,0,0,0,0,0,0,0,0,0,0,0,0,0,0,0,0,0,0,0,0,0,0,0,0,0,0,0,0,0,0,0,0,0,0,0,0,0,0,0,0,0,0,0,0,0,0,0,0,0,0,0,0,0,0,0,0,0,0,0,0,0,0,0,0,0,0,0,0,0,0,0,0,0,0,0,0,0,0,0,0,0,0,0,0,0,0,0,0,0,0,0,0,0,0,0,0,0,0,0,0,0,0,0,0,0,0,0,0,0,0,0,0,0,0,0,0,0,0,0,0,0,0,0,0,0,0,0,0,0,0,0,0,0,0,0,0,0,0,0,0,0,0,0,0,0,0,0,0,0,0,0,0,0,0,0,0,0,0,0,0,0,0,0,0,0,0,0,0,0,0,0,0,0,0,0,0,0,0,0,0,0,0,0,0,0,0,0,0,0,0,0,0,0,0,0,0,0,0,0,0,0,0,0,0,0,0,0,0,0,0,0,0,0,0,0,0,0,0,0,0,0,0,0,0,0,0,0,0,0,0,0,0,0,0,0,0,0,0,0,0,0,0,0,0,0,0,0,0,0,0,0,0,0,0,0,0,0,0,0,0,0,0,0,0,0,0,0,0,0,0,0,0,0,0,0,0,0,0,0,0,0,0,0,0,0,0,0,0,0,0,0,0,0,0,0,0,0,0,0,0,0,0,0,0,0,0,0,0,0,0,0,0,0,0,0,0,0,0,0,0,0,0,0,0,0,0,0,0,0,0,0,0,0,0,0,0,0,0,0,0,0,0,0,0,0,0,0,0,0,0,0,0,0,0,0,0,0,0,0,0,0,0,0,0,0,0,0,0,0,0,0,0,0,0,0,0,0,0,0,0,0,0,0,0,0,0,0,0,0,0,0,0,0,0,0,0,0,0,0,0,0,0,0,0,0,0,0,0,0,0,0,0,0,0,0,0,0,0,0,0,0,0,0,0,0,0,0,0,0,0,0,0,0,0,0,0,0,0,0,0,0,0,0,0,0,0,0,0,0,0,0,0,0,0,0,0,0,0,0,0,0,0,0,0,0,0,0,0,0,0,0,0,0,0,0,0,0,0,0,0,0,0,0,0,0,0,0,0,0,0,0,0,0,0,0,0,0,0,0,0,0,0,0,0,0,0,0,0,0,0,0,0,0,0,0,0,0,0,0,0,0,0,0,0,0,0,0,0,0,0,0,0,0,0,0,0,0,0,0,0,0,0,0,0,0,0,0,0,0,0,0,0,0,0,0,0,0,0,0,0,0,0,0,0,0,0,0,0,0,0,0,0,0,0,0,0,0,0,0,0,0,0,0,0,0,0,0,0,0,0,0,0,0,0,0,0,0,0,0,0,0,0,0,0,0,0,0,0,0,0,0,0,0,0,0,0,0,0,0,0,0,0,0,0,0,0,0,0,0,0,0,0,0,0,0,0,0,0,0,0,0,0,0,0,0,0,0,0,0,0,0,0,0,0,0,0,0,0,0,0,0,0,0,0,0,0,0,0,0,0,0,0,0,0,0,0,0,0,0,0,0,0,0,0,0,0,0,0,0,0,0,0,0,0,0,0,0,0,0,0,0,0,0,0,0,0,0,0,0,0,0,0,0,0,0,0,0,0,0,0,0,0,0
"5","ENSMUSG00000000248","Clec2g",0,0,0,0,0,0,0,0,0,0,0,0,0,0,0,0,0,0,0,0,0,0,0,0,0,0,0,0,0,0,0,0,0,0,0,0,0,0,0,0,0,0,0,0,0,0,0,0,0,0,0,0,0,0,0,0,0,0,0,0,0,0,0,0,0,0,0,0,0,0,0,0,0,0,0,0,1.19517848705916,0,0,0,0,0,0,0,0,0,0,0,0,0,0,0,0,0,0,0,0,0,0,0,0,0,0,0,0,0.896135374162459,0,0,0,0,0,0,0,0,0,0,0,0,0,0,0,0,0,0,0,0,0,0,0,0,0,0,0,0,0,0,0,0,0,0,0,0,0,0,0,0,0,0,0,1.20050732191222,0,0,0,0,0,0,0,0,0,0,0,0,0,0,0,0,0,0,0,0,0,0,0,0,0,0,0,0,0,0,0,0,0,0,0,0,0,0,0,1.48270277071928,0,0,1.2198367572379,0,0,0,0,0,0,0,0,0.740609358002297,0,0,0,0,0,0,0,0,0,0,0,0,0,0,0,0,0,0,1.13267045430356,0,0,0,0,0,0,0,0,0,0,0,0,0,0,0,0,0,0,0,0,0,0,0,0,0,0,0,0,0,0,0,0,0,0,0,0,0,0,0,0,0,0,0,0,0,0,0,0,0,0,0,0,0,1.16930552651307,0,0,0,0,0,0,0,0,0,0,0,0,0,1.0864941214069,0,0,0,0,0,0,0,0,0,0,0,0,0,0,0,0,0,0,0,0,0,0,0,0,0,0,0,0,0,0,0,0,0,0,0,0,0,0,0,0,0,0,0,0,0,0,0,0,0,0,0,0,0,0,0,0,0,0,0,0,0,0,0,0,0,0,0,0,0,0,0,0,0,0,0,0,0,0,0,0,0,0,0,0,0,1.01565939771575,0,0,0,0,0,0,0,0,0,0,0,0,0,0,0,0,0,0,0,0,0,0,0,0,0,0,0,0,0,0,0,0,0,0,0,0,0,0,0,0,0,0,0,0,0,0,0,0,0,0,0,0,0,0,0,0,0,0,0,0,0,0,0,0,0,0,0,0,0,0,0,0,0,0,0,0,0,0,0,0,0,0,0,0,0,0,0,0,0,0,0,0,0,0,0,0,0,0,0,0,0,0,0,0,0,0,0,1.23242708784122,0,0,1.05353208130755,0,0,0,0,0,0,0,0,0,0,0,0,0,0,0,0,0,0,0,1.16155823416498,0,0,0,0,0,0,0,0,0,0,0,0,0,0,0,0,0,0,0,0,0,0,0,0,0,0,0,0,0,0,0,0,0,0,0,0,0,0,0,0,0,0,0,0,0,0,0,0,0,0,0,0,0,0,0,0,0,0,0,0,0,0,0,0,0,0,0,0,0,0,0,0,0,0,0,0,0,0,0,0,0,0,0,0,0,0,0,0,0,0,0,0,0,0,0,0,0,0,0,0,0,0,0,0,0,0,0,0,0,0,0,0,0,0,0,0,0,0,0,0,0,0,0,0,0,0,0,0,0,0,0,0,0,0,0,0,0,0,0,0,0,0,0,0,0,0,0,0,0,0,0,0,0,0,0,0,0,0,0,0,0,0,0,0,0,0,0,0,0,0,0,0,0,0,0,0,0,0,0,0,0,0,0,0,0,0,0,0,0,0,0,0,0,0,0,0,0,0,0,0,0,0,0,0,0,0,0,0,0,0,0,0,0,0,0,0,0,0,0,0,0,0,0,0,0,0,0,0,0,0,0,0,0,0,0,0,0,0,0,0,0,0,0,0,0,0,0,0,0,0,0,0,0,0,0,0,0,0,0,0,0,0,0,0,0,0,0,0,0,0,0,0,0,0,1.1113048706232,0,0,0,0,0,0,0,0,0,0,0,0,0,0,0,0,0,0,0,0,0,0,0,0,0,0,0,0,0,0,0,0,0,0,0,0,0,0,0,0,0,0,0,0,0,0,0,0,0,0,0,0,0,0,0,0,0,0,0,0,0,0,0,0,0,0,0,0,0,0,0,0,0,0,0,0,0,0,0,0,0,0,0,0,0,0,0,0,0,0,0,0,0,0,0,0,0,0,0,0,0,0,0,0,0,0,0,0,0,0,0,0,0,0,0,0,0,0,0,0,0,0,0,0,0,0,0,0,0,0,0,0,0,0,0,0,0,0,0,0,0,0,0,0,0,0,0,0,0,0,0,0,0,0,0,0,0,0,0,0,0,0,0,0,0,0,0,0,0,0,0,0,0,0,0,0,0,0,0,0,0,0,0,0,0,0,0,0,0,0,0,0,0,0,0,0,0,0,0,0,0,0,0,0,0,0,0,0,0,0,0.437336085778656,0,0,0,0,0,0,0,0,0,0,0,0,0,0,0,0,0,0,0,0,0,0,0,0,0,0,0,0,0,0,0,0,0,0,0,0,0,0,0,0,0,0,0,0,0,0,1.03714882182749,0,0,0,0,0,0,0,0,0,0,0,0,0,0,0,0,0,0,0,1.06485489624934,0,0,0,0,0,1.67686690314778,0,0,0,0,0,0,0,0,0,0,0,0,0,0,0,0,0,0,0,0,0,0,0,0,0,0,0,0,0,0,0,0,0,0,0,0,0,0,0,0,0,0,0,0,0,0,0,0,0,1.00786140486471,0,0,0,0,0,0,0,0,0,0,0,0,0,0,0,0,0,0,0,0,0,0,0,0,0,0,1.96106195407592,0,0,0,0,0,0,0,0,0,0,0,0,0,0,0,0,0,0,0,0,0,0,0,0,0,0,0,0,0,0,0,0,0,0,0,0,0,0,0,0,0,0,0,0,0,0,0,0,0,0,1.36060487500458,0,0,0,0,0,0,0,0,0,0,0,0,0,0,0,0,0,0,0,0,0,0,0,0,0,0,0,0,0,0,0,0,0,0,0,0,0,0,0,0,0,0,0,0,0,0,0,0,0,0,0,0,0,0,0,0,0,0,0,0,0,0,0,0,0,0,0,0,0,0,0,0,0,0,0,0,0,0,0,0,0,0,0,0,0,0,0,0,0,0,0,0,0,0,0,1.33241313445631,1.11708103740762,0,0,0,0,0,0,0,0,0,0,0,1.05062135876332,0,0,0,0,0,0,0,0,0,0,0,0,0,0,0,0,0,0,0,0,0,0,0,0,0,0,0,0,0,0,0,0,0,0,0,1.21598205576,0,0,0,0,0,0,0,0,0,0,0,0,0,0,0,0,0,0,0,0,0,0,0,0,0,0,0,0,0,0,0,0,1.60975798925527,0,0,0,0,0,0,0,0,0,0,0,0,0,0,0,0,0,0,0,0,0,0,0,0,0,0,0,0,0,0,0,0,0,0,0,0,0,0,0,0,0,0,0,0,0,0,0,0,0,0,0,0,0,0,0,0,0,0,0,0,0,0,0,0,1.13467089886917,0,0,0,0,0,0,0,0,0,0,0,0,0,0,0,0,0,0,0,0,0,0,0,0,0,0,0,0,0,0,0,0,0,0,0,0,0,0,0,0,0,0,0,0,0,0,0,0,0,0,0,0,0,0,0,0,0,0,0,0,0,0,0,0,0,0,0,0,0,1.14963232167946,0,0,0,0,0,0,0,0,0,0,1.45414922749431,0,0,0,0,0,0,0,0,0,0,0,0,0,0,0.734294325465117,0,0,0,0,0,0,0,0,0,0,0,0,0,0,0,0,0,0,0,0,0,0,0,0,0,0,0,0,0,0,0,0,0,0,0,0,0,0,0,0,0,0,0,0,0,0,0,0.924896324040134,0,0,0,0,0,0,0,0,0,0,0,0,1.14014026663984,0,0,0,0,0,0,0,0,0,0,0,0,0,0,0,0,0,0,0,0,0,0,0,0,0,0,0,0,0,0,0,0,0,0,0,0,0,0,0,0,0,0,0,0,0,0,0,0,0,0,0,0,0,0,0,0,0,0,0,0,0,0,0,0,0,0,0,0,0,0,0,0,0,0,0,0,0,0,0,0,0,0,0,0,0,0,0,0,0,0,0,0,0,0,0,0,0,0,0,0,0,0,0,0,0,0,0,0,0,0,0,0,0,0,0,0,0,0,0,0,0,0,0,0,0,0,0,0,0,0,0,0,0,0,0,0,0,0,1.39429742384286,0,0,0,0,0,0,0,0,0,0,0,0,0,0,0,0,0,0,0,0,0,0,0,0,0,0,0,0,0,0,0,0,0,0,0,0,0,0,0,0,0,0,0,0,0,0,0,0,0,0,0,0,0,0,0,0,0,0,0,0,0,0,0,0,0,0,0,0,0,0,0,0,0,0,0,0,0,0,0,0,0,0,0,0,0,0,0,0,0,0,0,0,0,0,0,0,0,0,0,0,0,0,0,0,0,0,0,0,0,0,0,0,0,0,0,0,0,0,0,0,0,0,1.52796870963328,0,0,0,0,0,0,0,0,0,0,0,0,0,0,0,0,0,0,0,0,0,0,0,0,0,0,0,0,0,0,0,0,0,0,0,0,0,0,0,0,0,0,0,0,0,0,0,0,0,0,0,0,0,0,0,0,0,0,0,0,0,0,0,0,0,0,0,0,1.29715362479495,0,0,0,0,0,0,0,0,0,0,0,0,0,0,0,0,0,0,0,0,0,0,0,0,0,0,0,0,0,0,0,0,1.15690450548904,0,0,0,0,0,0,1.26760164690031,0,0,0,0,0,0,0,0,0,0,0,0,0,0,0,0,0,0,0,0,0,0,0,0,0,0,0,0,0,0,0,0,0,0,0,0,0,0,0,0,0,0,0,0,0,0,0,0,0,0,0,0,0,0,0,0,0,0,0,0,0,0,0,0,0,0,0,0,0,0,0,0,0,0,0,0,0,0,0,0,0,1.15930125268211,0,0,0,0,0,0,0,0,0,0,0,0,0,0,0,1.14713291979338,0,0,0,0,0,0,0,0,0,0,0,0,0,0,0,0,0,0,0,0,0,0,0,0,0,0,0,0,0,0,0,0,0,0,0,0,0,0,0,0,0,0,0,0,0,0,0,1.49586677349517,0,0,0,0,0,0,0,0,0,0,0,0,0,0,0,0,0,0,0,0,0,0,0,0,0,0,1.53089532670054,0,0,0,0,0,0,0,0,0,0,0,0,0,0,0,0,0,0,0,0,0,0,0,0,0,0,0,0,0,0,0,0,0,0,0,0,0,0,0,0,0,0,1.45818540351962,0,0,0,0,0,0,0,0,0,0,0,0,0,0,0,0,0,0,0,0,0,0,0,0,0,0,0,0,0,1.39979475577479,0,0,0,0,0,0,0,0,0,0,0,0,0,0,0,0,0,0,0,0,0,0,0,0,0,0,0,0,0,0,0,0,0,0,0,0,0,0,0,0,0.944426689591612,0,0,0,0,0,0,0,0,0,0,0,0,0,0,0,0,0,0,0,0,0,0,0,1.10464852429996,0,0,0,0,0,0,0,0,0,0,0,0,0,0,0,0,0,0,0,0,0,0,0,0,0,0,0,0,0,0,0,0,0,0,0,0,0,0,0,0,0,0,0,0,0,0,0,0,0,0.792692051614403,0,0,0,0,0,0,0,0.730648274091891,0,0,0,0,0,0,0,0,0,0,0,0,0,0,0,0,0,0,0,0,0,0,0,0,0,0,0,0,0,0,0,0,0,0,0,0,0,0,0,0,0,0,0,0,0,0,0,0,0,0,0,0,0,0,0,0,0,0,0,0,0,0,0,0,0,0,0,0,0,0,0,0,0,0,0,0,0,0,0,0,0,0,0,0,0,0,0,0,0,1.12418458327894,0,0,0,0,0,0,0,0,0,0,0,0,0,0,0,0,0,0,0,0,0,0,0,0,0,0,0,0,0,0,0,0,0,0,0,0,0,0,0,0,0,0,0,0,0,0,0,0,0,0,1.26267206678161,0,0,0,0,0,0,0,0,0,0,0,0,0,0,0,0,0,0,0,0,0,0,0,0,0,0,0,0,0,0,0,0,0,0,0,0,0,0,0,0,0,0,0,0,0,0,0,0,0,0,0,0,0,0,0,0,0,0,0,0,0,0,0,0,0,0,0,0,0,0,0,0,0,0,0,0,0,0,0,0,0,0,0,0,0,0,0,0,0,0,0,0,0,0,0,0,0,0,0,0,2.53163708099442,0,0,0,0,1.07708503856894,0,0,0,0,0,0,0,0,0,0,0,0,0,0,0,0,0.741298872018096,0,0,0,0,0,0,0,0,0,0,0,0,0,0,0,0,0,0,0,0,0,0,0,0,0,0,0,0,0,0,0,0,0,0,0,0,0,1.3122281487223,0,0,0,0,0,0,0,0,0,0,0,1.19485722400428,0,0,0,0,0,0,0,0,0,0,0,0,0,0,0.847297860387204,0,0,0,0,0,0,0,0,0,0,0,0,0,0,0,0,0,0,0,0,0,0,0,0,0,0,0,0,0,0,0,0,0,0,0,0,0,0,1.5199652778558,0,0,0,0,0,0,0,1.14377046288321,0,0,0,0,0,0,0,0,0,0,0,0,0,0,0,0,0,0,0,0,0,0,0,0,0,0,0,0,0,0,0,0,0,0,0,0,0,0.906914365037627,0,0,0,0,0,0,0,0,0,0,0,0,0,0,0,0,0,0,0,0,0,0,0,0,0,0,0,0,0,0,0,0,0,0,0,0,0,0,0,0,0,0,0,0,0,0,0,0,0,0,0,0,0,0,0,0,0,0,0,0,0,0,0,0,0,0,0,0,0,0,0,0,0,0,0,0,0,0,0,0,0,0,0,0,0,0,0,0,0,0,0,0,0,0,0,0,0,0,0,0,0,0,0,0,0,0,0,0,0,0,0,0,0,0,0,0,0,0,0,0,0,0,0,0,0,0,0,0,0,0,0,0,0,0,0,0,0,0,0,0,0,0,0,0,0,0,0,0,0,0,0,0,0,0,0,0,0,0,0,0,0,0,0,0,0,0,0,0.425229634294385,0,0,0,0,0,0,0,0,0,0,0,0,0,0,0,0,0,0,0,0,0,0,0,0,0,0,0,0,0,0,0,0,0,0,0,0,0,0,0,0,0,0,0,0,0,0.840798687690103,0,0,0,0,0,0,0,0,0,0,0,0,0,0,0,0,0,0,0,0,0,0,0,0,0,0,0,0,0,0,0,0,0,0,0,0,0,0,0,0,0,0,0,0,0,0,0,0,0,0,1.08532436785286,0,0,0,0,1.12446518522752,0,0,0,0,0,0,0,0,0,0,1.1849927269262,0,0,0,0,0,0,0,0,0,0,0,0,0,0,0,0,0,0,0,0,0,0,0,0,0,0,0,0,0,0.875824724507107,0,1.3025894956157,0,0,0,0,0,0,0,0,0,0,0,0,0,0,0,0,0,0,0,0,0,0,0,0,0,0,0,0,0,0,0,0,0,0,0,0,0,0,0,0,0,0,0,0,0,0,0,0,0,0,0,0,0,0,0,0,1.18578151735955,0,0,0,0,0,0,0,0,0,0,0,0,0,0,0,0,0,0,0,0,0,0,0,0,0,0,0,0,0,0,0,0,0,0,0,0,0,0,0,0,0,0,0,0,0,0,0,0,0,0,0,0,0,0,0,0,0,0,0,0,0,0,0,0,0,0,0,0,0,1.83512693114287,0,0,0,0,0,0,0,0,0,1.12671557751677,0,0,0,0,0,0,0,0,0,0,0.86251554535809,0,0,0,0,0,0,0,0,0,0,0,0,0,0,0,0,0,0,0,0,0,0,0,1.42564878117569,0,0,0,0.720962922520246,0,0,0,0,0,0,0,0,0,0,0,0,0,0,0,0,0,0,0,0,0,0,0,0,0,0,0,0,0,0.694801274819441,0,0,0,0,0,0,0,0,0,0.637435296480645,0,0,0,0.903931389427313,0,0,0,0,0,0,0,0,0,0,0,0,0,0,0,0,0,0,0,0,0,0,0,0,0,0,0,0,0,0,0,0,0.520669079360747,0,0,0,0,0,0,0,0,0,0,0,0,0,0,0,0,0,0,0,0,0,0,0,0,0,0,0,0,0,0,0,0,0,0,0,0,0,0,0,0,0,0,0,0,0,0,0,0,0,0,0,0,0,0,0,0,0,0,0,0,0,0,0,0,0,0,0,0,0,0,0,0,0,0,0,0,0,0,0,0,0,0,0,0,0,0,0,0,0.801159994001903,0,0,0,0,0,0,0,0,0,0,0,0,0,0,0,0,0,0,0,0,0,0,0,0,0,0,0,0,0,0,0,0,0,0,0,0,0,0,0,0,0,0,0,0,0,0,0,0,0,0,0,0,0,0,0,0,0,0,0,0,0,0,0,0,0,0,0,0,0,0,0,0,0,0,0,0,0,0,0,0,0,0,0,0,0,0,0,0,0,0,0,0,0,0,0,0,0,0,0,0,0,0,0,0,0,0,0,0,0,0,0,0,0,0,0,0,0,0,0,0,0,0,0,0,0,0,0,0,0,0,0,0,0,0,0,0,0,0,0,0,0,0,0,0,0,0,0,0,0,0,0,0,0,0,0,0,0,0,0,0,0,0,0,0,0,0,0,0,0,0,0,0,0,0,0,0,0,0,0,0,0,0,0,0,0,0,0,0,0,0,0,0,0,0,0,0,0,0,0,0,0,0,0,0,0,0,0,0,0,0,0,0,0,0,0,0.969513424005379,0,0,0,0,0,0,0,0,0,0,0,0,0,0,0,0,0,0,0,0,0,0,0,0,0,0,0,0,0,0,0,0,0,0,0,0,0,0,0,0,0,0,0,0,0,0,0,0,0,0,0,0,0,0,0,0,0,0,0,0,0,0,0,0,0,0,0,0,0,0,0,0,0,0,0,0,0,0,0,0,0,0,0,0,0,0,0,0,0,0,0,0,0,0,0,0,0,0,0,0,0,0,0,0,0,0,0,0,0,0,0,0,0,0,0,0,0,0,0,0,0,0,0,0,0,0,0,0,0,0,0,0,0,0,0,0,0,0,0,0,0,0,0,0,0,1.54457005829119,0,0,0,0,0,0,0,0,0,0,0,0,0,0,0,0,0,0,0,0,0,0,0,0,0,0,0,0,0,0,0,0,0,0,0,0,0,0,0,0,0,0,0,0,0,0,0,0,0,0,0,0,0,0,0,0,0,0,0,0,0,0,0,0,0,0,0,0,0,0,0,0,0,0,0,0,0,0,0,0,0,0,0,0,0,0,0,0,0,0,0,0,0,0,0,0,0,0,0,0,0,0,0,0,0,0,0,0,0,0,0,0,0,0,0,0,0,0,0,0,0,0,0,0,0,0,0,0,0,0,0,0.692447914760511,0,0,0,0,0,1.26076668031892,0,0,0,0,0,0,0,0,0,0,0,0,0,0,0,0,0,0,0,0,0,0,0,0,0,0,0,0,0,0,0,0,0,0,0,0,0,0,0,0,0,0,0,0,0,0,0,0,0,0,0,0,0,0,0,0,0,0,0,0,0,0,0,0,0,0,0,0,0,0,0,0,1.14948496409249,0,0,0,0,0,0,0,0,0,0,0,0,0,0,0,0,0,0,0,0,0,0,0,0,0,0,0,0,0,0,0,0,0,0,0,0,0,0,0,0,0,0,0,0,0,0,0,0,0,0,0,0,0,0,0,0,0,0,0,0.673870528216599,0,0,0,0,0,0,0,0,0,0,0,0,0,0,0,0,0,0,0,0,0,0,0,0,0,0,0,0,0,0,0,0,0,0,0,0,0,0,0,0,0,0,0,0,1.07919610703792,0,0,0,0,0,0,0,0,0,0,0,0,0,0,1.15007464567578,0,0,0,0,0,0,0,0,0,0,0,0,0,0,0,1.21431459663628,0,0,0,0,0,0,0,0,0,0,0,0,0,0,0,0,0,0,0,0,0,0,0,0,0,0,0,0,0,0,0,0,0,0,0,0,0.916801035515889,0,0,0,0,0,0,0,0,0,0,0,0,0,0,0,0,0,0,0,0,0,0,0,0,0,0,0,0,0,0,0,0,0,0,0,0,0,0,0,0,0.83833273771762,0,0,0,0,0,0,0,0,0,0,0,0,0,0,0,0,0,0,0,0,0,0,0,0,0,0,0,0.716916520608098,0,0,0,0,0,0,0,0,0,0,0,0,0,0,0,0,0,0,0,0,0,0,0,0,0,0,0,0,0,0,0,0,0,0,0,0,0,0,0,0,0,0,0,0,0,0,0,0,0,0,0,0,0,0,0,0,0,0,0,0,0,0,0,0,0,0,0,0,0,0,0,0,0,0,0,0,0,0,0,0,0,0,0,0,0,0,0,0,0,0,0,0,0,0,0,0,0,0,0,0,0,0,0,0,0,0,0,0,0,0,0,0,0,0,0,0,0,0,0,0,0,0,0,0,0,0,0,0,0,0,0,0,0,0,0,0,0,0,0,0,0,0,0,0,0,0,0,0,0,1.06150442349463,0,0,0,0,0,0,0,0,0,0,0,0,0,0,0,0,0,0,0,0,0,0,0,0,0,0,0,0,0,0,0,0,0,0,0,0,0,0,0,0,0,0,0,0,0,0,0,0,0,0,0,0,0,0,0,0,0,0,0,0,0,0,0,0,0,0,0,0,0,0,0,0,0,0,0,0,0,0,0,0,0,0,0,0,0,0,0,0,0,0,0,0,0,0,0,0,0,0,0,0,0,0,0,0,0,0,0,0,0,0,0,0,0,0,0,0,0,0,0,0,0,0,0,0,0,0,0,0,0,0,0,0,0,0.95482274823586,0,0,0,0,0,0,0,0,0,1.04917256292988,0,0,0,1.29062179682166,0,0,0,0,0,0,0,0,0,0,0,0,0,0,0,0,0,0,0,0,0,0,0,0,0,0,0,0,1.12334370354985,0,0,0,1.21248629616441,0,0,0,0,0,0,0,0,0,0,0,0,0,0,0,0,0,0,0,0,0,0,0,0,0,1.17453454950401,0,0,0,0,0,0,1.1417344077276,0,0,0,0,0,0,0,0,0,0,0,0,0,0,0,0,0,0,0,0,0,0,0,0,0,0,0,0,0,0,0,0,1.12194531610153,0,0,0,0,0,0,0,0,0,0,0,0,0,0,0,0,0,0,0,0,0,0,0,0,0,0,0,0,0,0,0,0,0,0,0,0,0,0,0,0,0,0,0,0,0,0,0,0,0,0,0,0,0,0,0,0,0,0,0,0,1.29081284349628,1.25508925839795,0,0,0,0,0,0,0,0,0,0,0,0,0,0,0,0,0,0,0,0,0,0,0,0,0,0,0,0,0,0,0,0,0,0,0,0,0,0,0,0,0,0,0,0,0,0,0,0,0,0,0,1.18783786144947,0,0,0,0,0,0,0,0,0,0,0,0,0,0,0,0,0,0,0,0,0,0,0,0,0,0,0,0,0,0,0,0,0,0,0,0,0,0,0,0,0,0,0,0,0,0,0,0,0,0,0,0,0,0,0,0,0,0,0,0,0,0,0,0,0,0,0,0,0,0,0,0,0,0,0,0,0,0,0.991686665160368,0,0,0,0,0,0,0,0,0,0,0,0,0,0,0,0,0,0,0,0,0,0,0,0,0,0,0,0,0,0,0,0,0,0,0,0,0,0,0,0,0,0,0,0,0,0,0,0,0,0,0,0,0,0,0,0,0,0,0,0,0,0,0,0,0,0,0,0,0,0,0,0,0,0,0,0,0,0,0,0,0,0,0,0,0,0,0,0,0,0,0,0,0,0,0,0,0,0,0,0,0,0,0,0,0,0,1.15318150652622,0,0,0,0,0,0,0,0,0,0,0,0,0,0,0,0,0,0,0,0,0,0,0,0,0,1.05646045470597,0,0,0,0,0,0,0,0,0,0,0,0,0,0,0,0,0,0,0,0,0,0,0,0,0,0,0,0,0,0,0,0,0,0,0,0,0,0,0,0,0,1.1253079191313,0,0,0,0,0,1.03119059034626,0,0,0,0,0,0,0,0,0,0,0,0,1.13124632873323,0,0,0,0,0,0,0,0,0,1.0253062797633,0,0,0,0,0,0,0,0,0,0,0,0,0,0,0,0,0,0,0,0,0,0,0,0,0,0,0,0,0,0,0,0,0,0,0,0,0,0,0,0,0,0,0,0,0,0,0,0,0,0,0,0,0,0,0,0,0,0,0,0,0,0,0,0,0,0,0,0,0,0,0,0,0,0,0,0,0,0,0,0,0,0,0,0,0,0,0,0,0,0,0,0,0,0,0,0,0,0,0,0,0,0,0,0,0,0,0,0,0,0,0,0,0,0,0,0,0,0,0,0,0,0,0,0,0,0,0,0,0,0,0,0,0,0,0,0,0,0,0,0,0,0.996404406552007,0,0,0,0,0,0,0,0,0,0,0,0,0,0,0,0,0,0,0,0,0,0,0,0,0,0,0,0,0,0,0,0,0,0,0,0,0,0,0,0,0,0,0,0,0,1.51523842394519,0,0,1.30513095401268,0,0,0,0,0,0,0,0,0,0,0,0,0,0,0,0,0,0,0,0,0,0,0,0,0,0,0,0,0,0,0,0,0,0,0,0,0,0,0,0,0,0,0,0,0,0,0,0,0,0,0,0,0,0,0,0,0,0,0,0,0,0,0,0,0,0,0,0,0,0,0,0,0,0,0,0,0,0,0,0,0,0,0,0,0,0,0,0,0,0,0,0,0,0,0,0,0,0,0,0,0,0,0,0,0,0,0,0,0,0,0,0,0,0,0,0,0,0,0,0,0,0,1.34361157123749,0,0,0,0,0,0,0,0,0,0,0,0,0,0,0,0,0,0,0,0,0,0,0,0,0,0,0,0,0,0,0,0,0,0,0,0,0,0,0,0,0,0,0,0,0,0,0,0,0,0,0,0,0,0,0,0,0,0,0,0,0,0,0,0,0,0,0,0,0,0,0,0,0,0,0,0,0,0,0,0,0,0,0,0,0,0,0,0,0,0,0,0,0,0,0,0,0,0,0,0,0,0,0,0,0,0,0,0,0,0,0,0,0,0,0,0,1.2198367572379,0,0,0,0,0,0,0,0,0,0,0,0,0,0,0,0,0,0,0,0,0,0,0,0,0,0,0,0,0,0,0,0,0,0,0,0,0,0,0,0,0,0,0,0,0,0,0,0,0,0,0,0,0,0,0,0,0,0,0,0,0,0,0,0,0,0,0,0,0,0,0,0,0,0,0,0,0,0,0,0,0,0,0,0,0,0,0,0,0,0,0.960262870730042,0,0,0,0,0,0,0,0,0,0,0,0,0,0,0,0,0,0,0,0,0,0,0,0,0,0,0,0,0,0,0,0,0,0,0,0,0,0,0,0,0,0,0,0,0,0,0,0,0,0,0,0,0,0,0,0,0,0,0,0,0,0,0,0,0,0,0,0,1.10912168208046,0,0,0,0,0,0,0,0,0,0,0,0,0,0,0,0,0,0,0,0,0,0,0,0,0,0,0,0,0,0,0,0,0,0,0,0,0,0,0,0,0,0,0,0,0,0,0,0,0,0,0,0,0,0,0,0,0,0,0,0,0,0,0,0,0,0,0,0,0,0,0,0,0,0,0,0,0,0,0,0,0,0,0,0,0,0,0,0,0,0,0,0,0,0,0,0,0,0,0,0,0,0,0,0,0,0,0,0,0,0,0,0,0,0,0,0,0,0,0,0,0,0,0,0,0,0,0,0,0,0,0,0,0,0,0,0,0,0,0,0,0,0,0,0,0,0,0,0,0,0,0,0,0,0,0,0,0,0,0,0,1.29426269940212,0,0,0,0,0,0,0,0,0,0,0,0,0,0,0,0,0,0,0,0,0,0,0,0,0,0,0,0,0,0,0,0,0,0,0,0,0,0,0,0,0,0,0,0,0,0,0,0,0,0,0,0,0,0,0,0,0,0,0,0,0,0,0,0,0,0,0,0,0,0,0,0,0,0,0,0,0,0,0,0,0,0,0,0,0,0,0,0,0,0,0,0,0,0,0,0,0,0,0,0,0,0,0,0,0,0,0,0,0,0,0,0,0,0,0,0,0,0,0,0,0,0,0,0,0,0,0,0,0,0,0,0,0,0,0,0,0,0,0,0,0,0,0,0,0,0,0,0,0,0,0,0,0,0,0,0,0,0,0,0,0,0,0,0,0,0,0,0,0,0,0,0,0,0,0,0,0,0,0,0,0,0,0,0,0,0,0,0,0,0,0,0,0,0,0,0,0,0,0,0,0,0,0,0,0,0,0,0,0,0,0,0,0,0,0,0,0,0,0,0,0,0,0,0,0,0,0,0,0,0,0,0,0,0,1.33964687019993,0,0,0,0,0,0,0,0,0,0,0,0,0,0,0,0,0,0,0,0,0,0,0,0,0,0,0,0,0,0,0,0,0,0,0,0,0,0,0,0,0,0,0,0,0,0,0,0,0,0,0,0,0,0,0,0,0,0,0,0,0,0,0,0,0,0,0,0,0,0,0,0,0,0,0,0,0,0,0,0,0,0,0,0,0,0,0,0,0,0,0,0,0,0,0,0,0,0,0,0,0,0,0,0,0,0,0,0,0,0,0,0,0,0,0,0,0,0,0,0,0,0,0,0,0,0,0,0,0,0,0,0,0,0,0,0,0,0,0,0,0,0,0,0,0,0,0,0,0,0,0,0,0,0,0,0,0,0,0,0,0,0,0,0,0,0,0,0,0,0,0,0,0,0,0,0,0,0,0,0,0,0,0,0,0,0,0,0,0,0,0,0,0,0,0,0,0,0,0,0,0,0,0,0,0,0,0,0,0,0,0,0,0,0,0,0,0,0,0,0,0,0,0,0,0,0,0,0,0,0,0,0,0,0,0,0,0,0,0,0,0,0,0,0,0,0,0,0,0,0,1.1209687268748,0,0,0,0,0,0,0,0,0,0,0,0,0,0,0,0,0,0,0,0,0,0,0,0,0,0,0,0.964663233555208,0,1.12968435118991,0,0,0,0,0,0,0,0,0,0,0,0,0,0,0,0,0,0,0,0,0,0,0,0,0,0,0,0,0,0,0,0,0,0,0,0,0,0,0,0,0,0,0,0,0,0,1.48905107788722,0,0,0,0,0,0,0,0,0,0,0,0,0,0,0,0,0,0,0,0,0,0,0,0,0,0,0,0,0,0,0,0,0,0,0,0,0,0,0,0,0,0,0,0,0,0,0,0,0,0,0,0,0,0,0,0,0,0,0,0,0,0,0,0,0,0,0,0,0,0,0,0,0,0,0,0,0,0,0,0,0,0,0,0,0,0,0,0,0,0,0,0,0,0,0,0,0,0,0,0,0,0,0,0,0,0,0,0,0,0,0,0,0,0,0,0,0,0,0,0,0,0,0,0,0,0,0,0,0,0,0,0,0,0,0,0,0,0,0,0,0,0,0,0,0,0,0,0,0,0,0,0,0,0,0,0,0,0,0,0,0,0,0,0,0,0,0,0,0,0,0,0,0,0,0,0,0,0,0,0,0,0,0,0,0,0,0,0,0,0,0,0,0,0,0,0,0,0,0,0,0,0,0,0,0,0,0,0,0,0,0,0,0,0,0,0,0,0,0,0,0,0,0,0,0,0,0,0,0,0,0,0,0,0,0,0,0,0,0,0,0,0,0,0,0,0,0,0,0,0,0,0,0,0,0,0,0,0,0,0,0,0,0,0,0,0,0,0,0,0,0,0,0,0,0,0,0,0,0,0,0,0,0,0,0,0,0,0,0,0,0,0,0,0,0,0,0,0,0,0,0,0,0,0,0,0,0,0,0,0,0,0,0,1.14086426538703,0,0,0,0,0,0,0,0,0,0,0,0,0,0,0,0,0,0,0,0,0,0,0,0,0,0,0,0,0,0,0,0,0,0,0,0,0,0,0,0,0,0,0,0,0,0,0,0,0,0,0,0,0,0,0,0,0,0,0,0,0,0,0,0,0,0,0,0,0,0,0,0,0,0,0,0,0,0,0,0,0,0,0,0,0,0,0,0,0,0,0,0,0,0,0,0,0,0,0,0,0,0,0,0,0,0,0,0,0,0,0,0,0,0,0,0,0,0,0,0,0,0,0,0,0,0,0,0,0,0,0,0,0,0,0,0,0,0,0,0,0,0,0,0,0,0,0,0,0,0,0,0,0,0,0,0,0,0,0,0,0,0,0,0,0,0,0,0,0,0,0,0,0,0,0,0,0,0,0,0,0,0,0,0,0,0,0,0,0,0,0,0,0,0,0,0,0,0,0,0,0,0,0,0,0,0,0,0,0,0,0,0,0,0,0,0,0,0,0,0,0,0,0,0,0,0,0,0,0,0,0,0,0,0,0,0,0,0,0,0,0,1.10681236150169,0,0,0,0,0,0,0,0,0,0,0,0,0,0,0,0,0,0,0,0,0,0,0,0,0,0,0,0,0,0,0,0,0,0,0,0,0,0,0,0,0,0,0,0,0,0,0,0,0,0.505287634928627,0,0,0,0,0,0,0,0,0,0,0,0,0,0,0,0,0,0,0,0,0,0,0,0,0,0,0,0,0,0,0,0,0,0,0,0,0,0,0,0,0,0,0,0,0,0,0,0,0,0,0,0,0,0,0,0,0,0,0,0,0,0,0,0,0,0,0,0,0,0,0,0,0,0,0,0,0,0,0,0,0,0,0,0,0,0,0,0,0,0,0,0,0,0,0,0,0,0,0,0,0,0,0,0,0,0,0,0,0,0,0,0,0,0,0,0,0,0,0,0,0,0,0,0,0,0,0,0,0,0,0,0,0,0,0,0,0,0,0,0,0,0,0,0,0,0,0,0,0,0,0,0,0,0,0,0,0,0,0,0,0,0,0,0,0,0,0,0,0,0,0,0,0,0,0,0,0,0,0,0,0,0,0,0,0,0,0,0,0,0,0,0,0,0,0,0,0,0,0,0,0,0,0,0,0,0,0,0,0,0,0,0,0,0,0,0,0,0,0,0,0,0,0,0,0,0,0,0,0,0,0,0,0,0,0,0,0,0,0,0,0,0,0,0,0,0,0,0,0,0,0,0,0,0,0,0,0,0,0,0,0,0,0,0,0,0,0,0,0,0,0,0,0,0,0,0,0,0,0,0,0,0,0,0,0,0,0,0,0,0,0,0.990514762676311,0,0,0,0,0,0,0,0,0,0,0,0,0,0,0,0,0,0,0,0,0,0,0,0,0,0,0,0,0,0,0,0,0,0,0,0,0,0,0,0,0,0,0,0,0,0,0,0,0,0,0,0,0,0,0,0,0,0,0,0,0,0,0,0,0,0,0,0,0,0,0,0,0,0,0,0,0,0,0,0,0,0,0,0,0,0,0,0,0,0,0,0,0,0,0,0,0,0,0,0,0,0,0,0,0,0,0,0,0,0,0,0,0,0,0,0,0,0,0,0,0,0,0,0,0,0,0,0,0,0,0,0,0,1.28274953539842,0,0,0,0,0,0,0,0,0,0,0,0,0,0,0,1.4222967043771,0,0,0,0,0,0,0,0,0,0,0,0,0,0,0,0,0,0,0,0,0,0,0,0,0,0,0,0,0,0,0,0,0,0,0,0,0,0,0,0,0,0,0,0,0,0,0,0,0,0,0,0,0,0,0,0,0,0,0,0,1.18373309149459,0,0,0,0,0,1.05560451231683,0,0,0,0,0,0,0,0,0,0,0,0,0,0,0,0,0,0,0,0,0,0,0,0,0,0,0,0,0,0,0,0,0,0,0,0,0,0,0,0,0,0,0,0,0,0,0,0,0,0,0,0,0,0,0,0,0,0,0,0,0,0,0,0,0,0,0,0,0,0,0,0,0,0,0,0,0,0,0,0,0,0,0,0,0,0,0,0,0,0,0,0,0,0,0,0,0,0,0,0,0,0,0.95699082642281,0,0,0,0,0,0,0,0,0,0,0,0,0,0,0,0,0,0,0,0,0,0,0,0,0,0,0,0,0,0,0,0,0,0,0,0,0,0,0,0,0,0.718960761661263,0,0,0,0,0,0,0,0,0,0,0,0,0,0,0,0,0,0,0,0,0,0,0,0,0,0,0,0,0,0,0,0,0,0,0,0,0,0,0,0,0,0,0,0,0,0,0,0,0,0,0,0,0,1.15705398012633,0,0,0,0,0,0,0,0,0,0,0,0,0,0,0,0,0,0,0,0,0,0,0,0,0,1.17919180683446,0,0,0,0,0,0,0,0,0,0,0,0,0,0,0,0,0,0,0,0,0,0,0,0,0,0,0,0,0,0,0,0,0,0,0
"6","ENSMUSG00000000359","Rem1",0,0,0,0,0,0,0,0,0,0,0,0,0,0,0,0,0,0,0,0,0,0,0,0,0,0,0,0,0,0,0,0,0,0,0,0,0,0,0,0,0,0,0,0,0,0,0,0,0,0,0,0,0,0,0,0,0,0,0,0,0,0,0,0,0,0,0,0,0,0,0,0,0,0,0,0,0,0,0,0,0,0,0,0,0,0,0,0,0,0,0,0,0,0,0,0,0,0,0,0,0,0,0,0,0,0,0,0,0,0,0,0,0,0,0,0,0,0,0,0,0,0,0,0,0,0,0,0,0,0,0,0,0,0,0,0,0,0,0,0,0,0,0,0,0,0,0,0,0,0,0,0,0,0,0,0,0,0,0,0,0,0,0,0,0,0,0,0,0,0,0,0,0,0,0,0,0,0,0,0,0,0,0,0,0,0,0,0,0,0,0,0,0,0,0,0,0,0,0,0,0,0,0,0,0,0,0,0,0,0,0,0,0,0,0,0,0,0,0,0,0,0,0,0,0,0,0,0,0,0,0,0,0,0,0,0,0,0,0,0,0,0,0,0,0,0,0,0,0,0,0,0,0,0,0,0,0,0,0,0,0,0,0,0,0,0,0,0,0,0,0,0,0,0,0,0,0,0,0,0,0,0,0,0,0,0,0,0,0,0,0,0,0,0,0,0,0,0,0,0,0,0,0,0,0,0,0,0,0,0,0,0,0,0,0,0,0,0,0,0,0,0,0,0,0,0,0,0,0,0,0,0,0,0,0,0,0,0,0,0,0,0,0,0,0,0,0,0,0,0,0,0,0,0,0,0,0,0,0,0,0,0,0,0,0,0,0,0,0,0,0,0,0,0,0,0,0,0,0,0,0,0,0,0,0,0,0,0,0,0,0,0,0,0,0,0,0,0,0,0,0,0,0,0,0,0,0,0,0,0,0,0,0,0,0,0,0,0,0,0,0,0,0,0,0,0,0,0,0,0,0,0,0,0,0,0,0,0,0,0,0,0,0,0,0,0,0,0,0,0,0,0,0,0,0,0,0,0,0,0,0,0,0,0,0,0,0,0,0,0,0,0,0,0,0,0,0,0,0,0,0,0,0,0,0,0,0,0,0,0,0,0,0,0,0,0,0,0,0,0,0,0,0,0,0,0,0,0,0,0,0,0,0,0,0,0,0,0,0,0,0,0,0,0,0,0,0,0,0,0,0,0,0,0,0,0,0,0,0,0,0,0,0,0,0,0,0,0,0,0,0,0,0,0,0,0,0,0,0,0,0,0,0,0,0,0,0,0,0,0,0,0,0,0,0,0,0,0,0,0,0,0,0,0,0,0,0,0,0,0,0,0,0,0,0,0,0,0,0,0,0,0,0,0,0,0,0,0,0,0,0,0,0,0,0,0,0,0,0,0,0,0,0,0,0,0,0,0,0,0,0,0,0,0,0,0,0,0,0,0,0,0,0,0,0,0,0,0,0,0,0,0,0,0,0,0,0,0,0,0,0,0,0,0,0,0,0,0,0,0,0,0,0,0,0,0,0,0,0,0,0,0,0,0,0,0,0,0,0,0,0,0,0,0,0,0,0,0,0,0,0,0,0,0,0,0,0,0,0,0,0,0,0,0,0,0,0,0,0,0,0,0,0,0,0,0,0,0,0,0,0,0,0,0,0,0,0,0,0,0,0,0,0,0,0,0,0,0,0,0,0,0,0,0,0,0,0,0,0,0,0,0,0,0,0,0,0,0,0,0,0,0,0,0,0,0,0,0,0,0,0,0,0,0,0,0,0,0,0,0,0,0,0,0,0,0,0,0,0,0,0,0,0,0,0,0,0,0,0,0,0,0,0,0,0,0,0,0,0,0,0,0,0,0,0,0,0,0,0,0,0,0,0,0,0,0,0,0,0,0,0,0,0,0,0,0,0,0,0,0,0,0,0,0,0,0,0,0,0,0,0,0,0,0,0,0,0,0,0,0,0,0,0,0,0,0,0,0,0,0,0,0,0,0,0,0,0,0,0,0,0,0,0,0,0,0,0,0,0,0,0,0,0,0,0,0,0,0,0,0,0,0,0,0,0,0,0,0,0,0,0,0,0,0,0,0,0,0,0,0,0,0,0,0,0,0,0,0,0,0,0,0,0,0,0,0,0,0,0,0,0,0,0,0,0,0,0,0,0,0,0,0,0,0,0,0,0,0,0,0,0,0,0,0,0,0,0,0,0,0,0,0,0,0,0,0,0,0,0,0,0,0,0,0,0,0,0,0,0,0,0,0,0,0,0,0,0,0,0,0,0,0,0,0,0,0,0,0,0,0,0,0,0,0,0,0,0,0,0,0,0,0,0,0,0,0,0,0,0,0,0,0,0,0,0,0,0,0,0,0,0,0,0,0,0,0,0,0,0,0,0,0,0,0,0,0,0,0,0,0,0,0,0,0,0,0,0,0,0,0,0,0,0,0,0,0,0,0,0,0,0,0,0,0,0,0,0,0,0,0,0,0,0,0,0,0,0,0,0,0,0,0,0,0,0,0,0,0,0,0,0,0,0,0,0,0,0,0,0,0,0,0,0,0,0,0,0,0,0,0,0,0,0,0,0,0,0,0,0,0,0,0,0,0,0,0,0,0,0,0,0,0,0,0,0,0,0,0,0,0,0,0,0,0,0,0,0,0,0,0,0,0,0,0,0,0,0,0,0,0,0,0,0,0,0,0,0,0,0,0,0,0,0,0,0,0,0,0,0,0,0,0,0,0,0,0,0,0,0,0,0,0,0,0,0,0,0,0,0,0,0,0,0,0,0,0,0,0,0,0,0,0,0,0,0,0,0,0,0,0,0,0,0,0,0,0,0,0,0,0,0,0,0,0,0,0,0,0,0,0,0,0,0,0,0,0,0,0,0,0,0,0,0,0,0,0,0,0,0,0,0,0,0,0,0,0,0,0,0,0,0,0,0,0,0,0,0,0,0,0,0,0,0,0,0,0,0,0,0,0,0,0,0,0,0,0,0,0,0,0,0,0,0,0,0,0,0,0,0,0,0,0,0,0,0,0,0,0,0,0,0,0,0,0,0,0,0,0,0,0,0,0,0,0,0,0,0,0,0,0,0,0,0,0,0,0,0,0,0,0,0,0,0,0,0,0,0,0,0,0,0,0,0,0,0,0,0,0,0,0,0,0,0,0,0,0,0,0,0,0,0,0,0,0,0,0,0,0,0,0,0,0,0,0,0,0,0,0,0,0,0,0,0,0,0,0,0,0,0,0,0,0,0,0,0,0,0,0,0,0,0,0,0,0,0,0,0,0,0,0,0,0,0,0,0,0,0,0,0,0,0,0,0,0,0,0,0,0,0,0,0,0,0,0,0,0,0,0,0,0,0,0,0,0,0,0,0,0,0,0,0,0,0,0,0,0,0,0,0,0,0,0,0,0,0,0,0,0,0,0,0,0,0,0,0,0,0,0,0,0,0,0,0,0,0,0,0,0,0,0,0,0,0,0,0,0,0,0,0,0,0,0,0,0,0,0,0,0,0,0,0,0,0,0,0,0,0,0,0,0,0,0,0,0,0,0,0,0,0,0,0,0,0,0,0,0,0,0,0,0,0,0,0,0,0,0,0,0,0,0,0,0,0,0,0,0,0,0,0,0,0,0,0,0,0,0,0,0,0,0,0,0,0,0,0,0,0,0,0,0,0,0,0,0,0,0,0,0,0,0,0,0,0,0,0,0,0,0,0,0,0,0,0,0,0,0,0,0,0,0,0,0,0,0,0,0,0,0,0,0,0,0,0,0,0,0,0,0,0,0,0,0,0,0,0,0,0,0,0,0,0,0,0,0,0,0,0,0,0,0,0,0,0,0,0,0,0,0,0,0,0,0,0,0,0,0,0,0,0,0,0,0,0,0,0,0,0,0,0,0,0,0,0,0,0,0,0,0,0,0,0,0,0,0,0,0,0,0,0,0,0,0,0,0,0,0,0,0,0,0,0,0,0,0,0,0,0,0,0,0,0,0,0,0,0,0,0,0,0,0,0,0,0,0,0,0,0,0,0,0,0,0,0,0,0,0,0,0,0,0,0,0,0,0,0,0,0,0,0,0,0,0,0,0,0,0,0,0,0,0,0,0,0,0,0,0,0,0,0,0,0,0,0,0,0,0,0,0,0,0,0,0,0,0,0,0,0,0,0,0,0,0,0,0,0,0,0,0,0,0,0,0,0,0,0,0,0,0,0,0,0,0,0,0,0,0,0,0,0,0,0,0,0,0,0,0,0,0,0,0,0,0,0,0,0,0,0,0,0,0,0,0,0,0,0,0,0,0,0,0,0,0,0,0,0,0,0,0,0,0,0,0,0,0,0,0,0,0,0,0,0,0,0,0,0,0,0,0,0,0,0,0,0,0,0,0,0,0,0,0,0,0,0,0,0,0,0,0,0,0,0,0,0,0,0,0,0,0,0,0,0,0,0,0,0,0,0,0,0,0,0,0,0,0,0,0,0,0,0,0,0,0,0,0,0,0,0,0,0,0,0,0,0,0,0,0,0,0,0,0,0,0,0,0,0,0,0,0,0,0,0,0,0,0,0,0,0,0,0,0,0,0,0,0,0,0,0,0,0,0,0,0,0,0,0,0,0,0,0,0,0,0,0,0,0,0,0,0,0,0,0,0,0,0,0,0,0,0,0,0,0,0,0,0,0,0,0,0,0,0,0,0,0,0,0,0,0,0,0,0,0,0,0,0,0,0,0,0,0,0,0,0,0,0,0,0,0,0,0,0,0,0,0,0,0,0,0,0,0,0,0,0,0,0,0,0,0,0,0,0,0,0,0,0,0,0,0,0,0,0,0,0,0,0,0,0,0,0,0,0,0,0,0,0,0,0,0,0,0,0,0,0,0,0,0,0,0,0,0,0,0,0,0,0,0,0,0,0,0,0,0,0,0,0,0,0,0,0,0,0,0,0,0,0,0,0,0,0,0,0,0,0,0,0,0,0,0,0,0,0,0,0,0,0,0,0,0,0,0,0,0,0,0,0,0,0,0,0,0,0,0,0,0,0,0,0,0,0,0,0,0,0,0,0,0,0,0,0,0,0,0,0,0,0,0,0,0,0,0,0,0,0,0,0,0,0,0,0,0,0,0,0,0,0,0,0,0,0,0,0,0,0,0,0,0,0,0,0,0,0,0,0,0,0,0,0,0,0,0,0,0,0,0,0,0,0,0,0,0,0,0,0,0,0,0,0,0,0,0,0,0,0,0,0,0,0,0,0,0,0,0,0,0,0,0,0,0,0,0,0,0,0,0,0,0,0,0,0,0,0,0,0,0,0,0,0,0,0,0,0,0,0,0,0,0,0,0,0,0,0,0,0,0,0,0,0,0,0,0,0,0,0,0,0,0,0,0,0,0,0,0,0,0,0,0,0,0,0,0,0,0,0,0,0,0,0,0,0,0,0,0,0,0,0,0,0,0,0,0,0,0,0,0,0,0,0,0,0,0,0,0,0,0,0,0,0,0,0,0,0,0,0,0,0,0,0,0,0,0,0,0,0,0,0,0,0,0,0,0,0,0,0,0,0,0,0,0,0,0,0,0,0,0,0,0,0,0,0,0,0,0,0,0,0,0,0,0,0,0,0,0,0,0,0,0,0,0,0,0,0,0,0,0,0,0,0,0,0,0,0,0,0,0,0,0,0,0,0,0,0,0,0,0,0,0,0,0,0,0,0,0,0,0,0,0,0,0,0,0,0,0,0,0,0,0,0,0,0,0,0,0,0,0,0,0,0,0,0,0,0,0,0,0,0,0,0,0,0,0,0,0,0,0,0,0,0,0,0,0,0,0,0,0,0,0,0,0,0,0,0,0,0,0,0,0,0,0,0,0,0,0,0,0,0,0,0,0,0,0,0,0,0,0,0,0,0,0,0,0,0,0,0,0,0,0,0,0,0,0,0,0,0,0,0,0,0,0,0,0,0,0,0,0,0,0,0,0,0,0,0,0,0,0,0,0,0,0,0,0,0,0,0,0,0,0,0,0,0,0,0,0,0,0,0,0,0,0,0,0,0,0,0,0,0,0,0,0,0,0,0,0,0,0,0,0,0,0,0,0,0,0,0,0,0,0,0,0,0,0,0,0,0,0,0,0,0,0,0,0,0,0,0,0,0,0,0,0,0,0,0,0,0,0,0,0,0,0,0,0,0,0,0,0,0,0,0,0,0,0,0,0,0,0,0,0,0,0,0,0,0,0,0,0,0,0,0,0,0,0,0,0,0,0,0,0,0,0,0,0,0,0,0,0,0,0,0,0,0,0,0,0,0,0,0,0,0,0,0,0,0,0,0,0,0,0,0,0,0,0,0,0,0,0,0,0,0,0,0,0,0,0,0,0,0,0,0,0,0,0,0,0,0,0,0,0,0,0,0,0,0,0,0,0,0,0,0,0,0,0,0,0,0,0,0,0,0,0,0,0,0,0,0,0,0,0,0,0,0,0,0,0,0,0,0,0,0,0,0,0,0,0,0,0,0,0,0,0,0,0,0,0,0,0,0,0,0,0,0,0,0,0,0,0,0,0,0,0,0,0,0,0,0,0,0,0,0,0,0,0,0,0,0,0,0,0,0,0,0,0,0,0,0,0,0,0,0,0,0,0,0,0,0,0,0,0,0,0,0,0,0,0,0,0,0,0,0,0,0,0,0,0,0,0,0,0,0,0,0,0,0,0,0,0,0,0,0,0,0,0,0,0,0,0,0,0,0,0,0,0,0,0,0,0,0,0,0,0,0,0,0,0,0,0,0,0,0,0,0,0,0,0,0,0,0,0,0,0,0,0,0,0,0,0,0,0,0,0,0,0,0,0,0,0,0,0,0,0,0,0,0,0,0,0,0,0,0,0,0,0,0,0,0,0,0,0,0,0,0,0,0,0,0,0,0,0,0,0,0,0,0,0,0,0,0,0,0,0,0,0,0,0,0,0,0,0,0,0,0,0,0,0,0,0,0,0,0,0,0,0,0,0,0,0,0,0,0,0,0,0,0,0,0,0,0,0,0,0,0,0,0,0,0,0,0,0,0,0,0,0,0,0,0,0,0,0,0,0,0,0,0,0,0,0,0,0,0,0,0,0,0,0,0,0,0,0,0,0,0,0,0,0,0,0,0,0,0,0,0,0,0,0,0,0,0,0,0,0,0,0,0,0,0,0,0,0,0,0,0,0,0,0,0,0,0,0,0,0,0,0,0,0,0,0,0,0,0,0,0,0,0,0,0,0,0,0,0,0,0,0,0,0,0,0,0,0,0,0,0,0,0,0,0,0,0,0,0,0,0,0,0,0,0,0,0,0,0,0,0,0,0,0,0,0,0,0,0,0,0,0,0,0,0,0,0,0,0,0,0,0,0,0,0,0,0,0,0,0,0,0,0,0,0,0,0,0,0,0,0,0,0,0,0,0,0,0,0,0,0,0,0,0,0,0,0,0,0,0,0,0,0,0,0,0,0,0,0,0,0,0,0,0,0,0,0,0,0,0,0,0,0,0,0,0,0,0,0,0,0,0,0,0,0,0,0,0,0,0,0,0,0,0,0,0,0,0,0,0,0,0,0,0,0,0,0,0,0,0,0,0,0,0,0,0,0,0,0,0,0,0,0,0,0,0,0,0,0,0,0,0,0,0,0,0,0,0,0,0,0,0,0,0,0,0,0,0,0,0,0,0,0,0,0,0,0,0,0,0,0,0,0,0,0,0,0,0,0,0,0,0,0,0,0,0,0,0,0,0,0,0,0,0,0,0,0,0,0,0,0,0,0,0,0,0,0,0,0,0,0,0,0,0,0,0,0,0,0,0,0,0,0,0,0,0,0,0,0,0,0,0,0,0,0,0,0,0,0,0,0,0,0,0,0,0,0,0,0,0,0,0,0,0,0,0,0,0,0,0,0,0,0,0,0,0,0,0,0,0,0,0,0,0,0,0,0,0,0,0,0,0,0,0,0,0,0,0,0,0,0,0,0,0,0,0,0,0,0,0,0,0,0,0,0,0,0,0,0,0,0,0,0,0,0,0,0,0,0,0,0,0,0,0,0,0,0,0,0,0,0,0,0,0,0,0,0,0,0,0,0,0,0,0,0,0,0,0,0,0,0,0,0,0,0,0,0,0,0,0,0,0,0,0,0,0,0,0,0,0,0,0,0,0,0,0,0,0,0,0,0,0,0,0,0,0,0,0,0,0,0,0,0,0,0,0,0,0,0,0,0,0,0,0,0,0,0,0,0,0,0,0,0,0,0,0,0,0,0,0,0,0,0,0,0,0,0,0,0,0,0,0,0,0,0,0,0,0,0,0,0,0,0,0,0,0,0,0,0,0,0,0,0,0,0,0,0,0,0,0,0,0,0,0,0,0,0,0,0,0,0,0,0,0,0,0,0,0,0,0,0,0,0,0,0,0,0,0,0,0,0,0,0,0,0,0,0,0,0,0,0,0,0,0,0,0,0,0,0,0,0,0,0,0,0,0,0,0,0,0,0,0,0,0,0,0,0,0,0,0,0,0,0,0,0,0,0,0,0,0,0,0,0,0,0,0,0,0,0,0,0,0,0,0,0,0,0,0,0,0,0,0,0,0,0,0,0,0,0,0,0,0,0,0,0,0,0,0,0,0,0,0,0,0,0,0,0,0,0,0,0,0,0,0,0,0,0,0,0,0,0,0,0,0,0,0,0,0,0,0,0,0,0,0,0,0,0,0,0,0,0,0,0,0,0,0,0,0,0,0,0,0,0,0,0,0,0,0,0,0,0,0,0,0,0,0,0,0,0,0,0,0,0,0,0,0,0,0,0,0,0,0,0,0,0,0,0,0,0,0,0,0,0,0,0,0,0,0,0,0,0,0,0,0,0,0,0,0,0,0,0,0,0,0,0,0,0,0,0,0,0,0,0,0,0,0,0,0,0,0,0,0,0,0,0,0,0,0,0,0,0,0,0,0,0,0,0,0,0,0,0,0,0,0,0,0,0,0,0,0,0,0,0,0,0,0,0,0,0,0,0,0,0,0,0,0,0,0,0,0,0,0,0,0,0,0,0,0,0,0,0,0,0,0,0,0,0,0,0,0,0,0,0,0,0,0,0,0,0,0,0,0,0,0,0,0,0,0,0,0,0,0,0,0,0,0,0,0,0,0,0,0,0,0,0,0,0,0,0,0,0,0,0,0,0,0,0,0,0,0,0,0,0,0,0,0,0,0,0,0,0,0,0,0,0,0,0,0,0,0,0,0,0,0,0,0,0,0,0,0,0,0,0,0,0,0,0,0,0,0,0,0,0,0,0,0,0,0,0,0,0,0,0,0,0,0,0,0,0,0,0,0,0,0,0,0,0,0,0,0,0,0,0,0,0,0,0,0,0,0,0,0,0,0,0,0,0,0,0,0,0,0,0,0,0,0,0,0,0,0,0,0,0,0,0,0,0,0,0,0,0,0,0,0,0,0,0,0,0,0,0,0,0,0,0,0,0,0,0,0,0,0,0,0,0,0,0,0,0,0,0,0,0,0,0,0,0,0,0,0,0,0,0,0,0,0,0,0,0,0,0,0,0,0,0,0,0,0,0,0,0,0,0,0,0,0,0,0,0,0,0,0,0,0,0,0,0,0,0,0,0,0,0,0,0,0,0,0,0,0,0,0,0,0,0,0,0,0,0,0,0,0,0,0,0,0,0,0,0,0,0,0,0,0,0,0,0,0,0,0,0,0,0,0,0,0,0,0,0,0,0,0,0,0,0,0,0,0,0,0,0,0,0,0,0,0,0,0,0,0,0,0,0,0,0,0,0,0,0,0,0,0,0,0,0,0,0,0,0,0,0,0,0,0,0,0,0,0,0,0,0,0,0,0,0,0,0,0,0,0,0,0,0,0,0,0,0,0,0,0,0,0,0,0,0,0,0,0,0,0,0,0,0,0,0,0,0,0,0,0,0,0,0,0,0,0,0,0,0,0,0,0,0,0,0,0,0,0,0,0,0,0,0,0,0,0,0,0,0,0,0,0,0,0,0,0,0,0,0,0,0,0,0,0,0,0,0,0,0,0,0,0,0,0,0,0,0,0,0,0,0,0,0,0,0,0,0,0,0,0,0,0,0,0,0,0,0,0,0,0,0,0,0,0,0,0,0,0,0,0,0,0,0,0,0,0,0,0,0,0,0,0,0,0,0,0,0,0,0,0,0,0,0,0,0,0,0,0,0,0,0,0,0,0,0,0,0,0,0,0,0,0,0,0,0,0,0,0,0,0,0,0,0,0,0,0,0,0,0,0,0,0,0,0,0,0,0,0,0,0,0,0,0,0,0,0,0,0,0,0,0,0,0,0,0,0,0,0,0,0,0,0,0,0,0,0,0,0,0,0,0,0,0,0,0,0,0,0,0,0,0,0,0,0,0,0,0,0,0,0,0,0,0,0,0,0,0,0,0,0,0,0,0,0,0,0,0,0,0,0,0,0,0,0,0,0,0,0,0,0,0,0,0,0,0,0,0,0,0,0,0,0,0,0,0,0,0,0,0,0,0,0,0,0,0,0,0,0,0,0,0,0,0,0,0,0,0,0,0,0,0,0,0,0,0,0,0,0,0,0,0,0,0,0,0,0,0,0,0,0,0,0,0,0,0,0,0,0,0,0,0,0,0,0,0,0,0,0,0,0,0,0,0,0,0,0,0,0,0,0,0,0,0,0,0,0,0,0,0,0,0,0,0,0,0,0,0,0,0,0,0,0,0,0,0,0,0,0,0,0,0,0,0,0,0,0,0,0,0,0,0,0,0,0,0,0,0,0,0,0,0,0,0,0,0,0,0,0,0,0,0,0,0,0,0,0,0,0,0,0,0,0,0,0,0,0,0,0,0,0,0,0,0,0,0,0,0,0,0,0,0,0,0,0,0,0,0,0,0,0,0,0,0,0,0,0,0,0,0,0,0,0,0,0,0,0,0,0,0,0,0,0,0,0,0,0,0,0,0,0,0,0,0,0,0,0,0,0,0,0,0,0,0,0,0,0,0,0,0,0,0,0,0,0,0,0,0,0,0,0,0,0,0,0,0,0,0,0,0,0,0,0,0,0,0,0,0,0,0,0,0,0,0,0,0,0,0,0,0,0,0,0,0,0,0,0,0,0,0,0,0,0,0,0,0,0,0,0,0,0,0,0,0,0,0,0,0,0,0,0,0,0,0,0,0,0,0,0,0,0,0,0,0,0,0,0,0,0,0,0,0,0,0,0,0,0,0,0,0,0,0,0,0,0,0,0,0,0,0,0,0,0,0,0,0,0,0,0,0,0,0,0,0,0,0,0,0,0,0,0,0,0,0,0,0,0,0,0,0,0,0,0,0,0,0,0,0,0,0,0,0,0,0,0,0,0,0,0,0,0,0,0,0,0,0,0,0,0,0,0,0,0,0,0,0,0,0,0,0,0,0,0,0,0,0,0,0,0,0,0,0,0,0,0,0,0,0,0,0,0,0,0,0,0,0,0,0,0,0,0,0,0,0,0,0,0,0,0,0,0,0,0,0,0,0,0,0,0,0,0,0,0,0,0,0,0,0,0,0,0,0,0,0,0,0,0,0,0,0,0,0,0,0,0,0,0,0,0,0,0,0,0,0,0,0,0,0,0,0,0,0,0,0,0,0,0,0,0,0,0,0,0,0,0,0,0,0,0,0,0,0,0,0,0,0,0,0,0,0,0,0,0,0,0,0,0,0,0,0,0,0,0,0,0,0,0,0,0,0,0,0,0,0,0,0,0,0,0,0,0,0,0,0,0,0,0,0,0,0,0,0,0,0,0,0,0,0,0,0,0,0,0,0,0,0,0,0,0,0,0,0,0,0,0,0,0,0,0,0,0,0,0,0,0,0,0,0,0,0,0,0,0,0,0,0,0,0,0,0,0,0,0,0,0,0,0,0,0,0,0,0,0,0,0,0,0,0,0,0,0,0,0,0,0,0,0,0,0,0,0,0,0,0,0,0,0,0,0,0,0,0,0,0,0,0,0,0,0,0,0,0,0,0,0,0,0,0,0,0,0,0,0,0,0,0,0,0,0,0,0,0,0,0,0,0,0,0,0,0,0,0,0,0,0,0,0,0,0,0,0,0,0,0,0,0,0,0,0,0,0,0,0,0,0,0,0,0,0,0,0,0,0,0,0,0,0,0,0,0,0,0,0,0,0,0,0,0,0,0,0,0,0,0,0,0,0,0,0,0,0,0,0,0,0,0,0,0,0,0,0,0,0,0,0,0,0,0,0,0,0,0,0,0,0,0,0,0,0,0,0,0,0,0,0,0,0,0,0,0,0,0,0,0,0,0,0,0,0,0,0,0,0,0,0,0,0,0,0,0,0,0,0,0,0,0,0,0,0,0,0,0,0,0,0,0,0,0,0,0,0,0,0,0,0,0,0,0,0,0,0,0,0,0,0,0,0,0,0,0,0,0,0,0,0,0,0,0,0,0,0,0,0,0,0,0,0,0,0,0,0,0,0,0,0,0,0,0,0,0,0,0,0,0,0,0,0,0,0,0,0,0,0,0,0,0,0,0,0,0,0,0,0,0,0,0,0,0,0,0,0,0,0,0,0,0,0,0,0,0,0,0,0,0,0,0,0,0,0,0,0,0,0,0,0,0,0,0,0,0,0,0,0,0,0,0,0,0,0,0,0,0,0,0,0,0,0,0,0,0,0,0,0,0,0,0,0,0,0,0,0,0,0,0,0,0,0,0,0,0,0,0,0,0,0,0,0,0,0,0,0,0,0,0,0,0,0,0,0,0,0,0,0,0,0,0,0,0,0,0,0,0,0,0,0,0,0,0,0,0,0,0,0,0,0,0,0,0,0,0,0,0,0,0,0,0,0,0,0,0,0,0,0,0,0,0,0,0,0,0,0,0,0,0,0,0,0,0,0,0,0,0,0,0,0,0,0,0,0,0,0,0,0,0,0,0,0,0,0,0,0,0,0,0,0,0,0,0,0,0,0,0,0,0,0,0,0,0,0,0,0,0,0,0,0,0,0,0,0,0,0,0,0,0,0,0,0,0,0,0,0,0,0,0,0,0,0,0,0,0,0,0,0,0,0,0,0,0,0,0,0,0,0,0,0,0,0,0,0,0,0,0,0,0,0,0,0,0,0,0,0,0,0,0,0,0,0,0,0,0,0,0,0,0,0,0,0,0,0,0,0,0,0,0,0,0,0,0,0,0,0,0,0,0,0,0,0,0,0,0,0,0,0,0,0,0,0,0,0,0,0,0,0,0,0,0,0,0,0,0,0,0,0,0,0,0,0,0,0,0,0,0,0,0,0,0,0,0,0,0,0,0,0,0,0,0,0,0,0,0,0,0,0,0,0,0,0,0,0,0,0,0,0,0,0,0,0,0,0,0,0,0,0,0,0,0,0,0,0,0,0,0,0,0,0,0,0,0,0,0,0,0,0,0,0,0,0,0,0,0,0,0,0,0,0,0,0,0,0,0,0,0,0,0,0,0,0,0,0,0,0,0,0,0,0,0,0,0,0,0,0,0,0,0,0,0,0,0,0,0,0,0,0,0,0,0,0,0,0,0,0,0,0,0,0,0,0,0,0,0,0,0,0,0,0,0,0,0,0,0,0,0,0,0,0,0,0,0,0,0,0,0,0,0,0,0,0,0,0,0,0,0,0,0,0,0,0,0,0,0,0,0,0,0,0,0,0,0,0,0,0,0,0,0,0,0,0,0,0,0,0,0,0,0,0,0,0,0,0,0,0,0,0,0,0,0,0,0,0,0,0,0,0,0,0,0,0,0,0,0,0,0,0,0,0,0,0,0,0,0,0,0,0,0,0,0,0,0,0,0,0,0,0,0,0,0,0,0,0,0,0,0,0,0,0,0,0,0,0,0,0,0,0,0,0,0,0,0,0,0,0,0,0,0,0,0,0,0,0,0,0,0,0,0,0,0,0,0,0,0,0,0,0,0,0,0,0,0,0,0,0,0,0,0,0,0,0,0,0,0,0,0,0,0,0,0,0,0,0,0,0,0,0,0,0,0,0,0,0,0,0,0,0,0,0,0,0,0,0,0,0,0,0,0,0,0,0,0,0,0,0,0,0,0,0,0,0,0,0,0,0,0,0,0,0,0,0,0,0,0,0,0,0,0,0,0,0,0,0,0,0,0,0,0,0,0,0,0,0,0,0,0,0,0,0,0,0,0,0,0,0,0,0,0,0,0,0,0,0,0,0,0,0,0,0,0,0,0,0,0,0,0,0,0,0,0,0,0,0,0,0,0,0,0,0,0,0,0,0,0,0,0,0,0,0,0,0,0,0,0,0,0,0,0,0,0,0,0,0,0,0,0,0,0,0,0,0,0,0,0,0,0,0,0,0,0,0,0,0,0,0,0,0,0,0,0,0,0,0,0,0,0,0,0,0,0,0,0,0,0,0,0,0,0,0,0,0,0,0,0,0,0,0,0,0,0,0,0,0,0,0,0,0,0,0,0,0,0,0,0,0,0,0,0,0,0,0,0,0,0,0,0,0,0,0,0,0,0,0,0,0,0,0,0,0,0,0,0,0,0,0,0,0,0,0,0,0,0,0,0,0,0,0,0,0,0,0,0,0,0,0,0,0,0,0,0,0,0,0,0,0,0,0,0,0,0,0,0,0,0,0,0,0,0,0,0,0,0,0,0,0,0,0,0,0,0,0,0,0,0,0,0,0,0,0,0,0,0,0,0,0,0,0,0,0,0,0,0,0,0,0,0,0,0,0,0,0,0,0,0,0,0,0,0,0,0,0,0,0,0,0,0,0,0,0,0,0,0,0,0,0,0,0,0,0,0,0,0,0,0,0,0,0,0,0,0,0,0,0,0,0,0,0,0,0,0,0,0,0,0,0,0,0,0,0,0,0,0,0,0,0,0,0,0,0,0,0,0,0,0,0,0,0,0,0,0,0,0,0,0,0,0,0,0,0,0,0,0,0,0,0,0,0,0,0,0,0,0,0,0,0,0,0,0,0,0,0,0,0,0,0,0,0,0,0,0,0,0,0,0,0,0,0,0,0,0,0,0,0,0,0,0,0,0,0,0,0,0,0,0,0,0,0,0,0,0,0,0,0,0,0,0,0,0,0,0,0,0,0,0,0,0,0,0,0,0,0,0,0,0,0,0,0,0,0,0,0,0,0,0,0,0,0,0,0,0,0,0,0,0,0,0,0,0,0,0,0,0,0,0,0,0,0,0,0,0,0,0,0,0,0,0,0,0,0,0,0,0,0,0,0,0,0,0,0,0,0,0,0,0,0,0,0,0,0,0,0,0,0,0,0,0,0,0,0,0,0,0,0,0,0,0,0,0,0,0,0,0,0,0,0,0,0,0,0,0,0,0,0,0,0,0,0,0,0,0,0,0,0,0,0,0,0,0,0,0,0,0,0,0,0,0,0,0,0,0,0,0,0,0,0,0,0,0,0,0,0,0,0,0,0,0,0,0,0,0,0,0,0,0,0,0,0,0,0,0,0,0,0,0,0,0,0,0,0,0,0,0,0,0,0,0,0,0,0,0,0,0,0,0,0,0,0,0,0,0,0,0,0,0,0,0,0,0,0,0,0,0,0,0,0,0,0,0,0,0,0,0,0,0,0,0,0,0,0,0,0,0,0,0,0,0,0,0,0,0,0,0,0,0,0,0,0,0,0,0,0,0,0,0,0,0,0,0,0,0,0,0,0,0,0,0,0,0,0,0,0,0,0,0,0,0,0,0,0,0,0,0,0,0,0,0,0,0,0,0,0,0,0,0,0,0,0,0,0,0,0,0,0,0,0,0,0,0,0,0,0,0,0,0,0,0,0,0,0,0,0,0,0,0,0,0,0,0,0,0,0,0,0,0,0,0,0,0,0,0,0,0,0,0,0,0,0,0,0,0,0,0,0,0,0,0,0,0,0,0,0,0,0,0,0,0,0,0,0,0,0,0,0,0,0,0,0,0,0,0,0,0,0,0,0,0,0,0,0,0,0,0,0,0,0,0,0,0,0,0,0,0,0,0,0,0,0,0,0,0,0,0,0,0,0,0,0,0,0,0,0,0,0,0,0,0,0,0,0,0,0,0,0,0,0,0,0,0,0,0,0,0,0,0,0,0,0,0,0,0,0,0,0,0,0,0,0,0,0,0,0,0,0,0,0,0,0,0,0,0,0,0,0,0,0,0,0,0,0,0,0,0,0,0,0,0,0,0,0,0,0,0,0,0,0,0,0,0,0,0,0,0,0,0,0,0,0,0,0,0,0,0,0,0,0,0,0,0,0,0,0,0,0,0,0,0,0,0,0,0,0,0,0,0,0,0,0,0,0,0,0,0,0,0,0,0,0,0,0,0,0,0,0,0,0,0,0,0,0,0,0,0,0,0,0,0,0,0,0,0,0,0,0,0,0,0,0,0,0,0,0,0,0,0,0,0,0,0,0,0,0,0,0,0,0,0,0,0,0,0,0,0,0,0,0,0,0,0,0,0,0,0,0,0,0,0,0,0,0,0,0,0,0,0,0,0,0,0,0,0,0,0,0,0,0,0,0,0,0,0,0,0,0,0,0,0,0,0,0,0,0,0,0,0,0,0,0,0,0,0,0,0,0,0,0,0,0,0,0,0,0,0,0,0,0,0,0,0,0,0,0,0,0,0,0,0,0,0,0,0,0,0,0,0,0,0,0,0,0,0,0,0,0,0,0,0,0,0,0,0,0,0,0,0,0,0,0,0,0,0,0,0,0,0,0,0,0,0,0,0,0,0,0,0,0,0,0,0,0,0,0,0,0,0,0,0,0,0,0,0,0,0,0,0,0,0,0,0,0,0,0,0,0,0,0,0,0,0,0,0,0,0,0,0,0,0,0,0,0,0,0,0,0,0,0,0,0,0,0,0,0,0,0,0,0,0,0,0,0,0,0,0,0,0,0,0,0,0,0,0,0,0,0,0,0,0,0,0,0,0,0,0,0,0,0,0,0,0,0,0,0,0,0,0,0,0,0,0,0,0,0,0,0,0,0,0,0,0,0,0,0,0,0,0,0,0,0,0,0,0,0,0,0,0,0,0,0,0,0,0,0,0,0,0,0,0,0,0,0,0,0,0,0,0,0,0,0,0,0,0,0,0,0,0,0,0,0,0,0,0,0,0,0,0,0,0,0,0,0,0,0,0,0,0,0,0,0,0,0,0,0,0,0,0,0,0,0,0,0,0,0,0,0,0,0,0,0,0,0,0,0,0,0,0,0,0,0,0,0,0,0,0,0,0,0,0,0,0,0,0,0,0,0,0,0,0,0,0,0,0,0,0,0,0,0,0,0,0,0,0,0,0,0,0,0,0,0,0,0,0,0,0,0,0,0,0,0,0,0
"7","ENSMUSG00000000402","Egfl6",0,0,0,0,0,0,0,0,0,0,0,0,0,0,0,0,0,0,0,0,0,0,0,0,0,0,0,0,0,0,0,0,0,0,0,0,0,0,0,0,0,0,0,0,0,0,0,0,0,0,0,0,0,0,0,0,0,0,0,0,0,0,0,0,0,0,0,0,0,0,0,0,0,0,0,0,0,0,0,0,0,0,0,0,0,0,0,0,0,0,0,0,0,0,0,0,0,0,0,0,0,0,0,0,0,0,0,0,0,0,0,0,0,0,0,0,0,0,0,0,0,0,0,0,0,0,0,0,0,0,0,0,0,0,0,0,0,0,0,0,0,0,0,0,0,0,0,0,0,0,0,0,0,0,0,0,0,0,0,0,0,0,0,0,0,0,0,0,0,0,0,0,0,0,0,0,0,0,0,0,0,0,0,0,0,0,0,0,0,0,0,0,0,0,0,0,0,0,0,0,0,0,0,0,0,0,0,0,0,0,0,0,0,0,0,0,0,0,0,0,0,0,0,0,0,0,0,0,0,0,0,0,0,0,0,0,0,0,0,0,0,0,0,0,0,0,0,0,0,0,0,0,0,0,0,0,0,0,0,0,0,0,0,0,0,0,0,0,0,0,0,0,0,0,0,0,0,0,0,0,0,0,0,0,0,0,0,0,0,0,0,0,0,0,0,0,0,0,0,0,0,0,0,0,0,0,0,0,0,0,0,0,0,0,0,0,0,0,0,0,0,0,0,0,0,0,0,0,0,0,0,0,0,0,0,0,0,0,0,0,0,0,0,0,0,0,0,0,0,0,0,0,0,0,0,0,0,0,0,0,0,0,0,0,0,0,0,0,0,0,0,0,0,0,0,0,0,0,0,0,0,0,0,0,0,0,0,0,0,0,0,0,0,0,0,0,0,0,0,0,0,0,0,0,0,0,0,0,0,0,0,0,0,0,0,0,0,0,0,0,0,0,0,0,0,0,0,0,0,0,0,0,0,0,0,0,0,0,0,0,0,0,0,0,0,0,0,0,0,0,0,0,0,0,0,0,0,0,0,0,0,0,0,0,0,0,0,0,0,0,0,0,0,0,0,0,0,0,0,0,0,0,0,0,0,0,0,0,0,0,0,0,0,0,0,0,0,0,0,0,0,0,0,0,0,0,0,0,0,0,0,0,0,0,0,0,0,0,0,0,0,0,0,0,0,0,0,0,0,0,0,0,0,0,0,0,0,0,0,0,0,0,0,0,0,0,0,0,0,0,0,0,0,0,0,0,0,0,0,0,0,0,0,0,0,0,0,0,0,0,0,0,0,0,0,0,0,0,0,0,0,0,0,0,0,0,0,0,0,0,0,0,0,0,0,0,0,0,0,0,0,0,0,0,0,0,0,0,0,0,0,0,0,0,0,0,0,0,0,0,0,0,0,0,0,0,0,0,0,0,0,0,0,0,0,0,0,0,0,0,0,0,0,0,0,0,0,0,0,0,0,0,0,0,0,0,0,0,0,0,0,0,0,0,0,0,0,0,0,0,0,0,0,0,0,0,0,0,0,0,0,0,0,0,0,0,0,0,0,0,0,0,0,0,0,0,0,0,0,0,0,0,0,0,0,0,0,0,0,0,0,0,0,0,0,0,0,0,0,0,0,0,0,0,0,0,0,0,0,0,0,0,0,0,0,0,0,0,0,0,0,0,0,0,0,0,0,0,0,0,0,0,0,0,0,0,0,0,0,0,0,0,0,0,0,0,0,0,0,0,0,0,0,0,0,0,0,0,0,0,0,0,0,0,0,0,0,0,0,0,0,0,0,0,0,0,0,0,0,0,0,0,0,0,0,0,0,0,0,0,0,0,0,0,0,0,0,0,0,0,0,0,0,0,0,0,0,0,0,0,0,0,0,0,0,0,0,0,0,0,0,0,0,0,0,0,0,0,0,0,0,0,0,0,0,0,0,0,0,0,0,0,0,0,0,0,0,0,0,0,0,0,0,0,0,0,0,0,0,0,0,0,0,0,0,0,0,0,0,0,0,0,0,0,0,0,0,0,0,0,0,0,0,0,0,0,0,0,0,0,0,0,0,0,0,0,0,0,0,0,0,0,0,0,0,0,0,0,0,0,0,0,0,0,0,0,0,0,0,0,0,0,0,0,0,0,0,0,0,0,0,0,0,0,0,0,0,0,0,0,0,0,0,0,0,0,0,0,0,0,0,0,0,0,0,0,0,0,0,0,0,0,0,0,0,0,0,0,0,0,0,0,0,0,0,0,0,0,0,0,0,0,0,0,0,0,0,0,0,0,0,0,0,0,0,0,0,0,0,0,0,0,0,0,0,0,0,0,0,0,0,0,0,0,0,0,0,0,0,0,0,0,0,0,0,0,0,0,0,0,0,0,0,0,0,0,0,0,0,0,0,0,0,0,0,0,0,0,0,0,0,0,0,0,0,0,0,0,0,0,0,0,0,0,0,0,0,0,0,0,0,0,0,0,0,0,0,0,0,0,0,0,0,0,0,0,0,0,0,0,0,0,0,0,0,0,0,0,0,0,0,0,0,0,0,0,0,0,0,0,0,0,0,0,0,0,0,0,0,0,0,0,0,0,0,0,0,0,0,0,0,0,0,0,0,0,0,0,0,0,0,0,0,0,0,0,0,0,0,0,0,0,0,0,0,0,0,0,0,0,0,0,0,0,0,0,0,0,0,0,0,0,0,0,0,0,0,0,0,0,0,0,0,0,0,0,0,0,0,0,0,0,0,0,0,0,0,0,0,0,0,0,0,0,0,0,0,0,0,0,0,0,0,0,0,0,0,0,0,0,0,0,0,0,0,0,0,0,0,0,0,0,0,0,0,0,0,0,0,0,0,0,0,0,0,0,0,0,0,0,0,0,0,0,0,0,0,0,0,0,0,0,0,0,0,0,0,0,0,0,0,0,0,0,0,0,0,0,0,0,0,0,0,0,0,0,0,0,0,0,0,0,0,0,0,0,0,0,0,0,0,0,0,0,0,0,0,0,0,0,0,0,0,0,0,0,0,0,0,0,0,0,0,0,0,0,0,0,0,0,0,0,0,0,0,0,0,0,0,0,0,0,0,0,0,0,0,0,0,0,0,0,0,0,0,0,0,0,0,0,0,0,0,0,0,0,0,0,0,0,0,0,0,0,0,0,0,0,0,0,0,0,0,0,0,0,0,0,0,0,0,0,0,0,0,0,0,0,0,0,0,0,0,0,0,0,0,0,0,0,0,0,0,0,0,0,0,0,0,0,0,0,0,0,0,0,0,0,0,0,0,0,0,0,0,0,0,0,0,0,0,0,0,0,0,0,0,0,0,0,0,0,0,0,0,0,0,0,0,0,0,0,0,0,0,0,0,0,0,0,0,0,0,0,0,0,0,0,0,0,0,0,0,0,0,0,0,0,0,0,0,0,0,0,0,0,0,0,0,0,0,0,0,0,0,0,0,0,0,0,0,0,0,0,0,0,0,0,0,0,0,0,0,0,0,0,0,0,0,0,0,0,0,0,0,0,0,0,0,0,0,0,0,0,0,0,0,0,0,0,0,0,0,0,0,0,0,0,0,0,0,0,0,0,0,0,0,0,0,0,0,0,0,0,0,0,0,0,0,0,0,0,0,0,0,0,0,0,0,0,0,0,0,0,0,0,0,0,0,0,0,0,0,0,0,0,0,0,0,0,0,0,0,0,0,0,0,0,0,0,0,0,0,1.0929116236211,0,0,0,0,0,0,0,0,0,0,0,0,0,0,0,0,0,0,0,0,0,0,0,0,0,0,0,0,0,0,0,0,0,0,0,0,0,0,0,0,0,0,0,0,0,0,0,0,0,0,0,0,0,0,0,0,0,0,0,0,0,0,0,0,0,0,0,0,0,0,0,0,0,0,0,0,0,0,0,0,0,0,0,0,0,0,0,0,0,0,0,0,0,0,0,0,0,0,0,0,0,0,0,0,0,0,0,0,0,0,0,0,0,0,0,0,0,0,0,0,0,0,0,0,0,0,0,0,0,0,0,0,0,0,0,0,0,0,0,0,0,0,0,0,0,0,0,0,0,0,0,0,0,0,0,0,0,0,0,0,0,0,0,0,0,0,0,0,0,0,0,0,0,0,0,0,0,0,0,0,0,0,0,0,0,0,0,0,0,0,0,0,0,0,0,0,0,0,0,0,0,0,0,0,0,0,0,0,0,0,0,0,0,0,0,0,0,0,0,0,0,0,0,0,0,0,0,0,0,0,0,0,0,0,0,0,0,0,0,0,0,0,0,0,0,0,0,0,0,0,0,0,0,0,0,0,0,0,0,0,0,0,0,0,0,0,0,0,0,0,0,0,0,0,0,0,0,0,0,0,0,0,0,0,0,0,0,0,0,0,0,0,0,0,0,0,0,0,0,0,0,0,0,0,0,0,0,0,0,0,0,0,0,0,0,0,0,0,0,0,0,0,0,0,0,0,0,0,0,0,0,0,0,0,0,0,0,0,0,0,0,0,0,0,0,0,0,0,0,0,0,0,0,0,0,0,0,0,0,0,0,0,0,0,0,0,0,0,0,0,0,0,0,0,0,0,0,0,0,0,0,0,0,0,0,0,0,0,0,0,0,0,0,0,0,0,0,0,0,0,0,0,0,0,0,0,0,0,0,0,0,0,0,0,0,0,0,0,0,0,0,0,0,0,0,0,0,0,0,0,0,0,0,0,0,0,0,0,0,0,0,0,0,0,0,0,0,0,0,0,0,0,0,0,0,0,0,0,0,0,0,0,0,0,0,0,0,0,0,0,0,0,0,0,0,0,0,0,0,0,0,0,0,0,0,0,0,0,0,0,0,0,0,0,0,0,0,0,0,0,0,0,0,0,0,0,0,0,0,0,0,0,0,0,0,0,0,0,0,0,0,0,0,0,0,0,0,0,0,0,0,0,0,0,0,0,0,0,0,0,0,0,0,0,0,0,0,0,0,0,0,0,0,0,0,0,0,0,0,0,0,0,0,0,0,0,0,0,0,0,0,0,0,0,0,0,0,0,0,0,0,0,0,0,0,0,0,0,0,0,0,0,0,0,0,0,0,0,0,0,0,0,0,0,0,0,0,0,0,0,0,0,0,0,0,0,0,0,0,0,0,0,0,0,0,0,0,0,0,0,0,0,0,0,0,0,0,0,0,0,0,0,0,0,0,0,0,0,0,0,0,0,0,0,0,0,0,0,0,0,0,0,0,0,0,0,0,0,0,0,0,0,0,0,0,0,0,0,0,0,0,0,0,0,0,0,0,0,0,0,0,0,0,0,0,0,0,0,0,0,0,0,0,0,0,0,0,0,0,0,0,0,0,0,0,0,0,0,0,0,0,0,0,0,0,0,0,0,0,0,0,0,0,0,0,0,0,0,0,0,0,0,0,0,0,0,0,0,0,0,0,0,0,0,0,0,0,0,0,0,0,0,0,0,0,0,0,0,0,0,0,0,0,0,0,0,0,0,0,0,0,0,0,0,0,0,0,0,0,0,0,0,0,0,0,0,0,0,0,0,0,0,0,0,0,0,0,0,0,0,0,0,0,0,0,0,0,0,0,0,0,0,0,0,0,0,0,0,0,0,0,0,0,0,0,0,0,0,0,0,0,0,0,0,0,0,0,0,0,0,0,0,0,0,0,0,0,0,0,0,0,0,0,0,0,0,0,0,0,0,0,0,0,0,0,0,0,0,0,0,0,0,0,0,0,0,0,0,0,0,0,0,0,0,0,0,0,0,0,0,0,0,0,0,0,0,0,0,0,0,0,0,0,0,0,0,0,0,0,0,0,0,0,0,0,0,0,0,0,0,0,0,0,0,0,0,0,0,0,0,0,0,0,0,0,0,0,0,0,0,0,0,0,0,0,0,0,0,0,0,0,0,0,0,0,0,0,0,0,0,0,0,0,0,0,0,0,0,0,0,0,0,0,0,0,0,0,0,0,0,0,0,0,0,0,0,0,0,0,0,0,0,0,0,0,0,0,0,0,0,0,0,0,0,0,0,0,0,0,0,0,0,0,0,0,0,0,0,0,0,0,0,0,0,0,0,0,0,0,0,0,0,0,0,0,0,0,0,0,0,0,0,0,0,0,0,0,0,0,0,0,0,0,0,0,0,0,0,0,0,0,0,0,0,0,0,0,0,0,0,0,0,0,0,0,0,0,0,0,0,0,0,0,0,0,0,0,0,0,0,0,0,0,0,0,0,0,0,0,0,0,0,0,0,0,0,0,0,0,0,0,0,0,0,0,0,0,0,0,0,0,0,0,0,0,0,0,0,0,0,0,0,0,0,0,0,0,0,0,0,0,0,0,0,0,0,0,0,0,0,0,0,0,0,0,0,0,0,0,0,0,0,0,0,0,0,0,0,0,0,0,0,0,0,0,0,0,0,0,0,0,0,0,0,0,0,0,0,0,0,0,0,0,0,0,0,0,0,0,0,0,0,0,0,0,0,0,0,0,0,0,0,0,0,0,0,0,0,0,0,0,0,0,0,0,0,0,0,0,0,0,0,0,0,0,0,0,0,0,0,0,0,0,0,0,0,0,0,0,0,0,0,0,0,0,0,0,0,0,0,0,0,0,0,0,0,0,0,0,0,0,0,0,0,0,0,0,0,0,0,0,0,0,0,0,0,0,0,0,0,0,0,0,0,0,0,0,0,0,0,0,0,0,0,0,0,0,0,0,0,0,0,0,0,0,0,0,0,0,0,0,0,0,0,0,0,0,0,0,0,0,0,0,0,0,0,0,0,0,0,0,0,0,0,0,0,0,0,0,0,0,0,0,0,0,0,0,0,0,0,0,0,0,0,0,0,0,0,0,0,0,0,0,0,0,0,0,0,0,0,0,0,0,0,0,0,0,0,0,0,0,0,0,0,0,0,0,0,0,0,0,0,0,0,0,0,0,0,0,0,0,0,0,0,0,0,0,0,0,0,0,0,0,0,0,0,0,0,0,0,0,0,0,0,0,0,0,0,0,0,0,0,0,0,0,0,0,0,0,0,0,0,0,0,0,0,0,0,0,0,0,0,0,0,0,0,0,0,0,0,0,0,0,0,0,0,0,0,0,0,0,0,0,0,0,0,0,0,0,0,0,0,0,0,0,0,0,0,0,0,0,0,0,0,0,0,0,0,0,0,0,0,0,0,0,0,0,0,0,0,0,0,0,0,0,0,0,0,0,0,0,0,0,0,0,0,0,0,0,0,0,0,0,0,0,0,0,0,0,0,0,0,0,0,0,0,0,0,0,0,0,0,0,0,0,0,0,0,0,0,0,0,0,0,0,0,0,0,0,0,0,0,0,0,0,0,0,0,0,0,0,0,0,0,0,0,0,0,0,0,0,0,0,0,0,0,0,0,0,0,0,0,0,0,0,0,0,0,0,0,0,0,0,0,0,0,0,0,0,0,0,0,0,0,0,0,0,0,0,0,0,0,0,0,0,0,0,0,0,0,0,0,0,0,0,0,0,0,0,0,0,0,0,0,0,0,0,0,0,0,0,0,0,0,0,0,0,0,0,0,0,0,0,0,0,0,0,0,0,0,0,0,0,0,0,0,0,0,0,0,0,0,0,0,0,0,0,0,0,0,0,0,0,0,0,0,0,0,0,0,0,0,0,0,0,0,0,0,0,0,0,0,0,0,0,0,0,0,0,0,0,0,0,0,0,0,0,0,0,0,0,0,0,0,0,0,0,0,0,0,0,0,0,0,0,0,0,0,0,0,0,0,0,0,0,0,0,0,0,0,0,0,0,0,0,0,0,0,0,0,0,0,0,0,0,0,0,0,0,0,0,0,0,0,0,0,0,0,0,0,0,0,0,0,0,0,0,0,0,0,0,0,0,0,0,0,0,0,0,0,0,0,0,0,0,0,0,0,0,0,0,0,0,0,0,0,0,0,0,0,0,0,0,0,0,0,0,0,0,0,0,0,0,0,0,0,0,0,0,0,0,0,0,0,0,0,0,0,0,0,0,0,0,0,0,0,0,0,0,0,0,0,0,0,0,0,0,0,0,0,0,0,0,0,0,0,0,0,0,0,0,0,0,0,0,0,0,0,0,0,0,0,0,0,0,0,0,0,0,0,0,0,0,0,0,0,0,0,0,0,0,0,0,0,0,0,0,0,0,0,0,0,0,0,0,0,0,0,0,0,0,0,0,0,0,0,0,0,0,0,0,0,0,0,0,0,0,0,0,0,0,0,0,0,0,0,0,0,0,0,0,0,0,0,0,0,0,0,0,0,0,0,0,0,0,0,0,0,0,0,0,0,0,0,0,0,0,0,0,0,0,0,0,0,0,0,0,0,0,0,0,0,0,0,0,0,0,0,0,0,0,0,0,0,0,0,0,0,0,0,0,0,0,0,0,0,0,0,0,0,0,0,0,0,0,0,0,0,0,0,0,0,0,0,0,0,0,0,0,0,0,0,0,0,0,0,0,0,0,0,0,0,0,0,0,0,0,0,0,0,0,0,0,0,0,0,0,0,0,0,0,0,0,0,0,0,0,0,0,0,0,0,0,0,0,0,0,0,0,0,0,0,0,0,0,0,0,0,0,0,0,0,0,0,0,0,0,0,0,0,0,0,0,0,0,0,0,0,0,0,0,0,0,0,0,0,0,0,0,0,0,0,0,0,0,0,0,0,0,0,0,0,0,0,0,0,0,0,0,0,0,0,0,0,0,0,0,0,0,0,0,0,0,0,0,0,0,0,0,0,0,0,0,0,0,0,0,0,0,0,0,0,0,0,0,0,0,0,0,0,0,0,0,0,0,0,0,0,0,0,0,0,0,0,0,0,0,0,0,0,0,0,0,0,0,0,0,0,0,0,0,0,0,0,0,0,0,0,0,0,0,0,0,0,0,0,0,0,0,0,0,0,0,0,0,0,0,0,0,0,0,0,0,0,0,0,0,0,0,0,0,0,0,0,0,0,0,0,0,0,0,0,0,0,0,0,0,0,0,0,0,0,0,0,0,0,0,0,0,0,0,0,0,0,0,0,0,0,0,0,0,0,0,0,0,0,0,0,0,0,0,0,0,0,0,0,0,0,0,0,0,0,0,0,0,0,0,0,0,0,0,0,0,0,0,0,0,0,0,0,0,0,0,0,0,0,0,0,0,0,0,0,0,0,0,0,0,0,0,0,0,0,0,0,0,0,0,0,0,0,0,0,0,0,0,0,0,0,0,0,0,0,0,0,0,0,0,0,0,0,0,0,0,0,0,0,0,0,0,0,0,0,0,0,0,0,0,0,0,0,0,0,0,0,0,0,0,0,0,0,0,0,0,0,0,0,0,0,0,0,0,0,0,0,0,0,0,0,0,0,0,0,0,0,0,0,0,0,0,0,0,0,0,0,0,0,0,0,0,0,0,0,0,0,0,0,0,0,0,0,0,0,0,0,0,0,0,0,0,0,0,0,0,0,0,0,0,0,0,0,0,0,0,0,0,0,0,0,0,0,0,0,0,0,0,0,0,0,0,0,0,0,0,0,0,0,0,0,0,0,0,0,0,0,0,0,0,0,0,0,0,0,0,0,0,0,0,0,0,0,0,0,0,0,0,0,0,0,0,0,0,0,0,0,0,0,0,0,0,0,0,0,0,0,0,0,0,0,0,0,0,0,0,0,0,0,0,0,0,0,0,0,0,0,0,0,0,0,0,0,0,0,0,0,0,0,0,0,0,0,0,0,0,0,0,0,0,0,0,0,0,0,0,0,0,0,0,0,0,0,0,0,0,0,0,0,0,0,0,0,0,0,0,0,0,0,0,0,0,0,0,0,0,0,0,0,0,0,0,0,0,0,0,0,0,0,0,0,0,0,0,0,0,0,0,0,0,0,0,0,0,0,0,0,0,0,0,0,0,0,0,0,0,0,0,0,0,0,0,0,0,0,0,0,0,0,0,0,0,0,0,0,0,0,0,0,0,0,0,0,0,0,0,0,0,0,0,0,0,0,0,0,0,0,0,0,0,0,0,0,0,0,0,0,0,0,0,0,0,0,0,0,0,0,0,0,0,0,0,0,0,0,0,0,0,0,0,0,0,0,0,0,0,0,0,0,0,0,0,0,0,0,0,0,0,0,0,0,0,0,0,0,0,0,0,0,0,0,0,0,0,0,0,0,0,0,0,0,0,0,0,0,0,0,0,0,0,0,0,0,0,0,0,0,0,0,0,0,0,0,0,0,0,0,0,0,0,0,0,0,0,0,0,0,0,0,0,0,0,0,0,0,0,0,0,0,0,0,0,0,0,0,0,0,0,0,0,0,0,0,0,0,0,0,0,0,0,0,0,0,0,0,0,0,0,0,0,0,0,0,0,0,0,0,0,0,0,0,0,0,0,0,0,0,0,0,0,0,0,0,0,0,0,0,0,0,0,0,0,0,0,0,0,0,0,0,0,0,0,0,0,0,0,0,0,0,0,0,0,0,0,0,0,0,0,0,0,0,0,0,0,0,0,0,0,0,0,0,0,0,0,0,0,0,0,0,0,0,0,0,0,0,0,0,0,0,0,0,0,0,0,0,0,0,0,0,0,0,0,0,0,0,0,0,0,0,0,0,0,0,0,0,0,0,0,0,0,0,0,0,0,0,0,0,0,0,0,0,0,0,0,0,0,0,0,0,0,0,0,0,0,0,0,0,0,0,0,0,0,0,0,0,0,0,0,0,0,0,0,0,0,0,0,0,0,0,0,0,0,0,0,0,0,0,0,0,0,0,0,0,0,0,0,0,0,0,0,0,0,0,0,0,0,0,0,0,0,0,0,0,0,0,0,0,0,0,0,0,0,0,0,0,0,0,0,0,0,0,0,0,0,0,0,0,0,0,0,0,0,0,0,0,0,0,0,0,0,0,0,0,0,0,0,0,0,0,0,0,0,0,0,0,0,0,0,0,0,0,0,0,0,0,0,0,0,0,0,0,0,0,0,0,0,0,0,0,0,0,0,0,0,0,0,0,0,0,0,0,0,0,0,0,0,0,0,0,0,0,0,0,0,0,0,0,0,0,0,0,0,0,0,0,0,0,0,0,0,0,0,0,0,0,0,0,0,0,0,0,0,0,0,0,0,0,0,0,0,0,0,0,0,0,0,0,0,0,0,0,0,0,0,0,0,0,0,0,0,0,0,0,0,0,0,0,0,0,0,0,0,0,0,0,0,0,0,0,0,0,0,0,0,0,0,0,0,0,0,0,0,0,0,0,0,0,0,0,0,0,0,0,0,0,0,0,0,0,0,0,0,0,0,0,0,0,0,0,0,0,0,0,0,0,0,0,0,0,0,0,0,0,0,0,0,0,0,0,0,0,0,0,0,0,0,0,0,0,0,0,0,0,0,0,0,0,0,0,0,0,0,0,0,0,0,0,0,0,0,0,0,0,0,0,0,0,0,0,0,0,0,0,0,0,0,0,0,0,0,0,0,0,0,0,0,0,0,0,0,0,0,0,0,0,0,0,0,0,0,0,0,0,0,0,0,0,0,0,0,0,0,0,0,0,0,0,0,0,0,0,0,0,0,0,0,0,0,0,0,0,0,0,0,0,0,0,0,0,0,0,0,0,0,0,0,0,0,0,0,0,0,0,0,0,0,0,0,0,0,0,0,0,0,0,0,0,0,0,0,0,0,0,0,0,0,0,0,0,0,0,0,0,0,0,0,0,0,0,0,0,0,0,0,0,0,0,0,0,0,0,0,0,0,0,0,0,0,0,0,0,0,0,0,0,0,0,0,0,0,0,0,0,0,0,0,0,0,0,0,0,0,0,0,0,0,0,0,0,0,0,0,0,0,0,0,0,0,0,0,0,0,0,0,0,0,0,0,0,0,0,0,0,0,0,0,0,0,0,0,0,0,0,0,0,0,0,0,0,0,0,0,0,0,0,0,0,0,0,0,0,0,0,0,0,0,0,0,0,0,0,0,0,0,0,0,0,0,0,0,0,0,0,0,0,0,0,0,0,0,0,0,0,0,0,0,0,0,0,0,0,0,0,0,0,0,0,0,0,0,0,0,0,0,0,0,0,0,0,0,0,0,0,0,0,0,0,0,0,0,0,0,0,0,0,0,0,0,0,0,0,0,0,0,0,0,0,0,0,0,0,0,0,0,0,0,0,0,0,0,0,0,0,0,0,0,0,0,0,0,0,0,0,0,0,0,0,0,0,0,0,0,0,0,0,0,0,0,0,0,0,0,0,0,0,0,0,0,0,0,0,0,0,0,0,0,0,0,0,0,0,0,0,0,0,0,0,0,0,0,0,0,0,0,0,0,0,0,0,0,0,0,0,0,0,0,0,0,0,0,0,0,0,0,0,0,0,0,0,0,0,0,0,0,0,0,0,0,0,0,0,0,0,0,0,0,0,0,0,0,0,0,0,0,0,0,0,0,0,0,0,0,0,0,0,0,0,1.05989943094283,0,0,0,0,0,0,0,0,0,0,0,0,0,0,0,0,0,0,0,0,0,0,0,0,0,0,0,0,0,0,0,0,0,0,0,0,0,0,0,0,0,0,0,0,0,0,0,0,0,0,0,0,0,0,0,0,0,0,0,0,0,0,0,0,0,0,0,0,0,0,0,0,0,0,0,0,0,0,0,0,0,0,0,0,0,0,0,0,0,0,0,0,0,0,0,0,0,0,0,0,0,0,0,0,0,0,0,0,0,0,0,0,0,0,0,0,0,0,0,0,0,0,0,0,0,0,0,0,0,0,0,0,0,0,0,0,0,0,0,0,0,0,0,0,0,0,0,0,0,0,0,0,0,0,0,0,0,0,0,0,0,0,0,0,0,0,0,0,0,0,0,0,0,0,0,0,0,0,0,0,0,0,0,0,0,0,0,0,0,0,0,0,0,0,0,0,0,0,0,0,0,0,0,0,0,0,0,0,0,0,0,0,0,0,0,0,0,0,0,0,0,0,0,0,0,0,0,0,0,0,0,0,0,0,0,0,0,0,0,0,0,0,0,0,0,0,0,0,0,0,0,0,0,0,0,0,0,0,0,0,0,0,0,0,0,0,0,0,0,0,0,0,0,0,0,0,0,0,0,0,0,0,0,0,0,0,0,0,0,0,0,0,0,0,0,0,0,0,0,0,0,0,0,0,0,0,0,0,0,0,0,0,0,0,0,0,0,0,0,0,0,0,0,0,0,0,0,0,0,0,0,0,0,0,0,0,0,0,0,0,0,0,0,0,0,0,0,0,0,0,0,0,0,0,0,0,0,0,0,0,0,0,0,0,0,0,0,0,0,0,0,0,0,0,0,0,0,0,0,0,0,0,0,0,0,0,0,0,0,0,0,0,0,0,0,0,0,0,0,0,0,0,0,0,0,0,0,0,0,0,0,0,0,0,0,0,0,0,0,0,0,0,0,0,0,0,0,0,0,0,0,0,0,0,0,0,0,0,0,0,0,0,0,0,0,0,0,0,0,0,0,0,0,0,0,0,0,0,0,0,0,0,0,0,0,0,0,0,0,0,0,0,0,0,0,0,0,0,0,0,0,0,0,0,0,0,0,0,0,0,0,0,0,0,0,0,0,0,0,0,0,0,0,0,0,0,0,0,0,0,0,0,0,0,0,0,0,0,0,0,0,0,0,0,0,0,0,0,0,0,0,0,0,0,0,0,0,0,0,0,0,0,0,0,0,0,0,0,0,0,0,0,0,0,0,0,0,0,0,0,0,0,0,0,0,0,0,0,0,0,0,0,0,0,0,0,0,0,0,0,0,0,0,0,0,0,0,0,0,0,0,0,0,0,0,0,0,0,0,0,0,0,0,0,0,0,0,0,0,0,0,0,0,0,0,0,0,0,0,0,0,0,0,0,0,0,0,0,0,0,0,0,0,0,0,0,0,0,0,0,0,0,0,0,0,0,0,0,0,0,0,0,0,0,0,0,0,0,0,0,0,0,0,0,0,0,0,0,0,0,0,0,0,0,0,0,0,0,0,0,0,0,0,0,0,0,0,0,0,0,0,0,0,0,0,0,0,0,0,0,0,0,0,0,0,0,0,0,0,0,0,0,0,0,0,0,0,0,0,0,0,0,0,0,0,0,0,0,0,0,0,0,0,0,0,0,0,0,0,0,0,0,0,0,0,0,0,0,0,0,0,0,0,0,0,0,0,0,0,0,0,0,0,0,0,0,0,0,0,0,0,0,0,0,0,0,0,0,0,0,0,0,0,0,0,0,0,0,0,0,0,0,0,0,0,0,0,0,0,0,0,0,0,0,0,0,0,0,0,0,0,0,0,0,0,0,0,0,0,0,0,0,0,0,0,0,0,0,0,0,0,0,0,0,0,0,0,0,0,0,0,0,0,0,0,0,0,0,0,0,0,0,0,0,0,0,0,0,0,0,0,0,0,0,0,0,0,0,0,0,0,0,0,0,0,0,0,0,0,0,0,0,0,0,0,0,0,0,0,0,0,0,0,0,0,0,0,0,0,0,0,0,0,0,0,0,0,0,0,0,0,0,0,0,0,0,0,0,0,0,0,0,0,0,0,0,0,0,0,0,0,0,0,0,0,0,0,0,0,0,0,0,0,0,0,0,0,0,0,0,0,0,0,0,0,0,0,0,0,0,0,0,0,0,0,0,0,0,0,0,0,0,0,0,0,0,0,0,0,0,0,0,0,0,0,0,0,0,0,0,0,0,0,0,0,0,0,0,0,0,0,0,0,0,0,0,0,0,0,0,0,0,0,0,0,0,0,0,0,0,0,0,0,0,0,0,0,0,0,0,0,0,0,0,0,0,0,0,0,0,0,0,0,0,0,0,0,0,0,0,0,0,0,0,0,0,0,0,0,0,0,0,0,0,0,0,0,0,0,0,0,0,0,0,0,0,0,0,0,0,0,0,0,0,0,0,0,0,0,0,0,0,0,0,0,0,0,0,0,0,0,0,0,0,0,0,0,0,0,0,0,0,0,0,0,0,0,0,0,0,0,0,0,0,0,0,0,0,0,0,0,0,0,0,0,0,0,0,0,0,0,0,0,0,0,0,0,0,0,0,0,0,0,0,0,0,0,0,0,0,0,0,0,0,0,0,0,0,0,0,0,0,0,0,0,0,0,0,0,0,0,0,0,0,0,0,0,0,0,0,0,0,0,0,0,0,0,0,0,0,0,0,0,0,0,0,0,0,0,0,0,0,0,0,0,0,0,0,0,0,0,0,0,0,0,0,0,0,0,0,0,0,0,0,0,0,0,0,0,0,0,0,0,0,0,0,0,0,0,0,0,0,0,0,0,0,0,0,0,0,0,0,0,0,0,0,0,0,0,0,0,0,0,0,0,0,0,0,0,0,0,0,0,0,0,0,0,0,0,0,0,0,0,0,0,0,0,0,0,0,0,0,0,0,0,0,0,0,0,0,0,0,0,0,0,0,0,0,0,0,0,0,0,0,0,0,0,0,0,0,0,0,0,0,0,0,0,0,0,0,0,0,0,0,0,0,0,0,0,0,0,0,0,0,0,0,0,0,0,0,0,0,0,0,0,0,0,0,0,0,0,0,0,0,0,0,0,0,0,0,0,0,0,0,0,0,0,0,0,0,0,0,0,0,0,0,0,0,0,0,0,0,0,0,0,0,0,0,0,0,0,0,0,0,0,0,0,0,0,0,0,0,0,0,0,0,0,0,0,0,0,0,0,0,0,0,0,0,0,0,0,0,0,0,0,0,0,0,0,0,0,0,0,0,0,0,0,0,0,0,0,0,0,0,0,0,0,0,0,0,0,0,0,0,0,0,0,0,0,0,0,0,0,0,0,0,0,0,0,0,0,0,0,0,0,0,0,0,0,0,0,0,0,0,0,0,0,0,0,0,0,0,0,0,0,0,0,0,0,0,0,0,0,0,0,0,0,0,0,0,0,0,0,0,0,0,0,0,0,0,0,0,0,0,0,0,0,0,0,0,0,0,0,0,0,0,0,0,0,0,0,0,0,0,0,0,0,0,0,0,0,0,0,0,0,0,0,0,0,0,0,0,0,0,0,0,0,0,0,0,0,0,0,0,0,0,0,0,0,0,0,0,0,0,0,0,0,0,0,0,0,0,0,0,0,0,0,0,0,0,0,0,0,0,0,0,0,0,0,0,0,0,0,0,0,0,0,0,0,0,0,0,0,0,0,0,0,0,0,0,0,0,0,0,0,0,0,0,0,0,0,0,0,0,0,0,0,0,0,0,0,0,0,0,0,0,0,0,0,0,0,0,0,0,0,0,0,0,0,0,0,0,0,0,0,0,0,0,0,0,0,0,0,0,0,0,0,0,0,0,0,0,0,0,0,0,0,0,0,0,0,0,0,0,0,0,0,0,0,0,0,0,0,0,0,0,0,0,0,0,0,0,0,0,0,0,0,0,0,0,0,0,0,0,0,0,0,0,0,0,0,0,0,0,0,0,0,0,0,0,0,0,0,0,0,0,0,0,0,0,0,0,0,0,0,0,0,0,0,0,0,0,0,0,0,0,0,0,0,0,0,0,0,0,0,0,0,0,0,0,0,0,0,0,0,0,0,0,0,0,0,0,0,0,0,0,0,0,0,0,0,0,0,0,0,0,0,0,0,0,0,0,0,0,0,0,0,0,0,0,0,0,0,0,0,0,0,0,0,0,0,0,0,0,0,0,0,0,0,0,0,0,0,0,0,0,0,0,0,0,0,0,0,0,0,0,0,0,0,0,0,0,0,0,0,0,0,0,0,0,0,0,0,0,0,0,0,0,0,0,0,0,0,0,0,0,0,0,0,0,0,0,0,0,0,0,0,0,0,0,0,0,0,0,0,0,0,0,0,0,0,0,0,0,0,0,0,0,0,0,0,0,0,0,0,0,0,0,0,0,0,0,0,0,0,0,0,0,0,0,0,0,0,0,0,0,0,0,0,0,0,0,0,0,0,0,0,0,0,0,0,0,0,0,0,0,0,0,0,0,0,0,0,0,0,0,0,0,0,0,0,0,0,0,0,0,0,0,0,0,0,0,0,0,0,0,0,0,0,0,0,0,0,0,0,0,0,0,0,0,0,0,0,0,0,0,0,0,0,0,0,0,0,0,0,0,0,0,0,0,0,0,0,0,0,0,0,0,0,0,0,0,0,0,0,0,0,0,0,0,0,0,0,0,0,0,0,0,0,0,0,0,0,0,0,0,0,0,0,0,0,0,0,0,0,0,0,0,0,0,0,0,0,0,0,0,0,0,0,0,0,0,0,0,0,0,0,0,0,0,0,0,0,0,0,0,0,0,0,0,0,0,0,0,0,0,0,0,0,0,0,0,0,0,0,0,0,0,0,0,0,0,0,0,0,0,0,0,0,0,0,0,0,0,0,0,0,0,0,0,0,0,0,0,0,0,0,0,0,0,0,0,0,0,0,0,0,0,0,0,0,0
[truncated: 36,062,785 more chars]
