# Supplementary material for: Discrete populations of isotype-switched memory B lymphocytes are maintained in murine spleen and bone marrow
Source: Nat Commun. 2020 May 22;11:2570. doi: 10.1038/s41467-020-16464-6 (PMC7244721; doi:10.1038/s41467-020-16464-6)
Supplement: Supplementary file 4 — Source Data [file 41467_2020_16464_MOESM4_ESM.zip › Fig_4c_percentage_cluster_of_Bsm.csv]

	ID	BM...Cluster.I	Spleen...Cluster.I	BM...Cluster.II	Spleen...Cluster.II	BM...Cluster.III	Spleen...Cluster.III	BM...Cluster.IV	Spleen...Cluster.IV	BM...Cluster.V	Spleen...Cluster.V	BM...Cluster.VI	Spleen...Cluster.VI
1	Mouse 1	14.1	15.7	26	16.1	13.8	5.69	0	1.09	34.9	46.3	5.35	5.69
2	Mouse 2	6.73	12.2	11.4	25.4	1.9	41.1	0	0.02	56.3	5.1	16.8	12.4
3	Mouse 3	7.34	14.5	14.3	23.4	20.5	47.4	0.08	2.46	51.3	2.29	1.99	2.81
4	Mouse 4	8.34	11	27.3	43.4	20.3	26	0.09	6.5	34.9	3.73	4.58	4.29
5	Mouse 5	22	16.7	18.7	29.9	24.8	30.4	0.22	6.19	26.5	7.6	3.79	1.44
6	Mouse 6	13.3	17.4	34.8	35.9	26.8	28.9	0.11	4.28	18.5	6.96	2.34	1.47
7	Mouse 7	9.08	14.1	36	38.4	39	23.3	0.19	7.81	2.24	10.1	11.4	4.33
8	Mouse 8	5.75	9.82	13.3	22.5	55.2	32.3	0.07	6.09	8.48	12.9	13.4	12.2
