# Supplementary material for: Discrete populations of isotype-switched memory B lymphocytes are maintained in murine spleen and bone marrow
Source: Nat Commun. 2020 May 22;11:2570. doi: 10.1038/s41467-020-16464-6 (PMC7244721; doi:10.1038/s41467-020-16464-6)
Supplement: Supplementary file 4 — Source Data [file 41467_2020_16464_MOESM4_ESM.zip › Suppl_Fig_1a+1b+1c_wild+lab_Bsm_counts.csv]

	sample_ID	organ	large_nucleated_cells._organ	CD45.._organ	CD19.._organ	IgG1._CD19._CD38._small_lymphocytes._organ	perct_IgG1._CD19._CD38._small_lymphocytes_of_CD19.	IgG2a.b._CD19._CD38._small_lymphocytes._organ	perct_IgG2a.b._CD19._CD38._small_lymphocytes_of_CD19.	IgG2b.Bmem	IgG2b._Bmem_perct_of_CD19.	IgG2a._CD19._CD38._small_lymphocytes._organ	perct_IgG2a._CD19._CD38._small_lymphocytes_of_CD19.	IgA._CD19._CD38._small_lymphocytes._organ	perct_IgA._CD19._CD38._small_lymphocytes_of_CD19.	sex	strain	weight_of_spleen_.mg.	animal_weight_.g.	femur_length_.mm.	body._tail_length	immunstat
1	W1	Spl	NA	NA	NA	NA	NA	NA	NA	NA	NA	NA	NA	NA	NA	F		25.4	NA	14.5		wild
2	W2	Spl	11449200	10938000	4477200	45050.2440677966	1.0062146893	76340.0542372881	1.7050847458	75176.4881355932	1.6790960452	1163.5661016949	0.0259887006	12040.379661017	0.2689265537	F		37.8	NA	15.5		wild
3	W1	BM	95283240	75592920	15571920	27875.6592592593	0.1790123457	69439.2284444444	0.4459259259	65554.9187785202	0.4209816052	3884.3096659243	0.0249443207	9606.730155902	0.0616926503	F		25.4	NA	14.5		wild
4	W2	BM	84801600	84403800	21138000	85522.0038240918	0.4045889101	123675.487571702	0.5850860421	122815.220129841	0.5810162746	860.2674418605	0.0040697674	27651.4534883721	0.1308139535	F		37.8	NA	15.5		wild
5	W1	LN	8656648	8290856	2740864	17443.5119470199	0.6364238411	30621.4408476821	1.117218543	29929.1607652079	1.0919608111	692.2800824742	0.025257732	2684.3513402062	0.0979381443	F		25.4	NA	14.5		wild
6	W2	LN	10780560	10887112.7272727	2060214.54545455	33280.3888111888	1.6153846154	38014.9203146853	1.8451923077	37029.6003146853	1.7973662207	985.32	0.047826087	6073.1541818182	0.2947826087	F		37.8	NA	15.5		wild
7	W1	blood	NA	1500000	9e+05	7523.7551274729	0.8359727919	14673.6590684875	1.6304065632	14423.3531390181	1.6025947932	250.3059294694	0.0278117699	750.9177884081	0.0834353098	F		25.4	NA	14.5		wild
8	W2	blood	NA	1500000	9e+05	4166.3949925018	0.4629327769	3931.668514051	0.4368520571	3520.0517749703	0.3911168639	411.6167390807	0.0457351932	1193.6885433341	0.1326320604	F		37.8	NA	15.5		wild
9	W3	Spl	3550000	4725200	1955200	1991.3965610209	0.1018512971	7789.8747828171	0.3984183093	7669.5547828171	0.3922644631	120.32	0.0061538462	1789.76	0.0915384615	F		29	11	13		wild
10	W3	BM	44818800	77436840	18000840	3000.14	0.0166666667	6261.1617391304	0.0347826087	-14194.3382608696	-0.0788537549	20455.5	0.1136363636	8386.755	0.0465909091	F		29	11	13		wild
11	W3	LN	5806565.21739131	7285921.73913043	2618669.56521739	3582.3399652174	0.1368	9259.6155826087	0.3536	8925.1437689828	0.3408274143	334.4718136259	0.0127725857	1582.6227278884	0.0604361371	F		29	11	13		wild
12	W3	blood	NA	1500000	9e+05	324.7924936846	0.0360880549	1136.7737278961	0.126308192	1064.5077892418	0.1182786432	72.2659386542	0.0080295487	650.3934478882	0.0722659387	F		29	11	13		wild
13	L1	Spl	68800000	82400000	53200000	87944.1975308642	0.165308642	526417.283950617	0.9895061728	509637.0669433	0.9579644115	16780.2170073177	0.0315417613	118580.200185045	0.2228951131	F	C57BL/6 J	107.4	NA	16		C57BL/6 SPF
14	L2	Spl	6.4e+07	75600000	52400000	28775.593220339	0.0549152542	181179.661016949	0.3457627119	176365.677277112	0.33657572	4813.9837398374	0.0091869919	76725.5284552846	0.1464227642	F	C57BL/6 J	117	NA	15.5		C57BL/6 SPF
15	L3	Spl	69200000	82800000	55200000	78038.4732824427	0.1413740458	461151.755725191	0.8354198473	456033.874930489	0.8261483241	5117.880794702	0.0092715232	154194.437086093	0.2793377483	F	C57BL/6 J	113.6	26.6	16		C57BL/6 SPF
16	L1	BM	123054360	160680000	49023000	15680.467486819	0.0319859402	58586.3620386643	0.1195079086	51513.3918894106	0.1050800479	7072.9701492537	0.0144278607	48413.2611940299	0.0987562189	F	C57BL/6 J	107.4	NA	16		C57BL/6 SPF
17	L2	BM	117647400	152564880	53157000	9899.3580381101	0.0186228682	45761.1833837166	0.0860868435	38512.5015655348	0.0724504798	7248.6818181818	0.0136363636	22063.9700956938	0.041507177	F	C57BL/6 J	117	NA	15.5		C57BL/6 SPF
18	L3	BM	110870760	151711560	51430080	12221.5566451613	0.0237634409	43079.6046451613	0.0837634409	38369.1861031052	0.0746045624	4710.4185420561	0.0091588785	37154.6278878505	0.0722429907	F	C57BL/6 J	113.6	26.6	16		C57BL/6 SPF
19	L1	LN	10376577.7777778	13061444.4444444	5970288.88888889	6932.695595276	0.1161199353	13370.1986480322	0.2239455895	11941.899870786	0.2000221445	1428.2987772462	0.023923445	2685.2017012228	0.0449760766	F	C57BL/6 J	107.4	NA	16		C57BL/6 SPF
20	L2	LN	26575120	31860520	17442740	12547.254009434	0.0719339623	40644.8752830189	0.2330188679	39780.192445412	0.228061603	864.6828376068	0.004957265	3279.8314529915	0.0188034188	F	C57BL/6 J	117	NA	15.5		C57BL/6 SPF
21	L3	LN	19629036.3636364	24180945.4545455	13251345.4545455	17386.5170857511	0.1312056738	68919.5271867612	0.5200945626	68104.0597741738	0.5139407165	815.4674125874	0.0061538462	5620.9003796204	0.0424175824	F	C57BL/6 J	113.6	26.6	16		C57BL/6 SPF
22	L1	blood	NA	1500000	9e+05	432.9004329004	0.0481000481	2102.6592455164	0.2336288051	1990.4194377979	0.2211577153	112.2398077185	0.0124710897	979.5474128157	0.1088386014	F	C57BL/6 J	107.4	NA	16		C57BL/6 SPF
23	L2	blood	NA	1500000	9e+05	432.298136646	0.0480331263	1699.3788819876	0.1888198758	1678.4035280285	0.1864892809	20.9753539591	0.0023305949	713.1620346093	0.0792402261	F	C57BL/6 J	117	NA	15.5		C57BL/6 SPF
24	L3	blood	NA	1500000	9e+05	386.8679813014	0.0429853313	2091.5050239106	0.2323894471	1998.8528555925	0.2220947617	92.6521683181	0.0102946854	1308.7118774933	0.1454124308	F	C57BL/6 J	113.6	26.6	16		C57BL/6 SPF
25	W4	Spl	635200	930800	234000	1103.2110091743	0.4714576962	11091.7431192661	4.7400611621	10680.3677314687	4.5642597143	411.3753877973	0.1758014478	1790.6928645295	0.7652533609	M		19.6	15.6	14.5		wild
26	W5	Spl	13926800	NA	NA	NA	NA	NA	NA	NA	NA	NA	NA	NA	NA	F		46.2	18.6	15.5		wild
27	W4	BM	42881280	76547640	23891400	145300.615564202	0.6081712062	332341.459143969	1.3910505837	330489.875643969	1.3833005837	1851.5835	0.00775	37987.326	0.159	M		19.6	15.6	14.5		wild
28	W5	BM	126185280	NA	NA	NA	NA	NA	NA	NA	NA	NA	NA	NA	NA	F		46.2	18.6	15.5		wild
29	W4	LN	2828540	4063640	1049720	5739.6026173474	0.5467746273	29576.2036511399	2.8175326421	29194.6075480935	2.7811804622	381.5961030463	0.0363521799	7631.9220609263	0.7270435984	M		19.6	15.6	14.5		wild
30	W5	LN	68800000	NA	NA	NA	NA	NA	NA	NA	NA	NA	NA	NA	NA	F		46.2	18.6	15.5		wild
31	W4	blood	NA	1500000	9e+05	2948.7842731506	0.327642697	13657.5271598551	1.5175030178	11759.716940877	1.3066352157	1897.8102189781	0.2108678021	11970.802919708	1.3300892133	M		19.6	15.6	14.5		wild
32	W5	blood	NA	1500000	9e+05	NA	NA	NA	NA	NA	NA	NA	NA	NA	NA	F		46.2	18.6	15.5		wild
33	L4	Spl	28257600	37231200	20410800	608442.829202037	2.9809847199	137781.563327674	0.6750424448	117291.033640174	0.5746518198	20490.5296875	0.100390625	95795.21953125	0.4693359375	F	C57BL/6 N	146.4	43.7	16.5		C57BL/6 SPF
34	L5	Spl	4.2e+07	50800000	11798800	9659.2015768725	0.0818659658	100809.195269382	0.8544021025	95734.6671277895	0.8113932529	5074.5281415929	0.0430088496	9376.3915044248	0.0794690265	F	C57BL/6 N	188.4	36	16.5		C57BL/6 SPF
35	L6	Spl	37461600	41600000	21604800	22191.3556561086	0.1027149321	456389.180090498	2.1124434389	429027.615200216	1.9857976709	27361.5648902821	0.126645768	126919.734169279	0.587460815	F	C57BL/6 N	131	41	17		C57BL/6 SPF
36	L4	BM	105753960	140582520	35112480	245589.357293233	0.6994360902	49170.6721804511	0.140037594	29045.2263267926	0.0827205208	20125.4458536585	0.0573170732	160414.790487805	0.4568597561	F	C57BL/6 N	146.4	43.7	16.5		C57BL/6 SPF
37	L5	BM	184080000	232440000	4364880	929.2970322581	0.0212903226	6138.992516129	0.1406451613	4494.68840654	0.1029739284	1644.304109589	0.0376712329	3497.8832876712	0.0801369863	F	C57BL/6 N	188.4	36	16.5		C57BL/6 SPF
38	L6	BM	134103840	162240000	16802760	2657.8092225201	0.0158176944	69373.3254691689	0.4128686327	61414.1233639058	0.3655002117	7959.2021052632	0.0473684211	49732.0079256966	0.2959752322	F	C57BL/6 N	131	41	17		C57BL/6 SPF
39	L4	LN	4674854.54545455	6171109.09090909	3144727.27272727	98698.0387481371	3.1385245902	58332.1132637854	1.8549180328	55187.3859910581	1.7549180328	3144.7272727273	0.1	28973.1122994652	0.9213235294	F	C57BL/6 N	146.4	43.7	16.5		C57BL/6 SPF
40	L5	LN	3214250	4517200	1812783.33333333	5138.2203090508	0.2834437086	22113.5556291391	1.2198675497	20935.2464624724	1.1548675497	1178.3091666667	0.065	1849.039	0.102	F	C57BL/6 N	188.4	36	16.5		C57BL/6 SPF
41	L6	LN	8772966.66666667	11232433.3333333	5469016.66666667	17802.2073129252	0.3255102041	157011.003996599	2.8709183673	147184.705198784	2.6912462362	9826.2987978142	0.1796721311	78305.5599453552	1.4318032787	F	C57BL/6 N	131	41	17		C57BL/6 SPF
42	L4	blood	0	1500000	9e+05	2938.78677316	0.3265318637	2952.5838941608	0.3280648771	1519.5741854229	0.1688415762	1433.0097087379	0.159223301	3407.7669902913	0.3786407767	F	C57BL/6 N	146.4	43.7	16.5		C57BL/6 SPF
43	L5	blood	0	1500000	9e+05	371.7728055077	0.0413080895	2230.6368330465	0.247848537	1526.5735133649	0.1696192793	704.0633196816	0.0782292577	3727.394045373	0.4141548939	F	C57BL/6 N	188.4	36	16.5		C57BL/6 SPF
44	L6	blood	0	1500000	9e+05	399.8112002665	0.0444234667	3148.513202099	0.3498348002	2193.9337161993	0.2437704129	954.5794858997	0.1060643873	6326.4287496881	0.7029365277	F	C57BL/6 N	131	41	17		C57BL/6 SPF
45	P1	Spl	129200000	1.15e+08	42800000	308664.628820961	0.7211790393	1119154.58515284	2.6148471616	1024338.45754983	2.3933141532	94816.1276030128	0.2215330084	170669.029685423	0.3987594152	F		227	32.9	16	19/9	pet shop
46	P2	Spl	6.6e+07	56800000	21600000	198341.605839416	0.9182481752	658090.510948905	3.0467153285	605763.750385525	2.8044618073	52326.7605633803	0.2422535211	78414.0845070423	0.363028169	F		178	34.8	16	19/9	pet shop
47	P3	Spl	77800000	6.7e+07	32400000	597965.496183206	1.8455725191	4056183.20610687	12.5190839695	3951558.81148804	12.1961691713	104624.394618834	0.3229147982	90109.7757847534	0.2781165919	F		213	30.8	16	19/9	pet shop
48	P1	BM	230880000	210600000	71925360	159834.133333333	0.2222222222	357850.865185185	0.4975308642	158030.058706312	0.2197139628	199820.806478873	0.2778169014	194755.64028169	0.2707746479	F		227	32.9	16	19/9	pet shop
49	P2	BM	247260000	216840000	7.8e+07	429339.130434783	0.5504347826	982121.739130435	1.2591304348	674021.739130435	0.8641304348	308100	0.395	300300	0.385	F		178	34.8	16	19/9	pet shop
50	P3	BM	165360000	147420000	25273560	583489.580869565	2.3086956522	1952382.51	7.725	1912256.83325926	7.5662345679	40125.6767407407	0.1587654321	94666.6432592593	0.3745679012	F		213	30.8	16	19/9	pet shop
51	P1	LN	55775000	54816666.6666667	17283158.3333333	64567.270754717	0.3735849057	235587.202271139	1.3631027254	195696.276218951	1.1322946446	39890.9260521886	0.2308080808	148303.464688552	0.8580808081	F		227	32.9	16	19/9	pet shop
52	P2	LN	34500000	33350000	6209770	120898.998728972	1.9469158879	349041.30571028	5.6208411215	339911.099324142	5.4738114185	9130.2063861386	0.147029703	12888.3468935644	0.207549505	F		178	34.8	16	19/9	pet shop
53	P3	LN	75210000	73600000	22134280	147936.277373134	0.668358209	484377.333373134	2.188358209	449078.22017052	2.0288810848	35299.1132026144	0.1594771242	33707.7597385621	0.1522875817	F		213	30.8	16	19/9	pet shop
54	P1	blood	0	1500000	9e+05	876.1611162942	0.0973512351	2811.0169147771	0.3123352128	276.9953286673	0.0307772587	2534.0215861098	0.281557954	5701.5485687471	0.6335053965	F		227	32.9	16	19/9	pet shop
55	P2	blood	0	1500000	9e+05	1190.3012490816	0.1322556943	3174.1366642175	0.3526818516	2983.7410644714	0.3315267849	190.3955997461	0.0211550666	2094.3515972075	0.232705733	F		178	34.8	16	19/9	pet shop
56	P3	blood	0	1500000	9e+05	7541.7755212698	0.8379750579	19963.5234386553	2.218169271	18399.4917124277	2.044387968	1564.0317262276	0.1737813029	2887.4431868817	0.3208270208	F		213	30.8	16	19/9	pet shop
57	L7	Spl	112444444.444444	96888888.8888889	48444444.4444444	37934.6740835829	0.0783055199	511496.22022536	1.0558408216	509928.899963922	1.0526055274	1567.3202614379	0.0032352941	109463.071895425	0.2259558824	F	C57BL/6 J	150.4	25.5	15	8/17	C57BL/6 SPF
58	L8	Spl	268444444.444444	213333333.333333	52888888.8888889	43286.3672182821	0.0818439716	403605.988967691	0.7631205674	400851.359338061	0.757912234	2754.6296296296	0.0052083333	122966.666666667	0.2325	F	C57BL/6 J	465.4	25.7	15	8/17	C57BL/6 SPF
59	L9	Spl	169333333.333333	140444444.444444	68444444.4444444	33985.6630824373	0.0496543779	576731.182795699	0.8426267281	574247.311827957	0.8389976959	2483.8709677419	0.0036290323	149860.215053763	0.2189516129	F	C57BL/6 J	180.6	24.2	15.5	8/17	C57BL/6 SPF
60	L10	Spl	119555555.555556	102666666.666667	4.8e+07	35936.7311072056	0.0748681898	568407.732864675	1.1841827768	567381.256286263	1.1820442839	1026.4765784114	0.0021384929	84904.2769857434	0.1768839104	F	C57BL/6 J	181.8	23.4	15.5	8.3/17.5	C57BL/6 SPF
61	L11	Spl	152444444.444444	130222222.222222	58666666.6666667	72815.6862745098	0.1241176471	671273.202614379	1.1442156863	668099.432122576	1.1388058502	3173.7704918033	0.0054098361	108340.983606557	0.1846721311	F	C57BL/6 J	205.6	23.7	16	8.3/17.5	C57BL/6 SPF
62	L12	Spl	154666666.666667	121777777.777778	6e+07	74460.7190412783	0.1241011984	909187.74966711	1.5153129161	907764.020853551	1.5129400348	1423.7288135593	0.0023728814	188491.525423729	0.3141525424	F	C57BL/6 J	184	24.7	16.5	8.3/17.5	C57BL/6 SPF
63	L7	BM	459333333.333333	377866666.666667	100048000	10862.3542857143	0.0108571429	118228.150857143	0.1181714286	116136.23812987	0.1160805195	2091.9127272727	0.0020909091	116510.443636364	0.1164545455	F	C57BL/6 J	150.4	25.5	15	8/17	C57BL/6 SPF
64	L8	BM	343200000	306800000	69390533.3333333	4934.4379259259	0.0071111111	27756.2133333333	0.04	25873.8560789149	0.0372872996	1882.3572544184	0.0027127004	56385.1559391697	0.0812577065	F	C57BL/6 J	465.4	25.7	15	8/17	C57BL/6 SPF
65	L9	BM	350133333.333333	308533333.333333	101117466.666667	11945.4831088083	0.0118134715	106985.42328152	0.1058031088	96774.5418436114	0.0957050696	10210.8814379085	0.0100980392	127883.854901961	0.1264705882	F	C57BL/6 J	180.6	24.2	15.5	8/17	C57BL/6 SPF
66	L10	BM	3.38e+08	282533333.333333	98444666.6666667	12418.7752956636	0.0126149803	138546.961892247	0.1407358739	119641.264590007	0.1215314843	18905.6973022405	0.0192043896	107762.474622771	0.1094650206	F	C57BL/6 J	181.8	23.4	15.5	8.3/17.5	C57BL/6 SPF
67	L11	BM	3.38e+08	242666666.666667	74568000	20604.3157894737	0.0276315789	146727.703349282	0.1967703349	143389.897634997	0.1922941445	3337.8057142857	0.0044761905	79610.2171428571	0.1067619048	F	C57BL/6 J	205.6	23.7	16	8.3/17.5	C57BL/6 SPF
68	L12	BM	296400000	237466666.666667	87403333.3333333	13479.5838433293	0.0154222766	105911.015911873	0.1211750306	102494.239955589	0.1172658251	3416.7759562842	0.0039092055	94236.8852459017	0.1078184111	F	C57BL/6 J	184	24.7	16.5	8.3/17.5	C57BL/6 SPF
69	L7	LN	5691036.36363636	5116454.54545455	2271563.63636364	1453.3056657298	0.0639782061	32629.0562370308	1.4364139184	32486.4387599136	1.4301355348	142.6174771172	0.0062783835	2614.6537471486	0.115103698	F	C57BL/6 J	150.4	25.5	15	8/17	C57BL/6 SPF
70	L8	LN	21412581.8181818	21336472.7272727	11949545.4545455	13687.6611570248	0.1145454545	150455.640495868	1.2590909091	150022.237292853	1.2554639661	433.4032030146	0.003626943	16655.0659444183	0.1393782383	F	C57BL/6 J	465.4	25.7	15	8/17	C57BL/6 SPF
71	L9	LN	22413500	23339250	11731916.6666667	3927.4227467811	0.0334763948	62133.8419170243	0.5296137339	61917.385889964	0.5277687155	216.4560270603	0.0018450185	23766.8717712177	0.2025830258	F	C57BL/6 J	180.6	24.2	15.5	8/17	C57BL/6 SPF
72	L10	LN	32976145.4545455	33090309.0909091	18285418.1818182	13200.1243679398	0.0721893491	137411.130715438	0.7514792899	136828.5070969	0.7482930154	582.6236185383	0.0031862745	28324.4713012478	0.1549019608	F	C57BL/6 J	181.8	23.4	15.5	8.3/17.5	C57BL/6 SPF
73	L11	LN	12689100	12848950	6556916.66666667	8281.6074210253	0.1263033807	46377.0015577417	0.707298932	46347.3322515577	0.7068464433	29.669306184	0.0004524887	13143.5026395173	0.2004524887	F	C57BL/6 J	205.6	23.7	16	8.3/17.5	C57BL/6 SPF
74	L12	LN	21547550	21983975	11425250	NA	NA	NA	NA	NA	NA	338.025147929	0.0029585799	40427.8076923077	0.3538461538	F	C57BL/6 J	184	24.7	16.5	8.3/17.5	C57BL/6 SPF
75	L7	blood	0	1500000	9e+05	597.5260325669	0.0663917814	10273.2545950101	1.1414727328	10195.900450547	1.1328778278	77.3541444632	0.0085949049	4625.7778388971	0.5139753154	F	C57BL/6 J	150.4	25.5	15	8/17	C57BL/6 SPF
76	L8	blood	0	1500000	9e+05	90.1640986596	0.0100182332	3336.0716504037	0.3706746278	2419.3639126019	0.2688182125	916.7077378019	0.1018564153	2350.9117792016	0.2612124199	F	C57BL/6 J	465.4	25.7	15	8/17	C57BL/6 SPF
77	L9	blood	0	1500000	9e+05	199.1458854247	0.0221273206	2588.8965105216	0.2876551678	2557.8406099004	0.2842045122	31.0559006211	0.0034506556	3059.0062111801	0.339889579	F	C57BL/6 J	180.6	24.2	15.5	8/17	C57BL/6 SPF
78	L10	blood	0	1500000	9e+05	159.45007441	0.0177166749	2806.3213096166	0.3118134788	2806.3213096166	0.3118134788	0	0	3160.211728945	0.3511346365	F	C57BL/6 J	181.8	23.4	15.5	8.3/17.5	C57BL/6 SPF
79	L11	blood	0	1500000	9e+05	327.868852459	0.0364298725	2688.5245901639	0.2987249545	2643.5065829611	0.2937229537	45.0180072029	0.0050020008	1980.7923169268	0.2200880352	F	C57BL/6 J	205.6	23.7	16	8.3/17.5	C57BL/6 SPF
80	L12	blood	0	1500000	9e+05	259.4158339739	0.0288239816	3977.709454266	0.4419677171	3977.709454266	0.4419677171	0	0	1947.9297365119	0.2164366374	F	C57BL/6 J	184	24.7	16.5	8.3/17.5	C57BL/6 SPF
81	W6	Spl	13069200	12002400	5622000	NA	NA	NA	NA	NA	NA	NA	NA	NA	NA	F		26.6	16.9	15	8/16.5	wild
82	W6	BM	105452880	90695280	19698120	NA	NA	NA	NA	NA	NA	NA	NA	NA	NA	F		26.6	16.9	15	8/16.5	wild
83	W6	LN	20057840	20184800	5506200	NA	NA	NA	NA	NA	NA	NA	NA	NA	NA	F		26.6	16.9	15	8/16.5	wild
84	W6	blood	0	1500000	9e+05	NA	NA	NA	NA	NA	NA	NA	NA	NA	NA	F		26.6	16.9	15	8/16.5	wild
85	P4	Spl	81200000	7.2e+07	42400000	NA	NA	NA	NA	NA	NA	NA	NA	NA	NA	F		107	28.2	NA		pet shop
86	P5	Spl	281400000	180600000	9e+07	NA	NA	NA	NA	NA	NA	NA	NA	NA	NA	F		232	25.7	NA		pet shop
87	P6	Spl	216800000	168800000	9.6e+07	NA	NA	NA	NA	NA	NA	NA	NA	NA	NA	F		148	24.2	NA		pet shop
88	P7	Spl	2.43e+08	2.17e+08	1.35e+08	NA	NA	NA	NA	NA	NA	NA	NA	NA	NA	F		156	24.7	NA		pet shop
89	P8	Spl	482400000	296400000	153600000	NA	NA	NA	NA	NA	NA	NA	NA	NA	NA	F		187	26	NA		pet shop
90	P4	BM	330720000	258960000	105952080	NA	NA	NA	NA	NA	NA	NA	NA	NA	NA	F		107	28.2	NA		pet shop
91	P5	BM	252720000	1.95e+08	79491360	NA	NA	NA	NA	NA	NA	NA	NA	NA	NA	F		232	25.7	NA		pet shop
92	P6	BM	248040000	180960000	101933520	NA	NA	NA	NA	NA	NA	NA	NA	NA	NA	F		148	24.2	NA		pet shop
93	P7	BM	257400000	174720000	102197160	NA	NA	NA	NA	NA	NA	NA	NA	NA	NA	F		156	24.7	NA		pet shop
94	P8	BM	249600000	188760000	76620960	NA	NA	NA	NA	NA	NA	NA	NA	NA	NA	F		187	26	NA		pet shop
95	P4	LN	21697363.6363636	22103836.3636364	5558054.54545455	NA	NA	NA	NA	NA	NA	NA	NA	NA	NA	F		107	28.2	NA		pet shop
96	P5	LN	13073966.6666667	13275983.3333333	2314183.33333333	NA	NA	NA	NA	NA	NA	NA	NA	NA	NA	F		232	25.7	NA		pet shop
97	P6	LN	19046509.0909091	18828218.1818182	4289290.90909091	NA	NA	NA	NA	NA	NA	NA	NA	NA	NA	F		148	24.2	NA		pet shop
98	P7	LN	36446153.8461538	36092307.6923077	17414538.4615385	NA	NA	NA	NA	NA	NA	NA	NA	NA	NA	F		156	24.7	NA		pet shop
99	P8	LN	22329107.6923077	22033292.3076923	4555769.23076923	NA	NA	NA	NA	NA	NA	NA	NA	NA	NA	F		187	26	NA		pet shop
100	P4	blood	0	1500000	9e+05	NA	NA	NA	NA	NA	NA	NA	NA	NA	NA	F		107	28.2	NA		pet shop
101	P5	blood	0	1500000	9e+05	NA	NA	NA	NA	NA	NA	NA	NA	NA	NA	F		232	25.7	NA		pet shop
102	P6	blood	0	1500000	9e+05	NA	NA	NA	NA	NA	NA	NA	NA	NA	NA	F		148	24.2	NA		pet shop
103	P7	blood	0	1500000	9e+05	NA	NA	NA	NA	NA	NA	NA	NA	NA	NA	F		156	24.7	NA		pet shop
104	P8	blood	0	1500000	9e+05	NA	NA	NA	NA	NA	NA	NA	NA	NA	NA	F		187	26	NA		pet shop
105	L13	Spl	101200000	60845454.5454545	13396872.7272727	7020.5559914808	0.052404439	14272.3773567986	0.1065351418	13508.0685922298	0.1008300136	764.3087645688	0.0057051282	781.4842424242	0.0058333333	F	C57BL/6 J	NA	NA	NA		C57BL/6 SPF
106	L14	Spl	143018181.818182	9.2e+07	20428600	9561.9581512605	0.0468067227	62195.645210084	0.3044537815	61434.8559687047	0.3007296436	760.7892413793	0.0037241379	3184.043862069	0.0155862069	F	C57BL/6 J	NA	NA	NA		C57BL/6 SPF
107	L15	Spl	98272727.2727273	54363636.3636364	19052363.6363636	11256.9356787968	0.059084195	15140.5784879817	0.0794682422	13198.3472434981	0.0692740675	1942.2312444837	0.0101941748	3939.9548102383	0.0206796117	F	C57BL/6 J	NA	NA	NA		C57BL/6 SPF
108	L13	BM	296400000	255840000	44623800	15003.9443478261	0.0336231884	223248.344347826	0.5002898551	221041.945347826	0.4953454106	2206.399	0.0049444444	14676.272	0.0328888889	F	C57BL/6 J	NA	NA	NA		C57BL/6 SPF
109	L14	BM	241800000	188760000	31309200	8004.4825565912	0.0255659121	187605.059920107	0.5992010652	186143.963920107	0.5945343986	1461.096	0.0046666667	13057.096	0.0417037037	F	C57BL/6 J	NA	NA	NA		C57BL/6 SPF
110	L15	BM	269100000	213483147.853736	43637837.8378378	8010.8108108108	0.0183574879	86379.7297297297	0.1979468599	85472.408348943	0.195867652	907.3213807867	0.0020792079	13566.6149317634	0.0310891089	F	C57BL/6 J	NA	NA	NA		C57BL/6 SPF
111	L13	pLN	20115800	20061436.3636364	12647909.0909091	12110.3356230546	0.0957497048	71766.0579585704	0.5674144038	71576.8798311422	0.5659186773	189.1781274281	0.0014957265	864.8142968143	0.0068376068	F	C57BL/6 J	NA	NA	NA		C57BL/6 SPF
112	L14	pLN	11042090.9090909	11016581.8181818	7425236.36363636	13648.0907024793	0.1838068182	63768.4361570248	0.8588068182	63473.3936525094	0.8548333082	295.0425045154	0.0039735099	639.2587597833	0.0086092715	F	C57BL/6 J	NA	NA	NA		C57BL/6 SPF
113	L15	pLN	19438763.6363636	19427890.9090909	13475909.0909091	40163.4937611408	0.2980392157	143368.69949495	1.0638888889	142539.684145116	1.0577370564	829.0153498334	0.0061518325	3033.843407901	0.022513089	F	C57BL/6 J	NA	NA	NA		C57BL/6 SPF
114	L13	mLN	19050400	19039600	12388200	11010.3157569516	0.0888774459	7591.1215242019	0.061277034	6588.2672384876	0.0531817959	1002.8542857143	0.0080952381	6477.2588571429	0.0522857143	F	C57BL/6 J	NA	NA	NA		C57BL/6 SPF
115	L14	mLN	8313600	8304400	4884000	13064.3636363636	0.2674931129	37807.2727272727	0.7741046832	37363.2727272727	0.7650137741	444	0.0090909091	4741.6923076923	0.0970862471	F	C57BL/6 J	NA	NA	NA		C57BL/6 SPF
116	L15	mLN	3640600	3598800	1838800	5910.4285714286	0.3214285714	13747.219047619	0.7476190476	12929.2700821018	0.703136289	817.9489655172	0.0444827586	1692.964137931	0.0920689655	F	C57BL/6 J	NA	NA	NA		C57BL/6 SPF
117	L13	PP	3725200	3717600	3361000	4842.8466453674	0.1440894569	2501.9584664537	0.0744408946	2125.4530019728	0.0632387088	376.5054644809	0.0112021858	238.7595628415	0.0071038251	F	C57BL/6 J	NA	NA	NA		C57BL/6 SPF
118	L14	PP	1140600	1139000	804600	1026.5586206897	0.1275862069	4654.1948275862	0.5784482759	4470.5948275862	0.5556294839	183.6	0.0228187919	29.7	0.0036912752	F	C57BL/6 J	NA	NA	NA		C57BL/6 SPF
119	L15	PP	1869200	1861000	1501200	5341.873498799	0.3558402277	22302.321857486	1.4856329508	21264.2501396158	1.4164834892	1038.0717178702	0.0691494616	1804.2675096315	0.12018835	F	C57BL/6 J	NA	NA	NA		C57BL/6 SPF
120	W7	Spl	44800000	9594400	9594400	24640.1636363636	0.2568181818	60110.3696969697	0.6265151515	60049.2588689442	0.6258782088	61.1108280255	0.0006369427	5102.7541401274	0.0531847134	F		59	13.5	12	14.5/7.5	wild
121	W8	Spl	17257200	7368800	7368800	27787.4294284643	0.3770957202	94808.8146124592	1.2866248862	94526.9479457925	1.2827997496	281.8666666667	0.0038251366	6201.0666666667	0.0841530055	F		30	9.3	11	13.5/7	wild
122	W9	Spl	19628000	8549200	8549200	202787.382169922	2.3720041895	410446.928716653	4.8009980901	410366.65453825	4.8000591229	80.2741784038	0.0009389671	59081.7953051643	0.6910798122	M		37	17.9	16	16.5/8.5	wild
123	W10	Spl	NA	NA	NA	NA	NA	NA	NA	NA	NA	NA	NA	NA	NA	F		NA	10.6	13	14/7.5	wild
124	W11	Spl	21898400	6914000	6914000	73239.0394297675	1.059286078	115285.483962211	1.6674209425	115285.483962211	1.6674209425	0	0	10053.3297297297	0.1454054054	F		51	17.8	15	17/8.5	wild
125	W12	Spl	26243600	5140800	5140800	109450.921515842	2.1290639884	161481.693932491	3.1411782978	161406.093932491	3.1397077095	75.6	0.0014705882	5594.4	0.1088235294	F		71	22.9	15	17/8	wild
126	W13	Spl	15969200	8462800	8462800	13067.0273111544	0.1544054841	34289.3624477102	0.4051775116	34209.8995369121	0.4042385444	79.4629107981	0.0009389671	6357.0328638498	0.0751173709	M		31	11.5	13	14/7	wild
127	W14	Spl	16426800	3458800	3458800	58056.1229780174	1.6785047698	77198.9527167151	2.2319576939	77153.9045270823	2.2306552714	45.0481896327	0.0013024225	20722.1672310497	0.5991143527	F		40	16.7	15	17.5/8.5	wild
128	W7	BM	112307520	42480360	42480360	3304.028	0.0077777778	10384.088	0.0244444444	10384.088	0.0244444444	0	0	1570.1159753594	0.0036960986	F		59	13.5	12	14.5/7.5	wild
129	W8	BM	82881240	39418080	39418080	8367.0452830189	0.0212264151	25435.8176603774	0.0645283019	25216.828327044	0.0639727463	218.9893333333	0.0005555556	3832.3133333333	0.0097222222	F		30	9.3	11	13.5/7	wild
130	W9	BM	121357080	26501280	26501280	62276.1752697095	0.2349930844	134229.166473029	0.5065006916	134105.761211097	0.5060350338	123.4052619325	0.0004656577	34861.9864959255	0.131548312	M		37	17.9	16	16.5/8.5	wild
131	W10	BM	123338280	24387480	24387480	10440.889875	0.0428125	40201.2365625	0.16484375	40145.6208726482	0.1646156998	55.6156898518	0.0002280502	3893.0982896237	0.015963512	F		NA	10.6	13	14/7.5	wild
132	W11	BM	104159640	9185280	9185280	11361.8866350711	0.1236966825	13821.4521327014	0.1504739336	13800.3849767381	0.1502445759	21.0671559633	0.0002293578	5962.0051376147	0.0649082569	F		51	17.8	15	17/8.5	wild
133	W12	BM	198120000	10364640	10364640	22095.6794855305	0.2131832797	35626.367073955	0.3437299035	35494.836109488	0.342460868	131.530964467	0.0012690355	578.7362436548	0.0055837563	F		71	22.9	15	17/8	wild
134	W13	BM	96626400	20056920	20056920	5458.5288607595	0.0272151899	15867.8164556962	0.0791139241	15797.1934979497	0.0787618114	70.6229577465	0.0003521127	3436.983943662	0.0171361502	M		31	11.5	13	14/7	wild
135	W14	BM	106535520	11573640	11573640	79619.8351764706	0.6879411765	108281.614235294	0.9355882353	108073.34821987	0.9337887494	208.2660154242	0.0017994859	17077.8132647815	0.1475578406	F		40	16.7	15	17.5/8.5	wild
136	W7	pLN	18937781.8181818	5797672.72727273	5797672.72727273	15374.1857142857	0.2651785714	26296.587012987	0.4535714286	26204.5604617605	0.451984127	92.0265512266	0.0015873016	1441.7493025493	0.0248677249	F		59	13.5	12	14.5/7.5	wild
137	W8	pLN	15813738.4615385	5453123.07692308	5453123.07692308	24164.8199095023	0.4431372549	37245.1870286576	0.6830065359	36984.739359312	0.6782304165	260.4476693456	0.0047761194	1676.6318714122	0.0307462687	F		30	9.3	11	13.5/7	wild
138	W9	pLN	17351200	5574688.88888889	5574688.88888889	187495.032824139	3.3633272916	341030.506131661	6.1174805075	340852.116087217	6.1142805075	178.3900444444	0.0032	7581.5768888889	0.136	M		37	17.9	16	16.5/8.5	wild
139	W10	pLN	20401707.6923077	5963723.07692308	5963723.07692308	14528.6445171849	0.2436170213	33403.1936170213	0.560106383	33283.5202442402	0.558099694	119.6733727811	0.002006689	2054.3928994083	0.0344481605	F		NA	10.6	13	14/7.5	wild
140	W11	pLN	8632666.66666667	2107183.33333333	2107183.33333333	14648.4973752342	0.6951695727	18265.4103073908	0.8668163808	18226.7463930177	0.8649815184	38.6639143731	0.0018348624	2203.8431192661	0.104587156	F		51	17.8	15	17/8.5	wild
141	W12	pLN	13664927.2727273	4704963.63636364	4704963.63636364	167941.823302516	3.5694606012	161546.783032678	3.43353946	161369.237235079	3.4297658751	177.5457975986	0.0037735849	2574.4140651801	0.0547169811	F		71	22.9	15	17/8	wild
142	W13	pLN	6344933.33333333	1740716.66666667	1740716.66666667	15244.1459566075	0.875739645	20682.5980276134	1.1881656805	20682.5980276134	1.1881656805	0	0	1227.5094196135	0.0705174738	M		31	11.5	13	14/7	wild
143	W14	pLN	17193650	5328333.33333333	5328333.33333333	142999.859924889	2.6837634018	165269.833878491	3.1017172451	165201.081190318	3.1004269226	68.752688172	0.0012903226	6497.1290322581	0.1219354839	F		40	16.7	15	17.5/8.5	wild
144	W7	mLN	111000	20400	20400	0	0	21.7252396166	0.1064962726	21.7252396166	0.1064962726	0	0	23.887587822	0.1170960187	F		59	13.5	12	14.5/7.5	wild
145	W8	mLN	307000	101000	101000	144.045638222	0.1426194438	432.136914666	0.4278583314	432.136914666	0.4278583314	0	0	85.0168350168	0.0841750842	F		30	9.3	11	13.5/7	wild
146	W9	mLN	75000	12400	12400	69.2737430168	0.5586592179	207.8212290503	1.6759776536	207.8212290503	1.6759776536	0	0	25.6198347107	0.2066115702	M		37	17.9	16	16.5/8.5	wild
147	W10	mLN	323800	111600	111600	115.9136434454	0.1038652719	521.6113955041	0.4673937236	521.6113955041	0.4673937236	0	0	265.3297498449	0.2377506719	F		NA	10.6	13	14/7.5	wild
148	W11	mLN	2017800	397800	397800	1783.1901382144	0.4482629809	2929.526655638	0.7364320401	2929.526655638	0.7364320401	0	0	0	0	F		51	17.8	15	17/8.5	wild
149	W12	mLN	373400	75400	75400	968.1882197001	1.2840692569	1661.5359125176	2.2036285312	1661.5359125176	2.2036285312	0	0	55.0616157006	0.0730260155	F		71	22.9	15	17/8	wild
150	W13	mLN	1202600	327600	327600	580.918237539	0.1773254693	1212.3511044293	0.3700705447	1212.3511044293	0.3700705447	0	0	598.9569595972	0.1828317947	M		31	11.5	13	14/7	wild
151	W14	mLN	1194800	170800	170800	2717.3250640421	1.590939733	3592.3958473777	2.1032762572	3584.2321918954	2.0984965995	8.1636554823	0.0047796578	1665.3857183826	0.9750501864	F		40	16.7	15	17.5/8.5	wild
152	W7	PP	236000	102400	102400	227.366083819	0.2220371912	2444.1854010547	2.3868998057	2444.1854010547	2.3868998057	0	0	595.4873226332	0.5815305885	F		59	13.5	12	14.5/7.5	wild
153	W8	PP	965800	650800	650800	2263.5934174324	0.3478170586	3817.7023308934	0.5866168302	3804.5911436742	0.584602204	13.1111872192	0.0020146262	3094.2401837339	0.4754517799	F		30	9.3	11	13.5/7	wild
154	W9	PP	422800	223000	223000	4896.1170969709	2.1955682049	9051.7720403876	4.0590906011	9051.7720403876	4.0590906011	0	0	14369.0725504862	6.4435302917	M		37	17.9	16	16.5/8.5	wild
155	W10	PP	681200	384200	384200	421.0872424375	0.1096010522	3065.5151249452	0.7978956598	3054.9890975479	0.7951559338	10.5260273973	0.002739726	2631.5068493151	0.6849315068	F		NA	10.6	13	14/7.5	wild
156	W11	PP	450600	173000	173000	606.962936308	0.3508456279	1587.4415257287	0.9175962576	1557.2881443668	0.9001665574	30.1533813618	0.0174297002	2140.8900766907	1.2375087149	F		51	17.8	15	17/8.5	wild
157	W12	PP	740800	263800	263800	5913.6452241715	2.2417153996	9137.4718848403	3.4637876743	9084.4227671489	3.443678077	53.0491176914	0.0201095973	198.9341913428	0.0754109899	F		71	22.9	15	17/8	wild
158	W13	PP	835200	441000	441000	672.7688787185	0.1525553013	1930.5541737141	0.4377673863	1930.5541737141	0.4377673863	0	0	1520.2494671193	0.3447277703	M		31	11.5	13	14/7	wild
159	W14	PP	636000	268600	268600	3436.4601581993	1.2793969316	5104.7831395658	1.900514944	5092.4518568553	1.8959239973	12.3312827105	0.0045909467	5512.0833715912	2.052153154	F		40	16.7	15	17.5/8.5	wild
160	W7	blood	NA	9e+05	9e+05	0	0	2384.1059602649	0.2649006623	2384.1059602649	0.2649006623	0	0	0	0	F		59	13.5	12	14.5/7.5	wild
161	W8	blood	NA	9e+05	9e+05	1147.2275334608	0.1274697259	1720.8413001912	0.1912045889	1720.8413001912	0.1912045889	0	0	1296.2073931829	0.1440230437	F		30	9.3	11	13.5/7	wild
162	W9	blood	NA	9e+05	9e+05	4459.1246903386	0.4954582989	9289.843104872	1.0322047894	9289.843104872	1.0322047894	0	0	2382.7534039334	0.2647503782	M		37	17.9	16	16.5/8.5	wild
163	W10	blood	NA	9e+05	9e+05	0	0	6569.3430656934	0.7299270073	6569.3430656934	0.7299270073	0	0	3688.5245901639	0.4098360656	F		NA	10.6	13	14/7.5	wild
164	W11	blood	NA	9e+05	9e+05	4783.5990888383	0.5315110099	12984.0546697039	1.4426727411	12984.0546697039	1.4426727411	0	0	2976.8467475193	0.3307607497	F		51	17.8	15	17/8.5	wild
165	W12	blood	NA	9e+05	9e+05	5765.1245551602	0.640569395	21138.7900355872	2.3487544484	21138.7900355872	2.3487544484	0	0	334.8214285714	0.037202381	F		71	22.9	15	17/8	wild
166	W13	blood	NA	9e+05	9e+05	1156.6884438256	0.1285209382	1976.0094248688	0.2195566028	1976.0094248688	0.2195566028	0	0	117.7570093458	0.0130841121	M		31	11.5	13	14/7	wild
167	W14	blood	NA	9e+05	9e+05	2249.2502499167	0.2499166944	1649.4501832723	0.1832722426	1649.4501832723	0.1832722426	0	0	664.9918723216	0.0738879858	F		40	16.7	15	17.5/8.5	wild
168	P9	Spl	2.04e+08	174400000	96400000	175980.208333333	0.1825520833	905883.854166667	0.9397135417	902383.616071429	0.9360825893	3500.2380952381	0.0036309524	48200	0.05			160	29.7	16	19/9	pet shop
169	P10	Spl	390800000	252800000	90400000	128903.703703704	0.1425925926	1028570.80610022	1.1377995643	1026547.86903728	1.135561802	2022.9370629371	0.0022377622	23390.2097902098	0.0258741259			422	23.2	13	17/8.5	pet shop
170	P11	Spl	164800000	94400000	4.4e+07	79253.0120481928	0.1801204819	599036.144578313	1.3614457831	598190.846297221	1.3595246507	845.298281092	0.0019211325	12768.4529828109	0.0290192113			257	26.5	14	16.5/8	pet shop
171	P12	Spl	5e+08	310400000	124800000	200968.258064516	0.1610322581	1817732.12903226	1.456516129	1815214.23429542	1.4544985852	2517.8947368421	0.0020175439	46854.7368421053	0.0375438596			616	27	14	17/8.5	pet shop
172	P13	Spl	244800000	1.34e+08	43200000	87351.8644067797	0.2022033898	1160176.27118644	2.6855932203	1159540.97706879	2.6841226321	635.2941176471	0.0014705882	24395.2941176471	0.0564705882			362	24	13	16/8	pet shop
173	P9	BM	404300000	334100000	55034200	5186.8217870257	0.0094247246	194000.607099143	0.3525091799	191806.433112215	0.3485222518	2194.1739869281	0.0039869281	6114.9111111111	0.0111111111			160	29.7	16	19/9	pet shop
174	P10	BM	209040000	165360000	37589760	1893.0094964029	0.0050359712	285357.660086331	0.7591366906	233454.695591949	0.6210592874	51902.964494382	0.1380774032	5819.1388764045	0.0154806492			422	23.2	13	17/8.5	pet shop
175	P11	BM	213720000	184080000	38204400	1985.5333333333	0.0051971326	18622.9333333333	0.0487455197	14160.1184660767	0.0370641038	4462.8148672566	0.0116814159	2839.9730973451	0.0074336283			257	26.5	14	16.5/8	pet shop
176	P12	BM	302640000	262080000	72284160	3017.0779826087	0.004173913	199881.416347826	0.2765217391	155882.362434783	0.2156521739	43999.0539130435	0.0608695652	7385.5554782609	0.0102173913			616	27	14	17/8.5	pet shop
177	P13	BM	260520000	210600000	36255960	3873.5	0.0106837607	73131.68	0.2017094017	63271.9221413276	0.1745145409	9859.7578586724	0.0271948608	9161.0348608137	0.025267666			362	24	13	16/8	pet shop
178	P9	pLN	26567760	26130760	8270340	37807.2685714286	0.4571428571	61164.1628571429	0.7395604396	60768.242325228	0.7347732055	395.9205319149	0.004787234	1319.735106383	0.0159574468			160	29.7	16	19/9	pet shop
179	P10	pLN	54542857.1428571	53228571.4285714	21587800	36528.6752043597	0.1692098093	161820.266485014	0.7495912807	160604.515191254	0.7439596216	1215.7512937595	0.0056316591	4600.1400304414	0.0213089802			422	23.2	13	17/8.5	pet shop
180	P11	pLN	25364016.6666667	24631850	10313583.3333333	14222.6295175778	0.1379019208	145274.001500973	1.4085696194	144361.295011298	1.3997200618	912.7064896755	0.0088495575	2099.2249262537	0.0203539823			257	26.5	14	16.5/8	pet shop
181	P12	pLN	59186666.6666667	57960000	30549520	25318.4378082192	0.0828767123	232608.788127854	0.7614155251	231350.676955731	0.7572972569	1258.1111721225	0.0041182682	3645.2964730729	0.0119324182			616	27	14	17/8.5	pet shop
182	P13	pLN	34081046.1538461	33305769.2307692	10994353.8461538	21885.9567217829	0.1990654206	189781.04255931	1.7261682243	189451.405847873	1.723169988	329.6367114367	0.0029982363	3839.2981684982	0.0349206349			362	24	13	16/8	pet shop
183	P9	mLN	55800000	54400000	25400000	76068.3937823834	0.2994818653	201804.974093264	0.794507772	199816.106168736	0.7866775833	1988.8679245283	0.0078301887	5487.358490566	0.0216037736			160	29.7	16	19/9	pet shop
184	P10	mLN	65200000	64600000	29200000	32120	0.11	187143.063063063	0.6409009009	184753.972153972	0.6327190827	2389.0909090909	0.0081818182	9459.8347107438	0.0323966942			422	23.2	13	17/8.5	pet shop
185	P11	mLN	19184600	19078000	6438200	21841.2927032496	0.3392453279	68972.5032734198	1.0713010356	68734.051421568	1.0675973319	238.4518518519	0.0037037037	3964.262037037	0.0615740741			257	26.5	14	16.5/8	pet shop
186	P12	mLN	33600000	32800000	15079400	19668.7826086957	0.1304347826	103899.481464531	0.6890160183	103574.988046809	0.6868641196	324.4934177215	0.0021518987	10288.3501265823	0.0682278481			616	27	14	17/8.5	pet shop
187	P13	mLN	26400000	2.6e+07	9369200	31917.365060241	0.3406626506	181909.226506024	1.9415662651	181719.310289808	1.939539238	189.9162162162	0.002027027	15335.7344594595	0.1636824324			362	24	13	16/8	pet shop
188	P9	PP	15402200	15196400	11191800	30086.1917647059	0.2688235294	203328.672352941	1.8167647059	202331.630036683	1.8078560199	997.0423162584	0.008908686	3639.204454343	0.0325167038			160	29.7	16	19/9	pet shop
189	P10	PP	2556800	2495000	1811000	2316.7747747748	0.1279279279	22025.6756756757	1.2162162162	21540.5863899614	1.1894305019	485.0892857143	0.0267857143	6942.1666666667	0.3833333333			422	23.2	13	17/8.5	pet shop
190	P11	PP	5877000	5600800	4455800	6298.9778164419	0.1413658112	82694.2728722633	1.8558793678	82044.8445321823	1.8413044691	649.428340081	0.0145748988	9506.9093117409	0.2133603239			257	26.5	14	16.5/8	pet shop
191	P12	PP	14213400	13778800	11009000	35162.2468513854	0.319395466	272867.909319899	2.4785894207	270075.382490631	2.453223567	2792.5268292683	0.0253658537	40491.6390243902	0.367804878			616	27	14	17/8.5	pet shop
192	P13	PP	6008400	5663200	4454200	14182.2965277778	0.3184027778	107225.585416667	2.4072916667	107162.850205399	2.405883216	62.7352112676	0.0014084507	4485.5676056338	0.1007042254			362	24	13	16/8	pet shop
193	P9	blood	NA	1500000	9e+05	2553.5939470366	0.2837326608	9646.9104665826	1.0718789407	9523.5552034247	1.0581728004	123.3552631579	0.0137061404	986.8421052632	0.1096491228			160	29.7	16	19/9	pet shop
194	P10	blood	NA	1500000	9e+05	900.6550218341	0.1000727802	5403.9301310044	0.6004366812	5315.4693486179	0.5906077054	88.4607823865	0.0098289758	973.0686062512	0.108118734			422	23.2	13	17/8.5	pet shop
195	P11	blood	NA	1500000	9e+05	1396.6480446927	0.1551831161	7262.5698324022	0.8069522036	7262.5698324022	0.8069522036	0	0	300.1000333444	0.0333444481			257	26.5	14	16.5/8	pet shop
196	P12	blood	NA	1500000	9e+05	3546.5292512883	0.3940588057	14731.7368899667	1.6368596544	14731.7368899667	1.6368596544	0	0	1765.5204246481	0.1961689361			616	27	14	17/8.5	pet shop
197	P13	blood	NA	1500000	9e+05	1149.7923985947	0.127754711	20121.3669754072	2.2357074417	20121.3669754072	2.2357074417	0	0	2333.2181126858	0.259246457			362	24	13	16/8	pet shop
198	L16	Spl	2.5e+07	22400000	8751800	429.0098039216	0.0049019608	NA	NA	12626.9751243781	0.144278607	348.3303482587	0.0039800995	514.8117647059	0.0058823529	F	C57BL/6 J	NA	NA	NA		C57BL/6 SPF
199	L17	Spl	5.3e+07	4.9e+07	21200000	2271.4285714286	0.0107142857	NA	NA	1749.2610837439	0.0082512315	809.3596059113	0.003817734	3923.3766233766	0.0185064935	F	C57BL/6 J	NA	NA	NA		C57BL/6 SPF
200	L18	Spl	10121200	9596800	5606200	1014.6968325792	0.0180995475	NA	NA	7292.6178861789	0.1300813008	91.1577235772	0.0016260163	1192.2687782806	0.0212669683	F	C57BL/6 J	NA	NA	NA		C57BL/6 SPF
201	L16	BM	159900000	153660000	9625200	62.5012987013	0.0006493506	NA	NA	4945.056880734	0.0513761468	0	0	62.5012987013	0.0006493506	F	C57BL/6 J	NA	NA	NA		C57BL/6 SPF
202	L17	BM	124020000	109980000	8445060	149.9123076923	0.0017751479	NA	NA	3734.2102040816	0.0442176871	57.4493877551	0.0006802721	349.7953846154	0.0041420118	F	C57BL/6 J	NA	NA	NA		C57BL/6 SPF
203	L18	BM	129480000	113100000	14786460	278.9898113208	0.0018867925	NA	NA	21896.5450212766	0.1480851064	314.6055319149	0.0021276596	371.9864150943	0.0025157233	F	C57BL/6 J	NA	NA	NA		C57BL/6 SPF
204	L16	LN	2593250	2539966.66666667	751333.333333333	578.4601769912	0.0769911504	NA	NA	10295.2972972973	1.3702702703	13.5375375375	0.0018018018	26.5958702065	0.003539823	F	C57BL/6 J	NA	NA	NA		C57BL/6 SPF
205	L17	LN	6030216.66666667	5935916.66666667	2300766.66666667	361.549047619	0.0157142857	NA	NA	3808.1655172414	0.1655172414	190.4082758621	0.0082758621	361.549047619	0.0157142857	F	C57BL/6 J	NA	NA	NA		C57BL/6 SPF
206	L18	LN	5031250	4971066.66666667	2222183.33333333	1125.9062222222	0.0506666667	NA	NA	4533.254	0.204	77.7764166667	0.0035	207.4037777778	0.0093333333	F	C57BL/6 J	NA	NA	NA		C57BL/6 SPF
207	L19	Spl	77400000	85800000	40694518.0327869	16661.7177605939	0.0409433962	NA	NA	130504.188983607	0.3206923077	970.4077377049	0.0023846154	2840.9380513455	0.0069811321	F	C57BL/6 J	NA	NA	NA		C57BL/6 SPF
208	L20	Spl	70800000	104400000	56384597.4726679	12808.520339344	0.0227163462	NA	NA	280911.953201761	0.4982068966	155.543717166	0.0002758621	16603.6374769274	0.0294471154	F	C57BL/6 J	NA	NA	NA		C57BL/6 SPF
209	L21	Spl	75600000	103200000	58203266.6768432	62647.8797685294	0.1076363636	NA	NA	267000.422376781	0.4587378641	649.8422978483	0.0011165049	35768.5529759509	0.0614545455	F	C57BL/6 J	NA	NA	NA		C57BL/6 SPF
210	L22	Spl	57762600	8.1e+07	51467905.6468906	35165.7457652476	0.0683255814	NA	NA	202049.152402092	0.3925730994	3070.0154245514	0.0059649123	44669.3543893479	0.0867906977	F	C57BL/6 J	NA	NA	NA		C57BL/6 SPF
211	L23	Spl	66600000	7.5e+07	42487489.5746455	18797.4953875704	0.0442424242	NA	NA	176935.631431101	0.4164417178	599.5167240594	0.0014110429	22402.4945029949	0.0527272727	F	C57BL/6 J	NA	NA	NA		C57BL/6 SPF
212	L19	BM	123943100	165900000	8881036.36363637	285.0703030303	0.0032098765	NA	NA	11298.558549579	0.127221172	335.7669702698	0.0037807183	241.2133333333	0.0027160494	F	C57BL/6 J	NA	NA	NA		C57BL/6 SPF
213	L20	BM	70204140	76419860	11235217.8486275	736.2108561779	0.0065527066	NA	NA	22462.0512063231	0.1999253731	184.4588004999	0.001641791	1568.4492153355	0.013960114	F	C57BL/6 J	NA	NA	NA		C57BL/6 SPF
214	L21	BM	83055860	91984440	12053337.2157798	2712.5107439911	0.0225042301	NA	NA	15929.9510770712	0.1321621622	504.93709958	0.0041891892	3793.4360780627	0.0314720812	F	C57BL/6 J	NA	NA	NA		C57BL/6 SPF
215	L22	BM	77279380	83815840	13950179.4621538	3442.7507113022	0.0246788991	NA	NA	23919.4959043573	0.1714637146	2402.2449258322	0.0172201722	9483.5623683083	0.0679816514	F	C57BL/6 J	NA	NA	NA		C57BL/6 SPF
216	L23	BM	32074000	35061780	3018585.5128	345.1060137644	0.0114327062	NA	NA	10286.9324273285	0.3407865169	108.5334116962	0.0035955056	1087.739207941	0.0360347323	F	C57BL/6 J	NA	NA	NA		C57BL/6 SPF
217	L19	LN	16536163.6363636	16710963.6363636	11084907.3895076	5463.725659317	0.0492897727	NA	NA	50682.3305776951	0.4572192513	79.0367728307	0.0007130125	251.9297133979	0.0022727273	F	C57BL/6 J	NA	NA	NA		C57BL/6 SPF
218	L20	LN	8194516.66666667	8221733.33333333	4411935.20322036	1751.8802427019	0.039707751	NA	NA	12504.5456312268	0.2834254144	24.3753326145	0.0005524862	981.052935913	0.0222363405	F	C57BL/6 J	NA	NA	NA		C57BL/6 SPF
219	L21	LN	4930433.33333333	4986016.66666667	3052000.81503911	2353.3167582832	0.0771073437	NA	NA	7687.9109774278	0.2518974091	199.6859994137	0.0065427898	219.6428974398	0.0071966854	F	C57BL/6 J	NA	NA	NA		C57BL/6 SPF
220	L22	LN	6799566.66666667	6822566.66666667	4119433.58251869	2891.2917152787	0.0701866326	NA	NA	6636.8652162801	0.1611111111	305.1432283347	0.0074074074	1051.3788055559	0.0255224119	F	C57BL/6 J	NA	NA	NA		C57BL/6 SPF
221	L23	LN	16733650	16773516.6666667	9320389.8686605	3352.0700404832	0.0359649123	NA	NA	20320.3867005373	0.2180207801	0	0	1226.3670879817	0.0131578947	F	C57BL/6 J	NA	NA	NA		C57BL/6 SPF
222	L24	Spl	37812800	37701200	35848086.4223304	110099.088723392	0.3071268224	NA	NA	286966.661360482	0.8005076142	181.9699818392	0.0005076142	884.3300299068	0.0024668821	F	C57BL/6 J	NA	NA	NA		C57BL/6 SPF
223	L25	Spl	2.5e+07	24600000	22156291.3907285	53109.9337748344	0.2397058824	NA	NA	157884.091243561	0.7125925926	574.4223693893	0.0025925926	0	0	F	C57BL/6 J	NA	NA	NA		C57BL/6 SPF
224	L26	Spl	38800000	3.8e+07	37251231.5270936	126167.487684729	0.3386934673	NA	NA	399902.926687916	1.0735294118	469.5533385768	0.0012605042	561.5763546798	0.0015075377	F	C57BL/6 J	NA	NA	NA		C57BL/6 SPF
225	L27	Spl	30400000	29800000	29015789.4736842	94693.4210526316	0.3263513514	NA	NA	293197.644110276	1.0104761905	552.6817042607	0.0019047619	1568.4210526316	0.0054054054	F	C57BL/6 J	NA	NA	NA		C57BL/6 SPF
226	L28	Spl	33400000	33200000	32258156.0283688	77702.1276595745	0.2408759124	NA	NA	223736.467318382	0.6935810811	762.8617979682	0.0023648649	470.9219858156	0.001459854	F	C57BL/6 J	NA	NA	NA		C57BL/6 SPF
227	L24	BM	86315400	74694500	68903225.6430446	54893.5958005249	0.079667672	NA	NA	361335.025813132	0.5244094488	542.5450838035	0.0007874016	11762.9133858268	0.017071644	F	C57BL/6 J	NA	NA	NA		C57BL/6 SPF
228	L25	BM	119945700	108457520	100006284.675325	54933.0296103896	0.0549295775	NA	NA	402670.807608053	0.4026455026	4233.0702508074	0.0042328042	0	0	F	C57BL/6 J	NA	NA	NA		C57BL/6 SPF
229	L26	BM	90044200	77325200	75245111.5935862	83460.3372943802	0.1109179527	NA	NA	336967.238875625	0.447826087	2181.0177273503	0.0028985507	6420.0259457216	0.0085321502	F	C57BL/6 J	NA	NA	NA		C57BL/6 SPF
230	L27	BM	88312520	80237140	78764898.8990826	43431.1124770642	0.0551401869	NA	NA	249323.476966269	0.3165413534	592.2172849555	0.0007518797	1472.2411009174	0.0018691589	F	C57BL/6 J	NA	NA	NA		C57BL/6 SPF
231	L28	BM	107977200	101229020	98677027.8991597	45935.8578151261	0.0465517241	NA	NA	190741.677640128	0.1932989691	2034.577894828	0.0020618557	16162.6166386555	0.0163793103	F	C57BL/6 J	NA	NA	NA		C57BL/6 SPF
232	L24	LN	5657233.33333333	5650716.66666667	662620.880701754	1162.5876395534	0.1754529133	NA	NA	4429.0459243467	0.6684132742	0	0	0	0	F	C57BL/6 J	NA	NA	NA		C57BL/6 SPF
233	L25	LN	6842883.33333333	6782700	1494493.22033898	1448.5088135593	0.0969230769	NA	NA	9037.9649497179	0.6047511509	0	0	0	0	F	C57BL/6 J	NA	NA	NA		C57BL/6 SPF
234	L26	LN	7253050	7230050	1039217.3754717	1943.9285377359	0.1870569703	NA	NA	6375.0099877213	0.6134433602	22.6868682837	0.0021830725	0	0	F	C57BL/6 J	NA	NA	NA		C57BL/6 SPF
235	L27	LN	6584388.88888889	6554488.88888889	1065443.82550415	1491.8540301876	0.1400218383	NA	NA	9819.8716104432	0.921669578	0	0	0	0	F	C57BL/6 J	NA	NA	NA		C57BL/6 SPF
236	L28	LN	6893440.74074074	6855746.2962963	1199718.14043828	1993.406697151	0.166156252	NA	NA	6276.9226678583	0.5231997797	0	0	0	0	F	C57BL/6 J	NA	NA	NA		C57BL/6 SPF
237	L24	blood	1500000	9e+05	15000	14.1056987023	0.0940379913	NA	NA	135.5140186916	0.9034267913	0	0	2.8211397405	0.0188075983	F	C57BL/6 J	NA	NA	NA		C57BL/6 SPF
238	L25	blood	1500000	9e+05	15000	8.6355785838	0.0575705239	NA	NA	79.4287548139	0.5295250321	2.4069319641	0.0160462131	2.1588946459	0.014392631	F	C57BL/6 J	NA	NA	NA		C57BL/6 SPF
239	L26	blood	1500000	9e+05	15000	23.6551603294	0.1577010689	NA	NA	76.247689464	0.5083179298	0	0	0	0	F	C57BL/6 J	NA	NA	NA		C57BL/6 SPF
240	L27	blood	1500000	9e+05	15000	0	0	NA	NA	78.7172011662	0.5247813411	0	0	0	0	F	C57BL/6 J	NA	NA	NA		C57BL/6 SPF
241	L28	blood	1500000	9e+05	15000	23.4453500056	0.1563023334	NA	NA	47.9777135782	0.3198514239	0	0	0	0	F	C57BL/6 J	NA	NA	NA		C57BL/6 SPF
