# Supplementary material for: Discrete populations of isotype-switched memory B lymphocytes are maintained in murine spleen and bone marrow
Source: Nat Commun. 2020 May 22;11:2570. doi: 10.1038/s41467-020-16464-6 (PMC7244721; doi:10.1038/s41467-020-16464-6)
Supplement: Supplementary file 4 — Source Data [file 41467_2020_16464_MOESM4_ESM.zip › Suppl_Fig_1e_BH_histology_colocalisation_random.csv]

	slide	freq	experiment
1	R1	0.530733461168254	random
2	R2	0.442666886805806	random
3	R3	0.461959029209947	random
4	R4	0.495663144340233	random
5	R5	0.546674835883647	random
6	R6	0.439096773630898	random
7	R7	0.513917277392937	random
8	R8	0.557628236365441	random
9	R9	0.458051332058972	random
10	R10	0.51967254836476	random
11	R11	0.596628135531644	random
12	R12	0.526980914455634	random
13	R13	0.53041146172984	random
14	R14	0.490882779070235	random
15	R15	0.544272014675548	random
16	R16	0.490383353302238	random
17	R17	0.602917530331677	random
18	R18	0.462476802191893	random
19	R19	0.486373213500939	random
20	R20	0.575011220266147	random
21	R21	0.515949992429818	random
22	R22	0.528691100291301	random
23	R23	0.483888161187868	random
24	R24	0.568865424430571	random
25	R25	0.524371387960522	random
26	R26	0.525913520539516	random
27	R27	0.429657586351444	random
28	R28	0.470804987260987	random
29	R29	0.422114598953974	random
30	R30	0.45238280791316	random
31	R31	0.477679919670714	random
32	R32	0.516423194017098	random
33	R33	0.568013650041421	random
34	R34	0.518006715266107	random
35	R35	0.500271194207317	random
36	R36	0.516154129632805	random
37	R37	0.512427696453864	random
38	R38	0.535943373265933	random
39	R39	0.534111999267429	random
40	R40	0.447226484035478	random
41	R41	0.569021891032073	random
42	R42	0.531055419091717	random
43	R43	0.531296874484936	random
44	R44	0.505417391942422	random
45	R45	0.536607056022475	random
46	R46	0.517550872866601	random
47	R47	0.37512491391511	random
48	R48	0.552862700269371	random
49	R49	0.457736853310605	random
50	R50	0.495903740301158	random
51	R51	0.53943226513562	random
52	R52	0.492208969774643	random
53	R53	0.461508599285031	random
54	R54	0.518368052790417	random
55	R55	0.515457477796285	random
56	R56	0.516231474540939	random
57	R57	0.534871308213422	random
58	R58	0.538646585391135	random
59	R59	0.468229513356862	random
60	R60	0.522650403445155	random
61	R61	0.500886554294158	random
62	R62	0.450286216559846	random
63	R63	0.602582367346209	random
64	R64	0.513359744601892	random
65	R65	0.468173948522987	random
66	R66	0.489327995889757	random
67	R67	0.516084819047534	random
68	R68	0.60529033161236	random
69	R69	0.542715432363952	random
70	R70	0.510660898588134	random
71	R71	0.55736512724571	random
72	R72	0.537179563255863	random
73	R73	0.586719131585632	random
74	R74	0.416576731705056	random
75	R75	0.519659666605683	random
76	R76	0.466273471689136	random
77	R77	0.595965272085708	random
78	R78	0.442224439006697	random
79	R79	0.569903473880676	random
80	R80	0.533124268490988	random
81	R81	0.607811330079147	random
82	R82	0.500706959387098	random
83	R83	0.516988343371729	random
84	R84	0.558757669334442	random
85	R85	0.576401283315321	random
86	R86	0.611194582391732	random
87	R87	0.530031568094597	random
88	R88	0.586462383079406	random
89	R89	0.527291780387223	random
90	R90	0.509151915882194	random
91	R91	0.455203528747671	random
92	R92	0.528267199776379	random
93	R93	0.5157149407192	random
94	R94	0.46854435230913	random
95	R95	0.543747019617214	random
96	R96	0.463126253155149	random
97	R97	0.531284618604041	random
98	R98	0.51175811209498	random
99	R99	0.48106083175519	random
100	R100	0.424682481412438	random
101	R101	0.529762136716603	random
102	R102	0.503215173837767	random
103	R103	0.47399193419498	random
104	R104	0.434912307714129	random
105	R105	0.450206710273453	random
106	R106	0.461696772915796	random
107	R107	0.493925996588115	random
108	R108	0.544684302272029	random
109	R109	0.429177374245837	random
110	R110	0.520370901968103	random
111	R111	0.567233958329987	random
112	R112	0.561702175157256	random
113	R113	0.525764243508835	random
114	R114	0.526707598144876	random
115	R115	0.460581070653661	random
116	R116	0.436510930345252	random
117	R117	0.548401968424348	random
118	R118	0.434421841906598	random
119	R119	0.54331721532243	random
120	R120	0.50086049560697	random
121	R121	0.532681698340519	random
122	R122	0.506972502900114	random
123	R123	0.455475780855505	random
124	R124	0.529605016722734	random
125	R125	0.547932002439923	random
126	R126	0.547995444259714	random
127	R127	0.539634184827666	random
128	R128	0.47900738738822	random
129	R129	0.523939807382252	random
130	R130	0.477507845338577	random
131	R131	0.514463768783349	random
132	R132	0.386214991853425	random
133	R133	0.500458716814256	random
134	R134	0.504746238876489	random
135	R135	0.488748491904334	random
136	R136	0.473466205582583	random
137	R137	0.510308782808259	random
138	R138	0.474935178881315	random
139	R139	0.479939435700377	random
140	R140	0.484372938450653	random
141	R141	0.585338092990662	random
142	R142	0.484428022556991	random
143	R143	0.53944202217839	random
144	R144	0.575263993933205	random
145	R145	0.571088432401782	random
146	R146	0.411651548253053	random
147	R147	0.5032169023419	random
148	R148	0.554033424815802	random
149	R149	0.500015067237871	random
150	R150	0.567824661988533	random
151	R151	0.469557501836533	random
152	R152	0.61027105709636	random
153	R153	0.417853154647531	random
154	R154	0.562094847978475	random
155	R155	0.570844122554848	random
156	R156	0.514925322850224	random
157	R157	0.473748078636638	random
158	R158	0.571980197808269	random
159	R159	0.488034556365837	random
160	R160	0.513490300161777	random
161	R161	0.51489366129552	random
162	R162	0.505233897181204	random
163	R163	0.584658058493132	random
164	R164	0.473190298694006	random
165	R165	0.559793698941259	random
166	R166	0.567785656512632	random
167	R167	0.470285951667703	random
168	R168	0.537854703147887	random
169	R169	0.510961152120396	random
170	R170	0.515975642600241	random
171	R171	0.576358536121642	random
172	R172	0.536616574047419	random
173	R173	0.530352385431313	random
174	R174	0.410988098902477	random
175	R175	0.54853052369235	random
176	R176	0.500177439485755	random
177	R177	0.606106795300918	random
178	R178	0.470919105014867	random
179	R179	0.530911084769248	random
180	R180	0.51866094014704	random
181	R181	0.534907609668617	random
182	R182	0.480974986624241	random
183	R183	0.403809883229074	random
184	R184	0.531441390265001	random
185	R185	0.542281652546547	random
186	R186	0.456425737573613	random
187	R187	0.485546670055228	random
188	R188	0.489036674645699	random
189	R189	0.553625118609705	random
190	R190	0.524932951413227	random
191	R191	0.472808432169393	random
192	R192	0.517692035653695	random
193	R193	0.466907332100284	random
194	R194	0.515942896668387	random
195	R195	0.522917861401716	random
196	R196	0.500972029357825	random
197	R197	0.509772753203986	random
198	R198	0.458085416047719	random
199	R199	0.490703045494015	random
200	R200	0.498050899000193	random
201	R201	0.580575217018826	random
202	R202	0.476146282071341	random
203	R203	0.518511324161499	random
204	R204	0.468859774990128	random
205	R205	0.559935736357516	random
206	R206	0.551278493683968	random
207	R207	0.537696553805658	random
208	R208	0.567128170846486	random
209	R209	0.501392447170671	random
210	R210	0.527856213614319	random
211	R211	0.544160719005099	random
212	R212	0.444251307280801	random
213	R213	0.43372551984051	random
214	R214	0.429455634729151	random
215	R215	0.609986580124705	random
216	R216	0.532768528939677	random
217	R217	0.547993329166426	random
218	R218	0.476756862344572	random
219	R219	0.514229744535455	random
220	R220	0.525604434425771	random
221	R221	0.495011459006655	random
222	R222	0.639258356445505	random
223	R223	0.496385980153158	random
224	R224	0.479008116542972	random
225	R225	0.507774463509996	random
226	R226	0.420400855451469	random
227	R227	0.524805397754139	random
228	R228	0.504401011819483	random
229	R229	0.4788625515403	random
230	R230	0.446973728638999	random
231	R231	0.458869751514195	random
232	R232	0.579292021683081	random
233	R233	0.507123810348652	random
234	R234	0.509899498870592	random
235	R235	0.533143169897471	random
236	R236	0.491205646666525	random
237	R237	0.586941715114058	random
238	R238	0.476310743600699	random
239	R239	0.563949958041073	random
240	R240	0.480983913583049	random
241	R241	0.493952559559234	random
242	R242	0.555883217795279	random
243	R243	0.447487616660017	random
244	R244	0.553294608527657	random
245	R245	0.592177617747875	random
246	R246	0.401288198523934	random
247	R247	0.598140490138634	random
248	R248	0.480149999692468	random
249	R249	0.500955668874042	random
250	R250	0.535599533166994	random
251	R251	0.566210511887871	random
252	R252	0.507051579979262	random
253	R253	0.548310741554658	random
254	R254	0.547066231148509	random
255	R255	0.517480249288033	random
256	R256	0.511392080653337	random
257	R257	0.522003252567163	random
258	R258	0.662736099648767	random
259	R259	0.481233465996745	random
260	R260	0.587360353185084	random
261	R261	0.541822154217774	random
262	R262	0.465031464964231	random
263	R263	0.455147977363432	random
264	R264	0.540701028020812	random
265	R265	0.538871344451659	random
266	R266	0.574865973860871	random
267	R267	0.534985526811171	random
268	R268	0.449928095586309	random
269	R269	0.531713604608593	random
270	R270	0.561141497193616	random
271	R271	0.525005872804819	random
272	R272	0.547671010239941	random
273	R273	0.488761849493485	random
274	R274	0.498676580827036	random
275	R275	0.489458569244206	random
276	R276	0.504890802160973	random
277	R277	0.510203511757813	random
278	R278	0.575920519109886	random
279	R279	0.519935953067249	random
280	R280	0.516310534973884	random
281	R281	0.536297868186564	random
282	R282	0.593731216487123	random
283	R283	0.510237748448872	random
284	R284	0.510113177979339	random
285	R285	0.523237290433398	random
286	R286	0.485646677074056	random
287	R287	0.467210322038873	random
288	R288	0.44465747436447	random
289	R289	0.488636210952189	random
290	R290	0.521740320333296	random
291	R291	0.392691749011625	random
292	R292	0.539535351815831	random
293	R293	0.538044504395518	random
294	R294	0.40425644093613	random
295	R295	0.519919192530235	random
296	R296	0.420667889793113	random
297	R297	0.554609053650045	random
298	R298	0.463512500261556	random
299	R299	0.480628915762014	random
300	R300	0.453404366838985	random
301	R301	0.553309866322206	random
302	R302	0.520797507438135	random
303	R303	0.521324871027495	random
304	R304	0.586284647240938	random
305	R305	0.483424270117768	random
306	R306	0.511523682753639	random
307	R307	0.469422032046464	random
308	R308	0.523283808839359	random
309	R309	0.545525289398884	random
310	R310	0.456416214401655	random
311	R311	0.512921076417658	random
312	R312	0.623067562623097	random
313	R313	0.488994180941406	random
314	R314	0.504946838166406	random
315	R315	0.459601239941042	random
316	R316	0.459137362096339	random
317	R317	0.516302986993455	random
318	R318	0.52515270054204	random
319	R319	0.499532216186579	random
320	R320	0.534860206231882	random
321	R321	0.478861665359467	random
322	R322	0.482369733540271	random
323	R323	0.555096461648029	random
324	R324	0.566028434990896	random
325	R325	0.517544868330515	random
326	R326	0.547467921255654	random
327	R327	0.580378688061243	random
328	R328	0.504865492872044	random
329	R329	0.542137102101997	random
330	R330	0.530198015468214	random
331	R331	0.507534201183861	random
332	R332	0.458158818389521	random
333	R333	0.459761987773392	random
334	R334	0.516648076453783	random
335	R335	0.497255988107577	random
336	R336	0.509782968701722	random
337	R337	0.488978729702731	random
338	R338	0.487436811150729	random
339	R339	0.55290392263733	random
340	R340	0.509173882466323	random
341	R341	0.475647212460557	random
342	R342	0.472214724570452	random
343	R343	0.423040566403326	random
344	R344	0.524834885188458	random
345	R345	0.483782423147223	random
346	R346	0.460960511396925	random
347	R347	0.483529316347162	random
348	R348	0.563748201148332	random
349	R349	0.496697349703715	random
350	R350	0.460956422277144	random
351	R351	0.544629685698428	random
352	R352	0.452052325618269	random
353	R353	0.483337685111591	random
354	R354	0.530097103764144	random
355	R355	0.515723759128151	random
356	R356	0.56191729841255	random
357	R357	0.530140382872973	random
358	R358	0.533347302179746	random
359	R359	0.512633941898259	random
360	R360	0.537763854303903	random
361	R361	0.582292485886077	random
362	R362	0.554328744755209	random
363	R363	0.471767258297852	random
364	R364	0.60282404042702	random
365	R365	0.491613216143705	random
366	R366	0.536487470065173	random
367	R367	0.54801402680269	random
368	R368	0.434841350667229	random
369	R369	0.546198503696829	random
370	R370	0.569011769501216	random
371	R371	0.521125621793213	random
372	R372	0.480092912611118	random
373	R373	0.529777410854364	random
374	R374	0.496081740566296	random
375	R375	0.511735946612119	random
376	R376	0.531559375014454	random
377	R377	0.431143416383051	random
378	R378	0.554009795032871	random
379	R379	0.482985499673355	random
380	R380	0.451227562080479	random
381	R381	0.518151769046725	random
382	R382	0.557000988519185	random
383	R383	0.553356695924575	random
384	R384	0.469343523583179	random
385	R385	0.549014686592567	random
386	R386	0.473140893605234	random
387	R387	0.526063742705937	random
388	R388	0.529436828560756	random
389	R389	0.475886086600576	random
390	R390	0.588719589733237	random
391	R391	0.58447604610668	random
392	R392	0.460682560995008	random
393	R393	0.553924449908849	random
394	R394	0.467067428218097	random
395	R395	0.513891542973471	random
396	R396	0.523153680622935	random
397	R397	0.438793801577722	random
398	R398	0.494211384604343	random
399	R399	0.495009059158437	random
400	R400	0.561937660720616	random
401	R401	0.468154235964296	random
402	R402	0.532306749647889	random
403	R403	0.533935196011571	random
404	R404	0.552193146226667	random
405	R405	0.491177664261599	random
406	R406	0.535445144741362	random
407	R407	0.546102881547102	random
408	R408	0.560694917799993	random
409	R409	0.519777007838045	random
410	R410	0.497709258946464	random
411	R411	0.538810960171204	random
412	R412	0.486268450150527	random
413	R413	0.533916520252821	random
414	R414	0.549277427850571	random
415	R415	0.5112577313803	random
416	R416	0.467146242294948	random
417	R417	0.511449886158135	random
418	R418	0.532845164575184	random
419	R419	0.546521269559925	random
420	R420	0.542305858815055	random
421	R421	0.594639620033704	random
422	R422	0.59896547757739	random
423	R423	0.598149200433717	random
424	R424	0.453801492230107	random
425	R425	0.472068437580077	random
426	R426	0.58877275409328	random
427	R427	0.536101200078965	random
428	R428	0.514260539585318	random
429	R429	0.458340760164246	random
430	R430	0.512689748777821	random
431	R431	0.626684786320291	random
432	R432	0.500322178767384	random
433	R433	0.566919977826234	random
434	R434	0.524711697569417	random
435	R435	0.580990906762513	random
436	R436	0.493972269131474	random
437	R437	0.525845062900959	random
438	R438	0.496404633590998	random
439	R439	0.46579586402535	random
440	R440	0.486814947829462	random
441	R441	0.529944171131442	random
442	R442	0.535709674953136	random
443	R443	0.416699314697872	random
444	R444	0.544779310181396	random
445	R445	0.500795904702148	random
446	R446	0.557001346702059	random
447	R447	0.616287820792701	random
448	R448	0.487786040150758	random
449	R449	0.622766296516539	random
450	R450	0.476538130376573	random
451	R451	0.460508943214843	random
452	R452	0.508631771883916	random
453	R453	0.540482513304396	random
454	R454	0.552439351788859	random
455	R455	0.506796981096174	random
456	R456	0.581950911574589	random
457	R457	0.549147056271595	random
458	R458	0.51304254985437	random
459	R459	0.579931851719414	random
460	R460	0.486598807828892	random
461	R461	0.57961660827923	random
462	R462	0.547141023478501	random
463	R463	0.495870872247457	random
464	R464	0.572207034690948	random
465	R465	0.534724086548514	random
466	R466	0.492072492202786	random
467	R467	0.498994343879499	random
468	R468	0.492631222763771	random
469	R469	0.53637538032107	random
470	R470	0.50304198053928	random
471	R471	0.463081502445837	random
472	R472	0.457018782324267	random
473	R473	0.463022751954436	random
474	R474	0.458749815347969	random
475	R475	0.51274167997658	random
476	R476	0.513950404555984	random
477	R477	0.556028597423471	random
478	R478	0.546802801653825	random
479	R479	0.497117744309101	random
480	R480	0.41704092439146	random
481	R481	0.563626656110863	random
482	R482	0.416777449548973	random
483	R483	0.574704235566365	random
484	R484	0.568760717069603	random
485	R485	0.481831800378661	random
486	R486	0.567230211732628	random
487	R487	0.443204105014016	random
488	R488	0.542920828844671	random
489	R489	0.593170940817402	random
490	R490	0.533706719845402	random
491	R491	0.539223984940115	random
492	R492	0.427552870126436	random
493	R493	0.493315157119518	random
494	R494	0.423588561902406	random
495	R495	0.592476071213106	random
496	R496	0.498068617830971	random
497	R497	0.51257979522313	random
498	R498	0.624793716776477	random
499	R499	0.469664169368718	random
500	R500	0.432028547674742	random
501	R501	0.597233446445816	random
502	R502	0.512872844101505	random
503	R503	0.556081076548608	random
504	R504	0.55915194722686	random
505	R505	0.461595495113837	random
506	R506	0.44980794165173	random
507	R507	0.591871026832846	random
508	R508	0.441261401590851	random
509	R509	0.464076562165251	random
510	R510	0.481744726839626	random
511	R511	0.448642762617185	random
512	R512	0.518586550690285	random
513	R513	0.552515153924114	random
514	R514	0.554093245967027	random
515	R515	0.48246614084827	random
516	R516	0.464733894737997	random
517	R517	0.432020176279822	random
518	R518	0.471901019615943	random
519	R519	0.489199000003082	random
520	R520	0.621800798650087	random
521	R521	0.507220245385071	random
522	R522	0.500995481289509	random
523	R523	0.495752082061595	random
524	R524	0.515355100209212	random
525	R525	0.576171163978782	random
526	R526	0.58182881812753	random
527	R527	0.437328865627128	random
528	R528	0.473047470985114	random
529	R529	0.458916218640669	random
530	R530	0.535619848375148	random
531	R531	0.526995012187573	random
532	R532	0.469569394349162	random
533	R533	0.506178218361663	random
534	R534	0.579001021746984	random
535	R535	0.455334816596771	random
536	R536	0.501334239815944	random
537	R537	0.558828540147333	random
538	R538	0.437042351398646	random
539	R539	0.567090353018378	random
540	R540	0.554181828104052	random
541	R541	0.448414993585653	random
542	R542	0.4775592331184	random
543	R543	0.532552956724506	random
544	R544	0.604377036775966	random
545	R545	0.569142927040332	random
546	R546	0.548741960297315	random
547	R547	0.527125071359585	random
548	R548	0.461669369162054	random
549	R549	0.456509954266248	random
550	R550	0.518161704383942	random
551	R551	0.575967753822194	random
552	R552	0.539371891124754	random
553	R553	0.594788305779389	random
554	R554	0.535165797102258	random
555	R555	0.419139261398102	random
556	R556	0.526704702572167	random
557	R557	0.536769303905681	random
558	R558	0.58236957865873	random
559	R559	0.571274006421801	random
560	R560	0.419136752366624	random
561	R561	0.479679021847419	random
562	R562	0.53904379949689	random
563	R563	0.41254971740275	random
564	R564	0.45390067546985	random
565	R565	0.526296786810484	random
566	R566	0.546713043044791	random
567	R567	0.573944638662854	random
568	R568	0.459176471323798	random
569	R569	0.522421995627098	random
570	R570	0.475092026099478	random
571	R571	0.501777239652462	random
572	R572	0.550867560224585	random
573	R573	0.436220006484151	random
574	R574	0.512076283494287	random
575	R575	0.442222815937906	random
576	R576	0.54416868638922	random
577	R577	0.505333613600248	random
578	R578	0.456080568195164	random
579	R579	0.483751401063869	random
580	R580	0.507880450555983	random
581	R581	0.591574282152809	random
582	R582	0.560541370794966	random
583	R583	0.450489059143546	random
584	R584	0.491520358224899	random
585	R585	0.558089154479336	random
586	R586	0.455284174262688	random
587	R587	0.573067505028344	random
588	R588	0.495336063188143	random
589	R589	0.509598121312131	random
590	R590	0.47013028150384	random
591	R591	0.536092056210813	random
592	R592	0.490678250562477	random
593	R593	0.505115729233838	random
594	R594	0.517532462359369	random
595	R595	0.555349146937608	random
596	R596	0.521741777260824	random
597	R597	0.510457542152948	random
598	R598	0.490927297916204	random
599	R599	0.528604244782125	random
600	R600	0.530200649246979	random
601	R601	0.502495830590472	random
602	R602	0.606011186034016	random
603	R603	0.49107180866611	random
604	R604	0.565984457154067	random
605	R605	0.476606329462397	random
606	R606	0.581920079421107	random
607	R607	0.517096083600082	random
608	R608	0.452099918407674	random
609	R609	0.522468729617555	random
610	R610	0.49473177722501	random
611	R611	0.552716152493036	random
612	R612	0.577884670267865	random
613	R613	0.485791109352041	random
614	R614	0.534755886484469	random
615	R615	0.428333990119676	random
616	R616	0.541482947201433	random
617	R617	0.48929470296833	random
618	R618	0.56170751707166	random
619	R619	0.50236270642337	random
620	R620	0.465290159772951	random
621	R621	0.518791600208456	random
622	R622	0.538072194090277	random
623	R623	0.478174350530843	random
624	R624	0.501908257442833	random
625	R625	0.455296414414758	random
626	R626	0.693792800001154	random
627	R627	0.402190946208636	random
628	R628	0.567610387614361	random
629	R629	0.499073825556493	random
630	R630	0.514837184452622	random
631	R631	0.582818681567908	random
632	R632	0.451925210708076	random
633	R633	0.47154568851185	random
634	R634	0.568731415418193	random
635	R635	0.577132447976181	random
636	R636	0.557932157126674	random
637	R637	0.51751306008159	random
638	R638	0.394838319396512	random
639	R639	0.577299815326706	random
640	R640	0.565143799887593	random
641	R641	0.460662091129525	random
642	R642	0.618244499782317	random
643	R643	0.527763774236608	random
644	R644	0.521618598394912	random
645	R645	0.580876553654775	random
646	R646	0.4678371336248	random
647	R647	0.494762981428865	random
648	R648	0.569145287964853	random
649	R649	0.569369934007569	random
650	R650	0.462329775963736	random
651	R651	0.480528011525787	random
652	R652	0.511802816975715	random
653	R653	0.514818198838795	random
654	R654	0.520717920797471	random
655	R655	0.576807367275642	random
656	R656	0.534104477773554	random
657	R657	0.584112923930242	random
658	R658	0.569397772938965	random
659	R659	0.514673160922025	random
660	R660	0.470781253303665	random
661	R661	0.501352874701517	random
662	R662	0.506732096351445	random
663	R663	0.584978195707912	random
664	R664	0.493870223746942	random
665	R665	0.583111435629812	random
666	R666	0.461536304689597	random
667	R667	0.603859809436241	random
668	R668	0.574402739220086	random
669	R669	0.461055657339996	random
670	R670	0.487547485928403	random
671	R671	0.502993062850542	random
672	R672	0.58275490100577	random
673	R673	0.528897027974987	random
674	R674	0.400314044570847	random
675	R675	0.471857086489952	random
676	R676	0.542577512667278	random
677	R677	0.523615523445803	random
678	R678	0.495426352176041	random
679	R679	0.590152130516739	random
680	R680	0.44263576618405	random
681	R681	0.531550237021075	random
682	R682	0.452896362576978	random
683	R683	0.502816064551557	random
684	R684	0.490428601082988	random
685	R685	0.587054035581759	random
686	R686	0.454313727444809	random
687	R687	0.437089305377403	random
688	R688	0.546711252381078	random
689	R689	0.478299532701576	random
690	R690	0.428481109201526	random
691	R691	0.500855188721288	random
692	R692	0.523380193856858	random
693	R693	0.532107223381909	random
694	R694	0.524830993145532	random
695	R695	0.43128078784096	random
696	R696	0.500398484742348	random
697	R697	0.49117231574153	random
698	R698	0.519374967204032	random
699	R699	0.484885909379067	random
700	R700	0.47854677822279	random
701	R701	0.56019418034115	random
702	R702	0.490871656046777	random
703	R703	0.517335065210101	random
704	R704	0.516011549162975	random
705	R705	0.46027664111067	random
706	R706	0.550624433164354	random
707	R707	0.614576352744088	random
708	R708	0.53132268014924	random
709	R709	0.501667064070243	random
710	R710	0.475782622693939	random
711	R711	0.493460310238698	random
712	R712	0.535994836374823	random
713	R713	0.573428071256808	random
714	R714	0.556841656818813	random
715	R715	0.49468224453435	random
716	R716	0.583601843233611	random
717	R717	0.639610844750275	random
718	R718	0.587631724389315	random
719	R719	0.518112493762484	random
720	R720	0.496468718338782	random
721	R721	0.527306576551899	random
722	R722	0.534044551973813	random
723	R723	0.53666931280233	random
724	R724	0.515388320444954	random
725	R725	0.506178314031823	random
726	R726	0.446485172770724	random
727	R727	0.498711115012956	random
728	R728	0.419064779230715	random
729	R729	0.481625564101143	random
730	R730	0.494505782809932	random
731	R731	0.47306072999063	random
732	R732	0.564901982251247	random
733	R733	0.492329570919942	random
734	R734	0.5230665880293	random
735	R735	0.499271896609776	random
736	R736	0.574396050821539	random
737	R737	0.513751752092664	random
738	R738	0.434658080567206	random
739	R739	0.464370694250388	random
740	R740	0.539355308087135	random
741	R741	0.523318996606232	random
742	R742	0.57472242557927	random
743	R743	0.522067415176439	random
744	R744	0.521702206571702	random
745	R745	0.532831216740257	random
746	R746	0.490544132280986	random
747	R747	0.491598017464209	random
748	R748	0.497019675546119	random
749	R749	0.520598494200827	random
750	R750	0.482787842354598	random
751	R751	0.501612298549764	random
752	R752	0.552582599537359	random
753	R753	0.552716197648254	random
754	R754	0.488570985500571	random
755	R755	0.508624785546613	random
756	R756	0.563806673746076	random
757	R757	0.44802442771201	random
758	R758	0.595256736112062	random
759	R759	0.440289192344279	random
760	R760	0.435359099453582	random
761	R761	0.442435382433113	random
762	R762	0.455159170285493	random
763	R763	0.609211103878333	random
764	R764	0.500660378508748	random
765	R765	0.509789112988795	random
766	R766	0.475047845342185	random
767	R767	0.546879105190931	random
768	R768	0.57428130864277	random
769	R769	0.570675265402976	random
770	R770	0.488093061727919	random
771	R771	0.444543228066508	random
772	R772	0.528784848584031	random
773	R773	0.583054531418618	random
774	R774	0.524838776468249	random
775	R775	0.441497811755898	random
776	R776	0.464049078703773	random
777	R777	0.568633921361532	random
778	R778	0.556041876213251	random
779	R779	0.51016497872984	random
780	R780	0.448776175341082	random
781	R781	0.515727015793213	random
782	R782	0.499495110033215	random
783	R783	0.446400498734216	random
784	R784	0.491306877941133	random
785	R785	0.427995577069896	random
786	R786	0.421249909693983	random
787	R787	0.547837593030553	random
788	R788	0.504491323623735	random
789	R789	0.567800434661234	random
790	R790	0.426496907557701	random
791	R791	0.557903078278323	random
792	R792	0.528046783199317	random
793	R793	0.563543247248786	random
794	R794	0.565530131605405	random
795	R795	0.482448178885333	random
796	R796	0.543161882163496	random
797	R797	0.465683047094691	random
798	R798	0.519405074677737	random
799	R799	0.417100072350365	random
800	R800	0.480619873895843	random
801	R801	0.478147943609689	random
802	R802	0.511325386493458	random
803	R803	0.464502137182222	random
804	R804	0.484824906182035	random
805	R805	0.541762250802986	random
806	R806	0.541622188225364	random
807	R807	0.50640873521835	random
808	R808	0.594374966071837	random
809	R809	0.537287999530345	random
810	R810	0.53481543490514	random
811	R811	0.537927323560545	random
812	R812	0.59206811154107	random
813	R813	0.487211148886144	random
814	R814	0.50184654046715	random
815	R815	0.463823511130392	random
816	R816	0.510769933607826	random
817	R817	0.593015110772585	random
818	R818	0.519860140027255	random
819	R819	0.515711680278387	random
820	R820	0.435471758717167	random
821	R821	0.458015454482082	random
822	R822	0.564517021176068	random
823	R823	0.439932564968964	random
824	R824	0.465508647844131	random
825	R825	0.526043818871889	random
826	R826	0.582068817671932	random
827	R827	0.507223144099446	random
828	R828	0.44872913880106	random
829	R829	0.413042038265833	random
830	R830	0.604791507422248	random
831	R831	0.480649094631017	random
832	R832	0.49198237338158	random
833	R833	0.52437914033876	random
834	R834	0.53912359904403	random
835	R835	0.481515930672406	random
836	R836	0.521364579316185	random
837	R837	0.553925488917536	random
838	R838	0.505999795497449	random
839	R839	0.504951909903031	random
840	R840	0.483591117917448	random
841	R841	0.513586436799029	random
842	R842	0.56868670783557	random
843	R843	0.514058377190643	random
844	R844	0.504660394146236	random
845	R845	0.543869969162015	random
846	R846	0.506258504385099	random
847	R847	0.485775599623236	random
848	R848	0.513484941257796	random
849	R849	0.460875244890445	random
850	R850	0.489708603693638	random
851	R851	0.553537029116518	random
852	R852	0.488065691680717	random
853	R853	0.519521005183558	random
854	R854	0.546155628457804	random
855	R855	0.488805620567805	random
856	R856	0.503217049399119	random
857	R857	0.555142588203227	random
858	R858	0.42791486073399	random
859	R859	0.460195743582445	random
860	R860	0.483107462789493	random
861	R861	0.500274812102408	random
862	R862	0.500905147554927	random
863	R863	0.453975739055549	random
864	R864	0.549008632821264	random
865	R865	0.549245325822523	random
866	R866	0.483397241648549	random
867	R867	0.54405879218648	random
868	R868	0.475258975480022	random
869	R869	0.507706701828877	random
870	R870	0.523993467075495	random
871	R871	0.504488090238805	random
872	R872	0.469531090386213	random
873	R873	0.576043845050888	random
874	R874	0.473464257974244	random
875	R875	0.559377439100729	random
876	R876	0.471312208772383	random
877	R877	0.475841732747261	random
878	R878	0.490939426443319	random
879	R879	0.544920294157466	random
880	R880	0.471295112581544	random
881	R881	0.504998707466872	random
882	R882	0.520946193082077	random
883	R883	0.498471319380808	random
884	R884	0.474544606130899	random
885	R885	0.510633180820627	random
886	R886	0.524862924482806	random
887	R887	0.563105368445576	random
888	R888	0.49479296317307	random
889	R889	0.596728645735376	random
890	R890	0.517167573288397	random
891	R891	0.451125067752056	random
892	R892	0.510412138539054	random
893	R893	0.456321462150323	random
894	R894	0.49858960900247	random
895	R895	0.492375961244152	random
896	R896	0.496952947606019	random
897	R897	0.497594280027225	random
898	R898	0.486413719486094	random
899	R899	0.58659388960146	random
900	R900	0.497610213156218	random
901	R901	0.501389031215423	random
902	R902	0.55386523140108	random
903	R903	0.528426451719151	random
904	R904	0.47821745262549	random
905	R905	0.507011493868115	random
906	R906	0.491500205546068	random
907	R907	0.435352503092057	random
908	R908	0.435891005148507	random
909	R909	0.493025676888006	random
910	R910	0.581242173807369	random
911	R911	0.463702818895422	random
912	R912	0.466491155176189	random
913	R913	0.465059146082452	random
914	R914	0.533475656454344	random
915	R915	0.61070269733131	random
916	R916	0.518181372910198	random
917	R917	0.410975536021498	random
918	R918	0.543683652937151	random
919	R919	0.483478127227803	random
920	R920	0.481750958342153	random
921	R921	0.592928875569233	random
922	R922	0.537617490099039	random
923	R923	0.547717853974716	random
924	R924	0.472243306727354	random
925	R925	0.531476130578873	random
926	R926	0.591459479426324	random
927	R927	0.509662917308648	random
928	R928	0.524869031560708	random
929	R929	0.574240728095458	random
930	R930	0.546713754364051	random
931	R931	0.582505293077126	random
932	R932	0.408937348123321	random
933	R933	0.477237394097418	random
934	R934	0.429239659139562	random
935	R935	0.471131660801039	random
936	R936	0.545207829771701	random
937	R937	0.544507452656849	random
938	R938	0.491835868678606	random
939	R939	0.490556027706066	random
940	R940	0.560105788172111	random
941	R941	0.547514179287318	random
942	R942	0.496316093042962	random
943	R943	0.529966383625653	random
944	R944	0.489292187622489	random
945	R945	0.583811845759854	random
946	R946	0.501654189339563	random
947	R947	0.582142665376898	random
948	R948	0.468487465543437	random
949	R949	0.508615798757163	random
950	R950	0.51434588832235	random
951	R951	0.534657980974907	random
952	R952	0.511413717459224	random
953	R953	0.490556623642556	random
954	R954	0.550580619703112	random
955	R955	0.541744373592974	random
956	R956	0.569699537271452	random
957	R957	0.471987006377623	random
958	R958	0.488841739176952	random
959	R959	0.465476920307778	random
960	R960	0.492144191819047	random
961	R961	0.50301982786328	random
962	R962	0.497797073853407	random
963	R963	0.548717478128906	random
964	R964	0.593101816229917	random
965	R965	0.464236502833414	random
966	R966	0.62838479360044	random
967	R967	0.46316527909964	random
968	R968	0.503829131631591	random
969	R969	0.628922280561887	random
970	R970	0.588322359579382	random
971	R971	0.536527417555145	random
972	R972	0.496910592792638	random
973	R973	0.507950767293798	random
974	R974	0.465248954267494	random
975	R975	0.547922197136963	random
976	R976	0.505640961592508	random
977	R977	0.497946251893019	random
978	R978	0.549949556715021	random
979	R979	0.422473348314997	random
980	R980	0.570502886191586	random
981	R981	0.577902908358513	random
982	R982	0.518994398693014	random
983	R983	0.475039911727058	random
984	R984	0.462153873750616	random
985	R985	0.453104359260988	random
986	R986	0.54200856743587	random
987	R987	0.473837170445035	random
988	R988	0.530582671800275	random
989	R989	0.512851689701534	random
990	R990	0.461769158043699	random
991	R991	0.524965901715247	random
992	R992	0.495494076134281	random
993	R993	0.503965230029776	random
994	R994	0.563430209606038	random
995	R995	0.546545059025281	random
996	R996	0.55193767453593	random
997	R997	0.543804960287918	random
998	R998	0.552304719548591	random
999	R999	0.506931698530056	random
1000	R1000	0.566800380428367	random
1001	R1001	0.517073459946566	random
1002	R1002	0.521120847213609	random
1003	R1003	0.452993865451586	random
1004	R1004	0.447148108308845	random
1005	R1005	0.552774785738184	random
1006	R1006	0.513462566353955	random
1007	R1007	0.495206478663579	random
1008	R1008	0.466814430698198	random
1009	R1009	0.428809317290213	random
1010	R1010	0.376327681483369	random
1011	R1011	0.458992618076107	random
1012	R1012	0.532264942502191	random
1013	R1013	0.529705004960823	random
1014	R1014	0.533441919558651	random
1015	R1015	0.452894975677784	random
1016	R1016	0.409944036569939	random
1017	R1017	0.494119901370519	random
1018	R1018	0.491585982246535	random
1019	R1019	0.491693747131582	random
1020	R1020	0.480930960274438	random
1021	R1021	0.538086433875688	random
1022	R1022	0.506446308978255	random
1023	R1023	0.572689745840682	random
1024	R1024	0.502182754335997	random
1025	R1025	0.449704789027485	random
1026	R1026	0.438463962678495	random
1027	R1027	0.519771260564892	random
1028	R1028	0.476256120674275	random
1029	R1029	0.587814008205214	random
1030	R1030	0.481125086095046	random
1031	R1031	0.404295488149225	random
1032	R1032	0.496292878393268	random
1033	R1033	0.507324196972565	random
1034	R1034	0.472562662082151	random
1035	R1035	0.484952131458153	random
1036	R1036	0.462070269135234	random
1037	R1037	0.436804970684465	random
1038	R1038	0.470587709915794	random
1039	R1039	0.503217616966181	random
1040	R1040	0.51028495711566	random
1041	R1041	0.513078064762411	random
1042	R1042	0.529634812867418	random
1043	R1043	0.515597580633713	random
1044	R1044	0.480370474300356	random
1045	R1045	0.483924857955104	random
1046	R1046	0.417462330203305	random
1047	R1047	0.590780318251414	random
1048	R1048	0.541714777848161	random
1049	R1049	0.591938920668339	random
1050	R1050	0.541784355195306	random
1051	R1051	0.489930321274024	random
1052	R1052	0.587292507145259	random
1053	R1053	0.497997394946065	random
1054	R1054	0.488105820108145	random
1055	R1055	0.491562137559528	random
1056	R1056	0.486538921418857	random
1057	R1057	0.536849902281087	random
1058	R1058	0.531975383149519	random
1059	R1059	0.499200807266275	random
1060	R1060	0.558636056399986	random
1061	R1061	0.454584404217526	random
1062	R1062	0.432481073001767	random
1063	R1063	0.462373439824136	random
1064	R1064	0.522943849590556	random
1065	R1065	0.533265622469549	random
1066	R1066	0.536552996060537	random
1067	R1067	0.488203170877697	random
1068	R1068	0.532537009452144	random
1069	R1069	0.53027401931203	random
1070	R1070	0.610218577463766	random
1071	R1071	0.54707207725239	random
1072	R1072	0.540687199592294	random
1073	R1073	0.501500677009026	random
1074	R1074	0.506488992116016	random
1075	R1075	0.477694039939129	random
1076	R1076	0.548021836473134	random
1077	R1077	0.454347298156909	random
1078	R1078	0.589225942531568	random
1079	R1079	0.581649720006344	random
1080	R1080	0.538616267820104	random
1081	R1081	0.526829025607384	random
1082	R1082	0.493381638409284	random
1083	R1083	0.498230808956943	random
1084	R1084	0.45307150493116	random
1085	R1085	0.435438946026198	random
1086	R1086	0.545784984031838	random
1087	R1087	0.500052148128676	random
1088	R1088	0.436388288290056	random
1089	R1089	0.498218822182176	random
1090	R1090	0.529128769308792	random
1091	R1091	0.55879407082889	random
1092	R1092	0.561341180496832	random
1093	R1093	0.524123983718531	random
1094	R1094	0.484472005055014	random
1095	R1095	0.525287402214267	random
1096	R1096	0.538148689281401	random
1097	R1097	0.559166775633437	random
1098	R1098	0.551122312188016	random
1099	R1099	0.541961796611404	random
1100	R1100	0.54333107170115	random
1101	R1101	0.358012984818435	random
1102	R1102	0.511825372618696	random
1103	R1103	0.519355475416824	random
1104	R1104	0.499296592190931	random
1105	R1105	0.44674167773063	random
1106	R1106	0.458470451458081	random
1107	R1107	0.440801319592668	random
1108	R1108	0.530585066228476	random
1109	R1109	0.432293583153453	random
1110	R1110	0.472706562646108	random
1111	R1111	0.592042758445042	random
1112	R1112	0.472338616447335	random
1113	R1113	0.512722767215063	random
1114	R1114	0.514346859474102	random
1115	R1115	0.489203192926492	random
1116	R1116	0.603588656682213	random
1117	R1117	0.497647763100092	random
1118	R1118	0.418402466987067	random
1119	R1119	0.575746827109504	random
1120	R1120	0.598162322993933	random
1121	R1121	0.439536046231893	random
1122	R1122	0.481679735724597	random
1123	R1123	0.573524068351832	random
1124	R1124	0.461411506492753	random
1125	R1125	0.459580957898577	random
1126	R1126	0.506693075683425	random
1127	R1127	0.483566285413489	random
1128	R1128	0.490979614880991	random
1129	R1129	0.437539205544417	random
1130	R1130	0.450605739928619	random
1131	R1131	0.500375868855547	random
1132	R1132	0.537439220379479	random
1133	R1133	0.516586817270553	random
1134	R1134	0.462167838165763	random
1135	R1135	0.514378880037	random
1136	R1136	0.574834728357855	random
1137	R1137	0.562295179818443	random
1138	R1138	0.51193837772815	random
1139	R1139	0.451061618347161	random
1140	R1140	0.466430164239928	random
1141	R1141	0.541460234652419	random
1142	R1142	0.506491638298668	random
1143	R1143	0.461540894919069	random
1144	R1144	0.578180998676481	random
1145	R1145	0.570332380256727	random
1146	R1146	0.519456392083725	random
1147	R1147	0.530791910172818	random
1148	R1148	0.444491226859495	random
1149	R1149	0.554300800630103	random
1150	R1150	0.50969987276367	random
1151	R1151	0.476928261002091	random
1152	R1152	0.557362784737471	random
1153	R1153	0.490213743756434	random
1154	R1154	0.507727257447345	random
1155	R1155	0.508999661458539	random
1156	R1156	0.473912209438305	random
1157	R1157	0.481333767006626	random
1158	R1158	0.368002881946915	random
1159	R1159	0.550580447305339	random
1160	R1160	0.507596340747571	random
1161	R1161	0.618128972885747	random
1162	R1162	0.439804406077593	random
1163	R1163	0.489202466545991	random
1164	R1164	0.531131673910626	random
1165	R1165	0.50452273769108	random
1166	R1166	0.565942655125461	random
1167	R1167	0.488821894054931	random
1168	R1168	0.508308929910556	random
1169	R1169	0.485800731792256	random
1170	R1170	0.547608006331716	random
1171	R1171	0.499655080838476	random
1172	R1172	0.528365433177398	random
1173	R1173	0.573761034741188	random
1174	R1174	0.426211597948461	random
1175	R1175	0.480890705049637	random
1176	R1176	0.55963336534795	random
1177	R1177	0.475890621653765	random
1178	R1178	0.514773723417004	random
1179	R1179	0.432524718972708	random
1180	R1180	0.517155861049204	random
1181	R1181	0.545743884610972	random
1182	R1182	0.549863407548118	random
1183	R1183	0.54227104351113	random
1184	R1184	0.536003070312499	random
1185	R1185	0.466425549257963	random
1186	R1186	0.536883863039817	random
1187	R1187	0.557224290087491	random
1188	R1188	0.527777728891661	random
1189	R1189	0.555212994993961	random
1190	R1190	0.530408608290763	random
1191	R1191	0.432608919992861	random
1192	R1192	0.614022525778625	random
1193	R1193	0.583105309386303	random
1194	R1194	0.545941929590571	random
1195	R1195	0.510317949237944	random
1196	R1196	0.583110649846671	random
1197	R1197	0.536170586694692	random
1198	R1198	0.41506462905848	random
1199	R1199	0.431606070438497	random
1200	R1200	0.552751633443958	random
1201	R1201	0.591654402555776	random
1202	R1202	0.468574124458494	random
1203	R1203	0.493208554243325	random
1204	R1204	0.482647096597541	random
1205	R1205	0.611480717970228	random
1206	R1206	0.577113135261274	random
1207	R1207	0.581329009793295	random
1208	R1208	0.52112137018619	random
1209	R1209	0.518588727083057	random
1210	R1210	0.519025773608641	random
1211	R1211	0.504309902629904	random
1212	R1212	0.537618777474933	random
1213	R1213	0.528185009970701	random
1214	R1214	0.456342252339851	random
1215	R1215	0.396424796177212	random
1216	R1216	0.496717151911321	random
1217	R1217	0.450004507890349	random
1218	R1218	0.476301372102427	random
1219	R1219	0.542470307760083	random
1220	R1220	0.502008328741792	random
1221	R1221	0.450060278727356	random
1222	R1222	0.492704065717059	random
1223	R1223	0.477073177966319	random
1224	R1224	0.490017475735472	random
1225	R1225	0.466446050373358	random
1226	R1226	0.520977774795056	random
1227	R1227	0.542230795011935	random
1228	R1228	0.515018210709512	random
1229	R1229	0.521553689371137	random
1230	R1230	0.533361431359913	random
1231	R1231	0.541255973137696	random
1232	R1232	0.495459236471166	random
1233	R1233	0.468157202873261	random
1234	R1234	0.462902760959812	random
1235	R1235	0.455993795332097	random
1236	R1236	0.555147635773961	random
1237	R1237	0.5335461744823	random
1238	R1238	0.496990399090476	random
1239	R1239	0.485897695995185	random
1240	R1240	0.479971247510276	random
1241	R1241	0.483370997126582	random
1242	R1242	0.588497602867722	random
1243	R1243	0.493543573233625	random
1244	R1244	0.463480809641719	random
1245	R1245	0.490740572828292	random
1246	R1246	0.451620691210467	random
1247	R1247	0.555526247732244	random
1248	R1248	0.539217467412388	random
1249	R1249	0.511467789744642	random
1250	R1250	0.49951208889027	random
1251	R1251	0.447213865572964	random
1252	R1252	0.580695904976836	random
1253	R1253	0.473041247061666	random
1254	R1254	0.529969555965285	random
1255	R1255	0.603073304039518	random
1256	R1256	0.544684149905514	random
1257	R1257	0.460229040095775	random
1258	R1258	0.564047895468264	random
1259	R1259	0.528322960719373	random
1260	R1260	0.496478161541602	random
1261	R1261	0.611127077320112	random
1262	R1262	0.567647595816879	random
1263	R1263	0.583271613785965	random
1264	R1264	0.514266729327641	random
1265	R1265	0.474909754635941	random
1266	R1266	0.444498324238747	random
1267	R1267	0.550681977241765	random
1268	R1268	0.482775451133782	random
1269	R1269	0.559599405179538	random
1270	R1270	0.421957006972649	random
1271	R1271	0.510669293751968	random
1272	R1272	0.527023298029621	random
1273	R1273	0.490278447454531	random
1274	R1274	0.58665782251111	random
1275	R1275	0.476772812027351	random
1276	R1276	0.479103319289811	random
1277	R1277	0.526397357998165	random
1278	R1278	0.478540459166647	random
1279	R1279	0.545423427507376	random
1280	R1280	0.578699135423424	random
1281	R1281	0.467986554291407	random
1282	R1282	0.550024254360574	random
1283	R1283	0.440253099002575	random
1284	R1284	0.475158341470743	random
1285	R1285	0.532079537799865	random
1286	R1286	0.565309644707345	random
1287	R1287	0.494299387812222	random
1288	R1288	0.528001846285782	random
1289	R1289	0.519215352618072	random
1290	R1290	0.532004198630118	random
1291	R1291	0.485963439601877	random
1292	R1292	0.386874270808004	random
1293	R1293	0.516156765818909	random
1294	R1294	0.574595979105742	random
1295	R1295	0.513624304319329	random
1296	R1296	0.578866050863873	random
1297	R1297	0.472881701343766	random
1298	R1298	0.427114302221635	random
1299	R1299	0.522226183604157	random
1300	R1300	0.457690147262853	random
1301	R1301	0.501643841303678	random
1302	R1302	0.515632437038951	random
1303	R1303	0.517276156441491	random
1304	R1304	0.45579389623506	random
1305	R1305	0.621797975578714	random
1306	R1306	0.424504837737913	random
1307	R1307	0.519865068817392	random
1308	R1308	0.609946023007064	random
1309	R1309	0.469921231162718	random
1310	R1310	0.50183333608218	random
1311	R1311	0.5726635476203	random
1312	R1312	0.514001572460839	random
1313	R1313	0.509017540821626	random
1314	R1314	0.510288207681456	random
1315	R1315	0.536640662116273	random
1316	R1316	0.46950519830197	random
1317	R1317	0.514024058775474	random
1318	R1318	0.531112400032992	random
1319	R1319	0.476648144881925	random
1320	R1320	0.414448896544499	random
1321	R1321	0.562964988778768	random
1322	R1322	0.54795475710898	random
1323	R1323	0.560423716581494	random
1324	R1324	0.45240238969349	random
1325	R1325	0.568449155964355	random
1326	R1326	0.504621534099837	random
1327	R1327	0.553385488642224	random
1328	R1328	0.485021365147671	random
1329	R1329	0.44809666210298	random
1330	R1330	0.530277111618203	random
1331	R1331	0.526514723563876	random
1332	R1332	0.548699441276477	random
1333	R1333	0.47500000937033	random
1334	R1334	0.530784840679441	random
1335	R1335	0.546191455588754	random
1336	R1336	0.574174490683781	random
1337	R1337	0.522642594189355	random
1338	R1338	0.529817553400994	random
1339	R1339	0.494650461156463	random
1340	R1340	0.499667358051262	random
1341	R1341	0.486992225246758	random
1342	R1342	0.485822733009192	random
1343	R1343	0.420914591751597	random
1344	R1344	0.604544649967889	random
1345	R1345	0.50186700736779	random
1346	R1346	0.559850353306678	random
1347	R1347	0.562647863730401	random
1348	R1348	0.488595581935673	random
1349	R1349	0.575012346142792	random
1350	R1350	0.473721721710934	random
1351	R1351	0.488995047969489	random
1352	R1352	0.438195971254967	random
1353	R1353	0.472017150901752	random
1354	R1354	0.460700795480504	random
1355	R1355	0.466893903571583	random
1356	R1356	0.481349144042668	random
1357	R1357	0.488336613025833	random
1358	R1358	0.51672297077577	random
1359	R1359	0.585941881251432	random
1360	R1360	0.592617674417802	random
1361	R1361	0.559009113274212	random
1362	R1362	0.397974517427846	random
1363	R1363	0.527605363611334	random
1364	R1364	0.512867341249899	random
1365	R1365	0.532480678764645	random
1366	R1366	0.604335211550058	random
1367	R1367	0.44603457268938	random
1368	R1368	0.499831463691296	random
1369	R1369	0.449252721879125	random
1370	R1370	0.531363195638559	random
1371	R1371	0.526615469133061	random
1372	R1372	0.532059465487127	random
1373	R1373	0.440480298163823	random
1374	R1374	0.582445532122709	random
1375	R1375	0.488014049375744	random
1376	R1376	0.46328361370822	random
1377	R1377	0.49471804415778	random
1378	R1378	0.456845882332704	random
1379	R1379	0.530744039901746	random
1380	R1380	0.545087376395227	random
1381	R1381	0.525337846375801	random
1382	R1382	0.513667425894834	random
1383	R1383	0.526542928041938	random
1384	R1384	0.553868542481703	random
1385	R1385	0.560252168118845	random
1386	R1386	0.503852748211876	random
1387	R1387	0.619385350480006	random
1388	R1388	0.505552701834089	random
1389	R1389	0.443507359742718	random
1390	R1390	0.580316370551448	random
1391	R1391	0.430428455342319	random
1392	R1392	0.482949443817091	random
1393	R1393	0.459557465909661	random
1394	R1394	0.562339410736748	random
1395	R1395	0.491728413477725	random
1396	R1396	0.588625318242431	random
1397	R1397	0.542733923259593	random
1398	R1398	0.498448906622027	random
1399	R1399	0.492571653741266	random
1400	R1400	0.499852951320707	random
1401	R1401	0.462179747680051	random
1402	R1402	0.483318585589213	random
1403	R1403	0.518329660220638	random
1404	R1404	0.47800078180144	random
1405	R1405	0.445060709049676	random
1406	R1406	0.573144348035902	random
1407	R1407	0.461607806054402	random
1408	R1408	0.509486166916356	random
1409	R1409	0.471287106659622	random
1410	R1410	0.564725095292217	random
1411	R1411	0.548156351324324	random
1412	R1412	0.522548947965339	random
1413	R1413	0.514051772608069	random
1414	R1414	0.540239818324022	random
1415	R1415	0.588880124304514	random
1416	R1416	0.518302008802755	random
1417	R1417	0.56363263035279	random
1418	R1418	0.437259595153114	random
1419	R1419	0.521414578604607	random
1420	R1420	0.504352729717837	random
1421	R1421	0.534912444915554	random
1422	R1422	0.615335032931026	random
1423	R1423	0.499894900253629	random
1424	R1424	0.477242061469752	random
1425	R1425	0.517631475013671	random
1426	R1426	0.491863028390418	random
1427	R1427	0.518749141991933	random
1428	R1428	0.488048981351747	random
1429	R1429	0.511309462531948	random
1430	R1430	0.46229007255499	random
1431	R1431	0.541180557984163	random
1432	R1432	0.536755817336636	random
1433	R1433	0.562714840835163	random
1434	R1434	0.483245809844446	random
1435	R1435	0.549822716945849	random
1436	R1436	0.527163212657158	random
1437	R1437	0.540477554179187	random
1438	R1438	0.52930112474259	random
1439	R1439	0.539849908408597	random
1440	R1440	0.44061195871782	random
1441	R1441	0.507300610999228	random
1442	R1442	0.515147427003005	random
1443	R1443	0.449677326225603	random
1444	R1444	0.495207547268663	random
1445	R1445	0.550986075726422	random
1446	R1446	0.598753009798953	random
1447	R1447	0.534965003175619	random
1448	R1448	0.509253364082131	random
1449	R1449	0.570992274501758	random
1450	R1450	0.565876658967088	random
1451	R1451	0.452548100321346	random
1452	R1452	0.618504429968137	random
1453	R1453	0.484757392921388	random
1454	R1454	0.461289092419315	random
1455	R1455	0.44288368443964	random
1456	R1456	0.561020333157737	random
1457	R1457	0.518272162669654	random
1458	R1458	0.50293657716732	random
1459	R1459	0.528979045298974	random
1460	R1460	0.422318977557332	random
1461	R1461	0.482078996669018	random
1462	R1462	0.477432544589508	random
1463	R1463	0.490176178210329	random
1464	R1464	0.562825030658787	random
1465	R1465	0.46583122679978	random
1466	R1466	0.574048186783044	random
1467	R1467	0.567188423299366	random
1468	R1468	0.552666599753334	random
1469	R1469	0.468993720831587	random
1470	R1470	0.470364501935552	random
1471	R1471	0.476129824782597	random
1472	R1472	0.527978696167494	random
1473	R1473	0.557557992315103	random
1474	R1474	0.508626917888696	random
1475	R1475	0.532662887056047	random
1476	R1476	0.491449708445958	random
1477	R1477	0.542671674483063	random
1478	R1478	0.465771889078943	random
1479	R1479	0.561294242250546	random
1480	R1480	0.400841367600842	random
1481	R1481	0.560955687237698	random
1482	R1482	0.538732563283707	random
1483	R1483	0.486457433019721	random
1484	R1484	0.486496534592447	random
1485	R1485	0.496018305913267	random
1486	R1486	0.535055348124324	random
1487	R1487	0.568460739189326	random
1488	R1488	0.494887201703866	random
1489	R1489	0.553367901527903	random
1490	R1490	0.491822277913613	random
1491	R1491	0.506223935453565	random
1492	R1492	0.608401718188953	random
1493	R1493	0.521211412371378	random
1494	R1494	0.472777720816929	random
1495	R1495	0.638890304982712	random
1496	R1496	0.471072311840756	random
1497	R1497	0.462956255143516	random
1498	R1498	0.509747167964607	random
1499	R1499	0.463111898792963	random
1500	R1500	0.521514932570707	random
1501	R1501	0.556756656539914	random
1502	R1502	0.543312657892178	random
1503	R1503	0.571529570501497	random
1504	R1504	0.509972239875127	random
1505	R1505	0.463820342199408	random
1506	R1506	0.554133549985478	random
1507	R1507	0.599109941582979	random
1508	R1508	0.493057138043456	random
1509	R1509	0.536377175023324	random
1510	R1510	0.533446975070744	random
1511	R1511	0.507238822716768	random
1512	R1512	0.592265893125272	random
1513	R1513	0.399949689136297	random
1514	R1514	0.562680035442832	random
1515	R1515	0.455222301002133	random
1516	R1516	0.46571018943663	random
1517	R1517	0.593939781102211	random
1518	R1518	0.527809751283183	random
1519	R1519	0.559415145802291	random
1520	R1520	0.502003702696877	random
1521	R1521	0.513510667933467	random
1522	R1522	0.449815793494753	random
1523	R1523	0.521026915026304	random
1524	R1524	0.488134429864685	random
1525	R1525	0.513596585978867	random
1526	R1526	0.468329460535481	random
1527	R1527	0.419856599449772	random
1528	R1528	0.484585888947567	random
1529	R1529	0.531439349776852	random
1530	R1530	0.522253645029023	random
1531	R1531	0.500299339871352	random
1532	R1532	0.56577561418825	random
1533	R1533	0.498627881433857	random
1534	R1534	0.532573236664344	random
1535	R1535	0.523469937584007	random
1536	R1536	0.502826648995062	random
1537	R1537	0.460606196940516	random
1538	R1538	0.456001060578242	random
1539	R1539	0.50083694757868	random
1540	R1540	0.563845455437435	random
1541	R1541	0.506981998292812	random
1542	R1542	0.58757201522236	random
1543	R1543	0.627901567073566	random
1544	R1544	0.467958047799651	random
1545	R1545	0.484268631207169	random
1546	R1546	0.424114050892133	random
1547	R1547	0.543637413818657	random
1548	R1548	0.459715926872602	random
1549	R1549	0.475832986643988	random
1550	R1550	0.453011370044397	random
1551	R1551	0.537323258965477	random
1552	R1552	0.525858853522546	random
1553	R1553	0.460300659547135	random
1554	R1554	0.550596542686074	random
1555	R1555	0.535254951791525	random
1556	R1556	0.539081239042027	random
1557	R1557	0.475694336557643	random
1558	R1558	0.526244522184248	random
1559	R1559	0.464042762873204	random
1560	R1560	0.469168626368867	random
1561	R1561	0.547073426247101	random
1562	R1562	0.615675323810075	random
1563	R1563	0.570833833824269	random
1564	R1564	0.455212508503733	random
1565	R1565	0.5048987049887	random
1566	R1566	0.496480746620111	random
1567	R1567	0.539732152440981	random
1568	R1568	0.536701369676302	random
1569	R1569	0.527015393994471	random
1570	R1570	0.513297506280654	random
1571	R1571	0.527094791815403	random
1572	R1572	0.565738799928324	random
1573	R1573	0.506786553069995	random
1574	R1574	0.525859143591614	random
1575	R1575	0.560667650684803	random
1576	R1576	0.475543560978277	random
1577	R1577	0.53038064716256	random
1578	R1578	0.410283957342126	random
1579	R1579	0.554831626436783	random
1580	R1580	0.505123169087389	random
1581	R1581	0.423438567168443	random
1582	R1582	0.492166399789945	random
1583	R1583	0.512516262459956	random
1584	R1584	0.51333663422493	random
1585	R1585	0.581663270006532	random
1586	R1586	0.519309447920682	random
1587	R1587	0.498578397877133	random
1588	R1588	0.400969359243997	random
1589	R1589	0.541790543303295	random
1590	R1590	0.540456197900514	random
1591	R1591	0.525482869695105	random
1592	R1592	0.494316250827976	random
1593	R1593	0.519652609537229	random
1594	R1594	0.479742383684347	random
1595	R1595	0.530949516113078	random
1596	R1596	0.504703314966634	random
1597	R1597	0.488599252596705	random
1598	R1598	0.471111778970793	random
1599	R1599	0.460587913204332	random
1600	R1600	0.448167675062415	random
1601	R1601	0.563339779597991	random
1602	R1602	0.547551440908401	random
1603	R1603	0.54979586136649	random
1604	R1604	0.54673530107637	random
1605	R1605	0.578753636230647	random
1606	R1606	0.57297420149255	random
1607	R1607	0.450221315875539	random
1608	R1608	0.540045768130277	random
1609	R1609	0.501741084925129	random
1610	R1610	0.534150379261483	random
1611	R1611	0.420601666319974	random
1612	R1612	0.448845785312061	random
1613	R1613	0.537170456733573	random
1614	R1614	0.566173665946132	random
1615	R1615	0.480206265260715	random
1616	R1616	0.496870308191511	random
1617	R1617	0.493775841364666	random
1618	R1618	0.453987925342474	random
1619	R1619	0.510865394140135	random
1620	R1620	0.530673939846167	random
1621	R1621	0.480882609039259	random
1622	R1622	0.534755275857099	random
1623	R1623	0.546794550629665	random
1624	R1624	0.560347890583767	random
1625	R1625	0.47232647273086	random
1626	R1626	0.484859180631776	random
1627	R1627	0.551495423751161	random
1628	R1628	0.508808816210738	random
1629	R1629	0.527198228323176	random
1630	R1630	0.606154717873589	random
1631	R1631	0.541476779878206	random
1632	R1632	0.481233232770064	random
1633	R1633	0.423815867118404	random
1634	R1634	0.516833644786769	random
1635	R1635	0.503992596033338	random
1636	R1636	0.484216264112936	random
1637	R1637	0.584615593711318	random
1638	R1638	0.492147152376107	random
1639	R1639	0.576245889078682	random
1640	R1640	0.503777349578567	random
1641	R1641	0.51904505056695	random
1642	R1642	0.507837239717273	random
1643	R1643	0.501568751519442	random
1644	R1644	0.421171387532789	random
1645	R1645	0.549998596198995	random
1646	R1646	0.441095977325575	random
1647	R1647	0.47230711122555	random
1648	R1648	0.462468362229244	random
1649	R1649	0.539751634026244	random
1650	R1650	0.47850388890672	random
1651	R1651	0.491550300952329	random
1652	R1652	0.564899184023324	random
1653	R1653	0.429776510086071	random
1654	R1654	0.482207077339536	random
1655	R1655	0.489573353453015	random
1656	R1656	0.438753274121246	random
1657	R1657	0.501002093368026	random
1658	R1658	0.52231549557093	random
1659	R1659	0.502472020890217	random
1660	R1660	0.429285824673916	random
1661	R1661	0.637095355461367	random
1662	R1662	0.496521092583044	random
1663	R1663	0.434232259796746	random
1664	R1664	0.498596753575466	random
1665	R1665	0.50033026022013	random
1666	R1666	0.438436324655518	random
1667	R1667	0.361611974971234	random
1668	R1668	0.446094030921981	random
1669	R1669	0.519512876334144	random
1670	R1670	0.536862875207543	random
1671	R1671	0.577733471821502	random
1672	R1672	0.471496260665614	random
1673	R1673	0.499003001191244	random
1674	R1674	0.521254083761004	random
1675	R1675	0.489230851412969	random
1676	R1676	0.487931955990534	random
1677	R1677	0.584762675524256	random
1678	R1678	0.528224667779938	random
1679	R1679	0.569038713335287	random
1680	R1680	0.590298921998275	random
1681	R1681	0.459491949271993	random
1682	R1682	0.484813134724651	random
1683	R1683	0.56528998480867	random
1684	R1684	0.536341495058581	random
1685	R1685	0.492018574247586	random
1686	R1686	0.524581965488375	random
1687	R1687	0.47684589192093	random
1688	R1688	0.442736797215321	random
1689	R1689	0.595583181331573	random
1690	R1690	0.529778585901691	random
1691	R1691	0.432580311397963	random
1692	R1692	0.484836533897026	random
1693	R1693	0.485879970421491	random
1694	R1694	0.506104885283588	random
1695	R1695	0.494573624918188	random
1696	R1696	0.518675574142399	random
1697	R1697	0.532924708234639	random
1698	R1698	0.48283106310617	random
1699	R1699	0.512047833681087	random
1700	R1700	0.564624054068004	random
1701	R1701	0.462333758626934	random
1702	R1702	0.570999754248351	random
1703	R1703	0.52634712027607	random
1704	R1704	0.542301459141376	random
1705	R1705	0.512218436665941	random
1706	R1706	0.428446204506722	random
1707	R1707	0.543412000433515	random
1708	R1708	0.506588933980394	random
1709	R1709	0.574427803408236	random
1710	R1710	0.511793763683188	random
1711	R1711	0.598016102440295	random
1712	R1712	0.586063469499464	random
1713	R1713	0.573558311928788	random
1714	R1714	0.543807840039905	random
1715	R1715	0.582746612461642	random
1716	R1716	0.55246086615638	random
1717	R1717	0.553506843296466	random
1718	R1718	0.51002849987784	random
1719	R1719	0.511874260134784	random
1720	R1720	0.47910742539817	random
1721	R1721	0.527807055066407	random
1722	R1722	0.52495363928541	random
1723	R1723	0.435682445367241	random
1724	R1724	0.48347231338817	random
1725	R1725	0.52292012390295	random
1726	R1726	0.453951142274136	random
1727	R1727	0.52786116044384	random
1728	R1728	0.564758395269648	random
1729	R1729	0.51664729129876	random
1730	R1730	0.554017705036033	random
1731	R1731	0.468316724233338	random
1732	R1732	0.488102944185108	random
1733	R1733	0.502644012229995	random
1734	R1734	0.568764441144258	random
1735	R1735	0.457467454435182	random
1736	R1736	0.505430414422186	random
1737	R1737	0.532135557813246	random
1738	R1738	0.552876024363993	random
1739	R1739	0.540811028992333	random
1740	R1740	0.528561128588936	random
1741	R1741	0.541376249591027	random
1742	R1742	0.416682242364859	random
1743	R1743	0.550947810899357	random
1744	R1744	0.46904174950503	random
1745	R1745	0.487543641173607	random
1746	R1746	0.486515029761015	random
1747	R1747	0.514418669344017	random
1748	R1748	0.491444365643912	random
1749	R1749	0.487186858404662	random
1750	R1750	0.588929235447757	random
1751	R1751	0.445172986016216	random
1752	R1752	0.559579643130731	random
1753	R1753	0.631652199777691	random
1754	R1754	0.483287214705694	random
1755	R1755	0.47942881160904	random
1756	R1756	0.555997217654416	random
1757	R1757	0.525600364292116	random
1758	R1758	0.458726853354379	random
1759	R1759	0.590230972652968	random
1760	R1760	0.52076035119356	random
1761	R1761	0.503979200252652	random
1762	R1762	0.545223090092933	random
1763	R1763	0.481198887479323	random
1764	R1764	0.484950787630355	random
1765	R1765	0.45098257503139	random
1766	R1766	0.545589869756512	random
1767	R1767	0.454356509775584	random
1768	R1768	0.504546802040051	random
1769	R1769	0.519271769609501	random
1770	R1770	0.516317839579343	random
1771	R1771	0.527248750536591	random
1772	R1772	0.484676657816205	random
1773	R1773	0.453506503088274	random
1774	R1774	0.527916340555424	random
1775	R1775	0.469562745533426	random
1776	R1776	0.472267743356539	random
1777	R1777	0.535595480457148	random
1778	R1778	0.45710839042391	random
1779	R1779	0.572431428196091	random
1780	R1780	0.465183608379494	random
1781	R1781	0.520328861148072	random
1782	R1782	0.521856046397672	random
1783	R1783	0.538106443365611	random
1784	R1784	0.576321127302385	random
1785	R1785	0.584238611284207	random
1786	R1786	0.609318463219335	random
1787	R1787	0.57855633410649	random
1788	R1788	0.492402663651259	random
1789	R1789	0.5026579127691	random
1790	R1790	0.479553908761684	random
1791	R1791	0.540286072278562	random
1792	R1792	0.520250052836796	random
1793	R1793	0.522274485619003	random
1794	R1794	0.453418553315657	random
1795	R1795	0.528969938681109	random
1796	R1796	0.457674480619747	random
1797	R1797	0.506556137609778	random
1798	R1798	0.554021719741972	random
1799	R1799	0.480739809072389	random
1800	R1800	0.556712686761549	random
1801	R1801	0.454102134315176	random
1802	R1802	0.501495590122003	random
1803	R1803	0.543261236498761	random
1804	R1804	0.513856248147952	random
1805	R1805	0.481070622719565	random
1806	R1806	0.451146966913657	random
1807	R1807	0.505950799371934	random
1808	R1808	0.545348413978576	random
1809	R1809	0.520089659724882	random
1810	R1810	0.581049866932067	random
1811	R1811	0.464789918177949	random
1812	R1812	0.565562854217296	random
1813	R1813	0.581000171566217	random
1814	R1814	0.588656261974391	random
1815	R1815	0.521725608226172	random
1816	R1816	0.533988544717505	random
1817	R1817	0.570242626549592	random
1818	R1818	0.553775864049523	random
1819	R1819	0.509470134261657	random
1820	R1820	0.529905866099896	random
1821	R1821	0.494775420338206	random
1822	R1822	0.457431168000879	random
1823	R1823	0.432412752859619	random
1824	R1824	0.453561465153181	random
1825	R1825	0.540631580076732	random
1826	R1826	0.561126135505518	random
1827	R1827	0.524285920132533	random
1828	R1828	0.508914052457741	random
1829	R1829	0.539976784872266	random
1830	R1830	0.499320447723101	random
1831	R1831	0.44175902878331	random
1832	R1832	0.479831023804122	random
1833	R1833	0.48123611966265	random
1834	R1834	0.526826606521003	random
1835	R1835	0.514074945579838	random
1836	R1836	0.507655007239416	random
1837	R1837	0.511185849866643	random
1838	R1838	0.500405533419694	random
1839	R1839	0.457128612489656	random
1840	R1840	0.483495878694952	random
1841	R1841	0.494301727996828	random
1842	R1842	0.429852200610254	random
1843	R1843	0.556779090893003	random
1844	R1844	0.456951220463452	random
1845	R1845	0.468402255772817	random
1846	R1846	0.64524231881427	random
1847	R1847	0.515360803268111	random
1848	R1848	0.478457436883245	random
1849	R1849	0.516251010201543	random
1850	R1850	0.452690644282325	random
1851	R1851	0.53684746914058	random
1852	R1852	0.559893377593885	random
1853	R1853	0.529452785490327	random
1854	R1854	0.447432444778624	random
1855	R1855	0.52113751566491	random
1856	R1856	0.503942769017928	random
1857	R1857	0.523148828873456	random
1858	R1858	0.548466812706588	random
1859	R1859	0.576827371443216	random
1860	R1860	0.53658532751496	random
1861	R1861	0.521749916674908	random
1862	R1862	0.499996653539253	random
1863	R1863	0.580802274160147	random
1864	R1864	0.547481362827462	random
1865	R1865	0.512120131627527	random
1866	R1866	0.545506795506265	random
1867	R1867	0.542120211045292	random
1868	R1868	0.527635349785837	random
1869	R1869	0.577667087955206	random
1870	R1870	0.516330274182495	random
1871	R1871	0.52735080922678	random
1872	R1872	0.558929110397972	random
1873	R1873	0.51632785362796	random
1874	R1874	0.452809844970452	random
1875	R1875	0.616440128340895	random
1876	R1876	0.54447357302644	random
1877	R1877	0.540683324088849	random
1878	R1878	0.512301498831087	random
1879	R1879	0.499028483228811	random
1880	R1880	0.517874980889396	random
1881	R1881	0.529109950962446	random
1882	R1882	0.584617355471782	random
1883	R1883	0.479989842177141	random
1884	R1884	0.561796724426912	random
1885	R1885	0.540456540069657	random
1886	R1886	0.521496375203662	random
1887	R1887	0.527963992287937	random
1888	R1888	0.501397342348055	random
1889	R1889	0.465033622476317	random
1890	R1890	0.533940653817714	random
1891	R1891	0.499743488453811	random
1892	R1892	0.483594157233317	random
1893	R1893	0.564616850242235	random
1894	R1894	0.494043292099202	random
1895	R1895	0.471979974906519	random
1896	R1896	0.512882780191676	random
1897	R1897	0.544717243412704	random
1898	R1898	0.547887286976247	random
1899	R1899	0.511163279694783	random
1900	R1900	0.478376696290279	random
1901	R1901	0.508479485948564	random
1902	R1902	0.539865248888723	random
1903	R1903	0.561365466042651	random
1904	R1904	0.549340071328248	random
1905	R1905	0.553019636107117	random
1906	R1906	0.499812893748968	random
1907	R1907	0.529699947163929	random
1908	R1908	0.470061588102568	random
1909	R1909	0.349663619169747	random
1910	R1910	0.482020287276945	random
1911	R1911	0.468256480804583	random
1912	R1912	0.573870564668074	random
1913	R1913	0.574756244290911	random
1914	R1914	0.556914523968498	random
1915	R1915	0.493934197648958	random
1916	R1916	0.542209105614827	random
1917	R1917	0.421479914207596	random
1918	R1918	0.517585397837868	random
1919	R1919	0.552912380744063	random
1920	R1920	0.452321889385909	random
1921	R1921	0.484033163695633	random
1922	R1922	0.561123492694646	random
1923	R1923	0.412049408425375	random
1924	R1924	0.586057713751866	random
1925	R1925	0.459060262191907	random
1926	R1926	0.501868282044712	random
1927	R1927	0.49673759060506	random
1928	R1928	0.600477464794409	random
1929	R1929	0.466741149764086	random
1930	R1930	0.442536307812951	random
1931	R1931	0.451486605495772	random
1932	R1932	0.470931972544673	random
1933	R1933	0.560893382309562	random
1934	R1934	0.593799113494759	random
1935	R1935	0.45686252737638	random
1936	R1936	0.499915899358459	random
1937	R1937	0.646196772513867	random
1938	R1938	0.460740186165864	random
1939	R1939	0.488495765081615	random
1940	R1940	0.439806583236039	random
1941	R1941	0.470962710778952	random
1942	R1942	0.532413611286076	random
1943	R1943	0.529624401477566	random
1944	R1944	0.498387866198634	random
1945	R1945	0.501791052219165	random
1946	R1946	0.535274510301532	random
1947	R1947	0.54578908311956	random
1948	R1948	0.504252347295825	random
1949	R1949	0.495073489391823	random
1950	R1950	0.4875408729945	random
1951	R1951	0.533606957977762	random
1952	R1952	0.517951657259618	random
1953	R1953	0.540278176102392	random
1954	R1954	0.508392890316835	random
1955	R1955	0.457750221699338	random
1956	R1956	0.504593452125039	random
1957	R1957	0.466884665132302	random
1958	R1958	0.461985938379239	random
1959	R1959	0.473186029099955	random
1960	R1960	0.530825144920205	random
1961	R1961	0.612392582668473	random
1962	R1962	0.525597855981703	random
1963	R1963	0.55161007421269	random
1964	R1964	0.496978445172976	random
1965	R1965	0.541936890523716	random
1966	R1966	0.498286284633621	random
1967	R1967	0.497542671381302	random
1968	R1968	0.505871711216517	random
1969	R1969	0.551447576036301	random
1970	R1970	0.44443403472464	random
1971	R1971	0.505070047938402	random
1972	R1972	0.515291978839015	random
1973	R1973	0.510549215538173	random
1974	R1974	0.53834595068359	random
1975	R1975	0.496717692643419	random
1976	R1976	0.480137895702752	random
1977	R1977	0.515377556785945	random
1978	R1978	0.562887911389292	random
1979	R1979	0.455128054769261	random
1980	R1980	0.42878483479255	random
1981	R1981	0.557665426657486	random
1982	R1982	0.536013580514065	random
1983	R1983	0.514052762321807	random
1984	R1984	0.584642506892378	random
1985	R1985	0.565968135716149	random
1986	R1986	0.555516445159257	random
1987	R1987	0.474016360568112	random
1988	R1988	0.53178380627436	random
1989	R1989	0.500964590241716	random
1990	R1990	0.511431510211176	random
1991	R1991	0.52889770697462	random
1992	R1992	0.565909326667388	random
1993	R1993	0.53914761937561	random
1994	R1994	0.525571196739702	random
1995	R1995	0.442585515578631	random
1996	R1996	0.464262701034019	random
1997	R1997	0.543761535194923	random
1998	R1998	0.588731884008533	random
1999	R1999	0.54567571238516	random
[truncated: 10,030 more rows]
