# Supplementary material for: Discrete populations of isotype-switched memory B lymphocytes are maintained in murine spleen and bone marrow
Source: Nat Commun. 2020 May 22;11:2570. doi: 10.1038/s41467-020-16464-6 (PMC7244721; doi:10.1038/s41467-020-16464-6)
Supplement: Supplementary file 4 — Source Data [file 41467_2020_16464_MOESM4_ESM.zip › Suppl_Fig_2b_bulk_BCRrepertoire_cosine_similarity.csv]

	ID	isotype	population	comparison	value	sampletype	label
16	M1	IgG1/2	Bone marrow	technical replicate	0.93719357252121	technical replicates	Bone marrow
17	M1	IgG1/2	Spleen	technical replicate	0.937168538570404	technical replicates	Spleen
18	M1	IgG1/2	Bone marrow	within organ	0.626969873905182	biological replicates	Bone marrow
19	M1	IgG1/2	Spleen	within organ	0.84546422958374	biological replicates	Spleen
20	M1	IgG1/2	Spleen	Bone marrow	0.573399901390076	between organs	BM - Spleen
21	M2	IgG1/2	Bone marrow	technical replicate	0.967487514019012	technical replicates	Bone marrow
22	M2	IgG1/2	Spleen	technical replicate	0.997915089130402	technical replicates	Spleen
23	M2	IgG1/2	Bone marrow	within organ	0.342066556215286	biological replicates	Bone marrow
24	M2	IgG1/2	Spleen	within organ	0.958326101303101	biological replicates	Spleen
25	M2	IgG1/2	Spleen	Bone marrow	0.501910984516144	between organs	BM - Spleen
26	M3	IgG1/2	Bone marrow	technical replicate	0.998608767986298	technical replicates	Bone marrow
27	M3	IgG1/2	Spleen	technical replicate	0.994728028774262	technical replicates	Spleen
28	M3	IgG1/2	Bone marrow	within organ	0.973680078983307	biological replicates	Bone marrow
29	M3	IgG1/2	Spleen	within organ	0.968080520629883	biological replicates	Spleen
30	M3	IgG1/2	Spleen	Bone marrow	0.488476663827896	between organs	BM - Spleen
31	M1	IgG3	Bone marrow	technical replicate	0.97741973400116	technical replicates	Bone marrow
32	M1	IgG3	Spleen	technical replicate	0.93482893705368	technical replicates	Spleen
33	M1	IgG3	Bone marrow	within organ	0.691114068031311	biological replicates	Bone marrow
34	M1	IgG3	Spleen	within organ	0.819358229637146	biological replicates	Spleen
35	M1	IgG3	Spleen	Bone marrow	0.636619210243225	between organs	BM - Spleen
36	M2	IgG3	Bone marrow	technical replicate	0.975368976593018	technical replicates	Bone marrow
37	M2	IgG3	Spleen	technical replicate	0.997499346733093	technical replicates	Spleen
38	M2	IgG3	Bone marrow	within organ	0.363170057535171	biological replicates	Bone marrow
39	M2	IgG3	Spleen	within organ	0.951946377754211	biological replicates	Spleen
40	M2	IgG3	Spleen	Bone marrow	0.519695520401001	between organs	BM - Spleen
41	M3	IgG3	Bone marrow	technical replicate	0.995055854320526	technical replicates	Bone marrow
42	M3	IgG3	Spleen	technical replicate	0.991356670856476	technical replicates	Spleen
43	M3	IgG3	Bone marrow	within organ	0.959734559059143	biological replicates	Bone marrow
44	M3	IgG3	Spleen	within organ	0.990079462528229	biological replicates	Spleen
45	M3	IgG3	Spleen	Bone marrow	0.506081521511078	between organs	BM - Spleen
61	M1	IgG1/2	Bone marrow	technical replicate	0.970664978027344	technical replicates	Bone marrow
62	M1	IgG1/2	Spleen	technical replicate	0.934190571308136	technical replicates	Spleen
63	M1	IgG1/2	Bone marrow	within organ	0.590141296386719	biological replicates	Bone marrow
64	M1	IgG1/2	Spleen	within organ	0.722928881645203	biological replicates	Spleen
65	M1	IgG1/2	Spleen	Bone marrow	0.516187787055969	between organs	BM - Spleen
66	M2	IgG1/2	Bone marrow	technical replicate	0.926745712757111	technical replicates	Bone marrow
67	M2	IgG1/2	Spleen	technical replicate	0.995178461074829	technical replicates	Spleen
68	M2	IgG1/2	Bone marrow	within organ	0.335174053907394	biological replicates	Bone marrow
69	M2	IgG1/2	Spleen	within organ	0.95029628276825	biological replicates	Spleen
70	M2	IgG1/2	Spleen	Bone marrow	0.504668951034546	between organs	BM - Spleen
71	M3	IgG1/2	Bone marrow	technical replicate	0.971648633480072	technical replicates	Bone marrow
72	M3	IgG1/2	Spleen	technical replicate	0.969158113002777	technical replicates	Spleen
73	M3	IgG1/2	Bone marrow	within organ	0.933755457401276	biological replicates	Bone marrow
74	M3	IgG1/2	Spleen	within organ	0.925651490688324	biological replicates	Spleen
75	M3	IgG1/2	Spleen	Bone marrow	0.483343094587326	between organs	BM - Spleen
76	M1	IgG3	Bone marrow	technical replicate	0.995620012283325	technical replicates	Bone marrow
77	M1	IgG3	Spleen	technical replicate	0.962347030639648	technical replicates	Spleen
78	M1	IgG3	Bone marrow	within organ	0.692593574523926	biological replicates	Bone marrow
79	M1	IgG3	Spleen	within organ	0.733669817447662	biological replicates	Spleen
80	M1	IgG3	Spleen	Bone marrow	0.598398089408875	between organs	BM - Spleen
81	M2	IgG3	Bone marrow	technical replicate	0.963527321815491	technical replicates	Bone marrow
82	M2	IgG3	Spleen	technical replicate	0.995341837406158	technical replicates	Spleen
83	M2	IgG3	Bone marrow	within organ	0.342585563659668	biological replicates	Bone marrow
84	M2	IgG3	Spleen	within organ	0.945172965526581	biological replicates	Spleen
85	M2	IgG3	Spleen	Bone marrow	0.523724019527435	between organs	BM - Spleen
86	M3	IgG3	Bone marrow	technical replicate	0.972659587860107	technical replicates	Bone marrow
87	M3	IgG3	Spleen	technical replicate	0.984293282032013	technical replicates	Spleen
88	M3	IgG3	Bone marrow	within organ	0.901729762554169	biological replicates	Bone marrow
89	M3	IgG3	Spleen	within organ	0.973109066486358	biological replicates	Spleen
90	M3	IgG3	Spleen	Bone marrow	0.508644700050354	between organs	BM - Spleen
108	M1	IgG1/2	Bone marrow	within organ	0.706565022468567	biological replicates	Bone marrow
109	M1	IgG1/2	Spleen	within organ	0.897293269634247	biological replicates	Spleen
110	M1	IgG1/2	Spleen	Bone marrow	0.577375829219818	between organs	BM - Spleen
113	M2	IgG1/2	Bone marrow	within organ	0.368351608514786	biological replicates	Bone marrow
114	M2	IgG1/2	Spleen	within organ	0.959863483905792	biological replicates	Spleen
115	M2	IgG1/2	Spleen	Bone marrow	0.478446006774902	between organs	BM - Spleen
116	M3	IgG1/2	Bone marrow	technical replicate	0.962468683719635	technical replicates	Bone marrow
117	M3	IgG1/2	Spleen	technical replicate	0.99834132194519	technical replicates	Spleen
118	M3	IgG1/2	Bone marrow	within organ	0.972074449062347	biological replicates	Bone marrow
119	M3	IgG1/2	Spleen	within organ	0.941247999668121	biological replicates	Spleen
120	M3	IgG1/2	Spleen	Bone marrow	0.534594833850861	between organs	BM - Spleen
123	M1	IgG3	Bone marrow	within organ	0.710982620716095	biological replicates	Bone marrow
124	M1	IgG3	Spleen	within organ	0.884597182273865	biological replicates	Spleen
125	M1	IgG3	Spleen	Bone marrow	0.674933433532715	between organs	BM - Spleen
128	M2	IgG3	Bone marrow	within organ	0.385717034339905	biological replicates	Bone marrow
129	M2	IgG3	Spleen	within organ	0.952490746974945	biological replicates	Spleen
130	M2	IgG3	Spleen	Bone marrow	0.493754118680954	between organs	BM - Spleen
131	M3	IgG3	Bone marrow	technical replicate	0.93994927406311	technical replicates	Bone marrow
132	M3	IgG3	Spleen	technical replicate	0.998865365982056	technical replicates	Spleen
133	M3	IgG3	Bone marrow	within organ	0.978716552257538	biological replicates	Bone marrow
134	M3	IgG3	Spleen	within organ	0.962971866130829	biological replicates	Spleen
135	M3	IgG3	Spleen	Bone marrow	0.510529458522797	between organs	BM - Spleen
153	M1	IgG1/2	Bone marrow	within organ	0.684612214565277	biological replicates	Bone marrow
154	M1	IgG1/2	Spleen	within organ	0.868766963481903	biological replicates	Spleen
155	M1	IgG1/2	Spleen	Bone marrow	0.450684040784836	between organs	BM - Spleen
158	M2	IgG1/2	Bone marrow	within organ	0.343148410320282	biological replicates	Bone marrow
159	M2	IgG1/2	Spleen	within organ	0.95266330242157	biological replicates	Spleen
160	M2	IgG1/2	Spleen	Bone marrow	0.476565420627594	between organs	BM - Spleen
161	M3	IgG1/2	Bone marrow	technical replicate	0.99297708272934	technical replicates	Bone marrow
162	M3	IgG1/2	Spleen	technical replicate	0.925528466701508	technical replicates	Spleen
163	M3	IgG1/2	Bone marrow	within organ	0.926033794879913	biological replicates	Bone marrow
164	M3	IgG1/2	Spleen	within organ	0.948688566684723	biological replicates	Spleen
165	M3	IgG1/2	Spleen	Bone marrow	0.709273219108581	between organs	BM - Spleen
168	M1	IgG3	Bone marrow	within organ	0.718212783336639	biological replicates	Bone marrow
169	M1	IgG3	Spleen	within organ	0.869951665401459	biological replicates	Spleen
170	M1	IgG3	Spleen	Bone marrow	0.587240517139435	between organs	BM - Spleen
173	M2	IgG3	Bone marrow	within organ	0.349801868200302	biological replicates	Bone marrow
174	M2	IgG3	Spleen	within organ	0.946623682975769	biological replicates	Spleen
175	M2	IgG3	Spleen	Bone marrow	0.49379301071167	between organs	BM - Spleen
176	M3	IgG3	Bone marrow	technical replicate	0.991703152656555	technical replicates	Bone marrow
177	M3	IgG3	Spleen	technical replicate	0.959987759590149	technical replicates	Spleen
178	M3	IgG3	Bone marrow	within organ	0.921530961990356	biological replicates	Bone marrow
179	M3	IgG3	Spleen	within organ	0.969485759735107	biological replicates	Spleen
180	M3	IgG3	Spleen	Bone marrow	0.640481293201447	between organs	BM - Spleen
200	M1	IgG1/2	Spleen	Bone marrow	0.599114239215851	between organs	BM - Spleen
205	M2	IgG1/2	Spleen	Bone marrow	0.503328323364258	between organs	BM - Spleen
208	M3	IgG1/2	Bone marrow	within organ	0.778425693511963	biological replicates	Bone marrow
209	M3	IgG1/2	Spleen	within organ	0.955950319766998	biological replicates	Spleen
210	M3	IgG1/2	Spleen	Bone marrow	0.265264570713043	between organs	BM - Spleen
215	M1	IgG3	Spleen	Bone marrow	0.604016065597534	between organs	BM - Spleen
220	M2	IgG3	Spleen	Bone marrow	0.529834926128387	between organs	BM - Spleen
223	M3	IgG3	Bone marrow	within organ	0.835447788238525	biological replicates	Bone marrow
224	M3	IgG3	Spleen	within organ	0.981274843215942	biological replicates	Spleen
225	M3	IgG3	Spleen	Bone marrow	0.305557638406754	between organs	BM - Spleen
245	M1	IgG1/2	Spleen	Bone marrow	0.541624546051025	between organs	BM - Spleen
250	M2	IgG1/2	Spleen	Bone marrow	0.504401028156281	between organs	BM - Spleen
253	M3	IgG1/2	Bone marrow	within organ	0.773488879203796	biological replicates	Bone marrow
254	M3	IgG1/2	Spleen	within organ	0.912043392658233	biological replicates	Spleen
255	M3	IgG1/2	Spleen	Bone marrow	0.293870180845261	between organs	BM - Spleen
260	M1	IgG3	Spleen	Bone marrow	0.567023038864136	between organs	BM - Spleen
265	M2	IgG3	Spleen	Bone marrow	0.532818198204041	between organs	BM - Spleen
268	M3	IgG3	Bone marrow	within organ	0.846372783184052	biological replicates	Bone marrow
269	M3	IgG3	Spleen	within organ	0.970239520072937	biological replicates	Spleen
270	M3	IgG3	Spleen	Bone marrow	0.336248636245728	between organs	BM - Spleen
290	M1	IgG1/2	Spleen	Bone marrow	0.591541647911072	between organs	BM - Spleen
295	M2	IgG1/2	Spleen	Bone marrow	0.470512390136719	between organs	BM - Spleen
298	M3	IgG1/2	Bone marrow	within organ	0.970344245433807	biological replicates	Bone marrow
299	M3	IgG1/2	Spleen	within organ	0.964296340942383	biological replicates	Spleen
300	M3	IgG1/2	Spleen	Bone marrow	0.427240371704102	between organs	BM - Spleen
305	M1	IgG3	Spleen	Bone marrow	0.629567801952362	between organs	BM - Spleen
310	M2	IgG3	Spleen	Bone marrow	0.496138393878937	between organs	BM - Spleen
313	M3	IgG3	Bone marrow	within organ	0.9590784907341	biological replicates	Bone marrow
314	M3	IgG3	Spleen	within organ	0.986049056053162	biological replicates	Spleen
315	M3	IgG3	Spleen	Bone marrow	0.420921206474304	between organs	BM - Spleen
335	M1	IgG1/2	Spleen	Bone marrow	0.463509529829025	between organs	BM - Spleen
340	M2	IgG1/2	Spleen	Bone marrow	0.468890488147736	between organs	BM - Spleen
343	M3	IgG1/2	Bone marrow	within organ	0.933315813541412	biological replicates	Bone marrow
344	M3	IgG1/2	Spleen	within organ	0.922459006309509	biological replicates	Spleen
345	M3	IgG1/2	Spleen	Bone marrow	0.722909808158875	between organs	BM - Spleen
350	M1	IgG3	Spleen	Bone marrow	0.545735239982605	between organs	BM - Spleen
355	M2	IgG3	Spleen	Bone marrow	0.494408130645752	between organs	BM - Spleen
358	M3	IgG3	Bone marrow	within organ	0.906158983707428	biological replicates	Bone marrow
359	M3	IgG3	Spleen	within organ	0.974509716033936	biological replicates	Spleen
360	M3	IgG3	Spleen	Bone marrow	0.649748206138611	between organs	BM - Spleen
380	M1	IgG1/2	Spleen	Bone marrow	0.48675262928009	between organs	BM - Spleen
385	M2	IgG1/2	Spleen	Bone marrow	0.585811376571655	between organs	BM - Spleen
388	M3	IgG1/2	Bone marrow	within organ	0.968756079673767	biological replicates	Bone marrow
389	M3	IgG1/2	Spleen	within organ	0.935761570930481	biological replicates	Spleen
390	M3	IgG1/2	Spleen	Bone marrow	0.501776993274689	between organs	BM - Spleen
395	M1	IgG3	Spleen	Bone marrow	0.422295600175858	between organs	BM - Spleen
400	M2	IgG3	Spleen	Bone marrow	0.605116367340088	between organs	BM - Spleen
403	M3	IgG3	Bone marrow	within organ	0.975144445896149	biological replicates	Bone marrow
404	M3	IgG3	Spleen	within organ	0.963631391525269	biological replicates	Spleen
405	M3	IgG3	Spleen	Bone marrow	0.520520687103272	between organs	BM - Spleen
425	M1	IgG1/2	Spleen	Bone marrow	0.451330125331879	between organs	BM - Spleen
430	M2	IgG1/2	Spleen	Bone marrow	0.584473669528961	between organs	BM - Spleen
433	M3	IgG1/2	Bone marrow	within organ	0.92645525932312	biological replicates	Bone marrow
434	M3	IgG1/2	Spleen	within organ	0.945659518241882	biological replicates	Spleen
435	M3	IgG1/2	Spleen	Bone marrow	0.495852619409561	between organs	BM - Spleen
440	M1	IgG3	Spleen	Bone marrow	0.396228700876236	between organs	BM - Spleen
445	M2	IgG3	Spleen	Bone marrow	0.604839265346527	between organs	BM - Spleen
448	M3	IgG3	Bone marrow	within organ	0.925832271575928	biological replicates	Bone marrow
449	M3	IgG3	Spleen	within organ	0.968003630638123	biological replicates	Spleen
450	M3	IgG3	Spleen	Bone marrow	0.522776782512665	between organs	BM - Spleen
470	M1	IgG1/2	Spleen	Bone marrow	0.601266324520111	between organs	BM - Spleen
475	M2	IgG1/2	Spleen	Bone marrow	0.562612056732178	between organs	BM - Spleen
478	M3	IgG1/2	Bone marrow	within organ	0.777227222919464	biological replicates	Bone marrow
479	M3	IgG1/2	Spleen	within organ	0.95054042339325	biological replicates	Spleen
480	M3	IgG1/2	Spleen	Bone marrow	0.546639978885651	between organs	BM - Spleen
485	M1	IgG3	Spleen	Bone marrow	0.57465124130249	between organs	BM - Spleen
490	M2	IgG3	Spleen	Bone marrow	0.580800116062164	between organs	BM - Spleen
493	M3	IgG3	Bone marrow	within organ	0.833919644355774	biological replicates	Bone marrow
494	M3	IgG3	Spleen	within organ	0.973886370658874	biological replicates	Spleen
495	M3	IgG3	Spleen	Bone marrow	0.527009069919586	between organs	BM - Spleen
515	M1	IgG1/2	Spleen	Bone marrow	0.469993770122528	between organs	BM - Spleen
520	M2	IgG1/2	Spleen	Bone marrow	0.561554789543152	between organs	BM - Spleen
523	M3	IgG1/2	Bone marrow	within organ	0.772585511207581	biological replicates	Bone marrow
524	M3	IgG1/2	Spleen	within organ	0.906514406204224	biological replicates	Spleen
525	M3	IgG1/2	Spleen	Bone marrow	0.717954099178314	between organs	BM - Spleen
530	M1	IgG3	Spleen	Bone marrow	0.527044296264648	between organs	BM - Spleen
535	M2	IgG3	Spleen	Bone marrow	0.578843057155609	between organs	BM - Spleen
538	M3	IgG3	Bone marrow	within organ	0.845436632633209	biological replicates	Bone marrow
539	M3	IgG3	Spleen	within organ	0.965942561626434	biological replicates	Spleen
540	M3	IgG3	Spleen	Bone marrow	0.653542339801788	between organs	BM - Spleen
560	M1	IgG1/2	Spleen	Bone marrow	0.399278253316879	between organs	BM - Spleen
565	M2	IgG1/2	Spleen	Bone marrow	0.617508351802826	between organs	BM - Spleen
568	M3	IgG1/2	Bone marrow	within organ	0.981032490730285	biological replicates	Bone marrow
569	M3	IgG1/2	Spleen	within organ	0.927526533603668	biological replicates	Spleen
570	M3	IgG1/2	Spleen	Bone marrow	0.281142950057983	between organs	BM - Spleen
575	M1	IgG3	Spleen	Bone marrow	0.409604132175446	between organs	BM - Spleen
580	M2	IgG3	Spleen	Bone marrow	0.6041379570961	between organs	BM - Spleen
583	M3	IgG3	Bone marrow	within organ	0.954683840274811	biological replicates	Bone marrow
584	M3	IgG3	Spleen	within organ	0.962794780731201	biological replicates	Spleen
585	M3	IgG3	Spleen	Bone marrow	0.323513180017471	between organs	BM - Spleen
605	M1	IgG1/2	Spleen	Bone marrow	0.366162896156311	between organs	BM - Spleen
610	M2	IgG1/2	Spleen	Bone marrow	0.618130624294281	between organs	BM - Spleen
613	M3	IgG1/2	Bone marrow	within organ	0.937171339988708	biological replicates	Bone marrow
614	M3	IgG1/2	Spleen	within organ	0.934126079082489	biological replicates	Spleen
615	M3	IgG1/2	Spleen	Bone marrow	0.309087425470352	between organs	BM - Spleen
620	M1	IgG3	Spleen	Bone marrow	0.384403616189957	between organs	BM - Spleen
625	M2	IgG3	Spleen	Bone marrow	0.605149567127228	between organs	BM - Spleen
628	M3	IgG3	Bone marrow	within organ	0.918223917484283	biological replicates	Bone marrow
629	M3	IgG3	Spleen	within organ	0.969082534313202	biological replicates	Spleen
630	M3	IgG3	Spleen	Bone marrow	0.353675991296768	between organs	BM - Spleen
650	M1	IgG1/2	Spleen	Bone marrow	0.512373387813568	between organs	BM - Spleen
655	M2	IgG1/2	Spleen	Bone marrow	0.604820251464844	between organs	BM - Spleen
658	M3	IgG1/2	Bone marrow	within organ	0.784962832927704	biological replicates	Bone marrow
659	M3	IgG1/2	Spleen	within organ	0.956313073635101	biological replicates	Spleen
660	M3	IgG1/2	Spleen	Bone marrow	0.440239876508713	between organs	BM - Spleen
665	M1	IgG3	Spleen	Bone marrow	0.554801106452942	between organs	BM - Spleen
670	M2	IgG3	Spleen	Bone marrow	0.589485704898834	between organs	BM - Spleen
673	M3	IgG3	Bone marrow	within organ	0.817274749279022	biological replicates	Bone marrow
674	M3	IgG3	Spleen	within organ	0.981679081916809	biological replicates	Spleen
675	M3	IgG3	Spleen	Bone marrow	0.43762269616127	between organs	BM - Spleen
695	M1	IgG1/2	Spleen	Bone marrow	0.392626911401749	between organs	BM - Spleen
700	M2	IgG1/2	Spleen	Bone marrow	0.604812800884247	between organs	BM - Spleen
703	M3	IgG1/2	Bone marrow	within organ	0.781006455421448	biological replicates	Bone marrow
704	M3	IgG1/2	Spleen	within organ	0.936639964580536	biological replicates	Spleen
705	M3	IgG1/2	Spleen	Bone marrow	0.731624960899353	between organs	BM - Spleen
710	M1	IgG3	Spleen	Bone marrow	0.508259057998657	between organs	BM - Spleen
715	M2	IgG3	Spleen	Bone marrow	0.589629054069519	between organs	BM - Spleen
718	M3	IgG3	Bone marrow	within organ	0.83060097694397	biological replicates	Bone marrow
719	M3	IgG3	Spleen	within organ	0.973175644874573	biological replicates	Spleen
720	M3	IgG3	Spleen	Bone marrow	0.661682903766632	between organs	BM - Spleen
748	M3	IgG1/2	Bone marrow	within organ	0.938733100891113	biological replicates	Bone marrow
749	M3	IgG1/2	Spleen	within organ	0.826769769191742	biological replicates	Spleen
750	M3	IgG1/2	Spleen	Bone marrow	0.491215318441391	between organs	BM - Spleen
763	M3	IgG3	Bone marrow	within organ	0.892298281192779	biological replicates	Bone marrow
764	M3	IgG3	Spleen	within organ	0.913117527961731	biological replicates	Spleen
765	M3	IgG3	Spleen	Bone marrow	0.523833215236664	between organs	BM - Spleen
793	M3	IgG1/2	Bone marrow	within organ	0.937093734741211	biological replicates	Bone marrow
794	M3	IgG1/2	Spleen	within organ	0.841057181358337	biological replicates	Spleen
795	M3	IgG1/2	Spleen	Bone marrow	0.489367991685867	between organs	BM - Spleen
808	M3	IgG3	Bone marrow	within organ	0.918769598007202	biological replicates	Bone marrow
809	M3	IgG3	Spleen	within organ	0.924062311649322	biological replicates	Spleen
810	M3	IgG3	Spleen	Bone marrow	0.528293430805206	between organs	BM - Spleen
838	M3	IgG1/2	Bone marrow	within organ	0.761347711086273	biological replicates	Bone marrow
839	M3	IgG1/2	Spleen	within organ	0.898512065410614	biological replicates	Spleen
840	M3	IgG1/2	Spleen	Bone marrow	0.547743022441864	between organs	BM - Spleen
853	M3	IgG3	Bone marrow	within organ	0.788033783435822	biological replicates	Bone marrow
854	M3	IgG3	Spleen	within organ	0.949719846248627	biological replicates	Spleen
855	M3	IgG3	Spleen	Bone marrow	0.531792044639587	between organs	BM - Spleen
883	M3	IgG1/2	Bone marrow	within organ	0.764413774013519	biological replicates	Bone marrow
884	M3	IgG1/2	Spleen	within organ	0.96748673915863	biological replicates	Spleen
885	M3	IgG1/2	Spleen	Bone marrow	0.722455084323883	between organs	BM - Spleen
898	M3	IgG3	Bone marrow	within organ	0.803336322307587	biological replicates	Bone marrow
899	M3	IgG3	Spleen	within organ	0.986636936664581	biological replicates	Spleen
900	M3	IgG3	Spleen	Bone marrow	0.654438138008118	between organs	BM - Spleen
928	M3	IgG1/2	Bone marrow	within organ	0.78492933511734	biological replicates	Bone marrow
929	M3	IgG1/2	Spleen	within organ	0.947557270526886	biological replicates	Spleen
930	M3	IgG1/2	Spleen	Bone marrow	0.271496593952179	between organs	BM - Spleen
943	M3	IgG3	Bone marrow	within organ	0.823376893997192	biological replicates	Bone marrow
944	M3	IgG3	Spleen	within organ	0.974040985107422	biological replicates	Spleen
945	M3	IgG3	Spleen	Bone marrow	0.334381371736526	between organs	BM - Spleen
973	M3	IgG1/2	Bone marrow	within organ	0.780205607414246	biological replicates	Bone marrow
974	M3	IgG1/2	Spleen	within organ	0.813827753067017	biological replicates	Spleen
975	M3	IgG1/2	Spleen	Bone marrow	0.299717605113983	between organs	BM - Spleen
988	M3	IgG3	Bone marrow	within organ	0.838495850563049	biological replicates	Bone marrow
989	M3	IgG3	Spleen	within organ	0.903738498687744	biological replicates	Spleen
990	M3	IgG3	Spleen	Bone marrow	0.363197505474091	between organs	BM - Spleen
1018	M3	IgG1/2	Bone marrow	within organ	0.763750016689301	biological replicates	Bone marrow
1019	M3	IgG1/2	Spleen	within organ	0.949872434139252	biological replicates	Spleen
1020	M3	IgG1/2	Spleen	Bone marrow	0.437926322221756	between organs	BM - Spleen
1033	M3	IgG3	Bone marrow	within organ	0.812696576118469	biological replicates	Bone marrow
1034	M3	IgG3	Spleen	within organ	0.977386116981506	biological replicates	Spleen
1035	M3	IgG3	Spleen	Bone marrow	0.446018874645233	between organs	BM - Spleen
1063	M3	IgG1/2	Bone marrow	within organ	0.765526533126831	biological replicates	Bone marrow
1064	M3	IgG1/2	Spleen	within organ	0.827174782752991	biological replicates	Spleen
1065	M3	IgG1/2	Spleen	Bone marrow	0.735597610473633	between organs	BM - Spleen
1078	M3	IgG3	Bone marrow	within organ	0.825817465782166	biological replicates	Bone marrow
1079	M3	IgG3	Spleen	within organ	0.915750563144684	biological replicates	Spleen
1080	M3	IgG3	Spleen	Bone marrow	0.662664473056793	between organs	BM - Spleen
1110	M3	IgG1/2	Spleen	Bone marrow	0.613759219646454	between organs	BM - Spleen
1125	M3	IgG3	Spleen	Bone marrow	0.654810667037964	between organs	BM - Spleen
1155	M3	IgG1/2	Spleen	Bone marrow	0.611425817012787	between organs	BM - Spleen
1170	M3	IgG3	Spleen	Bone marrow	0.662283957004547	between organs	BM - Spleen
1200	M3	IgG1/2	Spleen	Bone marrow	0.662350237369537	between organs	BM - Spleen
1215	M3	IgG3	Spleen	Bone marrow	0.662188649177551	between organs	BM - Spleen
1245	M3	IgG1/2	Spleen	Bone marrow	0.804763615131378	between organs	BM - Spleen
1260	M3	IgG3	Spleen	Bone marrow	0.761444211006165	between organs	BM - Spleen
1290	M3	IgG1/2	Spleen	Bone marrow	0.419238150119782	between organs	BM - Spleen
1305	M3	IgG3	Spleen	Bone marrow	0.496609181165695	between organs	BM - Spleen
1335	M3	IgG1/2	Spleen	Bone marrow	0.444615840911865	between organs	BM - Spleen
1350	M3	IgG3	Spleen	Bone marrow	0.520937621593475	between organs	BM - Spleen
1380	M3	IgG1/2	Spleen	Bone marrow	0.566111981868744	between organs	BM - Spleen
1395	M3	IgG3	Spleen	Bone marrow	0.589203476905823	between organs	BM - Spleen
1425	M3	IgG1/2	Spleen	Bone marrow	0.812161028385162	between organs	BM - Spleen
1440	M3	IgG3	Spleen	Bone marrow	0.763837218284607	between organs	BM - Spleen
1470	M3	IgG1/2	Spleen	Bone marrow	0.473196864128113	between organs	BM - Spleen
1485	M3	IgG3	Spleen	Bone marrow	0.466003924608231	between organs	BM - Spleen
1515	M3	IgG1/2	Spleen	Bone marrow	0.471010446548462	between organs	BM - Spleen
1530	M3	IgG3	Spleen	Bone marrow	0.474671930074692	between organs	BM - Spleen
1560	M3	IgG1/2	Spleen	Bone marrow	0.533968091011047	between organs	BM - Spleen
1575	M3	IgG3	Spleen	Bone marrow	0.477128773927689	between organs	BM - Spleen
1605	M3	IgG1/2	Spleen	Bone marrow	0.715232789516449	between organs	BM - Spleen
1620	M3	IgG3	Spleen	Bone marrow	0.613003432750702	between organs	BM - Spleen
1650	M3	IgG1/2	Spleen	Bone marrow	0.250350773334503	between organs	BM - Spleen
1665	M3	IgG3	Spleen	Bone marrow	0.266835302114487	between organs	BM - Spleen
1695	M3	IgG1/2	Spleen	Bone marrow	0.278812617063522	between organs	BM - Spleen
1710	M3	IgG3	Spleen	Bone marrow	0.296869307756424	between organs	BM - Spleen
1740	M3	IgG1/2	Spleen	Bone marrow	0.419179111719132	between organs	BM - Spleen
1755	M3	IgG3	Spleen	Bone marrow	0.383179515600205	between organs	BM - Spleen
1785	M3	IgG1/2	Spleen	Bone marrow	0.723061203956604	between organs	BM - Spleen
1800	M3	IgG3	Spleen	Bone marrow	0.618397235870361	between organs	BM - Spleen
1830	M3	IgG1/2	Spleen	Bone marrow	0.622726321220398	between organs	BM - Spleen
1845	M3	IgG3	Spleen	Bone marrow	0.688807547092438	between organs	BM - Spleen
1875	M3	IgG1/2	Spleen	Bone marrow	0.615842580795288	between organs	BM - Spleen
1890	M3	IgG3	Spleen	Bone marrow	0.690881669521332	between organs	BM - Spleen
1920	M3	IgG1/2	Spleen	Bone marrow	0.681451916694641	between organs	BM - Spleen
1935	M3	IgG3	Spleen	Bone marrow	0.699477255344391	between organs	BM - Spleen
1965	M3	IgG1/2	Spleen	Bone marrow	0.824210166931152	between organs	BM - Spleen
1980	M3	IgG3	Spleen	Bone marrow	0.799508035182953	between organs	BM - Spleen
2010	M3	IgG1/2	Spleen	Bone marrow	0.435959756374359	between organs	BM - Spleen
2025	M3	IgG3	Spleen	Bone marrow	0.525253117084503	between organs	BM - Spleen
2055	M3	IgG1/2	Spleen	Bone marrow	0.459276795387268	between organs	BM - Spleen
2070	M3	IgG3	Spleen	Bone marrow	0.550914585590362	between organs	BM - Spleen
2100	M3	IgG1/2	Spleen	Bone marrow	0.581323325634003	between organs	BM - Spleen
2115	M3	IgG3	Spleen	Bone marrow	0.622730433940887	between organs	BM - Spleen
2145	M3	IgG1/2	Spleen	Bone marrow	0.82146942615509	between organs	BM - Spleen
2160	M3	IgG3	Spleen	Bone marrow	0.798022449016571	between organs	BM - Spleen
2190	M3	IgG1/2	Spleen	Bone marrow	0.429883390665054	between organs	BM - Spleen
2205	M3	IgG3	Spleen	Bone marrow	0.529821574687958	between organs	BM - Spleen
2235	M3	IgG1/2	Spleen	Bone marrow	0.422203809022903	between organs	BM - Spleen
2250	M3	IgG3	Spleen	Bone marrow	0.524204075336456	between organs	BM - Spleen
2280	M3	IgG1/2	Spleen	Bone marrow	0.478242874145508	between organs	BM - Spleen
2295	M3	IgG3	Spleen	Bone marrow	0.535226285457611	between organs	BM - Spleen
2325	M3	IgG1/2	Spleen	Bone marrow	0.609805047512054	between organs	BM - Spleen
2340	M3	IgG3	Spleen	Bone marrow	0.63164484500885	between organs	BM - Spleen
2370	M3	IgG1/2	Spleen	Bone marrow	0.262903362512588	between organs	BM - Spleen
2385	M3	IgG3	Spleen	Bone marrow	0.36489874124527	between organs	BM - Spleen
2415	M3	IgG1/2	Spleen	Bone marrow	0.283491581678391	between organs	BM - Spleen
2430	M3	IgG3	Spleen	Bone marrow	0.390626460313797	between organs	BM - Spleen
2460	M3	IgG1/2	Spleen	Bone marrow	0.39431095123291	between organs	BM - Spleen
2475	M3	IgG3	Spleen	Bone marrow	0.464599370956421	between organs	BM - Spleen
2505	M3	IgG1/2	Spleen	Bone marrow	0.621009349822998	between organs	BM - Spleen
2520	M3	IgG3	Spleen	Bone marrow	0.640803694725037	between organs	BM - Spleen
2550	M3	IgG1/2	Spleen	Bone marrow	0.459854483604431	between organs	BM - Spleen
2565	M3	IgG3	Spleen	Bone marrow	0.536844730377197	between organs	BM - Spleen
2595	M3	IgG1/2	Spleen	Bone marrow	0.454387933015823	between organs	BM - Spleen
2610	M3	IgG3	Spleen	Bone marrow	0.536523580551147	between organs	BM - Spleen
2640	M3	IgG1/2	Spleen	Bone marrow	0.505167663097382	between organs	BM - Spleen
2655	M3	IgG3	Spleen	Bone marrow	0.543369352817535	between organs	BM - Spleen
2685	M3	IgG1/2	Spleen	Bone marrow	0.631437540054321	between organs	BM - Spleen
2700	M3	IgG3	Spleen	Bone marrow	0.643511474132538	between organs	BM - Spleen
2730	M3	IgG1/2	Spleen	Bone marrow	0.294790655374527	between organs	BM - Spleen
2745	M3	IgG3	Spleen	Bone marrow	0.3728167116642	between organs	BM - Spleen
2775	M3	IgG1/2	Spleen	Bone marrow	0.315672785043716	between organs	BM - Spleen
2790	M3	IgG3	Spleen	Bone marrow	0.398230969905853	between organs	BM - Spleen
2820	M3	IgG1/2	Spleen	Bone marrow	0.422098368406296	between organs	BM - Spleen
2835	M3	IgG3	Spleen	Bone marrow	0.470274597406387	between organs	BM - Spleen
2865	M3	IgG1/2	Spleen	Bone marrow	0.639608204364777	between organs	BM - Spleen
2880	M3	IgG3	Spleen	Bone marrow	0.650446712970733	between organs	BM - Spleen
